# Supplementary material for: Transcriptome Analysis Reveals Candidate Pathways and Genes Involved in Wheat (Triticum aestivum L.) Response to Zinc Deficiency
Source: Biology (Basel). 2025 Aug 2;14(8):985. doi: 10.3390/biology14080985 (PMC12383756; doi:10.3390/biology14080985)
Supplement: Supplementary file 1 [file biology-14-00985-s001.zip]

Archive with 7 entries (7 files):
- Table S1. List of primers used in the study.pdf
- Table S2. Differentially expressed gene classification in roots.xlsx
- Table S3. Differentially expressed gene classification in aboveground parts.xlsx
- Table S4. GO enrichment analysis of DEGs in roots.xlsx
- Table S5. GO enrichment analysis of DEGs in aboveground parts.xlsx
- Table S6. KEGG enrichment analysis of DEGs in roots.xlsx
- Table S7. KEGG enrichment analysis of DEGs in aboveground parts.xlsx
