# Supplementary material for: Transcriptome Analysis Reveals Candidate Pathways and Genes Involved in Wheat (Triticum aestivum L.) Response to Zinc Deficiency
Source: Biology (Basel). 2025 Aug 2;14(8):985. doi: 10.3390/biology14080985 (PMC12383756; doi:10.3390/biology14080985)
Supplement: Supplementary file 1 [file biology-14-00985-s001.zip › Table S2. Differentially expressed gene classification in roots.xlsx]

## Sheet: Roots
Table S2. Differentially expressed gene classification in roots
ID	log2FoldChange	lfcSE	pvalue	padj	degType	CKR1	CKR2	CKR3	-ZnR1	-ZnR2	-ZnR3	GO	KEGG	Nr
TraesCS1A02G016400	1.59748633943398	0.593304674153976	0.00709136949740026	0.328176750675246	Up	0.15	0.14	0.39	0.72	0.73	0.73	--	RPM1, RPS3; disease resistance protein RPM1; K13457;	KAF6981747.1 hypothetical protein CFC21_000205 [Triticum aestivum]
TraesCS1A02G016600	2.8914544531598	1.33247575796725	0.0300078660041856	1	Up	0	0.05	0.1	0.7	0.34	0.16	--	--	--
TraesCS1A02G018200	1.7196458247634	0.738674435229741	0.0199112597836833	0.544095425941174	Up	0.24	0.46	0.94	1.78	1.48	2.49	--	--	XP_044346725.1 myosin-2 heavy chain, non muscle-like [Triticum aestivum]
TraesCS1A02G021400	-6.23358	1.58532184098102	8.42221400455288e-05	1	Down	4.07	9.96	1.45	0	0	0	--	--	XP_037445894.1 Bowman-Birk type trypsin inhibitor-like [Triticum dicoccoides]
TraesCS1A02G022500	5.51620505185157	2.13302308049728	0.0097069547788032	1	Up	0	0	0	0.26	1.29	0	--	--	XP_044453581.1 uncharacterized protein LOC123185817 [Triticum aestivum]
TraesCS1A02G029000	6.64627637583133	1.96806624199508	0.000732652570720554	1	Up	0	0	0	0.29	14.76	0.26	--	--	KAF6981896.1 hypothetical protein CFC21_000346 [Triticum aestivum]
TraesCS1A02G030900	2.17510617247809	0.902830105594792	0.0159871515792351	0.494103457052162	Up	0.11	0.15	0.33	0.44	2.08	0.28	--	--	XP_044454454.1 uncharacterized protein LOC123186827 isoform X2 [Triticum aestivum]
TraesCS1A02G038100	1.05481092221562	0.424297343638517	0.0129181355651197	0.447966188805391	Up	6.46	13.2	11.72	11.75	28.4	28.64	GO:0000228,nuclear chromosome; GO:0000785,chromatin; GO:0003674,molecular_function; GO:0003676,nucleic acid binding; GO:0003677,DNA binding; GO:0005488,binding; GO:0005575,cellular_component; GO:0005622,intracellular anatomical structure; GO:0005623,obsolete cell; GO:0005634,nucleus; GO:0005694,chromosome; GO:0006325,chromatin organization; GO:0006355,regulation of DNA-templated transcription; GO…	H2A; histone H2A; K11251;	XP_044455163.1 histone H2A.2.2 [Triticum aestivum]
TraesCS1A02G043900	-1.80543	0.770150332170766	0.0190652453014142	0.532681	Down	4.55	1.58	0.96	1.42	0.37	0.4	GO:0003674,molecular_function; GO:0003824,catalytic activity; GO:0008150,biological_process; GO:0008152,metabolic process; GO:0016491,oxidoreductase activity; GO:0016722,oxidoreductase activity, acting on metal ions; GO:0055114,obsolete oxidation-reduction process;	E1.10.3.2; laccase [EC:1.10.3.2]; K05909;	XP_037478060.1 laccase-25-like [Triticum dicoccoides]
TraesCS1A02G050900	3.54196605256198	1.54124214497222	0.0215547145845105	1	Up	0	0.22	0.1	0.12	3.49	0.32	GO:0003674,molecular_function; GO:0005488,binding; GO:0005575,cellular_component; GO:0005576,extracellular region; GO:0005615,extracellular space; GO:0008150,biological_process; GO:0042592,homeostatic process; GO:0043167,ion binding; GO:0043169,cation binding; GO:0044421,obsolete extracellular region part; GO:0046870,cadmium ion binding; GO:0046872,metal ion binding; GO:0046914,transition metal i…	--	XP_037482828.1 defensin-like protein CAL1 [Triticum dicoccoides]
TraesCS1A02G083800	-2.01695	1.01329170520843	0.0465366887091691	1	Down	2.07	0.51	0.33	0.08	0.33	0.35	GO:0003674,molecular_function; GO:0003824,catalytic activity; GO:0004033,aldo-keto reductase (NADP) activity; GO:0005575,cellular_component; GO:0005622,intracellular anatomical structure; GO:0005623,obsolete cell; GO:0005737,cytoplasm; GO:0008106,alcohol dehydrogenase (NADP+) activity; GO:0008150,biological_process; GO:0008152,metabolic process; GO:0009507,chloroplast; GO:0009536,plastid; GO:0016…	--	XP_044459383.1 glucose and ribitol dehydrogenase homolog [Triticum aestivum]
TraesCS1A02G084900	1.11623340553114	0.55403230308623	0.0439314515358152	0.732129449591698	Up	1.14	1.86	3.83	7.38	4.75	3.53	--	--	XP_037453814.1 uncharacterized protein LOC119324144 [Triticum dicoccoides]
TraesCS1A02G089800	1.39285061826489	0.637317250716121	0.0288529222823244	0.631247026464833	Up	0.41	0.2	0.36	1.15	0.77	0.78	--	POGLUT1, RUMI, KTELC1; EGF-domain serine glucosyl/xylosyltransferase [EC:2.4.1.376 2.4.2.63]; K13667;	XP_044459916.1 protein O-glucosyltransferase 1-like [Triticum aestivum]
TraesCS1A02G102700	-1.14159	0.364487487756912	0.00173590100876653	0.146557042820757	Down	9.33	12.05	8.27	4.47	6.46	3.31	GO:0003674,molecular_function; GO:0003824,catalytic activity; GO:0004364,glutathione transferase activity; GO:0005488,binding; GO:0005515,protein binding; GO:0005575,cellular_component; GO:0006950,response to stress; GO:0008150,biological_process; GO:0009410,response to xenobiotic stimulus; GO:0009635,response to herbicide; GO:0009636,response to toxic substance; GO:0016740,transferase activity; …	GST, gst; glutathione S-transferase [EC:2.5.1.18]; K00799;	XP_044318138.1 glutathione S-transferase 4-like [Triticum aestivum]
TraesCS1A02G145100	-2.42303	0.680204523995641	0.000367748195540825	0.0581096321910218	Down	2.39	1.26	0.93	0.31	0.21	0.39	--	CARS, cysS; cysteinyl-tRNA synthetase [EC:6.1.1.16]; K01883;	XP_044323645.1 cysteine--tRNA ligase CPS1, chloroplastic/mitochondrial-like [Triticum aestivum]
TraesCS1A02G146400	1.20944544141989	0.514238651069389	0.0186770575443208	0.529261955586963	Up	1.1	1.32	1.09	3.04	2.62	2.94	--	--	KAF6983339.1 hypothetical protein CFC21_001546 [Triticum aestivum]
TraesCS1A02G163000	1.57119944605458	0.720572406602376	0.0292213114643989	0.635264839736048	Up	2.5	0.81	2.01	11.54	2.65	2.62	--	--	KAF6983543.1 hypothetical protein CFC21_001715 [Triticum aestivum]
TraesCS1A02G175500	-2.55716	1.28022220883121	0.0457780165119897	1	Down	0.05	0.37	0.63	0.1	0.04	0.05	GO:0000302,response to reactive oxygen species; GO:0001101,response to acid chemical; GO:0005575,cellular_component; GO:0005622,intracellular anatomical structure; GO:0005623,obsolete cell; GO:0005737,cytoplasm; GO:0006950,response to stress; GO:0006970,response to osmotic stress; GO:0006972,hyperosmotic response; GO:0006979,response to oxidative stress; GO:0007154,cell communication; GO:0007165,…	--	XP_044327283.1 ice nucleation protein-like [Triticum aestivum]
TraesCS1A02G180700	1.74881034038749	0.64998186235479	0.00713338049091672	0.328631233897874	Up	2.96	1.69	1.53	9.56	9.45	3.07	--	--	KAF6983770.1 hypothetical protein CFC21_001889 [Triticum aestivum]
TraesCS1A02G185700	-1.70581	0.437368083463177	9.6123200863551e-05	0.0244109889954227	Down	24.58	15.9	9.31	4.27	5.02	7	GO:0003674,molecular_function; GO:0005488,binding; GO:0005575,cellular_component; GO:0005622,intracellular anatomical structure; GO:0005623,obsolete cell; GO:0005737,cytoplasm; GO:0006810,transport; GO:0006811,ion transport; GO:0006812,cation transport; GO:0006873,cellular ion homeostasis; GO:0006875,cellular metal ion homeostasis; GO:0008150,biological_process; GO:0009987,cellular process; GO:00…	--	XP_037409690.1 heavy metal-associated isoprenylated plant protein 39-like [Triticum dicoccoides]
TraesCS1A02G186100	-2.06781	0.761132959221009	0.0065924737831922	0.31686706616106	Down	9.34	1.32	1.91	1.16	1.04	1.03	--	GST, gst; glutathione S-transferase [EC:2.5.1.18]; K00799;	XP_044328264.1 probable glutathione S-transferase GSTU6 [Triticum aestivum]
TraesCS1A02G187600	-2.09021	1.02206693772537	0.0408464230422393	0.715758896049126	Down	6.38	0.51	0.78	0.19	1.17	0.59	GO:0001101,response to acid chemical; GO:0003674,molecular_function; GO:0003824,catalytic activity; GO:0004843,cysteine-type deubiquitinase activity; GO:0005575,cellular_component; GO:0005622,intracellular anatomical structure; GO:0005623,obsolete cell; GO:0005634,nucleus; GO:0005737,cytoplasm; GO:0005829,cytosol; GO:0006508,proteolysis; GO:0006807,nitrogen compound metabolic process; GO:0007154,…	SPOP; speckle-type POZ protein; K10523;	XP_044328350.1 uncharacterized protein LOC123049503 [Triticum aestivum]
TraesCS1A02G190100	-1.29754	0.596763334149895	0.0296835432926432	0.640946052188229	Down	2.95	1.47	0.96	0.91	0.86	0.58	GO:0003674,molecular_function; GO:0003676,nucleic acid binding; GO:0003677,DNA binding; GO:0003700,DNA-binding transcription factor activity; GO:0005488,binding; GO:0005575,cellular_component; GO:0005622,intracellular anatomical structure; GO:0005623,obsolete cell; GO:0005634,nucleus; GO:0006355,regulation of DNA-templated transcription; GO:0008150,biological_process; GO:0008283,cell population p…	--	XP_037410088.1 NAC domain-containing protein 86-like [Triticum dicoccoides]
TraesCS1A02G207300	1.84725248811883	0.815391005825988	0.0234832044740953	0.579263855504855	Up	0.29	0.4	0.26	1.96	1.41	0.28	GO:0003674,molecular_function; GO:0003824,catalytic activity; GO:0005215,transporter activity; GO:0005575,cellular_component; GO:0005623,obsolete cell; GO:0005886,plasma membrane; GO:0005887,integral component of plasma membrane; GO:0006810,transport; GO:0006811,ion transport; GO:0006812,cation transport; GO:0006820,anion transport; GO:0008150,biological_process; GO:0008324,cation transmembrane t…	--	XP_044330426.1 silicon efflux transporter LSI3-like [Triticum aestivum]
TraesCS1A02G210100	2.18187865257169	1.09350844259068	0.0460100446081555	1	Up	0.64	0.94	0.85	0.69	8.8	2.14	--	--	XP_044408534.1 cortical cell-delineating protein-like [Triticum aestivum]
TraesCS1A02G228800	1.20453970555814	0.507867572908142	0.0177036133160039	0.516979943773123	Up	3.21	4.97	2.85	5.76	9.77	11.29	GO:0000785,chromatin; GO:0000786,nucleosome; GO:0003674,molecular_function; GO:0003676,nucleic acid binding; GO:0003677,DNA binding; GO:0003682,chromatin binding; GO:0005488,binding; GO:0005575,cellular_component; GO:0005622,intracellular anatomical structure; GO:0005623,obsolete cell; GO:0005634,nucleus; GO:0005694,chromosome; GO:0006325,chromatin organization; GO:0006334,nucleosome assembly; GO…	H3; histone H3; K11253;	KAF6984347.1 hypothetical protein CFC21_002373 [Triticum aestivum]
TraesCS1A02G243900	-1.06821	0.440387164082809	0.0152825876480015	0.484709815719181	Down	10.68	9.82	10.46	2.4	5.54	7.64	--	--	KAF6984538.1 hypothetical protein CFC21_002531 [Triticum aestivum]
TraesCS1A02G248900	-1.33354	0.673359002831114	0.0476553932295062	0.751953492241157	Down	2.21	1.53	0.9	0.5	0.57	0.88	--	--	XP_037415659.1 uncharacterized protein LOC119278407 [Triticum dicoccoides]
TraesCS1A02G249800	1.24322065142003	0.600801509712096	0.0385207397799944	0.702667236690542	Up	1.54	2.36	3.99	12.16	3.52	4	--	E3.1.1.45; carboxymethylenebutenolidase [EC:3.1.1.45]; K01061;	XP_044334755.1 endo-1,3;1,4-beta-D-glucanase-like [Triticum aestivum]
TraesCS1A02G251400	-1.44071	0.403002969870432	0.000350301434010655	0.0563730299136264	Down	18.51	16.49	6.92	4.42	7.02	5.08	--	--	KAF6984642.1 hypothetical protein CFC21_002615 [Triticum aestivum]
TraesCS1A02G257200	-2.77496	0.575808434162787	1.44103906156851e-06	0.00150118038566867	Down	6.13	2.18	2.59	0.49	0.77	0.44	GO:0003674,molecular_function; GO:0003824,catalytic activity; GO:0005575,cellular_component; GO:0005622,intracellular anatomical structure; GO:0005623,obsolete cell; GO:0005737,cytoplasm; GO:0005739,mitochondrion; GO:0005740,mitochondrial envelope; GO:0005743,mitochondrial inner membrane; GO:0006996,organelle organization; GO:0007005,mitochondrion organization; GO:0008150,biological_process; GO:0…	hemH, FECH; protoporphyrin/coproporphyrin ferrochelatase [EC:4.99.1.1 4.99.1.9]; K01772;	XP_044335439.1 AAA-ATPase ASD, mitochondrial-like [Triticum aestivum]
TraesCS1A02G274400	-1.41523	0.300089169584674	2.40490464825985e-06	0.00201243209459712	Down	76.62	58.74	41.03	19.37	28.19	23.04	GO:0005575,cellular_component; GO:0005622,intracellular anatomical structure; GO:0005623,obsolete cell; GO:0005856,cytoskeleton; GO:0043226,organelle; GO:0043228,non-membrane-bounded organelle; GO:0043229,intracellular organelle; GO:0043232,intracellular non-membrane-bounded organelle; GO:0044424,obsolete intracellular part; GO:0044464,obsolete cell part;	--	XP_020158903.1 actin-7 [Aegilops tauschii subsp. strangulata]
TraesCS1A02G278900	-1.10382	0.486230148809572	0.0231982270517022	0.575390427528737	Down	6.24	2	3.82	2.02	1.52	2.45	--	--	XP_044337004.1 transcription factor DIVARICATA-like [Triticum aestivum]
TraesCS1A02G281000	1.18197077935609	0.406608261641534	0.00365026358647768	0.228746100062996	Up	11.68	7.94	6.56	17.3	32.85	13.3	--	--	KAF7095862.1 hypothetical protein CFC21_097922 [Triticum aestivum]
TraesCS1A02G282500	-1.38362	0.679384514806081	0.0416915597516407	1	Down	2.95	2.16	2.29	0.79	1.31	0.88	--	FOLK; farnesol kinase [EC:2.7.1.216]; K15892;	KAF6984984.1 hypothetical protein CFC21_002911 [Triticum aestivum]
TraesCS1A02G285000	-1.10994	0.30582861163183	0.000284213360307669	0.0495142354160579	Down	61.99	49.54	38.48	27.93	29.75	16.47	GO:0000166,nucleotide binding; GO:0000302,response to reactive oxygen species; GO:0003674,molecular_function; GO:0005488,binding; GO:0005515,protein binding; GO:0005524,ATP binding; GO:0005575,cellular_component; GO:0005576,extracellular region; GO:0005618,cell wall; GO:0005622,intracellular anatomical structure; GO:0005623,obsolete cell; GO:0005737,cytoplasm; GO:0005739,mitochondrion; GO:0005773…	HSPA1s; heat shock 70kDa protein 1/2/6/8; K03283;	XP_037418584.1 heat shock 70 kDa protein 4-like [Triticum dicoccoides]
TraesCS1A02G286800	-4.19603	1.80079101271039	0.0198005826121397	1	Down	1.22	0.37	0.08	0	0	0.09	--	--	XP_044428434.1 uncharacterized protein LOC123153283 [Triticum aestivum]
TraesCS1A02G297400	1.71045492982304	0.485072864691672	0.000421598034334247	0.0633725233683434	Up	22.42	35.36	11.93	136.27	60.44	45.96	GO:0000041,transition metal ion transport; GO:0003674,molecular_function; GO:0005215,transporter activity; GO:0005385,zinc ion transmembrane transporter activity; GO:0005575,cellular_component; GO:0005623,obsolete cell; GO:0005886,plasma membrane; GO:0006810,transport; GO:0006811,ion transport; GO:0006812,cation transport; GO:0006829,zinc ion transport; GO:0008150,biological_process; GO:0008324,c…	--	XP_037418977.1 zinc transporter 9-like [Triticum dicoccoides]
TraesCS1A02G304000	-1.96118	0.930323569889172	0.0350260235558602	0.67949849964884	Down	5.96	1.02	0.46	1.12	0.6	0.36	--	--	KAF6985223.1 hypothetical protein CFC21_003115 [Triticum aestivum]
TraesCS1A02G304500	1.24238142146264	0.602100518737738	0.0390735030215047	0.706158786004895	Up	0.34	1.77	1.6	2.13	3.91	3.22	--	E1.11.1.7; peroxidase [EC:1.11.1.7]; K00430;	XP_044434043.1 peroxidase 2-like [Triticum aestivum]
TraesCS1A02G307800	-1.40835	0.454891198860562	0.00196142440398706	0.157422812423773	Down	35.61	12.72	17.02	7.14	6.19	12.95	--	--	XP_044339253.1 F-box protein At5g46170-like [Triticum aestivum]
TraesCS1A02G311100	-1.54594	0.472889317901172	0.00107876605659395	0.111468852953114	Down	59.79	34.42	13.89	14.71	14.99	10.11	GO:0003674,molecular_function; GO:0003824,catalytic activity; GO:0004553,hydrolase activity, hydrolyzing O-glycosyl compounds; GO:0004650,polygalacturonase activity; GO:0005575,cellular_component; GO:0005618,cell wall; GO:0005623,obsolete cell; GO:0008150,biological_process; GO:0009664,plant-type cell wall organization; GO:0009825,multidimensional cell growth; GO:0009827,plant-type cell wall modi…	E3.2.1.67; galacturan 1,4-alpha-galacturonidase [EC:3.2.1.67]; K01213;	XP_037420009.1 polygalacturonase At1g48100-like [Triticum dicoccoides]
TraesCS1A02G317500	1.63767711053216	0.800709862064309	0.0408271082531395	1	Up	0.32	0.78	1.13	2.74	3.55	1.07	--	--	--
TraesCS1A02G317900	2.65184817969078	0.910961701006538	0.00360225076074359	0.226728594429293	Up	0.08	0.41	0.22	1.43	2.73	0.56	GO:0003674,molecular_function; GO:0003824,catalytic activity; GO:0004601,peroxidase activity; GO:0005575,cellular_component; GO:0005618,cell wall; GO:0005623,obsolete cell; GO:0005911,cell-cell junction; GO:0008150,biological_process; GO:0008152,metabolic process; GO:0009505,plant-type cell wall; GO:0009506,plasmodesma; GO:0009636,response to toxic substance; GO:0009664,plant-type cell wall organ…	E1.11.1.7; peroxidase [EC:1.11.1.7]; K00430;	XP_037420898.1 peroxidase 1-like [Triticum dicoccoides]
TraesCS1A02G320000	3.55638710678284	1.15157681215674	0.00201321356674726	1	Up	0.16	0.08	0.07	0.62	2.85	0.47	GO:0003674,molecular_function; GO:0003824,catalytic activity; GO:0007275,multicellular organism development; GO:0007568,aging; GO:0008150,biological_process; GO:0008152,metabolic process; GO:0010150,leaf senescence; GO:0016491,oxidoreductase activity; GO:0016679,oxidoreductase activity, acting on diphenols and related substances as donors; GO:0016682,oxidoreductase activity, acting on diphenols a…	--	XP_044440967.1 flavonol synthase/flavanone 3-hydroxylase-like [Triticum aestivum]
TraesCS1A02G324000	-1.9642	0.562169052799071	0.000475912277445128	0.0676723794934776	Down	16.42	5.09	4.19	1.98	2.71	2.38	GO:0005575,cellular_component; GO:0005622,intracellular anatomical structure; GO:0005623,obsolete cell; GO:0005634,nucleus; GO:0005654,nucleoplasm; GO:0006109,regulation of carbohydrate metabolic process; GO:0006792,regulation of sulfur utilization; GO:0006950,response to stress; GO:0006996,organelle organization; GO:0007154,cell communication; GO:0008150,biological_process; GO:0009267,cellular r…	--	XP_037421239.1 protein SULFUR DEFICIENCY-INDUCED 2-like [Triticum dicoccoides]
TraesCS1A02G334500	-3.15164	1.02780411164304	0.00216668259839265	0.167918448648227	Down	27.61	8.85	9.71	0.51	0	5.02	--	--	EMS45349.1 hypothetical protein TRIUR3_07585 [Triticum urartu]
TraesCS1A02G340100	-2.15448	0.82424690988981	0.00895223784480332	0.370591118545737	Down	2.54	0.65	0.62	0.6	0.09	0.23	GO:0000302,response to reactive oxygen species; GO:0005575,cellular_component; GO:0005622,intracellular anatomical structure; GO:0005623,obsolete cell; GO:0005737,cytoplasm; GO:0006417,regulation of translation; GO:0006950,response to stress; GO:0006979,response to oxidative stress; GO:0008150,biological_process; GO:0009266,response to temperature stimulus; GO:0009314,response to radiation; GO:00…	clpB; ATP-dependent Clp protease ATP-binding subunit ClpB; K03695;	XP_044343158.1 chaperone protein ClpB1-like [Triticum aestivum]
TraesCS1A02G344600	1.55881	0.715517421120346	0.0293628788718478	1	Up	0.26	0.31	0.14	0.84	0.6	0.75	--	--	KAF6985702.1 hypothetical protein CFC21_003529 [Triticum aestivum]
TraesCS1A02G347000	-1.11997	0.569861919869878	0.0493758710234085	0.762138293435104	Down	4.08	3.37	1.42	1.9	0.86	1.61	--	--	XP_044447635.1 uncharacterized protein LOC123179810 [Triticum aestivum]
TraesCS1A02G347200	-1.04182	0.391411988410969	0.00777471833539649	0.344739276212602	Down	4.91	4.28	3.2	2.56	1.64	2.21	--	--	KAF6985727.1 LOW QUALITY PROTEIN: hypothetical protein CFC21_003553 [Triticum aestivum]
TraesCS1A02G349900	-2.07103	0.736597094837265	0.00492934841630173	0.270848858891412	Down	1.97	4	1.68	0.51	1.26	0.15	GO:0000002,mitochondrial genome maintenance; GO:0000122,negative regulation of transcription by RNA polymerase II; GO:0001775,cell activation; GO:0001776,leukocyte homeostasis; GO:0001932,regulation of protein phosphorylation; GO:0001933,negative regulation of protein phosphorylation; GO:0001941,postsynaptic membrane organization; GO:0001959,regulation of cytokine-mediated signaling pathway; GO:0…	--	XP_044447702.1 chaperone protein dnaJ C76, chloroplastic-like isoform X1 [Triticum aestivum]
TraesCS1A02G350400	-1.15925	0.556153192918424	0.0371231919120037	0.693650727550567	Down	5.54	5.53	1.67	2.86	1.16	2.09	--	HSF1; heat shock transcription factor 1; K09414;	XP_044343708.1 heat stress transcription factor A-4d-like [Triticum aestivum]
TraesCS1A02G353400	-1.62006	0.643520347775431	0.0118191077788336	0.426704405777642	Down	28.07	12.54	15.56	1.95	3.67	13.81	--	E3.2.1.14; chitinase [EC:3.2.1.14]; K01183;	XP_044343903.1 xylanase inhibitor protein 1-like [Triticum aestivum]
TraesCS1A02G355300	-3.37582	1.35561997403288	0.0127657586374287	1	Down	0.64	2.68	1.29	0	0	0.46	--	--	XP_044344013.1 pathogenesis-related protein PR-4-like [Triticum aestivum]
TraesCS1A02G364000	-3.06106	1.23871236157718	0.0134675304445219	1	Down	1.16	0.72	0.56	0.23	0.09	0	GO:0001101,response to acid chemical; GO:0005575,cellular_component; GO:0005622,intracellular anatomical structure; GO:0005623,obsolete cell; GO:0005634,nucleus; GO:0005737,cytoplasm; GO:0005829,cytosol; GO:0006950,response to stress; GO:0008150,biological_process; GO:0009266,response to temperature stimulus; GO:0009409,response to cold; GO:0009414,response to water deprivation; GO:0009415,respon…	--	KAF6985922.1 hypothetical protein CFC21_003729 [Triticum aestivum]
TraesCS1A02G368500	1.24969570479377	0.61924765468478	0.0435821907358116	0.730352241007716	Up	0.34	0.43	0.58	2.16	0.71	0.51	--	ABCB1, CD243; ATP-binding cassette, subfamily B (MDR/TAP), member 1 [EC:7.6.2.2]; K05658;	XP_044344964.1 ABC transporter B family member 5-like [Triticum aestivum]
TraesCS1A02G370100	-1.76243	0.63455857403061	0.00547931311919066	0.287157636723909	Down	34.83	16.47	13.06	4.25	2.14	13.84	--	ADH1; alcohol dehydrogenase class-P [EC:1.1.1.1]; K18857;	KAF6985992.1 hypothetical protein CFC21_003792 [Triticum aestivum]
TraesCS1A02G370200	-6.22171	1.40508579569008	9.51142693275617e-06	0.00491062780335577	Down	10.25	2.46	0.43	0.1	0	0.09	--	ADH1; alcohol dehydrogenase class-P [EC:1.1.1.1]; K18857;	XP_037459209.1 alcohol dehydrogenase 3-like [Triticum dicoccoides]
TraesCS1A02G372300	-1.67417	0.442233688508507	0.000153261509809502	0.034312428808009	Down	24.8	11.66	10.12	3.86	4.37	7.37	GO:0000003,reproduction; GO:0001067,transcription regulatory region nucleic acid binding; GO:0003006,developmental process involved in reproduction; GO:0003674,molecular_function; GO:0003676,nucleic acid binding; GO:0003677,DNA binding; GO:0003700,DNA-binding transcription factor activity; GO:0005488,binding; GO:0005575,cellular_component; GO:0005622,intracellular anatomical structure; GO:0005623…	--	XP_037425020.1 AP2/ERF and B3 domain-containing protein Os05g0549800-like [Triticum dicoccoides]
TraesCS1A02G379700	-1.29245	0.410653985228482	0.00164785470517487	0.143540517791214	Down	27.88	18.57	13.86	11.8	4.84	9.62	--	--	XP_044448938.1 transcription factor MYB4-like [Triticum aestivum]
TraesCS1A02G393000	-1.65679	0.399324003320815	3.33953167778586e-05	0.0118379440619847	Down	93.54	83.65	38.5	24.05	20.65	28.28	--	--	KAF6986270.1 hypothetical protein CFC21_004051 [Triticum aestivum]
TraesCS1A02G393100	-2.08307	0.552446807113978	0.000162835018278049	0.0358272133965647	Down	23.26	10.82	7.65	2.45	2.61	5.46	--	--	VAH10629.1 unnamed protein product [Triticum turgidum subsp. durum]
TraesCS1A02G393200	-2.62252	1.26617996055368	0.0383396617452623	1	Down	9.97	0.91	1.38	1.34	0.83	0	--	--	VAH10628.1 unnamed protein product [Triticum turgidum subsp. durum]
TraesCS1A02G394400	-1.03009	0.306836004409793	0.000787557758201196	0.0949707931676523	Down	52.49	44.69	26.4	22.49	18.38	23.66	--	--	XP_044346496.1 uncharacterized protein LOC123068040 [Triticum aestivum]
TraesCS1A02G416700	-2.53482	1.12698154290149	0.0244990876328817	1	Down	5.77	0.74	1.56	0.81	0.22	0.48	--	--	XP_037427760.1 uncharacterized protein LOC119293363 [Triticum dicoccoides]
TraesCS1A02G423800	-1.16087	0.267749983129274	1.45326608561216e-05	0.00686870067963636	Down	29.97	42.59	40.72	13.36	19.47	20.67	GO:0005575,cellular_component; GO:0005576,extracellular region; GO:0005622,intracellular anatomical structure; GO:0005623,obsolete cell; GO:0005737,cytoplasm; GO:0005829,cytosol; GO:0005886,plasma membrane; GO:0006950,response to stress; GO:0006952,defense response; GO:0008150,biological_process; GO:0009314,response to radiation; GO:0009416,response to light stimulus; GO:0009605,response to exter…	--	XP_037428141.1 late embryogenesis abundant protein Lea14-A-like [Triticum dicoccoides]
TraesCS1A02G424100	-1.06675	0.347495225233659	0.00214188215121177	0.167174884416827	Down	42.5	17.07	35.06	14.65	15.78	17.59	--	K22395; cinnamyl-alcohol dehydrogenase [EC:1.1.1.195]; K22395;	KAF6986641.1 hypothetical protein CFC21_004369 [Triticum aestivum]
TraesCS1A02G429500	1.2788280204587	0.590839983028478	0.0304318519645441	0.645216456134502	Up	1.05	0.68	0.62	0.98	2.24	2.81	--	--	KAF6986717.1 hypothetical protein CFC21_004438 [Triticum aestivum]
TraesCS1A02G445500	1.16121289028756	0.406572336493842	0.00428874582102527	0.250766357885722	Up	0.98	0.89	1.61	3.05	3.42	1.78	GO:0000003,reproduction; GO:0002252,immune effector process; GO:0002376,immune system process; GO:0003006,developmental process involved in reproduction; GO:0003674,molecular_function; GO:0003676,nucleic acid binding; GO:0003723,RNA binding; GO:0005488,binding; GO:0005575,cellular_component; GO:0005622,intracellular anatomical structure; GO:0005623,obsolete cell; GO:0005634,nucleus; GO:0005737,cy…	ELF2C, AGO; eukaryotic translation initiation factor 2C; K11593;	XP_044350624.1 protein argonaute 4B-like isoform X2 [Triticum aestivum]
TraesCS1B02G014500	3.19314914540618	1.58111297944853	0.0434292699296728	1	Up	0.07	0.03	0	0.04	0.86	0.06	--	--	XP_044361607.1 disease resistance protein RGA4-like [Triticum aestivum]
TraesCS1B02G016400	1.02352494199571	0.463204555166066	0.0271287131252522	0.619590676276732	Up	6.82	3.24	2.99	9.13	14.41	4.9	--	--	XP_044380607.1 uncharacterized protein LOC123103165 isoform X2 [Triticum aestivum]
TraesCS1B02G017700	1.2909694652638	0.569604974399755	0.0234251046961039	0.57904816911023	Up	3.19	3.61	6.99	21.31	8.51	5.79	GO:0003674,molecular_function; GO:0005488,binding; GO:0005575,cellular_component; GO:0005576,extracellular region; GO:0005615,extracellular space; GO:0008150,biological_process; GO:0042592,homeostatic process; GO:0043167,ion binding; GO:0043169,cation binding; GO:0044421,obsolete extracellular region part; GO:0046870,cadmium ion binding; GO:0046872,metal ion binding; GO:0046914,transition metal i…	--	KAF6987114.1 hypothetical protein CFC21_004791 [Triticum aestivum]
TraesCS1B02G021900	1.58365552872806	0.651415319067508	0.0150530754583358	0.480098854367404	Up	1.37	2.4	2.46	14.64	2.47	2.56	--	RPM1, RPS3; disease resistance protein RPM1; K13457;	XP_044381006.1 disease resistance protein RPM1-like [Triticum aestivum]
TraesCS1B02G042200	1.01666674309474	0.303296935822112	0.000802152918898702	0.0963432841063159	Up	59.83	87.27	109	153.06	250.34	143.92	--	--	XP_044382396.1 metallothionein-like protein 2C [Triticum aestivum]
TraesCS1B02G056900	-3.50103	1.13614899688307	0.0020596705221636	0.163001367137738	Down	3.56	0.64	0.24	0.06	0.05	0.31	GO:0003674,molecular_function; GO:0003824,catalytic activity; GO:0008150,biological_process; GO:0008152,metabolic process; GO:0016491,oxidoreductase activity; GO:0016722,oxidoreductase activity, acting on metal ions; GO:0055114,obsolete oxidation-reduction process;	E1.10.3.2; laccase [EC:1.10.3.2]; K05909;	XP_044363641.1 laccase-25-like [Triticum aestivum]
TraesCS1B02G065000	-2.66343	1.15926615177649	0.0215893210519111	0.563120538116916	Down	176.23	25.13	26.72	6.37	4.61	27.83	--	E3.2.1.14; chitinase [EC:3.2.1.14]; K01183;	XP_044364102.1 xylanase inhibitor protein 1-like [Triticum aestivum]
TraesCS1B02G066600	-4.91868	2.3457751369065	0.0360088899204777	1	Down	0.76	0.11	0	0	0	0	--	DDC, TDC; aromatic-L-amino-acid/L-tryptophan decarboxylase [EC:4.1.1.28 4.1.1.105]; K01593;	XP_044364174.1 tryptophan decarboxylase 1 [Triticum aestivum]
TraesCS1B02G086500	-1.30869	0.603442041785035	0.0301049421402246	0.644321497504304	Down	3.6	4.37	2.76	1.07	0.78	2.74	--	--	XP_044365102.1 uncharacterized protein At4g08330, chloroplastic-like [Triticum aestivum]
TraesCS1B02G105700	1.20612062655108	0.567910775151895	0.0336880903635547	0.670399938850604	Up	0.76	0.37	1.87	2.28	2.65	2.39	--	--	XP_037454246.1 uncharacterized protein LOC119324564 [Triticum dicoccoides]
TraesCS1B02G113500	-2.57956	0.735387841550512	0.000451899439059562	0.0663643879126381	Down	8.09	2.64	1.63	0.93	0.58	0.72	GO:0003674,molecular_function; GO:0003824,catalytic activity; GO:0004364,glutathione transferase activity; GO:0005488,binding; GO:0005515,protein binding; GO:0005575,cellular_component; GO:0006950,response to stress; GO:0008150,biological_process; GO:0009410,response to xenobiotic stimulus; GO:0009635,response to herbicide; GO:0009636,response to toxic substance; GO:0016740,transferase activity; …	GST, gst; glutathione S-transferase [EC:2.5.1.18]; K00799;	XP_044389045.1 glutathione S-transferase 4-like [Triticum aestivum]
TraesCS1B02G115000	-5.1019	2.03120236094075	0.0120129787636286	1	Down	3.42	0.22	0	0.12	0	0	GO:0005575,cellular_component; GO:0005622,intracellular anatomical structure; GO:0005623,obsolete cell; GO:0005634,nucleus; GO:0005737,cytoplasm; GO:0043226,organelle; GO:0043227,membrane-bounded organelle; GO:0043229,intracellular organelle; GO:0043231,intracellular membrane-bounded organelle; GO:0044424,obsolete intracellular part; GO:0044464,obsolete cell part;	E1.11.1.7; peroxidase [EC:1.11.1.7]; K00430;	XP_044366414.1 peroxidase N-like [Triticum aestivum]
TraesCS1B02G115600	-2.48744	1.07189423778995	0.0203081022577224	1	Down	3.21	2.35	0.53	0.43	0.54	0.19	--	--	XP_044366480.1 pathogenesis-related protein 1-like [Triticum aestivum]
TraesCS1B02G139200	1.38018625359985	0.677839823765707	0.0417348959270476	0.719185307962289	Up	0.7	0.29	1.59	1.72	3.11	2.3	--	--	XP_044392266.1 FCS-Like Zinc finger 10-like [Triticum aestivum]
TraesCS1B02G142700	2.14210006840217	0.78907279673165	0.00663347794398437	1	Up	0.09	0.19	0.13	0.72	0.55	0.64	--	E3.2.1.67; galacturan 1,4-alpha-galacturonidase [EC:3.2.1.67]; K01213;	KAF6988616.1 hypothetical protein CFC21_006116 [Triticum aestivum]
TraesCS1B02G158000	-1.21835	0.560580461722359	0.0297524539361303	0.641348822284532	Down	8.3	5.66	2.22	3.22	2.66	1.57	--	--	XP_044367504.1 chitinase 2-like [Triticum aestivum]
TraesCS1B02G162400	-2.67798	1.31287739312346	0.0413725803708961	1	Down	0.47	0.61	0.28	0.08	0.14	0	--	CARS, cysS; cysteinyl-tRNA synthetase [EC:6.1.1.16]; K01883;	KAF6988899.1 hypothetical protein CFC21_006325 [Triticum aestivum]
TraesCS1B02G179300	1.32049107547938	0.507588889896077	0.00928178229882151	0.374536424856398	Up	6.27	3.9	3.83	22.62	7.4	7.18	--	--	XP_037462502.1 uncharacterized protein LOC119333862 [Triticum dicoccoides]
TraesCS1B02G194900	-2.21319	1.10545816522673	0.0452782607174239	1	Down	2.27	0.43	0.23	0.28	0.23	0.17	--	GST, gst; glutathione S-transferase [EC:2.5.1.18]; K00799;	XP_044368786.1 glutathione S-transferase U17-like [Triticum aestivum]
TraesCS1B02G199900	1.0543651335867	0.406732791923095	0.00953422399407548	0.379029956213071	Up	13.09	12.8	8.4	35.39	24.31	16.02	--	--	KAF6989376.1 hypothetical protein CFC21_006719 [Triticum aestivum]
TraesCS1B02G201100	-1.42061	0.468109464711853	0.00240706335021229	0.177966671735432	Down	17.29	6.08	15.2	5.88	5.81	3.64	--	--	XP_037464607.1 protein RESPONSE TO LOW SULFUR 2-like [Triticum dicoccoides]
TraesCS1B02G242700	-1.38135	0.394731112143399	0.000466187221082802	0.067000399323759	Down	26.96	16.17	10.51	6	7.96	8.05	--	--	XP_037468334.1 RING-H2 finger protein ATL2-like [Triticum dicoccoides]
TraesCS1B02G248400	-3.63454	1.52003204729992	0.0167983437334601	1	Down	0.74	0.39	0.15	0	0	0.11	GO:0003674,molecular_function; GO:0003824,catalytic activity; GO:0004812,aminoacyl-tRNA ligase activity; GO:0004829,threonine-tRNA ligase activity; GO:0005575,cellular_component; GO:0005618,cell wall; GO:0005622,intracellular anatomical structure; GO:0005623,obsolete cell; GO:0005737,cytoplasm; GO:0005739,mitochondrion; GO:0005829,cytosol; GO:0005886,plasma membrane; GO:0006082,organic acid metab…	TARS, thrS; threonyl-tRNA synthetase [EC:6.1.1.3]; K01868;	XP_044406166.1 threonine--tRNA ligase, mitochondrial 1-like [Triticum aestivum]
TraesCS1B02G255300	-1.60997	0.728812503704639	0.0271724290769044	1	Down	0.78	2	1.3	0.42	0.52	0.47	--	--	KAF6990021.1 hypothetical protein CFC21_007280 [Triticum aestivum]
TraesCS1B02G257000	1.17168181321487	0.405691116517665	0.0038756053622947	0.237483442602494	Up	1.21	1.68	1.75	4.74	3.86	2.51	--	--	XP_044407097.1 desmethyl-deoxy-podophyllotoxin synthase-like [Triticum aestivum]
TraesCS1B02G259400	1.61092305968966	0.474014752596889	0.00067764864770092	0.0866760317372686	Up	11.58	3.4	10.44	38.03	23.9	20.54	GO:0003674,molecular_function; GO:0005488,binding; GO:0005575,cellular_component; GO:0005622,intracellular anatomical structure; GO:0005623,obsolete cell; GO:0005737,cytoplasm; GO:0005768,endosome; GO:0005794,Golgi apparatus; GO:0005802,trans-Golgi network; GO:0005886,plasma membrane; GO:0012505,endomembrane system; GO:0016020,membrane; GO:0031410,cytoplasmic vesicle; GO:0031982,vesicle; GO:00319…	--	KAF6990073.1 hypothetical protein CFC21_007322 [Triticum aestivum]
TraesCS1B02G262000	-1.1707	0.25907947598801	6.22228786471826e-06	0.00387337419578712	Down	25.45	25.53	16.4	11.57	10.31	9.97	--	--	XP_044407845.1 RNA demethylase ALKBH10B-like isoform X2 [Triticum aestivum]
TraesCS1B02G264600	-1.39252	0.608687468507456	0.0221522743276543	0.566798417571485	Down	0.89	0.79	2.03	0.32	0.75	0.41	--	ppa; inorganic pyrophosphatase [EC:3.6.1.1]; K01507;	XP_044408122.1 pyrophosphate-energized vacuolar membrane proton pump-like [Triticum aestivum]
TraesCS1B02G267700	-3.49935	1.06618152466073	0.0010302546180221	0.109333361698416	Down	3.3	0.36	0.6	0.07	0.22	0.12	GO:0003674,molecular_function; GO:0003824,catalytic activity; GO:0005575,cellular_component; GO:0005622,intracellular anatomical structure; GO:0005623,obsolete cell; GO:0005737,cytoplasm; GO:0005739,mitochondrion; GO:0005740,mitochondrial envelope; GO:0005743,mitochondrial inner membrane; GO:0006996,organelle organization; GO:0007005,mitochondrion organization; GO:0008150,biological_process; GO:0…	hemH, FECH; protoporphyrin/coproporphyrin ferrochelatase [EC:4.99.1.1 4.99.1.9]; K01772;	XP_044408315.1 AAA-ATPase ASD, mitochondrial-like [Triticum aestivum]
TraesCS1B02G274300	-1.06381	0.436714568056482	0.0148531943987088	0.478952184511742	Down	2.74	2.83	2.43	1.44	0.92	1.71	GO:0000003,reproduction; GO:0003006,developmental process involved in reproduction; GO:0003674,molecular_function; GO:0003700,DNA-binding transcription factor activity; GO:0005575,cellular_component; GO:0005622,intracellular anatomical structure; GO:0005623,obsolete cell; GO:0005634,nucleus; GO:0006355,regulation of DNA-templated transcription; GO:0006950,response to stress; GO:0007275,multicellu…	--	XP_044409147.1 NAC domain-containing protein 48-like [Triticum aestivum]
TraesCS1B02G283900	-1.33751	0.260716711436028	2.89540463680432e-07	0.000488972129947879	Down	88.32	81.17	58.61	27.39	39.71	29.06	GO:0005575,cellular_component; GO:0005622,intracellular anatomical structure; GO:0005623,obsolete cell; GO:0005856,cytoskeleton; GO:0043226,organelle; GO:0043228,non-membrane-bounded organelle; GO:0043229,intracellular organelle; GO:0043232,intracellular non-membrane-bounded organelle; GO:0044424,obsolete intracellular part; GO:0044464,obsolete cell part;	--	XP_020158903.1 actin-7 [Aegilops tauschii subsp. strangulata]
TraesCS1B02G285500	-1.1062	0.296002835324853	0.000186128347738256	0.0379595583466372	Down	268.44	221.99	132.65	103.29	109.14	96.61	GO:0005575,cellular_component; GO:0005622,intracellular anatomical structure; GO:0005623,obsolete cell; GO:0005737,cytoplasm; GO:0009507,chloroplast; GO:0009536,plastid; GO:0043226,organelle; GO:0043227,membrane-bounded organelle; GO:0043229,intracellular organelle; GO:0043231,intracellular membrane-bounded organelle; GO:0044424,obsolete intracellular part; GO:0044444,obsolete cytoplasmic part; G…	petF; ferredoxin; K02639;	XP_037471573.1 ferredoxin-6, chloroplastic-like isoform X2 [Triticum dicoccoides]
TraesCS1B02G290000	1.25982051000712	0.307134087280136	4.09845219250526e-05	0.0136735615795053	Up	22.39	16.87	16.37	45.17	63.83	32.88	--	--	XP_037471878.1 uncharacterized protein LOC119346868 [Triticum dicoccoides]
TraesCS1B02G291500	-1.15193	0.566083677156095	0.0418606564897745	0.719938413248161	Down	7.15	2.28	3.83	2.15	3.11	1.12	--	AKR1A1, adh; alcohol dehydrogenase (NADP+) [EC:1.1.1.2]; K00002;	XP_044410943.1 aldo-keto reductase family 4 member C10-like [Triticum aestivum]
TraesCS1B02G294300	-1.39745	0.343858308759905	4.82343853971984e-05	0.0149841353474424	Down	53.58	43.1	26.11	18.85	19.65	11.32	GO:0000166,nucleotide binding; GO:0000302,response to reactive oxygen species; GO:0003674,molecular_function; GO:0005488,binding; GO:0005515,protein binding; GO:0005524,ATP binding; GO:0005575,cellular_component; GO:0005576,extracellular region; GO:0005618,cell wall; GO:0005622,intracellular anatomical structure; GO:0005623,obsolete cell; GO:0005737,cytoplasm; GO:0005739,mitochondrion; GO:0005773…	HSPA1s; heat shock 70kDa protein 1/2/6/8; K03283;	XP_037472080.1 heat shock 70 kDa protein 4 [Triticum dicoccoides]
TraesCS1B02G306400	1.65834723526853	0.368381922515243	6.74100784312151e-06	0.00404817347473103	Up	13.92	19.19	10.66	73.12	41.37	32.16	GO:0000041,transition metal ion transport; GO:0003674,molecular_function; GO:0005215,transporter activity; GO:0005385,zinc ion transmembrane transporter activity; GO:0005575,cellular_component; GO:0005623,obsolete cell; GO:0005886,plasma membrane; GO:0006810,transport; GO:0006811,ion transport; GO:0006812,cation transport; GO:0006829,zinc ion transport; GO:0008150,biological_process; GO:0008324,c…	--	XP_044412250.1 zinc transporter 9-like [Triticum aestivum]
TraesCS1B02G314500	-3.01894	0.826253909602004	0.000258425955711838	0.0464484257370098	Down	2.52	1.55	0.73	0.19	0.05	0.39	--	--	KAF6990700.1 hypothetical protein CFC21_007870 [Triticum aestivum]
TraesCS1B02G315000	-1.49151	0.749586958038711	0.0466159970819713	0.747804390650291	Down	2.83	0.69	1.66	0.62	0.23	1.11	--	BARD1; BRCA1-associated RING domain protein 1; K10683;	XP_044372371.1 BRCA1-associated RING domain protein 1-like [Triticum aestivum]
ENSRNA050019902	-1.57173	0.747932289656599	0.0356027321061952	0.683048101699427	Down	14.8	4.83	12.51	2.28	4.4	4.73	--	--	--
TraesCS1B02G321500	1.57758205966994	0.768175534683746	0.0400072626109851	0.710829002281692	Up	0.4	0.52	1.6	5.31	1.13	1.47	GO:0003674,molecular_function; GO:0005215,transporter activity; GO:0005575,cellular_component; GO:0005622,intracellular anatomical structure; GO:0005623,obsolete cell; GO:0005737,cytoplasm; GO:0005886,plasma membrane; GO:0005887,integral component of plasma membrane; GO:0005938,cell cortex; GO:0006810,transport; GO:0007154,cell communication; GO:0007165,signal transduction; GO:0008150,biological_…	--	XP_044372604.1 WAT1-related protein At5g07050-like [Triticum aestivum]
TraesCS1B02G322100	-1.04716	0.354588303510868	0.00314522723184184	0.211783299726803	Down	62.04	65.81	36.25	37.84	27.93	18.89	GO:0002020,protease binding; GO:0003674,molecular_function; GO:0004857,enzyme inhibitor activity; GO:0004866,endopeptidase inhibitor activity; GO:0004869,cysteine-type endopeptidase inhibitor activity; GO:0005488,binding; GO:0005515,protein binding; GO:0008150,biological_process; GO:0009892,negative regulation of metabolic process; GO:0010466,negative regulation of peptidase activity; GO:0010605,…	--	XP_044413730.1 cysteine proteinase inhibitor-like [Triticum aestivum]
TraesCS1B02G322500	-1.40336	0.490008898352469	0.00418407354177289	0.245772190954888	Down	39.03	27.63	9.14	11.98	11.94	6.87	GO:0003674,molecular_function; GO:0003824,catalytic activity; GO:0004553,hydrolase activity, hydrolyzing O-glycosyl compounds; GO:0004650,polygalacturonase activity; GO:0005575,cellular_component; GO:0005618,cell wall; GO:0005623,obsolete cell; GO:0008150,biological_process; GO:0009664,plant-type cell wall organization; GO:0009825,multidimensional cell growth; GO:0009827,plant-type cell wall modi…	E3.2.1.67; galacturan 1,4-alpha-galacturonidase [EC:3.2.1.67]; K01213;	XP_037472685.1 polygalacturonase At1g48100-like [Triticum dicoccoides]
TraesCS1B02G323600	-1.34932	0.68396019687545	0.0485177731047034	0.755617026549158	Down	2.51	1.84	0.8	1.2	0.37	0.6	GO:0003674,molecular_function; GO:0005488,binding; GO:0005515,protein binding; GO:0005575,cellular_component; GO:0005622,intracellular anatomical structure; GO:0005623,obsolete cell; GO:0005634,nucleus; GO:0005737,cytoplasm; GO:0008150,biological_process; GO:0042802,identical protein binding; GO:0042803,protein homodimerization activity; GO:0043226,organelle; GO:0043227,membrane-bounded organelle…	--	XP_037472693.1 basic leucine zipper 23-like [Triticum dicoccoides]
TraesCS1B02G337400	-2.10662	0.560587026421932	0.000171353301326967	0.0367509633035085	Down	11.95	3.89	3.6	1.9	1.71	1.25	GO:0005575,cellular_component; GO:0005622,intracellular anatomical structure; GO:0005623,obsolete cell; GO:0005634,nucleus; GO:0005654,nucleoplasm; GO:0006109,regulation of carbohydrate metabolic process; GO:0006792,regulation of sulfur utilization; GO:0006950,response to stress; GO:0006996,organelle organization; GO:0007154,cell communication; GO:0008150,biological_process; GO:0009267,cellular r…	--	XP_044414844.1 protein SULFUR DEFICIENCY-INDUCED 2-like isoform X1 [Triticum aestivum]
TraesCS1B02G338100	1.08026591793146	0.544682683138027	0.0473345950074738	0.750990942719147	Up	1.2	2	1.51	3.31	3.96	3.28	--	--	KAF6990969.1 hypothetical protein CFC21_008112 [Triticum aestivum]
TraesCS1B02G340800	1.03405930885148	0.489264144081614	0.0345580753401212	0.675759514789361	Up	0.4	0.59	1	1.08	1.68	1.54	GO:0003674,molecular_function; GO:0003779,actin binding; GO:0005488,binding; GO:0005515,protein binding; GO:0005575,cellular_component; GO:0005618,cell wall; GO:0005622,intracellular anatomical structure; GO:0005623,obsolete cell; GO:0005634,nucleus; GO:0005730,nucleolus; GO:0005737,cytoplasm; GO:0005819,spindle; GO:0005856,cytoskeleton; GO:0005886,plasma membrane; GO:0008092,cytoskeletal protein…	--	XP_044415137.1 formin-like protein 4 [Triticum aestivum]
TraesCS1B02G352400	-1.35125	0.312306328827705	1.5136348512254e-05	0.00702395372552731	Down	20.61	15.18	11.59	7.41	4.95	7.43	GO:0000302,response to reactive oxygen species; GO:0005575,cellular_component; GO:0005622,intracellular anatomical structure; GO:0005623,obsolete cell; GO:0005737,cytoplasm; GO:0006417,regulation of translation; GO:0006950,response to stress; GO:0006979,response to oxidative stress; GO:0008150,biological_process; GO:0009266,response to temperature stimulus; GO:0009314,response to radiation; GO:00…	clpB; ATP-dependent Clp protease ATP-binding subunit ClpB; K03695;	XP_044415855.1 chaperone protein ClpB1 [Triticum aestivum]
TraesCS1B02G355700	-1.07454	0.364595388351184	0.00320644233508387	0.213951436593929	Down	9.23	7.55	5.22	5.17	2.48	3.48	--	--	XP_037472961.1 receptor-like protein kinase HSL1 [Triticum dicoccoides]
TraesCS1B02G370500	-1.21127	0.41377534968542	0.00341861920227377	0.220054750542326	Down	7.54	6.37	5.27	2.71	2.04	4.05	GO:0003674,molecular_function; GO:0003824,catalytic activity; GO:0004721,phosphoprotein phosphatase activity; GO:0004722,protein serine/threonine phosphatase activity; GO:0004723,calcium-dependent protein serine/threonine phosphatase activity; GO:0005488,binding; GO:0005509,calcium ion binding; GO:0005513,detection of calcium ion; GO:0005575,cellular_component; GO:0005622,intracellular anatomical…	PPP3R, CNB; serine/threonine-protein phosphatase 2B regulatory subunit; K06268;	XP_037473104.1 calcineurin B-like protein 4 [Triticum dicoccoides]
TraesCS1B02G379700	2.08722698564126	1.00874662023441	0.0385339737433563	1	Up	0.11	0.22	0.71	3.06	1.11	0.55	GO:0005575,cellular_component; GO:0005622,intracellular anatomical structure; GO:0005623,obsolete cell; GO:0005634,nucleus; GO:0043226,organelle; GO:0043227,membrane-bounded organelle; GO:0043229,intracellular organelle; GO:0043231,intracellular membrane-bounded organelle; GO:0044424,obsolete intracellular part; GO:0044464,obsolete cell part;	--	KAF6991437.1 hypothetical protein CFC21_008523 [Triticum aestivum]
TraesCS1B02G389200	-2.46372	0.760742062506226	0.00120126691261713	0.119065377775809	Down	17.14	3.15	2.39	1.69	0.67	2.08	--	ADH1; alcohol dehydrogenase class-P [EC:1.1.1.1]; K18857;	XP_044418344.1 alcohol dehydrogenase 3-like [Triticum aestivum]
TraesCS1B02G392300	-1.35251	0.57716721758615	0.0191112289106594	0.532842798201274	Down	30.32	10.84	12.05	4.05	4.1	14.1	GO:0000003,reproduction; GO:0001067,transcription regulatory region nucleic acid binding; GO:0003006,developmental process involved in reproduction; GO:0003674,molecular_function; GO:0003676,nucleic acid binding; GO:0003677,DNA binding; GO:0003700,DNA-binding transcription factor activity; GO:0005488,binding; GO:0005575,cellular_component; GO:0005622,intracellular anatomical structure; GO:0005623…	--	XP_044418539.1 AP2/ERF and B3 domain-containing protein Os05g0549800-like [Triticum aestivum]
TraesCS1B02G396000	-1.0044	0.34282387283328	0.00339209638893708	0.21889957038343	Down	9.22	5.7	7.12	4.02	2.77	4.88	GO:0003674,molecular_function; GO:0003700,DNA-binding transcription factor activity; GO:0005488,binding; GO:0005515,protein binding; GO:0006355,regulation of DNA-templated transcription; GO:0006950,response to stress; GO:0008150,biological_process; GO:0009266,response to temperature stimulus; GO:0009314,response to radiation; GO:0009408,response to heat; GO:0009416,response to light stimulus; GO:…	mtnD, mtnZ, ADI1; 1,2-dihydroxy-3-keto-5-methylthiopentene dioxygenase [EC:1.13.11.53 1.13.11.54]; K08967;	KAF6991615.1 hypothetical protein CFC21_008682 [Triticum aestivum]
TraesCS1B02G400500	1.2310018663617	0.434125951523318	0.00457415673449868	0.259258709561662	Up	1.22	2.44	1.24	2.5	4.56	5.11	--	--	XP_044419366.1 beta-1,2-xylosyltransferase XYXT1-like isoform X1 [Triticum aestivum]
TraesCS1B02G401700	-1.18439	0.374902998268922	0.0015821293429792	0.141899561595218	Down	25	16.3	14.01	11.43	5.39	9.12	--	--	XP_037473353.1 transcription factor MYB4-like [Triticum dicoccoides]
TraesCS1B02G411100	-1.7644	0.760076657268179	0.0202679751271911	0.546345142644632	Down	0.64	1.25	0.42	0.41	0.15	0.16	--	dxs; 1-deoxy-D-xylulose-5-phosphate synthase [EC:2.2.1.7]; K01662;	KAF6991789.1 hypothetical protein CFC21_008837 [Triticum aestivum]
TraesCS1B02G415200	1.09159576458412	0.378113385011504	0.00388991700747769	0.237483442602494	Up	0.91	1.1	1.15	2.27	3.19	1.68	GO:0000502,proteasome complex; GO:0005575,cellular_component; GO:0005622,intracellular anatomical structure; GO:0005623,obsolete cell; GO:0005838,proteasome regulatory particle; GO:0008150,biological_process; GO:0008540,proteasome regulatory particle, base subcomplex; GO:0009987,cellular process; GO:0016043,cellular component organization; GO:0022607,cellular component assembly; GO:0022624,protea…	--	XP_044420362.1 uncharacterized protein LOC123145103 [Triticum aestivum]
TraesCS1B02G416600	1.86243475623644	0.793235541133943	0.0188797791219646	0.530798849755655	Up	0.72	2.59	3.64	2.86	17.84	6.01	GO:0005575,cellular_component; GO:0005622,intracellular anatomical structure; GO:0005623,obsolete cell; GO:0005634,nucleus; GO:0005694,chromosome; GO:0043226,organelle; GO:0043227,membrane-bounded organelle; GO:0043228,non-membrane-bounded organelle; GO:0043229,intracellular organelle; GO:0043231,intracellular membrane-bounded organelle; GO:0043232,intracellular non-membrane-bounded organelle; GO…	H2B; histone H2B; K11252;	XP_044420566.1 histone H2B.2-like [Triticum aestivum]
TraesCS1B02G421300	-1.83648	0.887760445705744	0.0385774778388706	1	Down	11.4	5.18	1.81	1.32	1.45	2.73	--	--	KAF6991899.1 hypothetical protein CFC21_008948 [Triticum aestivum]
TraesCS1B02G421600	-1.24213	0.614306500734882	0.0431763544348091	0.72761208719869	Down	27.6	18.53	9.13	3.11	9.91	11.85	--	--	KAF6991902.1 hypothetical protein CFC21_008951 [Triticum aestivum]
TraesCS1B02G421700	-1.117	0.449269492844854	0.0129096111463357	0.447966188805391	Down	70.16	47.41	27.62	16.98	20.02	34.4	--	--	KAF6991903.1 hypothetical protein CFC21_008952 [Triticum aestivum]
TraesCS1B02G421800	-4.00506	1.29808751390474	0.00203307806746484	1	Down	11.25	5.3	1.11	0	0.74	0.4	--	--	XP_044376696.1 uncharacterized protein LOC123098697 [Triticum aestivum]
TraesCS1B02G422400	-1.2461	0.333022367446234	0.000182709812450167	0.0379038165753649	Down	75.98	51.37	32.2	23.84	22.46	25.6	--	--	XP_037473455.1 RNA polymerase II degradation factor 1-like isoform X1 [Triticum dicoccoides]
TraesCS1B02G429500	-4.74409	1.89296944686284	0.0122049069655443	1	Down	3.32	0	0.06	0.08	0.06	0	--	--	KAF6992001.1 hypothetical protein CFC21_009040 [Triticum aestivum]
TraesCS1B02G433700	-1.05357	0.40193464022962	0.00876105290684151	0.367145673674002	Down	20.41	29.95	13.29	7.63	14.52	10.42	--	--	XP_020176383.1 uncharacterized protein LOC109761983 [Aegilops tauschii subsp. strangulata]
TraesCS1B02G442600	-1.09186	0.524807998420964	0.0374806027286031	0.696214470990372	Down	4.47	2.04	2.33	1.99	0.96	1.48	--	--	XP_044377661.1 uncharacterized protein LOC123099595 [Triticum aestivum]
TraesCS1B02G444600	-1.40849	0.678528794010228	0.0379119375170703	0.69847971831445	Down	8.01	1.96	1.5	1.82	1.58	1.26	--	--	KAF6992179.1 hypothetical protein CFC21_009196 [Triticum aestivum]
TraesCS1B02G444700	-1.29854	0.578455683587106	0.024778554857073	0.593534177700277	Down	1.55	1.95	2.76	0.96	0.89	0.85	--	--	XP_044377796.1 uncharacterized protein LOC123099761 [Triticum aestivum]
TraesCS1B02G446900	-2.75503	0.769590644173497	0.000343774653656199	0.056063824906967	Down	14.31	7.61	3.34	2.43	0.67	0.96	--	--	XP_044423093.1 uncharacterized protein LOC123147843 [Triticum aestivum]
TraesCS1B02G448900	-1.24733	0.486558901949809	0.010360186817251	0.397023825890823	Down	1.63	2.4	1.5	1.21	0.64	0.64	--	K22395; cinnamyl-alcohol dehydrogenase [EC:1.1.1.195]; K22395;	XP_037473678.1 reticuline oxidase-like [Triticum dicoccoides]
TraesCS1B02G456200	-1.00614	0.509294674211164	0.0482059856790922	0.754665972779896	Down	2.1	1.72	0.91	0.9	0.96	0.66	--	--	XP_044424011.1 S-type anion channel SLAH2-like [Triticum aestivum]
TraesCS1B02G456500	-1.79697	0.827300311827158	0.0298488217377984	0.642070419555803	Down	7.43	1.57	2.7	1.15	0.14	2.31	--	--	XP_044378304.1 S-type anion channel SLAH2-like [Triticum aestivum]
TraesCS1B02G456900	-1.02075	0.506221076700261	0.0437567710436979	0.731357032719567	Down	17.29	4.55	9.76	8.18	4.38	4.08	--	K22395; cinnamyl-alcohol dehydrogenase [EC:1.1.1.195]; K22395;	KAF6992316.1 hypothetical protein CFC21_009322 [Triticum aestivum]
TraesCS1B02G464700	2.43014724947785	0.86698874525904	0.00506336898310973	1	Up	0.29	0.29	0.39	1.58	1.44	2.53	--	--	XP_044378639.1 uncharacterized protein LOC123100845 [Triticum aestivum]
TraesCS1B02G467400	4.90378034344966	2.24417261567581	0.0288802491679184	1	Up	0	0	0	0.16	0.47	0	--	--	KAF6992424.1 hypothetical protein CFC21_009412 [Triticum aestivum]
TraesCS1B02G470500	3.36198002021936	1.5088123320924	0.0258652204894725	1	Up	0.02	0.09	0	0.38	0.88	0	--	--	XP_044424983.1 putative disease resistance protein RGA4 isoform X1 [Triticum aestivum]
TraesCS1D02G002600	2.7735736430802	1.00027448906904	0.00555741251567811	0.289763147970163	Up	0.38	0.65	0.25	3.47	5.65	0.18	GO:0005575,cellular_component; GO:0005622,intracellular anatomical structure; GO:0005623,obsolete cell; GO:0005737,cytoplasm; GO:0005768,endosome; GO:0005770,late endosome; GO:0005771,multivesicular body; GO:0012505,endomembrane system; GO:0031410,cytoplasmic vesicle; GO:0031982,vesicle; GO:0043226,organelle; GO:0043227,membrane-bounded organelle; GO:0043229,intracellular organelle; GO:0044424,ob…	CHMP5, VPS60; charged multivesicular body protein 5; K12198;	XP_044447583.1 vacuolar protein sorting-associated protein 60.1-like [Triticum aestivum]
TraesCS1D02G002700	4.83066410406163	2.22711944991831	0.0300812516130884	1	Up	0	0	0	0.28	0.18	0	--	IRAK4; interleukin-1 receptor-associated kinase 4 [EC:2.7.11.1]; K04733;	XP_044447582.1 probable leucine-rich repeat receptor-like protein kinase At1g35710 [Triticum aestivum]
TraesCS1D02G005300	1.54029396990988	0.355625021132029	1.48278296527149e-05	0.00694391343690673	Up	0.79	1.6	1.54	4.85	3.38	3.86	--	--	XP_044447576.1 disease resistance protein Pik-2-like isoform X1 [Triticum aestivum]
TraesCS1D02G005900	2.81928442976041	1.33270659938599	0.0343909569960769	1	Up	0	0.06	0.1	0.68	0.36	0.17	--	--	KAF6992725.1 hypothetical protein CFC21_009688 [Triticum aestivum]
TraesCS1D02G007000	1.31615030975035	0.62226359807943	0.0344213467060705	0.675700860814807	Up	2.15	0.88	2.07	5.99	5.12	2.41	--	--	KAF6992630.1 hypothetical protein CFC21_009608 [Triticum aestivum]
TraesCS1D02G016200	1.37697951955347	0.611786588228319	0.0244012873053953	0.589371454331141	Up	2.18	2.46	1.7	12.33	3.11	2.02	--	--	XP_044430885.1 wall-associated receptor kinase 2-like [Triticum aestivum]
TraesCS1D02G021900	4.78527381947072	1.96365695039208	0.0148129785483385	1	Up	0.29	0	0	1.25	7.52	0	--	--	KAF6992897.1 hypothetical protein CFC21_009851 [Triticum aestivum]
TraesCS1D02G022000	5.53948006142427	1.84421787623551	0.00266716836861002	1	Up	0.11	0	0	1.23	4.56	0	--	--	XP_020159332.1 Bowman-Birk type trypsin inhibitor [Aegilops tauschii subsp. strangulata]
TraesCS1D02G030500	4.62781975625917	1.94124785073935	0.0171283622708869	1	Up	0	0	0	0.88	0.62	0.11	--	--	XP_044447796.1 uncharacterized protein LOC123179941 [Triticum aestivum]
TraesCS1D02G033200	1.81850466970558	0.594946689116834	0.00223874567972816	0.170193470896406	Up	3.16	3.09	3.76	26.99	5.86	4.48	--	--	KAF6993024.1 hypothetical protein CFC21_009970 [Triticum aestivum]
TraesCS1D02G033400	3.76958257388124	1.73161797664212	0.0294870209528778	1	Up	0	0	0.13	1.68	0.13	0.14	--	--	KAF7053769.1 hypothetical protein CFC21_061609 [Triticum aestivum]
TraesCS1D02G034600	-1.16332	0.444610884079356	0.00888366890140201	0.369573658575441	Down	15.34	10.38	6.6	7.39	2.88	5.14	--	EOGT; EGF domain-specific O-GlcNAc transferase [EC:2.4.1.255]; K18134; POMGNT2, GTDC2; protein O-mannose beta-1,4-N-acetylglucosaminyltransferase [EC:2.4.1.312]; K18207;	XP_044447853.1 xylan glycosyltransferase MUCI21-like [Triticum aestivum]
TraesCS1D02G040500	8.59576448961629	2.32077384135223	0.000212364016170258	0.040304124683119	Up	0.21	0	0	28.76	59.79	0.27	--	EPS15; epidermal growth factor receptor substrate 15; K12472;	KAF6993128.1 hypothetical protein CFC21_010062 [Triticum aestivum]
TraesCS1D02G044300	-3.20437	1.03599396309388	0.00198115476865625	0.158012570571966	Down	3.2	0.82	0.2	0.18	0.1	0.22	GO:0003674,molecular_function; GO:0003824,catalytic activity; GO:0008150,biological_process; GO:0008152,metabolic process; GO:0016491,oxidoreductase activity; GO:0016722,oxidoreductase activity, acting on metal ions; GO:0055114,obsolete oxidation-reduction process;	E1.10.3.2; laccase [EC:1.10.3.2]; K05909;	XP_020156220.1 laccase-25 [Aegilops tauschii subsp. strangulata]
TraesCS1D02G051500	4.06758851737835	1.86707826896011	0.0293625191876146	1	Up	0	0.03	0	0.08	0.53	0.03	--	--	XP_044448009.1 disease resistance protein Pikm1-TS-like [Triticum aestivum]
TraesCS1D02G052500	-5.88907	2.85464766337304	0.0391149298175122	1	Down	2.9	0.4	0	0	0.05	0	--	DDC, TDC; aromatic-L-amino-acid/L-tryptophan decarboxylase [EC:4.1.1.28 4.1.1.105]; K01593;	XP_020196230.1 tryptophan decarboxylase 1 [Aegilops tauschii subsp. strangulata]
TraesCS1D02G052700	2.85140088224378	1.19196531226439	0.0167484231147758	1	Up	0	0.08	0.21	1.01	0.9	0.3	GO:0003674,molecular_function; GO:0005215,transporter activity; GO:0005575,cellular_component; GO:0005623,obsolete cell; GO:0005886,plasma membrane; GO:0005887,integral component of plasma membrane; GO:0006810,transport; GO:0008150,biological_process; GO:0008515,sucrose transmembrane transporter activity; GO:0008643,carbohydrate transport; GO:0015144,carbohydrate transmembrane transporter activit…	--	XP_044437669.1 bidirectional sugar transporter SWEET14-like [Triticum aestivum]
TraesCS1D02G066200	-1.16164	0.580550495308893	0.045399770859199	0.742052930998339	Down	127.14	27.68	30.46	27.49	31.01	30.7	--	--	KAF6993442.1 hypothetical protein CFC21_010334 [Triticum aestivum]
TraesCS1D02G069800	-1.08803	0.460403927604682	0.0181173273255484	0.522460790239696	Down	17.09	7.09	10.38	5	4.63	7.66	--	--	XP_020148923.1 uncharacterized protein At4g08330, chloroplastic [Aegilops tauschii subsp. strangulata]
TraesCS1D02G080800	-3.35945	1.01911394434276	0.000979190440099518	0.106958593584759	Down	4.42	1.58	0.3	0.27	0.23	0.16	--	E1.11.1.7; peroxidase [EC:1.11.1.7]; K00430;	XP_020187345.1 peroxidase 5 [Aegilops tauschii subsp. strangulata]
TraesCS1D02G086800	-3.66273	1.7310787579191	0.0343561387532364	1	Down	0.38	0.87	0.34	0	0	0.12	--	--	XP_044448368.1 uncharacterized protein LOC123180388 [Triticum aestivum]
TraesCS1D02G096400	-3.06209	1.31057853554488	0.0194681414817487	0.538618580995047	Down	0	2.61	1.94	0.07	0.43	0.07	GO:0000003,reproduction; GO:0000902,cell morphogenesis; GO:0002215,defense response to nematode; GO:0002682,regulation of immune system process; GO:0002684,positive regulation of immune system process; GO:0003006,developmental process involved in reproduction; GO:0003674,molecular_function; GO:0003824,catalytic activity; GO:0004601,peroxidase activity; GO:0005488,binding; GO:0005575,cellular_comp…	E1.11.1.7; peroxidase [EC:1.11.1.7]; K00430;	XP_020167321.1 peroxidase A2 [Aegilops tauschii subsp. strangulata]
TraesCS1D02G139800	1.75978314498236	0.796354239488215	0.0271190852707963	1	Up	0.08	0.21	0.15	0.5	0.72	0.36	GO:0003674,molecular_function; GO:0003824,catalytic activity; GO:0004672,protein kinase activity; GO:0005575,cellular_component; GO:0005576,extracellular region; GO:0005618,cell wall; GO:0005622,intracellular anatomical structure; GO:0005623,obsolete cell; GO:0005634,nucleus; GO:0005737,cytoplasm; GO:0005739,mitochondrion; GO:0005829,cytosol; GO:0005975,carbohydrate metabolic process; GO:0006468,…	PGK, pgk; phosphoglycerate kinase [EC:2.7.2.3]; K00927;	KAF6994427.1 hypothetical protein CFC21_011130 [Triticum aestivum]
TraesCS1D02G159500	1.75337893988778	0.593115173581868	0.0031143485841224	0.211169748410406	Up	3.14	2.61	2.16	19.11	5.39	3.84	--	--	XP_044441542.1 uncharacterized protein LOC123167743 [Triticum aestivum]
TraesCS1D02G163800	-4.13423	1.68530217281763	0.0141628429142004	1	Down	0.15	0.14	0.57	0.05	0	0	GO:0000302,response to reactive oxygen species; GO:0001101,response to acid chemical; GO:0005575,cellular_component; GO:0005622,intracellular anatomical structure; GO:0005623,obsolete cell; GO:0005737,cytoplasm; GO:0006950,response to stress; GO:0006970,response to osmotic stress; GO:0006972,hyperosmotic response; GO:0006979,response to oxidative stress; GO:0007154,cell communication; GO:0007165,…	--	XP_044449381.1 low-temperature-induced 65 kDa protein-like isoform X1 [Triticum aestivum]
TraesCS1D02G178200	1.44871645075531	0.521707993084816	0.00548847456549141	0.287342753021035	Up	5.14	1.84	9.57	13.37	21.23	13.11	GO:0003674,molecular_function; GO:0004857,enzyme inhibitor activity; GO:0008150,biological_process; GO:0009314,response to radiation; GO:0009416,response to light stimulus; GO:0009628,response to abiotic stimulus; GO:0009639,response to red or far red light; GO:0009641,shade avoidance; GO:0030234,enzyme regulator activity; GO:0043086,negative regulation of catalytic activity; GO:0044092,negative …	--	XP_020179814.1 21 kDa protein [Aegilops tauschii subsp. strangulata]
TraesCS1D02G184200	1.44984075846868	0.643279900931918	0.0242071367741394	0.586173290624263	Up	1.95	0.95	0.76	3.68	5.22	1.76	--	--	XP_020192167.1 uncharacterized protein LOC109778018 [Aegilops tauschii subsp. strangulata]
TraesCS1D02G190700	-1.09091	0.497146361245323	0.0282112416365264	0.626391467627395	Down	52.9	23.64	12.27	17.5	14.72	12.62	GO:0003674,molecular_function; GO:0005488,binding; GO:0005575,cellular_component; GO:0005622,intracellular anatomical structure; GO:0005623,obsolete cell; GO:0005737,cytoplasm; GO:0006810,transport; GO:0006811,ion transport; GO:0006812,cation transport; GO:0006873,cellular ion homeostasis; GO:0006875,cellular metal ion homeostasis; GO:0008150,biological_process; GO:0009987,cellular process; GO:00…	--	XP_020180756.1 heavy metal-associated isoprenylated plant protein 39 [Aegilops tauschii subsp. strangulata]
TraesCS1D02G208200	-2.01097	1.02500847397346	0.049773311056756	1	Down	1.12	0.44	0.33	0.08	0.2	0.21	--	--	XP_044449797.1 uncharacterized protein LOC123181567 [Triticum aestivum]
TraesCS1D02G230300	-1.08892	0.539412132421786	0.0435169532366222	0.72949848208978	Down	46.81	9.9	15.36	8.71	13.06	14.65	--	--	XP_020196558.1 E3 ubiquitin-protein ligase EL5 [Aegilops tauschii subsp. strangulata]
TraesCS1D02G233200	3.07855063426299	1.36131026455023	0.0237306995557346	1	Up	0.27	0.26	0.24	0.58	5.25	1.03	GO:0005575,cellular_component; GO:0005622,intracellular anatomical structure; GO:0005623,obsolete cell; GO:0005634,nucleus; GO:0005694,chromosome; GO:0043226,organelle; GO:0043227,membrane-bounded organelle; GO:0043228,non-membrane-bounded organelle; GO:0043229,intracellular organelle; GO:0043231,intracellular membrane-bounded organelle; GO:0043232,intracellular non-membrane-bounded organelle; GO…	H3; histone H3; K11253;	NP_001238509.1 histone H3.2 [Glycine max]
TraesCS1D02G236900	-3.26385	1.58025321434602	0.03888532633765	1	Down	0.24	0.71	0.16	0.13	0	0	GO:0003674,molecular_function; GO:0003824,catalytic activity; GO:0004812,aminoacyl-tRNA ligase activity; GO:0004829,threonine-tRNA ligase activity; GO:0005575,cellular_component; GO:0005618,cell wall; GO:0005622,intracellular anatomical structure; GO:0005623,obsolete cell; GO:0005737,cytoplasm; GO:0005739,mitochondrion; GO:0005829,cytosol; GO:0005886,plasma membrane; GO:0006082,organic acid metab…	TARS, thrS; threonyl-tRNA synthetase [EC:6.1.1.3]; K01868;	KAF6995614.1 hypothetical protein CFC21_012080 [Triticum aestivum]
TraesCS1D02G239000	-1.90651	0.656036347831016	0.00365959691144776	0.228746100062996	Down	23.54	4.86	5.59	2.5	2.27	4.98	GO:0003674,molecular_function; GO:0005488,binding; GO:0005509,calcium ion binding; GO:0005575,cellular_component; GO:0005622,intracellular anatomical structure; GO:0005623,obsolete cell; GO:0005634,nucleus; GO:0005737,cytoplasm; GO:0006950,response to stress; GO:0007275,multicellular organism development; GO:0008150,biological_process; GO:0009266,response to temperature stimulus; GO:0009409,respo…	CML; calcium-binding protein CML; K13448;	XP_020167597.1 probable calcium-binding protein CML15 [Aegilops tauschii subsp. strangulata]
TraesCS1D02G250000	-1.11793	0.527355675660566	0.0340163852447507	0.672339521102764	Down	5.17	4.14	5.21	2.78	2.3	2.03	--	--	XP_040242544.1 glycine, alanine and asparagine-rich protein [Aegilops tauschii subsp. strangulata]
TraesCS1D02G252900	-1.56067	0.617220612467778	0.011453659859282	0.418805205957772	Down	27.81	14.19	4.89	2.36	5.1	9.63	GO:0005575,cellular_component; GO:0005622,intracellular anatomical structure; GO:0005623,obsolete cell; GO:0005634,nucleus; GO:0005737,cytoplasm; GO:0005829,cytosol; GO:0009507,chloroplast; GO:0009532,plastid stroma; GO:0009536,plastid; GO:0009570,chloroplast stroma; GO:0043226,organelle; GO:0043227,membrane-bounded organelle; GO:0043229,intracellular organelle; GO:0043231,intracellular membrane-…	ppdK; pyruvate, orthophosphate dikinase [EC:2.7.9.1]; K01006;	KAF6995817.1 hypothetical protein CFC21_012257 [Triticum aestivum]
TraesCS1D02G257200	-1.58923	0.790068551234301	0.0442723286458793	0.734286212813201	Down	1.11	0.64	0.49	0.27	0.09	0.43	--	--	XP_044450377.1 protein NRT1/ PTR FAMILY 3.1-like [Triticum aestivum]
TraesCS1D02G263600	1.25841808873715	0.274915644921274	4.70633490176475e-06	0.00329088856247372	Up	1.46	1.73	1.78	4.84	4.09	3.69	--	--	XP_044450463.1 uncharacterized protein At5g08430-like isoform X4 [Triticum aestivum]
TraesCS1D02G274400	-1.68081	0.368810837247253	5.17967939372162e-06	0.00338970172631436	Down	62.73	52.3	28.49	11.34	21.51	15	GO:0005575,cellular_component; GO:0005622,intracellular anatomical structure; GO:0005623,obsolete cell; GO:0005856,cytoskeleton; GO:0043226,organelle; GO:0043228,non-membrane-bounded organelle; GO:0043229,intracellular organelle; GO:0043232,intracellular non-membrane-bounded organelle; GO:0044424,obsolete intracellular part; GO:0044464,obsolete cell part;	--	XP_020158903.1 actin-7 [Aegilops tauschii subsp. strangulata]
TraesCS1D02G275500	3.46724041707472	0.973560102857226	0.000368877599577311	0.0581096321910218	Up	0	0.33	0.15	3.36	1.13	1.13	GO:0003674,molecular_function; GO:0003700,DNA-binding transcription factor activity; GO:0006355,regulation of DNA-templated transcription; GO:0008150,biological_process; GO:0009889,regulation of biosynthetic process; GO:0010468,regulation of gene expression; GO:0010556,regulation of macromolecule biosynthetic process; GO:0019219,regulation of nucleobase-containing compound metabolic process; GO:0…	--	XP_044433123.1 NAC domain-containing protein 90-like [Triticum aestivum]
TraesCS1D02G280200	1.20837173088604	0.386834324243493	0.00178565222622421	0.149034654896208	Up	24.86	19	16.03	41.62	77.51	28.64	--	--	XP_020184869.1 uncharacterized protein LOC109770573 isoform X1 [Aegilops tauschii subsp. strangulata]
TraesCS1D02G282100	-3.58813	1.83050998011816	0.0499746985490474	1	Down	2.93	2.39	0.43	0.53	0	0	--	--	XP_020165663.1 uncharacterized protein LOC109751182 [Aegilops tauschii subsp. strangulata]
TraesCS1D02G284000	-1.39251	0.417556186832066	0.000853322620293509	0.0993124759452556	Down	48.49	33.82	18.82	17.86	15.52	7.89	GO:0000166,nucleotide binding; GO:0000302,response to reactive oxygen species; GO:0003674,molecular_function; GO:0005488,binding; GO:0005515,protein binding; GO:0005524,ATP binding; GO:0005575,cellular_component; GO:0005576,extracellular region; GO:0005618,cell wall; GO:0005622,intracellular anatomical structure; GO:0005623,obsolete cell; GO:0005737,cytoplasm; GO:0005739,mitochondrion; GO:0005773…	HSPA1s; heat shock 70kDa protein 1/2/6/8; K03283;	XP_020159806.1 heat shock 70 kDa protein 4 [Aegilops tauschii subsp. strangulata]
TraesCS1D02G286600	1.0182590187482	0.324234892523833	0.00168660881763911	0.144966026760977	Up	10.15	15.95	13.34	19.32	34.38	30.75	GO:0000228,nuclear chromosome; GO:0000785,chromatin; GO:0000786,nucleosome; GO:0003674,molecular_function; GO:0003676,nucleic acid binding; GO:0003677,DNA binding; GO:0005488,binding; GO:0005515,protein binding; GO:0005575,cellular_component; GO:0005622,intracellular anatomical structure; GO:0005623,obsolete cell; GO:0005634,nucleus; GO:0005694,chromosome; GO:0006325,chromatin organization; GO:00…	H4; histone H4; K11254;	GAV57897.1 Histone domain-containing protein, partial [Cephalotus follicularis]
TraesCS1D02G287700	1.04336111550642	0.525371847947243	0.0470391098119815	0.749397012670372	Up	0.28	0.43	0.54	0.87	0.86	1.01	GO:0000003,reproduction; GO:0000280,nuclear division; GO:0000724,double-strand break repair via homologous recombination; GO:0000725,recombinational repair; GO:0005575,cellular_component; GO:0005622,intracellular anatomical structure; GO:0005623,obsolete cell; GO:0005634,nucleus; GO:0005654,nucleoplasm; GO:0006139,nucleobase-containing compound metabolic process; GO:0006259,DNA metabolic process;…	--	KAF7024945.1 hypothetical protein CFC21_037202 [Triticum aestivum]
TraesCS1D02G288100	-4.73738	1.77670929973548	0.00766730194405884	1	Down	2.72	1.77	1.61	0	0	0	--	--	KAF6996257.1 hypothetical protein CFC21_012613 [Triticum aestivum]
TraesCS1D02G292000	1.34317977329836	0.546534044343869	0.0139856248942689	0.4638701902066	Up	0.36	0.41	0.6	1.01	1.53	1.15	--	--	XP_020198628.1 protein NUCLEAR FUSION DEFECTIVE 4 [Aegilops tauschii subsp. strangulata]
TraesCS1D02G294000	2.88741878339354	0.49578171914352	5.74652544871138e-09	2.09522422521052e-05	Up	16.52	36.79	13.78	304.7	128.78	92.54	GO:0000041,transition metal ion transport; GO:0003674,molecular_function; GO:0005215,transporter activity; GO:0005385,zinc ion transmembrane transporter activity; GO:0005575,cellular_component; GO:0005623,obsolete cell; GO:0005886,plasma membrane; GO:0006810,transport; GO:0006811,ion transport; GO:0006812,cation transport; GO:0006829,zinc ion transport; GO:0008150,biological_process; GO:0008324,c…	--	XP_044450818.1 zinc transporter 9-like [Triticum aestivum]
TraesCS1D02G300700	3.49490077652294	1.43787399673858	0.0150737230689047	1	Up	0	0.09	0.16	2.41	0.4	0.17	--	--	XP_020177373.1 transcription factor WRKY19 [Aegilops tauschii subsp. strangulata]
TraesCS1D02G307200	-1.44487	0.509567043329483	0.00457564649964087	0.259258709561662	Down	26.21	7.26	9.64	5.33	3.93	7.7	--	--	XP_020181621.1 F-box protein At5g46170 [Aegilops tauschii subsp. strangulata]
TraesCS1D02G309100	-1.3579	0.529297213210938	0.0103034350940196	0.39559235645045	Down	3.77	2.89	2.44	1.1	0.82	1.86	--	--	XP_020166558.1 uncharacterized protein LOC109752104 [Aegilops tauschii subsp. strangulata]
TraesCS1D02G311000	-1.62327	0.496684120794205	0.00108232278491089	0.111610437486417	Down	51.35	30.44	10.74	12.23	12.07	8.01	GO:0003674,molecular_function; GO:0003824,catalytic activity; GO:0004553,hydrolase activity, hydrolyzing O-glycosyl compounds; GO:0004650,polygalacturonase activity; GO:0005575,cellular_component; GO:0005618,cell wall; GO:0005623,obsolete cell; GO:0008150,biological_process; GO:0009664,plant-type cell wall organization; GO:0009825,multidimensional cell growth; GO:0009827,plant-type cell wall modi…	E3.2.1.67; galacturan 1,4-alpha-galacturonidase [EC:3.2.1.67]; K01213;	XP_044450960.1 polygalacturonase At1g48100-like [Triticum aestivum]
TraesCS1D02G325300	-2.29596	0.624134404945099	0.000234495118709963	0.0432618348989078	Down	23.44	5.48	5.5	2.14	3.69	1.74	GO:0005575,cellular_component; GO:0005622,intracellular anatomical structure; GO:0005623,obsolete cell; GO:0005634,nucleus; GO:0005654,nucleoplasm; GO:0006109,regulation of carbohydrate metabolic process; GO:0006792,regulation of sulfur utilization; GO:0006950,response to stress; GO:0006996,organelle organization; GO:0007154,cell communication; GO:0008150,biological_process; GO:0009267,cellular r…	--	XP_044451092.1 protein SULFUR DEFICIENCY-INDUCED 2-like [Triticum aestivum]
TraesCS1D02G337000	-2.79324	1.17087725101162	0.0170514288091311	0.505422312654536	Down	38.07	6.89	7.92	0.51	0	7.66	--	--	KAF6996823.1 hypothetical protein CFC21_013118 [Triticum aestivum]
TraesCS1D02G339600	-2.82827	1.32419583668586	0.0326922349412614	1	Down	0.49	0.95	0.14	0.09	0.07	0.08	--	--	KAF6996855.1 hypothetical protein CFC21_013145 [Triticum aestivum]
TraesCS1D02G342100	-1.11015	0.435461754466594	0.0107920479226175	0.405573526839952	Down	9.28	4.56	4.43	4.4	1.94	2.7	GO:0000302,response to reactive oxygen species; GO:0005575,cellular_component; GO:0005622,intracellular anatomical structure; GO:0005623,obsolete cell; GO:0005737,cytoplasm; GO:0006417,regulation of translation; GO:0006950,response to stress; GO:0006979,response to oxidative stress; GO:0008150,biological_process; GO:0009266,response to temperature stimulus; GO:0009314,response to radiation; GO:00…	clpB; ATP-dependent Clp protease ATP-binding subunit ClpB; K03695;	XP_020155730.1 chaperone protein ClpB1 [Aegilops tauschii subsp. strangulata]
TraesCS1D02G376300	-1.79552	0.848672925278695	0.0343721247449921	0.675700860814807	Down	366.52	156.83	118.84	52.36	22.85	122.51	--	ADH1; alcohol dehydrogenase class-P [EC:1.1.1.1]; K18857;	XP_020195689.1 alcohol dehydrogenase 3 [Aegilops tauschii subsp. strangulata]
TraesCS1D02G378400	-1.78675	0.687987850227825	0.0094022653356932	0.377607107836711	Down	4.72	2.76	1.74	0.99	0.22	1.65	GO:0000003,reproduction; GO:0001067,transcription regulatory region nucleic acid binding; GO:0003006,developmental process involved in reproduction; GO:0003674,molecular_function; GO:0003676,nucleic acid binding; GO:0003677,DNA binding; GO:0003700,DNA-binding transcription factor activity; GO:0005488,binding; GO:0005575,cellular_component; GO:0005622,intracellular anatomical structure; GO:0005623…	--	XP_020159692.1 AP2/ERF and B3 domain-containing protein Os05g0549800-like [Aegilops tauschii subsp. strangulata]
TraesCS1D02G378500	-2.37883	0.665391261738708	0.000350114398383361	0.0563730299136264	Down	2.8	2.53	1.21	0.46	0.19	0.69	GO:0000003,reproduction; GO:0001067,transcription regulatory region nucleic acid binding; GO:0003006,developmental process involved in reproduction; GO:0003674,molecular_function; GO:0003676,nucleic acid binding; GO:0003677,DNA binding; GO:0003700,DNA-binding transcription factor activity; GO:0005488,binding; GO:0005575,cellular_component; GO:0005622,intracellular anatomical structure; GO:0005623…	--	XP_044446075.1 AP2/ERF and B3 domain-containing protein Os05g0549800-like [Triticum aestivum]
TraesCS1D02G378900	-1.34992	0.584802157302153	0.0209801200297799	0.554128937071692	Down	30.53	10.82	8.72	4.64	3.83	12.58	GO:0000003,reproduction; GO:0001067,transcription regulatory region nucleic acid binding; GO:0003006,developmental process involved in reproduction; GO:0003674,molecular_function; GO:0003676,nucleic acid binding; GO:0003677,DNA binding; GO:0003700,DNA-binding transcription factor activity; GO:0005488,binding; GO:0005575,cellular_component; GO:0005622,intracellular anatomical structure; GO:0005623…	--	XP_044451521.1 AP2/ERF and B3 domain-containing protein Os05g0549800-like [Triticum aestivum]
TraesCS1D02G381800	-1.28559	0.459859951422356	0.00518008084983626	0.27943616536243	Down	1.75	2.38	1.18	1.03	0.68	0.62	GO:0000003,reproduction; GO:0001101,response to acid chemical; GO:0003006,developmental process involved in reproduction; GO:0003674,molecular_function; GO:0003824,catalytic activity; GO:0004672,protein kinase activity; GO:0004674,protein serine/threonine kinase activity; GO:0005575,cellular_component; GO:0005623,obsolete cell; GO:0005886,plasma membrane; GO:0006468,protein phosphorylation; GO:00…	IRAK4; interleukin-1 receptor-associated kinase 4 [EC:2.7.11.1]; K04733;	XP_044451566.1 LEAF RUST 10 DISEASE-RESISTANCE LOCUS RECEPTOR-LIKE PROTEIN KINASE-like 1.2 isoform X1 [Triticum aestivum]
TraesCS1D02G392500	-1.62173	0.677791987037833	0.0167267336562515	0.502540388159715	Down	1.53	2.19	0.88	1.07	0.29	0.24	--	dxs; 1-deoxy-D-xylulose-5-phosphate synthase [EC:2.2.1.7]; K01662;	XP_044446343.1 probable 1-deoxy-D-xylulose-5-phosphate synthase 2, chloroplastic [Triticum aestivum]
TraesCS1D02G400300	-1.59539	0.555817590336088	0.0041001695604697	0.243364133969972	Down	14.12	7.83	5.33	3.35	1.39	4.9	--	--	XP_020196776.1 transcription factor TGA9 [Aegilops tauschii subsp. strangulata]
TraesCS1D02G401200	-1.40767	0.593697125072257	0.0177386572468292	0.517411290951085	Down	65.49	31.42	13.88	8.43	15.41	20.93	--	--	KAF6997544.1 hypothetical protein CFC21_013753 [Triticum aestivum]
TraesCS1D02G401300	-1.54959	0.491432763622352	0.00161491573750604	0.142790817780971	Down	44.31	29.15	14.65	8.24	11.13	12.75	--	--	KAF6997545.1 hypothetical protein CFC21_013754 [Triticum aestivum]
TraesCS1D02G401400	-1.75368	0.636304901838461	0.00585069994822075	0.29716316304172	Down	45.42	26.5	7.42	6.01	8.52	10.7	--	--	KAF6997546.1 hypothetical protein CFC21_013755 [Triticum aestivum]
TraesCS1D02G401500	-3.61356	1.12212196247367	0.00128060818497145	0.122757374691498	Down	17.71	8.46	1.1	0.44	0.37	1.58	--	--	XP_020196772.1 CLAVATA3/ESR (CLE)-related protein 2 [Aegilops tauschii subsp. strangulata]
TraesCS1D02G401700	-5.1379	1.93707565392624	0.0079921262904309	1	Down	12.08	2.04	0	0	0	0.4	--	--	KAF6997549.1 hypothetical protein CFC21_013758 [Triticum aestivum]
TraesCS1D02G402000	-1.31352	0.323396776738286	4.87288954388372e-05	0.0149841353474424	Down	76.46	57.53	37.88	26.3	18.71	28.73	--	--	XP_044451742.1 RNA polymerase II degradation factor 1-like [Triticum aestivum]
TraesCS1D02G409200	-2.33065	0.959354537286313	0.015124267930658	1	Down	1.22	0.77	0.7	0.23	0	0.34	--	--	XP_020198308.1 uncharacterized protein LOC109784122 [Aegilops tauschii subsp. strangulata]
TraesCS1D02G412000	-1.10363	0.460725409285373	0.0166011753051005	0.500831556411854	Down	31.3	54.84	22.27	9.74	28.04	15.89	--	--	XP_020176383.1 uncharacterized protein LOC109761983 [Aegilops tauschii subsp. strangulata]
TraesCS1D02G412400	1.32474440680648	0.367652680196387	0.000314263373933446	0.0530076858322731	Up	0.84	0.95	1.44	3.22	2.82	2.53	--	--	XP_044451853.1 subtilisin-like protease SBT3.6 [Triticum aestivum]
TraesCS1D02G413800	-6.78009	1.7207080699522	8.13825376144953e-05	1	Down	3.44	1.29	0.08	0	0	0	GO:0003674,molecular_function; GO:0003824,catalytic activity; GO:0005575,cellular_component; GO:0005622,intracellular anatomical structure; GO:0005623,obsolete cell; GO:0005737,cytoplasm; GO:0006725,cellular aromatic compound metabolic process; GO:0006807,nitrogen compound metabolic process; GO:0008150,biological_process; GO:0008152,metabolic process; GO:0008168,methyltransferase activity; GO:000…	ROMT; trans-resveratrol di-O-methyltransferase [EC:2.1.1.240]; K16040;	XP_044451861.1 acetylserotonin O-methyltransferase 1-like [Triticum aestivum]
TraesCS1D02G419000	-4.57791	2.15306303859479	0.0334841772825075	1	Down	0.79	0.08	0.07	0	0	0	GO:0000003,reproduction; GO:0001691,pseudophosphatase activity; GO:0003006,developmental process involved in reproduction; GO:0003674,molecular_function; GO:0003824,catalytic activity; GO:0004721,phosphoprotein phosphatase activity; GO:0004722,protein serine/threonine phosphatase activity; GO:0004857,enzyme inhibitor activity; GO:0005575,cellular_component; GO:0005622,intracellular anatomical str…	PP2C; protein phosphatase 2C [EC:3.1.3.16]; K14497;	XP_044446984.1 protein phosphatase 2C 51-like [Triticum aestivum]
TraesCS1D02G424500	-4.30548	1.36723334195654	0.00163805211429037	1	Down	11.62	1.01	1.37	0.56	0.23	0	--	--	KAF6997795.1 hypothetical protein CFC21_013975 [Triticum aestivum]
TraesCS1D02G426600	-1.30401	0.605339508575351	0.0312267216350736	0.652463367115159	Down	2.23	1.21	0.67	0.46	0.68	0.64	--	K22395; cinnamyl-alcohol dehydrogenase [EC:1.1.1.195]; K22395;	XP_044447210.1 reticuline oxidase-like [Triticum aestivum]
TraesCS1D02G431700	-1.07487	0.278092353049724	0.000111012779758541	0.026856148543956	Down	82.05	61.81	50.94	40.19	26.01	32.24	GO:0000166,nucleotide binding; GO:0003674,molecular_function; GO:0003824,catalytic activity; GO:0005488,binding; GO:0005524,ATP binding; GO:0005575,cellular_component; GO:0005622,intracellular anatomical structure; GO:0005623,obsolete cell; GO:0005634,nucleus; GO:0005737,cytoplasm; GO:0005739,mitochondrion; GO:0005740,mitochondrial envelope; GO:0005741,mitochondrial outer membrane; GO:0006605,pro…	--	XP_020151280.3 peroxisomal biogenesis factor 6 isoform X2 [Aegilops tauschii subsp. strangulata]
TraesCS1D02G432000	1.42997177305422	0.540539262032754	0.0081581369330814	0.355014577791253	Up	0.67	1.23	0.82	3.63	2.4	1.78	--	--	XP_044447294.1 probable membrane-associated kinase regulator 2 [Triticum aestivum]
TraesCS1D02G433100	-1.36225	0.655757429610467	0.0377679106284405	0.698265378873525	Down	5.26	2.52	3.87	0.91	0.52	3.38	--	--	XP_044452002.1 S-type anion channel SLAH2-like [Triticum aestivum]
TraesCS1D02G437600	-1.92809	0.518616120614745	0.000201000179555987	0.0393105523579898	Down	3.5	3.03	2.57	0.97	0.62	0.96	GO:0000902,cell morphogenesis; GO:0000904,cell morphogenesis involved in differentiation; GO:0002084,protein depalmitoylation; GO:0003674,molecular_function; GO:0003824,catalytic activity; GO:0005575,cellular_component; GO:0005622,intracellular anatomical structure; GO:0005623,obsolete cell; GO:0005737,cytoplasm; GO:0005829,cytosol; GO:0006807,nitrogen compound metabolic process; GO:0006928,obsol…	LYPLA2; lysophospholipase II [EC:3.1.1.5]; K06130;	XP_020157363.1 acyl-protein thioesterase 1 homolog 1 [Aegilops tauschii subsp. strangulata]
TraesCS1D02G445400	1.07193979748653	0.478024242565112	0.0249330685749066	0.595279927692286	Up	0.15	0.41	0.43	0.67	0.77	0.76	--	--	XP_037473814.1 disease resistance protein RGA5-like [Triticum dicoccoides]
TraesCS2A02G009600	1.91139368248001	0.627298150120241	0.00231117828954512	0.173491317337986	Up	1.45	1.53	1.31	12.5	2.05	2.5	--	ABCB1, CD243; ATP-binding cassette, subfamily B (MDR/TAP), member 1 [EC:7.6.2.2]; K05658;	KAF6998254.1 hypothetical protein CFC21_014388 [Triticum aestivum]
TraesCS2A02G010700	1.05357069190354	0.454900565579597	0.0205557504276741	0.549930964664897	Up	4.16	8.88	12.58	28.44	16.34	11.06	--	CYP17A; steroid 17alpha-monooxygenase / 17alpha-hydroxyprogesterone deacetylase [EC:1.14.14.19 1.14.14.32]; K00512;	XP_044452277.1 cytochrome P450 89A2-like [Triticum aestivum]
TraesCS2A02G016500	1.26941840550927	0.443196001200282	0.0041801506020948	0.245772190954888	Up	3.27	2.89	8.74	9.45	16.82	11.5	GO:0005575,cellular_component; GO:0016020,membrane;	pel; pectate lyase [EC:4.2.2.2]; K01728;	XP_044454634.1 probable pectate lyase 8 isoform X2 [Triticum aestivum]
TraesCS2A02G019400	-3.30048	1.53056909047207	0.0310544134592139	1	Down	0.19	0.06	1.43	0	0.06	0.12	GO:0003674,molecular_function; GO:0003824,catalytic activity; GO:0004497,monooxygenase activity; GO:0005575,cellular_component; GO:0006950,response to stress; GO:0008150,biological_process; GO:0008152,metabolic process; GO:0009058,biosynthetic process; GO:0009266,response to temperature stimulus; GO:0009408,response to heat; GO:0009628,response to abiotic stimulus; GO:0010286,heat acclimation; GO…	CYP17A; steroid 17alpha-monooxygenase / 17alpha-hydroxyprogesterone deacetylase [EC:1.14.14.19 1.14.14.32]; K00512;	XP_044452329.1 4-hydroxyphenylacetaldehyde oxime monooxygenase-like [Triticum aestivum]
TraesCS2A02G023900	1.5480765920998	0.720172415791218	0.0315875316212122	0.654767165434865	Up	0.35	0.35	0.63	2.21	0.63	1.29	--	--	XP_044454662.1 putative receptor-like protein kinase At4g00960 [Triticum aestivum]
TraesCS2A02G027200	-1.57905	0.64144706796565	0.013828258898181	0.461348676769704	Down	18.39	11.92	7.34	4.26	0.87	8.29	GO:0000287,magnesium ion binding; GO:0001101,response to acid chemical; GO:0003674,molecular_function; GO:0003824,catalytic activity; GO:0005488,binding; GO:0005575,cellular_component; GO:0005622,intracellular anatomical structure; GO:0005623,obsolete cell; GO:0005737,cytoplasm; GO:0006082,organic acid metabolic process; GO:0006629,lipid metabolic process; GO:0006720,isoprenoid metabolic process;…	E5.5.1.13; ent-copalyl diphosphate synthase [EC:5.5.1.13]; K04120; CPS4; syn-copalyl-diphosphate synthase [EC:5.5.1.14]; K14043;	XP_044452374.1 syn-copalyl diphosphate synthase, chloroplastic-like [Triticum aestivum]
TraesCS2A02G027300	-2.60208	1.26235010581042	0.0392744177450751	1	Down	1.63	0.86	0.5	0.54	0	0	--	--	XP_044452375.1 zealexin A1 synthase-like [Triticum aestivum]
TraesCS2A02G027700	-1.91762	0.632731302714167	0.00243984842785199	0.179714376622951	Down	4.85	3.18	3.76	2.38	0.49	0.47	GO:0001101,response to acid chemical; GO:0003674,molecular_function; GO:0003824,catalytic activity; GO:0004497,monooxygenase activity; GO:0005575,cellular_component; GO:0006629,lipid metabolic process; GO:0006720,isoprenoid metabolic process; GO:0006721,terpenoid metabolic process; GO:0008150,biological_process; GO:0008152,metabolic process; GO:0009058,biosynthetic process; GO:0009719,response to…	CYP17A; steroid 17alpha-monooxygenase / 17alpha-hydroxyprogesterone deacetylase [EC:1.14.14.19 1.14.14.32]; K00512; CYP1A1; cytochrome P450 family 1 subfamily A polypeptide 1 [EC:1.14.14.1]; K07408; CYP2J; cytochrome P450 family 2 subfamily J [EC:1.14.14.1 1.14.14.73 1.14.14.74 1.14.14.75]; K07418; CYP71D9, F6H; flavonoid 6-hydroxylase [EC:1.14.13.-]; K13267; CYP71D55; premnaspirodiene oxygenase …	XP_044452379.1 9-beta-pimara-7,15-diene oxidase-like [Triticum aestivum]
TraesCS2A02G033700	-1.76919	0.416182455518842	2.12816384910594e-05	0.00897786146095971	Down	2.88	3.65	1.79	0.75	0.87	0.97	GO:0002376,immune system process; GO:0006457,protein folding; GO:0006950,response to stress; GO:0006952,defense response; GO:0006955,immune response; GO:0008150,biological_process; GO:0009605,response to external stimulus; GO:0009607,response to biotic stimulus; GO:0009617,response to bacterium; GO:0009987,cellular process; GO:0042742,defense response to bacterium; GO:0043207,response to external…	HSP90A, htpG; molecular chaperone HtpG; K04079;	XP_044454733.1 heat shock protein 90-1 [Triticum aestivum]
TraesCS2A02G038800	1.14116071564052	0.565032934138972	0.0434211836995809	0.729308959616034	Up	0.37	0.5	1.03	1.05	1.29	2.1	--	--	XP_044452430.1 uncharacterized protein LOC123184346 [Triticum aestivum]
TraesCS2A02G040500	-2.1461	0.804754416865959	0.00765837384502909	0.342691723375882	Down	5.22	5.22	0.86	0.78	0.43	1.51	GO:0003674,molecular_function; GO:0003824,catalytic activity; GO:0004553,hydrolase activity, hydrolyzing O-glycosyl compounds; GO:0004568,chitinase activity; GO:0005488,binding; GO:0005575,cellular_component; GO:0005576,extracellular region; GO:0006022,aminoglycan metabolic process; GO:0006026,aminoglycan catabolic process; GO:0006030,chitin metabolic process; GO:0006032,chitin catabolic process;…	--	XP_044460064.1 xylanase inhibitor protein 1-like [Triticum aestivum]
TraesCS2A02G040700	-2.12846	0.706345424640789	0.00258384988974612	0.186289007940806	Down	12.88	9.66	1.75	0.83	1.99	3.13	GO:0003674,molecular_function; GO:0003824,catalytic activity; GO:0004553,hydrolase activity, hydrolyzing O-glycosyl compounds; GO:0004568,chitinase activity; GO:0005488,binding; GO:0005575,cellular_component; GO:0005576,extracellular region; GO:0006022,aminoglycan metabolic process; GO:0006026,aminoglycan catabolic process; GO:0006030,chitin metabolic process; GO:0006032,chitin catabolic process;…	--	XP_044452433.1 xylanase inhibitor protein 1-like [Triticum aestivum]
TraesCS2A02G046400	1.12270202528515	0.56922047141942	0.0485696597572547	0.755968987976801	Up	0.72	0.38	1.58	2.58	1.64	1.97	GO:0003674,molecular_function; GO:0005215,transporter activity; GO:0005351,carbohydrate:proton symporter activity; GO:0005355,glucose transmembrane transporter activity; GO:0005402,carbohydrate:cation symporter activity; GO:0006810,transport; GO:0006811,ion transport; GO:0006812,cation transport; GO:0008150,biological_process; GO:0008324,cation transmembrane transporter activity; GO:0008643,carbo…	--	VAH25137.1 unnamed protein product [Triticum turgidum subsp. durum]
TraesCS2A02G056800	-5.34158	2.34847486192162	0.0229365479966284	1	Down	0.43	0.02	0	0	0	0	GO:0000325,plant-type vacuole; GO:0001101,response to acid chemical; GO:0003674,molecular_function; GO:0003824,catalytic activity; GO:0005215,transporter activity; GO:0005575,cellular_component; GO:0005622,intracellular anatomical structure; GO:0005623,obsolete cell; GO:0005737,cytoplasm; GO:0005773,vacuole; GO:0005774,vacuolar membrane; GO:0005794,Golgi apparatus; GO:0005886,plasma membrane; GO:…	ABCC1; ATP-binding cassette, subfamily C (CFTR/MRP), member 1 [EC:7.6.2.3]; K05665; ABCC2; ATP-binding cassette, subfamily C (CFTR/MRP), member 2; K05666;	XP_020172801.1 ABC transporter C family member 4 [Aegilops tauschii subsp. strangulata]
TraesCS2A02G060600	1.23751708019421	0.539030051373611	0.0216860578647377	0.563791862603374	Up	0.31	0.61	0.64	1.06	1.24	1.58	--	--	KAF6998885.1 hypothetical protein CFC21_014971 [Triticum aestivum]
TraesCS2A02G076600	-1.11558	0.399880815376418	0.00527448375749815	0.281333357786304	Down	32.17	13.64	16.94	8.02	9.04	13.83	--	LDH, ldh; L-lactate dehydrogenase [EC:1.1.1.27]; K00016;	XP_044452581.1 L-lactate dehydrogenase B [Triticum aestivum]
TraesCS2A02G081300	-1.68589	0.413168263556441	4.49602828268639e-05	0.0145253014993498	Down	14.27	27.42	9.38	6.09	6.07	4.72	GO:0003674,molecular_function; GO:0003700,DNA-binding transcription factor activity; GO:0005575,cellular_component; GO:0005622,intracellular anatomical structure; GO:0005623,obsolete cell; GO:0005634,nucleus; GO:0006355,regulation of DNA-templated transcription; GO:0006873,cellular ion homeostasis; GO:0006875,cellular metal ion homeostasis; GO:0006879,cellular iron ion homeostasis; GO:0006950,res…	--	KAF6999102.1 hypothetical protein CFC21_015172 [Triticum aestivum]
TraesCS2A02G093000	5.61550644528151	2.65000236527646	0.0340856378892895	1	Up	0	0	0	0	1.19	0	--	RPM1, RPS3; disease resistance protein RPM1; K13457;	KAF6999227.1 hypothetical protein CFC21_015289 [Triticum aestivum]
TraesCS2A02G095700	1.75220357713972	0.420304203391547	3.06081589967348e-05	0.0112023625920797	Up	6.34	18.82	8.96	54.77	32.76	33.92	GO:0000003,reproduction; GO:0000902,cell morphogenesis; GO:0000904,cell morphogenesis involved in differentiation; GO:0003006,developmental process involved in reproduction; GO:0006810,transport; GO:0007275,multicellular organism development; GO:0008150,biological_process; GO:0009555,pollen development; GO:0009653,anatomical structure morphogenesis; GO:0009826,unidimensional cell growth; GO:00098…	E2.5.1.43; nicotianamine synthase [EC:2.5.1.43]; K05953;	XP_037475674.1 nicotianamine synthase 9-like [Triticum dicoccoides]
TraesCS2A02G103400	-1.10641	0.398088647862017	0.00544765902909207	0.286457552589436	Down	16.63	9.63	8.23	6.46	4.23	6.4	--	--	XP_044452724.1 uncharacterized protein LOC123184713 [Triticum aestivum]
TraesCS2A02G103800	-3.29912	1.01835043650602	0.00119667063151159	1	Down	2.97	1.64	1.03	0	0.34	0.25	--	--	XP_037481217.1 acid phosphatase 1-like [Triticum dicoccoides]
TraesCS2A02G107300	1.70598291427214	0.466227989263417	0.000253085457169853	0.0456492832552479	Up	3.88	10.3	17.64	34.95	47.3	26.67	--	E1.11.1.7; peroxidase [EC:1.11.1.7]; K00430;	XP_044455299.1 peroxidase 2-like [Triticum aestivum]
TraesCS2A02G110300	-3.33793	0.747590620625969	8.01019490904739e-06	0.00449319119925631	Down	6.01	10.13	3.12	0.89	0.55	0.6	--	--	XP_037475811.1 thaumatin-like protein [Triticum dicoccoides]
TraesCS2A02G112400	-1.17465	0.516742373488466	0.0230151788595764	0.573637600042517	Down	57.62	20.75	21.35	14.42	8.58	24.24	--	--	XP_037475838.1 universal stress protein YxiE-like [Triticum dicoccoides]
TraesCS2A02G112500	-1.90191	0.577583903636007	0.000991687681907547	0.107030656957092	Down	53.84	25.7	12.9	9.07	3.86	13.58	--	--	XP_037475840.1 universal stress protein YxiE-like [Triticum dicoccoides]
TraesCS2A02G117000	1.17271918573708	0.585060719854112	0.0450229341221437	0.738690417785197	Up	0.3	0.19	0.44	0.96	0.77	0.51	GO:0000003,reproduction; GO:0003006,developmental process involved in reproduction; GO:0003674,molecular_function; GO:0003824,catalytic activity; GO:0003924,GTPase activity; GO:0005575,cellular_component; GO:0005622,intracellular anatomical structure; GO:0005623,obsolete cell; GO:0005737,cytoplasm; GO:0006139,nucleobase-containing compound metabolic process; GO:0006364,rRNA processing; GO:0006396…	--	KAF6999500.1 hypothetical protein CFC21_015520 [Triticum aestivum]
TraesCS2A02G126000	-4.70412	2.34888139711137	0.0452089736354411	1	Down	0.65	0.19	0	0	0	0	GO:0000166,nucleotide binding; GO:0003674,molecular_function; GO:0003824,catalytic activity; GO:0005488,binding; GO:0005575,cellular_component; GO:0005618,cell wall; GO:0005623,obsolete cell; GO:0005975,carbohydrate metabolic process; GO:0005996,monosaccharide metabolic process; GO:0006082,organic acid metabolic process; GO:0006732,obsolete coenzyme metabolic process; GO:0006766,vitamin metabolic…	--	KAF6999606.1 LOW QUALITY PROTEIN: hypothetical protein CFC21_015611 [Triticum aestivum]
TraesCS2A02G143400	1.20614652962787	0.461986134446961	0.0090334632181788	0.371266610283363	Up	1.2	1.59	2.07	3.57	5.85	2.44	GO:0000041,transition metal ion transport; GO:0003674,molecular_function; GO:0005215,transporter activity; GO:0005385,zinc ion transmembrane transporter activity; GO:0005575,cellular_component; GO:0005623,obsolete cell; GO:0005886,plasma membrane; GO:0006810,transport; GO:0006811,ion transport; GO:0006812,cation transport; GO:0006829,zinc ion transport; GO:0008150,biological_process; GO:0008324,c…	--	XP_037476105.1 zinc transporter 8-like [Triticum dicoccoides]
TraesCS2A02G151500	-1.71023	0.610757647763608	0.00510735017913952	0.277050680015066	Down	4.15	9.55	2.37	1.87	1.55	1.8	--	--	KAF6999888.1 hypothetical protein CFC21_015861 [Triticum aestivum]
TraesCS2A02G156800	-1.32178	0.570644861177565	0.0205418649342118	0.549930964664897	Down	5.8	2.32	2.73	1.66	1.16	1.82	GO:0000003,reproduction; GO:0000209,protein polyubiquitination; GO:0000902,cell morphogenesis; GO:0000904,cell morphogenesis involved in differentiation; GO:0003006,developmental process involved in reproduction; GO:0003674,molecular_function; GO:0003824,catalytic activity; GO:0004842,ubiquitin-protein transferase activity; GO:0005488,binding; GO:0005515,protein binding; GO:0005575,cellular_compo…	--	KAF6999947.1 hypothetical protein CFC21_015917 [Triticum aestivum]
TraesCS2A02G157800	-1.48847	0.306019282704345	1.15045701410333e-06	0.00127663213662836	Down	81.27	80.04	48.81	25.63	20.47	33.56	GO:0003674,molecular_function; GO:0003700,DNA-binding transcription factor activity; GO:0005575,cellular_component; GO:0005622,intracellular anatomical structure; GO:0005623,obsolete cell; GO:0005634,nucleus; GO:0006355,regulation of DNA-templated transcription; GO:0006873,cellular ion homeostasis; GO:0006875,cellular metal ion homeostasis; GO:0006879,cellular iron ion homeostasis; GO:0006950,res…	--	XP_044455758.1 transcription factor BHLH062-like [Triticum aestivum]
TraesCS2A02G161200	-1.60106	0.357386638564224	7.46741556813398e-06	0.00433152531449317	Down	45.33	54.42	27.07	11.99	11.81	20.64	GO:0003674,molecular_function; GO:0003824,catalytic activity; GO:0004553,hydrolase activity, hydrolyzing O-glycosyl compounds; GO:0004805,trehalose-phosphatase activity; GO:0005575,cellular_component; GO:0005576,extracellular region; GO:0005618,cell wall; GO:0005622,intracellular anatomical structure; GO:0005623,obsolete cell; GO:0005634,nucleus; GO:0005730,nucleolus; GO:0005737,cytoplasm; GO:000…	otsB; trehalose 6-phosphate phosphatase [EC:3.1.3.12]; K01087;	XP_037476292.1 trehalose 6-phosphate phosphatase RA3-like [Triticum dicoccoides]
TraesCS2A02G169600	-1.83982	0.619886889322384	0.00299751607006822	0.205380144693466	Down	12.24	50.49	8.49	7.02	4.4	9.66	--	--	XP_037476384.1 SPX domain-containing protein 6-like [Triticum dicoccoides]
TraesCS2A02G175400	1.05186476950184	0.340525202558363	0.00200866342820668	0.159707515097835	Up	23.58	14.7	18.92	61.07	31.11	33.74	GO:0003674,molecular_function; GO:0003824,catalytic activity; GO:0005575,cellular_component; GO:0005622,intracellular anatomical structure; GO:0005623,obsolete cell; GO:0005737,cytoplasm; GO:0005829,cytosol; GO:0006081,cellular aldehyde metabolic process; GO:0006098,pentose-phosphate shunt; GO:0006139,nucleobase-containing compound metabolic process; GO:0006725,cellular aromatic compound metaboli…	PGLS, pgl, devB; 6-phosphogluconolactonase [EC:3.1.1.31]; K01057;	XP_044455970.1 probable 6-phosphogluconolactonase 2 [Triticum aestivum]
TraesCS2A02G190700	-1.88613	0.800884053822343	0.0185195658184112	0.528109894774296	Down	13.23	1.59	4.57	0.93	0.68	4	GO:0005575,cellular_component; GO:0005622,intracellular anatomical structure; GO:0005623,obsolete cell; GO:0005737,cytoplasm; GO:0044424,obsolete intracellular part; GO:0044464,obsolete cell part;	gapN; glyceraldehyde-3-phosphate dehydrogenase (NADP+) [EC:1.2.1.9]; K00131;	XP_037476610.1 NADP-dependent glyceraldehyde-3-phosphate dehydrogenase-like [Triticum dicoccoides]
TraesCS2A02G199300	-1.09619	0.270268395879316	4.99379831210437e-05	0.0152063024691714	Down	13.38	11.22	14.29	6.69	4.93	7.66	GO:0001101,response to acid chemical; GO:0005575,cellular_component; GO:0005623,obsolete cell; GO:0005886,plasma membrane; GO:0007154,cell communication; GO:0007165,signal transduction; GO:0008150,biological_process; GO:0009719,response to endogenous stimulus; GO:0009725,response to hormone; GO:0009737,response to abscisic acid; GO:0009738,abscisic acid-activated signaling pathway; GO:0009755,hor…	--	XP_037476679.1 remorin 4.1-like [Triticum dicoccoides]
TraesCS2A02G206600	-1.13397	0.4622400978049	0.0141590140618771	0.466244991133279	Down	1.2	1.29	1.02	0.55	0.57	0.57	--	--	XP_037476769.1 probable serine/threonine-protein kinase abkC [Triticum dicoccoides]
TraesCS2A02G216400	-1.06745	0.529855079191865	0.043946412646664	0.732129449591698	Down	9.92	3.47	2.71	3.29	2.02	2.93	--	--	XP_044456401.1 cysteine-rich receptor-like protein kinase 6 [Triticum aestivum]
TraesCS2A02G217200	-1.63973	0.636115422514674	0.00994535989909255	0.386347713888264	Down	1.26	0.55	0.92	0.42	0.31	0.21	--	--	XP_044456411.1 putative cysteine-rich receptor-like protein kinase 20 [Triticum aestivum]
TraesCS2A02G218100	-1.81253	0.747389862867721	0.0153024187952105	1	Down	0.98	0.78	0.6	0.26	0.27	0.18	GO:0005575,cellular_component; GO:0005622,intracellular anatomical structure; GO:0005623,obsolete cell; GO:0005737,cytoplasm; GO:0005783,endoplasmic reticulum; GO:0005886,plasma membrane; GO:0012505,endomembrane system; GO:0016020,membrane; GO:0043226,organelle; GO:0043227,membrane-bounded organelle; GO:0043229,intracellular organelle; GO:0043231,intracellular membrane-bounded organelle; GO:00444…	--	XP_020156885.2 ankyrin repeat-containing protein At5g02620 [Aegilops tauschii subsp. strangulata]
TraesCS2A02G220400	-1.41846	0.339488754529417	2.93791793176333e-05	0.0110695715723586	Down	72.76	82.69	34.82	25.97	26.87	23.12	GO:0000003,reproduction; GO:0003006,developmental process involved in reproduction; GO:0003674,molecular_function; GO:0005215,transporter activity; GO:0005315,inorganic phosphate transmembrane transporter activity; GO:0005342,organic acid transmembrane transporter activity; GO:0005488,binding; GO:0005515,protein binding; GO:0005575,cellular_component; GO:0005622,intracellular anatomical structure…	--	XP_037476906.1 glucose-6-phosphate/phosphate translocator 2, chloroplastic-like [Triticum dicoccoides]
TraesCS2A02G225200	-2.24864	0.475077305626661	2.21006105604853e-06	0.00192386436128006	Down	26.23	12.21	10.25	4.4	4.76	1.83	GO:0000103,sulfate assimilation; GO:0003674,molecular_function; GO:0003824,catalytic activity; GO:0004604,phosphoadenylyl-sulfate reductase (thioredoxin) activity; GO:0005575,cellular_component; GO:0005622,intracellular anatomical structure; GO:0005623,obsolete cell; GO:0005737,cytoplasm; GO:0006790,sulfur compound metabolic process; GO:0008150,biological_process; GO:0008152,metabolic process; GO…	APR; adenylyl-sulfate reductase (glutathione) [EC:1.8.4.9]; K05907;	KAF7000776.1 hypothetical protein CFC21_016593 [Triticum aestivum]
TraesCS2A02G263700	1.28392863976097	0.634831420824983	0.0431276351177854	0.727478787360644	Up	0.29	0.24	0.7	1.43	0.96	0.8	--	--	KAF7001284.1 hypothetical protein CFC21_016989 [Triticum aestivum]
TraesCS2A02G267400	-3.31672	1.37613175814942	0.0159447464049577	1	Down	0.2	0.26	1.35	0	0.06	0.13	GO:0001708,cell fate specification; GO:0003002,regionalization; GO:0003674,molecular_function; GO:0003700,DNA-binding transcription factor activity; GO:0005575,cellular_component; GO:0005622,intracellular anatomical structure; GO:0005623,obsolete cell; GO:0005634,nucleus; GO:0006355,regulation of DNA-templated transcription; GO:0007275,multicellular organism development; GO:0007389,pattern specif…	--	XP_037477415.1 homeobox protein knotted-1-like 12 isoform X1 [Triticum dicoccoides]
TraesCS2A02G268600	2.12939599977715	0.897588949468312	0.0176752928283415	1	Up	0.18	0.04	0.16	0.74	0.82	0.26	--	--	VAH31193.1 unnamed protein product [Triticum turgidum subsp. durum]
TraesCS2A02G269600	-3.73781	1.00589968410132	0.000202490271577217	0.0393365603819214	Down	29.05	4.06	3.68	0.37	0.92	1.66	--	--	KAF7001354.1 hypothetical protein CFC21_017045 [Triticum aestivum]
TraesCS2A02G274700	-1.4545	0.572596830020833	0.0110797289599444	0.411213084769547	Down	4.17	2.44	1.71	0.49	1.81	0.93	--	--	XP_037477529.1 probable aldo-keto reductase 2 [Triticum dicoccoides]
TraesCS2A02G278500	-1.19485	0.357027825916004	0.000817940145451886	0.0977792850693009	Down	7.48	5.66	5.04	1.83	2.98	3.61	GO:0003674,molecular_function; GO:0005215,transporter activity; GO:0005575,cellular_component; GO:0005622,intracellular anatomical structure; GO:0005623,obsolete cell; GO:0005737,cytoplasm; GO:0005773,vacuole; GO:0005774,vacuolar membrane; GO:0006810,transport; GO:0006855,xenobiotic transmembrane transport; GO:0008150,biological_process; GO:0009605,response to external stimulus; GO:0009607,respon…	--	KAF7001475.1 hypothetical protein CFC21_017140 [Triticum aestivum]
TraesCS2A02G281200	-1.0201	0.336795193642085	0.00245501639336922	0.180227899533547	Down	46.86	68.9	30.52	25.68	20.8	30.14	GO:0000302,response to reactive oxygen species; GO:0003674,molecular_function; GO:0003700,DNA-binding transcription factor activity; GO:0006355,regulation of DNA-templated transcription; GO:0006950,response to stress; GO:0006979,response to oxidative stress; GO:0008150,biological_process; GO:0009719,response to endogenous stimulus; GO:0009723,response to ethylene; GO:0009725,response to hormone; …	--	XP_037477609.1 transcription factor BHLH156-like [Triticum dicoccoides]
TraesCS2A02G290800	-1.38257	0.534302076816229	0.00966408432448388	0.381099909022977	Down	37.68	16.75	11.67	14.47	4.5	8.21	--	--	XP_044453266.1 desiccation-related protein PCC13-62-like [Triticum aestivum]
TraesCS2A02G301000	1.38214762334369	0.496023333542892	0.00532877094681248	0.282165054958551	Up	1.79	6.19	3.67	5.86	12.08	14.09	--	E1.11.1.7; peroxidase [EC:1.11.1.7]; K00430;	XP_037477823.1 peroxidase 72-like [Triticum dicoccoides]
TraesCS2A02G307600	1.39493957173911	0.388459091505288	0.000329467042890306	0.0547806032714517	Up	2.23	1.46	3.14	7.22	6.22	5.62	GO:0003674,molecular_function; GO:0005215,transporter activity; GO:0005488,binding; GO:0005543,phospholipid binding; GO:0005575,cellular_component; GO:0005622,intracellular anatomical structure; GO:0005623,obsolete cell; GO:0005634,nucleus; GO:0005654,nucleoplasm; GO:0005737,cytoplasm; GO:0005794,Golgi apparatus; GO:0005802,trans-Golgi network; GO:0006810,transport; GO:0006869,lipid transport; GO…	--	XP_044457588.1 glycolipid transfer protein 3-like isoform X1 [Triticum aestivum]
TraesCS2A02G312600	2.20757127426911	0.709121351127633	0.00185128326759613	0.152907825826816	Up	0.22	0.08	0.19	0.79	1	0.62	GO:0000293,ferric-chelate reductase activity; GO:0003674,molecular_function; GO:0003824,catalytic activity; GO:0005575,cellular_component; GO:0005622,intracellular anatomical structure; GO:0005623,obsolete cell; GO:0005737,cytoplasm; GO:0005886,plasma membrane; GO:0006091,generation of precursor metabolites and energy; GO:0008150,biological_process; GO:0008152,metabolic process; GO:0009314,respon…	E1.16.1.7; ferric-chelate reductase [EC:1.16.1.7]; K00521;	XP_044457646.1 ferric reduction oxidase 7, chloroplastic-like [Triticum aestivum]
TraesCS2A02G315100	-1.0476	0.36063942275742	0.00367456006102992	0.229020657283605	Down	48.04	32.93	23.04	23.34	12.01	18.32	GO:0000003,reproduction; GO:0000302,response to reactive oxygen species; GO:0001101,response to acid chemical; GO:0003006,developmental process involved in reproduction; GO:0003674,molecular_function; GO:0003824,catalytic activity; GO:0005575,cellular_component; GO:0005622,intracellular anatomical structure; GO:0005623,obsolete cell; GO:0005737,cytoplasm; GO:0006082,organic acid metabolic process…	LOX2S; lipoxygenase [EC:1.13.11.12]; K00454; LOX1_5; linoleate 9S-lipoxygenase [EC:1.13.11.58]; K15718;	QBG67103.1 lipoxygenase-like protein [Triticum aestivum]
TraesCS2A02G315600	-5.98655	2.19117482199131	0.00629280523866963	0.309864435748285	Down	13.82	4.12	0.17	0.32	0	0	--	DMAS1; 3''-deamino-3''-oxonicotianamine reductase [EC:1.1.1.285]; K22374;	KAF7001978.1 hypothetical protein CFC21_017527 [Triticum aestivum]
TraesCS2A02G333000	1.86322439363614	0.733199116514248	0.0110464604677021	0.41072522314178	Up	3.69	4.62	3.58	36.51	4.72	4.53	--	--	XP_044453384.1 disease resistance protein RGA5-like [Triticum aestivum]
TraesCS2A02G351600	1.3990204039516	0.667543011234728	0.0361020952963711	0.687880348788078	Up	0.74	0.56	0.58	0.71	2.42	2.13	--	--	XP_037481669.1 uncharacterized protein LOC119359655 [Triticum dicoccoides]
TraesCS2A02G357400	1.05386592840431	0.504392200536357	0.0366737169231031	0.691237794541203	Up	1.94	2.75	8.47	11.75	9.5	7.34	--	--	XP_044458094.1 protein NUCLEAR FUSION DEFECTIVE 4-like [Triticum aestivum]
TraesCS2A02G369500	1.43788711524968	0.694715453816042	0.0384757881686815	1	Up	0.54	0.53	0.84	1.9	2.05	1.56	--	--	KAF7002577.1 hypothetical protein CFC21_018052 [Triticum aestivum]
TraesCS2A02G375800	1.25378352843074	0.54521906338839	0.021471124008291	0.561135627441534	Up	0.92	1.17	3.42	5.73	4.33	3.78	GO:0001101,response to acid chemical; GO:0002376,immune system process; GO:0003674,molecular_function; GO:0003824,catalytic activity; GO:0006082,organic acid metabolic process; GO:0006790,sulfur compound metabolic process; GO:0006807,nitrogen compound metabolic process; GO:0006950,response to stress; GO:0006952,defense response; GO:0006955,immune response; GO:0008146,sulfotransferase activity; GO…	ST2A, SOT15; hydroxyjasmonate sulfotransferase [EC:2.8.2.39]; K22312;	XP_044453498.1 cytosolic sulfotransferase 8-like [Triticum aestivum]
TraesCS2A02G378100	1.44247077951865	0.690372842831842	0.0366709806024612	0.691237794541203	Up	0.6	1.54	1	5.98	1.54	1.51	GO:0003674,molecular_function; GO:0003824,catalytic activity; GO:0005575,cellular_component; GO:0005622,intracellular anatomical structure; GO:0005623,obsolete cell; GO:0006629,lipid metabolic process; GO:0008150,biological_process; GO:0008152,metabolic process; GO:0008194,UDP-glycosyltransferase activity; GO:0008202,steroid metabolic process; GO:0009058,biosynthetic process; GO:0009314,response …	UGT73C; UDP-glucosyltransferase 73C [EC:2.4.1.-]; K13496;	XP_044458296.1 UDP-glycosyltransferase 73C6-like [Triticum aestivum]
TraesCS2A02G383000	1.02254645809802	0.450752805582018	0.0232968961697971	0.577037044863427	Up	4.96	8.7	6.31	6.55	14.76	21.54	GO:0003674,molecular_function; GO:0005488,binding; GO:0005515,protein binding; GO:0005575,cellular_component; GO:0005618,cell wall; GO:0005623,obsolete cell; GO:0005886,plasma membrane; GO:0007043,cell-cell junction assembly; GO:0008150,biological_process; GO:0009505,plant-type cell wall; GO:0009531,secondary cell wall; GO:0009987,cellular process; GO:0016020,membrane; GO:0016043,cellular compone…	--	XP_044453522.1 casparian strip membrane protein 1 [Triticum aestivum]
TraesCS2A02G388500	1.36117893974195	0.455356338217972	0.00279653141685172	0.196562900766101	Up	2.43	4.93	1.82	11.07	7.41	6.54	GO:0000988,obsolete transcription factor activity, protein binding; GO:0000989,obsolete transcription factor activity, transcription factor binding; GO:0003674,molecular_function; GO:0003676,nucleic acid binding; GO:0003677,DNA binding; GO:0003700,DNA-binding transcription factor activity; GO:0005488,binding; GO:0005575,cellular_component; GO:0005622,intracellular anatomical structure; GO:0005623…	--	KAF7002810.1 hypothetical protein CFC21_018237 [Triticum aestivum]
TraesCS2A02G400100	1.5677368946728	0.501384312882259	0.00176710002002799	0.148357928490672	Up	5.11	1.56	2.59	12.88	11.06	5.41	GO:0003674,molecular_function; GO:0005488,binding; GO:0030246,carbohydrate binding;	--	XP_037478816.1 F-box protein PP2-A13-like [Triticum dicoccoides]
TraesCS2A02G406000	-1.60053	0.453939105921418	0.000422111038206225	0.0633725233683434	Down	6.52	5.81	4.31	0.86	2.58	2.36	--	--	XP_044458566.1 lysine histidine transporter-like 8 [Triticum aestivum]
TraesCS2A02G406900	1.45352115276862	0.314802348923173	3.88858662665116e-06	0.00287670875880302	Up	62.43	95.84	62.84	303.59	180.42	157.4	GO:0003674,molecular_function; GO:0003824,catalytic activity; GO:0004175,endopeptidase activity; GO:0005488,binding; GO:0005575,cellular_component; GO:0005622,intracellular anatomical structure; GO:0005623,obsolete cell; GO:0005634,nucleus; GO:0005737,cytoplasm; GO:0005829,cytosol; GO:0006508,proteolysis; GO:0006807,nitrogen compound metabolic process; GO:0008150,biological_process; GO:0008152,me…	PREP; prolyl oligopeptidase [EC:3.4.21.26]; K01322;	XP_044458577.1 prolyl endopeptidase-like [Triticum aestivum]
TraesCS2A02G413800	-2.24629	1.02148323131686	0.027874785559903	1	Down	2.88	0.9	0.7	0.14	0.23	0.63	--	--	EMS50719.1 hypothetical protein TRIUR3_29209 [Triticum urartu]
TraesCS2A02G414600	-1.35865	0.622945349549837	0.029182447328505	0.634960794494262	Down	4.7	1.62	1.85	1.04	0.52	1.84	GO:0001763,morphogenesis of a branching structure; GO:0003674,molecular_function; GO:0003824,catalytic activity; GO:0006629,lipid metabolic process; GO:0006714,sesquiterpenoid metabolic process; GO:0006720,isoprenoid metabolic process; GO:0006721,terpenoid metabolic process; GO:0007275,multicellular organism development; GO:0008150,biological_process; GO:0008152,metabolic process; GO:0008299,isop…	diox1; all-trans-8'-apo-beta-carotenal 15,15'-oxygenase [EC:1.13.11.75]; K00464; CCD7; 9-cis-beta-carotene 9',10'-cleaving dioxygenase [EC:1.13.11.68]; K17912;	XP_044458657.1 carotenoid cleavage dioxygenase 7, chloroplastic-like [Triticum aestivum]
TraesCS2A02G421200	-3.74433	1.37695916351172	0.00654252133621769	1	Down	3.97	2.72	0.53	0	0	0.57	--	--	EMS61590.1 hypothetical protein TRIUR3_14546 [Triticum urartu]
TraesCS2A02G425300	-3.46216	1.6848479787104	0.0398905167693151	1	Down	1.27	0.03	0.05	0	0.13	0	--	--	XP_044458742.1 uncharacterized protein LOC123190210 isoform X2 [Triticum aestivum]
TraesCS2A02G431700	1.99874832233573	0.954855357766593	0.0363270915858472	1	Up	0.18	0.06	0.27	1.23	0.64	0.29	GO:0003674,molecular_function; GO:0003824,catalytic activity; GO:0004497,monooxygenase activity; GO:0005575,cellular_component; GO:0008150,biological_process; GO:0008152,metabolic process; GO:0009058,biosynthetic process; GO:0016020,membrane; GO:0016491,oxidoreductase activity; GO:0016705,oxidoreductase activity, acting on paired donors, with incorporation or reduction of molecular oxygen; GO:001…	CYP17A; steroid 17alpha-monooxygenase / 17alpha-hydroxyprogesterone deacetylase [EC:1.14.14.19 1.14.14.32]; K00512; CYP1A1; cytochrome P450 family 1 subfamily A polypeptide 1 [EC:1.14.14.1]; K07408; CYP2J; cytochrome P450 family 2 subfamily J [EC:1.14.14.1 1.14.14.73 1.14.14.74 1.14.14.75]; K07418; CYP71D9, F6H; flavonoid 6-hydroxylase [EC:1.14.13.-]; K13267; CYP71D55; premnaspirodiene oxygenase …	XP_044453689.1 cytochrome P450 99A2-like [Triticum aestivum]
TraesCS2A02G432300	2.37636756433818	0.971927546262569	0.0144850194095088	1	Up	0.59	0.14	0.26	2.85	0.79	1.83	--	--	KAF7003370.1 hypothetical protein CFC21_018688 [Triticum aestivum]
TraesCS2A02G435500	-1.14045	0.388037897208642	0.00329264051136625	0.217231331551913	Down	2.32	2.01	1.49	1.09	0.9	0.83	--	--	KAF7003403.1 hypothetical protein CFC21_018720 [Triticum aestivum]
TraesCS2A02G439400	-1.43759	0.489675308165546	0.00332688795196906	0.217581869746468	Down	5.45	2.93	2.52	1.07	1.44	1.77	GO:0003674,molecular_function; GO:0003824,catalytic activity; GO:0005575,cellular_component; GO:0005622,intracellular anatomical structure; GO:0005623,obsolete cell; GO:0005737,cytoplasm; GO:0005739,mitochondrion; GO:0006091,generation of precursor metabolites and energy; GO:0008150,biological_process; GO:0008152,metabolic process; GO:0009060,aerobic respiration; GO:0009916,alternative oxidase ac…	AOX1, AOX2; ubiquinol oxidase [EC:1.10.3.11]; K17893;	XP_037479171.1 ubiquinol oxidase 1a, mitochondrial-like [Triticum dicoccoides]
TraesCS2A02G448200	-1.38015	0.6070996368737	0.0230047518446025	0.573637600042517	Down	20.27	6.81	12.72	3.31	2.92	10.02	--	--	XP_037474613.1 uncharacterized protein LOC119351951 [Triticum dicoccoides]
TraesCS2A02G450300	-1.33797	0.386076645150585	0.000529133197600542	0.0726064625578486	Down	44.6	27.75	24.93	13.45	8.04	19.46	GO:0001101,response to acid chemical; GO:0003674,molecular_function; GO:0003824,catalytic activity; GO:0004842,ubiquitin-protein transferase activity; GO:0005575,cellular_component; GO:0005622,intracellular anatomical structure; GO:0005623,obsolete cell; GO:0005737,cytoplasm; GO:0005829,cytosol; GO:0006807,nitrogen compound metabolic process; GO:0006950,response to stress; GO:0008150,biological_p…	--	XP_037474626.1 E3 ubiquitin-protein ligase PUB23-like [Triticum dicoccoides]
TraesCS2A02G451300	-1.15284	0.239651393629062	1.50559477199928e-06	0.00153706170273407	Down	13.41	12.84	10.12	5.22	5.2	6.96	GO:0000325,plant-type vacuole; GO:0003674,molecular_function; GO:0003824,catalytic activity; GO:0005215,transporter activity; GO:0005575,cellular_component; GO:0005622,intracellular anatomical structure; GO:0005623,obsolete cell; GO:0005737,cytoplasm; GO:0005773,vacuole; GO:0005774,vacuolar membrane; GO:0005911,cell-cell junction; GO:0006810,transport; GO:0008150,biological_process; GO:0009506,pl…	ABCC1; ATP-binding cassette, subfamily C (CFTR/MRP), member 1 [EC:7.6.2.3]; K05665; ABCC2; ATP-binding cassette, subfamily C (CFTR/MRP), member 2; K05666; ABCC13; ATP-binding cassette, subfamily C (CFTR/MRP), member 13; K05670;	VAH36416.1 unnamed protein product [Triticum turgidum subsp. durum]
TraesCS2A02G458600	-1.94917	0.767362173046928	0.0110823012515739	0.411213084769547	Down	4.98	2.5	1.02	0.96	0.91	0.49	--	RP-L40e, RPL40, UBA52; ubiquitin-large subunit ribosomal protein L40e; K02927;	XP_044459002.1 ubiquitin-like [Triticum aestivum]
TraesCS2A02G459800	-1.50292	0.501350480825243	0.00271982467644583	0.193631032927723	Down	161.91	91.79	32.33	25.85	43.81	38.99	--	--	XP_037479328.1 germin-like protein 4-1 [Triticum dicoccoides]
TraesCS2A02G459900	-1.47719	0.394415218793306	0.000180211415390036	0.0377003758138704	Down	128.88	63.95	44.76	30.34	27.31	33.78	--	--	XP_044453824.1 germin-like protein 4-1 [Triticum aestivum]
TraesCS2A02G461900	1.36426647910009	0.663147990710718	0.0396614194302293	0.708350958888208	Up	0.21	0.47	0.67	0.89	1.54	1.26	GO:0003674,molecular_function; GO:0003824,catalytic activity; GO:0004672,protein kinase activity; GO:0004674,protein serine/threonine kinase activity; GO:0004675,transmembrane receptor protein serine/threonine kinase activity; GO:0004888,transmembrane signaling receptor activity; GO:0005575,cellular_component; GO:0005622,intracellular anatomical structure; GO:0005623,obsolete cell; GO:0005737,cyt…	FLS2; LRR receptor-like serine/threonine-protein kinase FLS2 [EC:2.7.11.1]; K13420;	XP_044453831.1 LRR receptor-like serine/threonine-protein kinase FLS2 [Triticum aestivum]
TraesCS2A02G482200	-2.21015	0.97906448760072	0.0239822677624961	0.584052890236935	Down	3.25	0.98	0.3	0.27	0.22	0.56	--	ANR; anthocyanidin reductase [EC:1.3.1.77]; K08695;	XP_044459182.1 anthocyanidin reductase ((2S)-flavan-3-ol-forming)-like [Triticum aestivum]
TraesCS2A02G492500	1.13403661906607	0.462167824289276	0.0141381762784657	0.465902652120261	Up	6.38	1.94	3.61	7.34	10.19	10.33	--	--	KAF7004058.1 hypothetical protein CFC21_019310 [Triticum aestivum]
TraesCS2A02G496000	1.40314012900888	0.460737787596262	0.00232355490195144	0.173908885586673	Up	0.83	0.84	1.01	3.86	2.3	1.36	--	--	XP_044459262.1 LRR receptor-like serine/threonine-protein kinase EFR [Triticum aestivum]
TraesCS2A02G500400	-1.08219	0.298130345627866	0.000283497140905477	0.0495142354160579	Down	137.89	138.96	99.67	69.56	41.51	77.7	GO:0005575,cellular_component; GO:0005622,intracellular anatomical structure; GO:0005623,obsolete cell; GO:0005737,cytoplasm; GO:0009507,chloroplast; GO:0009536,plastid; GO:0043226,organelle; GO:0043227,membrane-bounded organelle; GO:0043229,intracellular organelle; GO:0043231,intracellular membrane-bounded organelle; GO:0044424,obsolete intracellular part; GO:0044444,obsolete cytoplasmic part; G…	glnA, GLUL; glutamine synthetase [EC:6.3.1.2]; K01915;	KAF7004218.1 hypothetical protein CFC21_019454 [Triticum aestivum]
TraesCS2A02G500500	1.2265368624614	0.550626330968065	0.0259118499026136	0.60347551374229	Up	3.09	1.16	3.17	6.41	6.57	5.48	--	--	EMS53308.1 hypothetical protein TRIUR3_15254 [Triticum urartu]
TraesCS2A02G505500	1.74973098852076	0.378076454768666	3.69246283766247e-06	0.00281316067982807	Up	2.47	3.46	1.97	11.07	10.69	6.38	GO:0000041,transition metal ion transport; GO:0003674,molecular_function; GO:0005215,transporter activity; GO:0005385,zinc ion transmembrane transporter activity; GO:0005575,cellular_component; GO:0005623,obsolete cell; GO:0005886,plasma membrane; GO:0006810,transport; GO:0006811,ion transport; GO:0006812,cation transport; GO:0006829,zinc ion transport; GO:0008150,biological_process; GO:0008324,c…	--	VAH37700.1 unnamed protein product [Triticum turgidum subsp. durum]
TraesCS2A02G508700	1.54992233896878	0.701961276582687	0.0272450834871041	0.620323611107486	Up	0.78	0.96	0.69	5.19	0.99	1.37	--	--	KAF7004311.1 hypothetical protein CFC21_019543 [Triticum aestivum]
TraesCS2A02G509800	-1.37508	0.534895937169078	0.0101480749618274	0.392055354560146	Down	14.55	8.48	4.09	3.99	5.15	2.08	--	E1.11.1.7; peroxidase [EC:1.11.1.7]; K00430;	XP_037479701.1 peroxidase P7-like [Triticum dicoccoides]
TraesCS2A02G511000	-1.58613	0.359808884219996	1.04201475521641e-05	0.00531896431800219	Down	94.04	56.12	42.39	18.8	23.52	26.15	--	--	XP_037479708.1 uncharacterized protein LOC119356824 [Triticum dicoccoides]
TraesCS2A02G517100	-1.68293	0.406069330177285	3.40631710366839e-05	0.0119092778463529	Down	18.7	17.42	6.81	6.19	3.78	4.31	--	--	XP_044459456.1 protein TSS-like [Triticum aestivum]
TraesCS2A02G525000	-2.00858	0.654685246117545	0.00215492910443298	0.167680420938691	Down	8.52	2.27	1.99	0.81	1.03	1.57	--	--	XP_044459516.1 phenolic glucoside malonyltransferase 2-like [Triticum aestivum]
TraesCS2A02G525500	-1.95783	0.57674368387639	0.000687224046785523	0.0870455371418536	Down	8.98	8.75	3.15	2.75	0.6	2.38	--	LOX1_5; linoleate 9S-lipoxygenase [EC:1.13.11.58]; K15718;	XP_044459519.1 linoleate 9S-lipoxygenase-like isoform X2 [Triticum aestivum]
TraesCS2A02G526200	-3.89555	1.70438994618657	0.0222779539475805	1	Down	0.27	0.31	0.08	0.05	0	0	--	--	KAF6994119.1 hypothetical protein CFC21_010905 [Triticum aestivum]
ENSRNA050024254	1.80506866731707	0.897229471701105	0.0442383893370915	1	Up	1.2	4.68	3.18	10.3	11.72	11.46	--	--	--
TraesCS2A02G531200	-1.40985	0.519338637881441	0.0066335537832201	0.31794342991969	Down	66.87	42.94	52.17	9.98	13.64	40.95	--	--	XP_044454134.1 uncharacterized protein LOC123186430 [Triticum aestivum]
TraesCS2A02G531800	-1.23129	0.410380665264886	0.00269665158849252	0.192249413875141	Down	113.68	65.26	66.86	21.3	35.6	54.51	--	--	XP_037474852.1 uncharacterized protein LOC119352264 [Triticum dicoccoides]
TraesCS2A02G532000	-1.19101	0.438931670168746	0.00665895707067224	0.318264479094068	Down	125.42	65.77	76.99	21.29	36.85	66.89	--	--	XP_044454141.1 uncharacterized protein LOC123186437 [Triticum aestivum]
TraesCS2A02G532100	-1.33345	0.491508630500679	0.00666841943287997	0.318418587419418	Down	157.71	77.12	77.13	28.47	26.59	76.84	--	--	XP_037474855.1 uncharacterized protein LOC119352267 [Triticum dicoccoides]
TraesCS2A02G532200	-1.24327	0.346985232129081	0.000339588840238684	0.0557373387459281	Down	289	210.1	193.58	74.38	81.66	154.91	--	--	XP_044454143.1 uncharacterized protein LOC123186439 [Triticum aestivum]
TraesCS2A02G532400	-1.71162	0.627192063896486	0.0063523270575556	0.311184774139084	Down	7.91	3.5	5.01	0.81	2.85	1.63	--	--	XP_044454145.1 uncharacterized protein LOC123186441 [Triticum aestivum]
TraesCS2A02G532500	-1.03558	0.431694449470224	0.016445169939693	0.499371623778482	Down	101.94	68.02	69.71	36.78	20.13	67.17	--	--	KAF7097446.1 hypothetical protein CFC21_099262 [Triticum aestivum]
TraesCS2A02G533900	-2.21315	0.624393982099615	0.000393382018489844	0.0603008562577	Down	11.44	12.82	5.35	2.35	0.56	3.89	GO:0000003,reproduction; GO:0003006,developmental process involved in reproduction; GO:0003674,molecular_function; GO:0003824,catalytic activity; GO:0004392,heme oxygenase (decyclizing) activity; GO:0005488,binding; GO:0005575,cellular_component; GO:0005622,intracellular anatomical structure; GO:0005623,obsolete cell; GO:0005737,cytoplasm; GO:0006629,lipid metabolic process; GO:0006720,isoprenoid…	HO, pbsA1, hmuO; heme oxygenase (biliverdin-producing, ferredoxin) [EC:1.14.15.20]; K21480;	XP_044454156.1 heme oxygenase 1, chloroplastic-like [Triticum aestivum]
TraesCS2A02G534600	-6.63732	2.89088858911202	0.0216790452212817	0.563791862603374	Down	4.73	1	0	0.06	0	0	--	--	KAF7004602.1 hypothetical protein CFC21_019809 [Triticum aestivum]
TraesCS2A02G534700	-4.32083	1.89401912056907	0.0225306443329064	1	Down	8.66	1	0	0.55	0	0	--	--	KAF7004603.1 hypothetical protein CFC21_019810 [Triticum aestivum]
TraesCS2A02G539300	-1.23384	0.484159887700327	0.0108215049897615	0.406164501619392	Down	30.2	36.56	18.5	22.47	6.69	9.44	GO:0003674,molecular_function; GO:0005488,binding; GO:0005575,cellular_component; GO:0005622,intracellular anatomical structure; GO:0005623,obsolete cell; GO:0005737,cytoplasm; GO:0006810,transport; GO:0006811,ion transport; GO:0006812,cation transport; GO:0006873,cellular ion homeostasis; GO:0006875,cellular metal ion homeostasis; GO:0008150,biological_process; GO:0009987,cellular process; GO:00…	--	XP_044454176.1 heavy metal-associated isoprenylated plant protein 39-like [Triticum aestivum]
TraesCS2A02G539500	-1.13086	0.346450610059996	0.0010979574030137	0.112767073715964	Down	19.54	14.03	12.26	6.83	5.56	9.87	GO:0003674,molecular_function; GO:0005488,binding; GO:0005575,cellular_component; GO:0005622,intracellular anatomical structure; GO:0005623,obsolete cell; GO:0005737,cytoplasm; GO:0006810,transport; GO:0006811,ion transport; GO:0006812,cation transport; GO:0006873,cellular ion homeostasis; GO:0006875,cellular metal ion homeostasis; GO:0008150,biological_process; GO:0009987,cellular process; GO:00…	--	XP_037479860.1 heavy metal-associated isoprenylated plant protein 39-like [Triticum dicoccoides]
TraesCS2A02G547500	1.80819533884511	0.709700299672056	0.0108395443220032	0.406542645052647	Up	0.07	0.32	0.36	1.07	1.28	0.46	--	--	KAF7004764.1 hypothetical protein CFC21_019944 [Triticum aestivum]
TraesCS2A02G558300	3.63564334380611	1.06328579552786	0.000627932695797821	0.0811463910303791	Up	0.07	0.39	0.47	4.46	7.49	0.13	--	--	SPT20982.1 unnamed protein product [Triticum aestivum]
TraesCS2A02G565500	-5.20355	1.44169879896052	0.00030700225286501	0.0520628903571244	Down	3.73	0.2	0.07	0.04	0.04	0.04	GO:0000030,mannosyltransferase activity; GO:0003674,molecular_function; GO:0003824,catalytic activity; GO:0005575,cellular_component; GO:0005622,intracellular anatomical structure; GO:0005623,obsolete cell; GO:0005737,cytoplasm; GO:0005794,Golgi apparatus; GO:0008150,biological_process; GO:0008152,metabolic process; GO:0009987,cellular process; GO:0012505,endomembrane system; GO:0016740,transfera…	--	KAF7005009.1 hypothetical protein CFC21_020163 [Triticum aestivum]
TraesCS2A02G570600	-4.68572	1.9421851085031	0.0158389962724966	1	Down	1.41	0.44	0	0.08	0	0	GO:0003674,molecular_function; GO:0003824,catalytic activity; GO:0016740,transferase activity; GO:0016746,acyltransferase activity; GO:0016747,acyltransferase activity, transferring groups other than amino-acyl groups; GO:0050734,hydroxycinnamoyltransferase activity;	E2.3.1.133, HCT; shikimate O-hydroxycinnamoyltransferase [EC:2.3.1.133]; K13065;	XP_044454358.1 tryptamine benzoyltransferase 1-like [Triticum aestivum]
TraesCS2A02G571700	1.02181703468017	0.464551202076261	0.027836783641929	0.624858672384462	Up	4.95	1.45	3.73	9.07	6.99	5.86	--	E1.11.1.7; peroxidase [EC:1.11.1.7]; K00430;	XP_037480151.1 cationic peroxidase SPC4-like [Triticum dicoccoides]
TraesCS2A02G573400	1.47635184009547	0.411816923287058	0.000337115308607328	0.0555098417027776	Up	79.89	53.67	168.21	396.26	276.85	208.94	--	E1.11.1.7; peroxidase [EC:1.11.1.7]; K00430;	XP_044454341.1 peroxidase 12-like [Triticum aestivum]
TraesCS2A02G574400	1.23884055998886	0.319273097411481	0.000104374521695682	0.0257381519804641	Up	5.89	11.52	10.38	19.12	29.76	20.43	--	E1.11.1.7; peroxidase [EC:1.11.1.7]; K00430;	XP_037480136.1 peroxidase 12-like [Triticum dicoccoides]
TraesCS2A02G583900	-1.50391	0.34580200052227	1.36727683933988e-05	0.00652267722094431	Down	23.95	15.59	19.47	5.7	5.61	10.77	--	--	XP_044459822.1 uncharacterized protein LOC123191106 [Triticum aestivum]
TraesCS2A02G593900	1.44376667915311	0.723477112835048	0.0459781190501758	0.745774733688027	Up	0.62	0.3	0.41	2.09	0.97	0.82	GO:0003674,molecular_function; GO:0003824,catalytic activity; GO:0004175,endopeptidase activity; GO:0004190,aspartic-type endopeptidase activity; GO:0006508,proteolysis; GO:0006807,nitrogen compound metabolic process; GO:0008150,biological_process; GO:0008152,metabolic process; GO:0008233,peptidase activity; GO:0009056,catabolic process; GO:0009057,macromolecule catabolic process; GO:0016787,hydr…	--	XP_044454245.1 protein ASPARTIC PROTEASE IN GUARD CELL 2-like [Triticum aestivum]
TraesCS2B02G008700	1.93608015181314	0.648244746521032	0.00282052460218743	0.197224216874873	Up	0.21	0.38	0.22	0.94	1.77	0.54	--	IRAK1; interleukin-1 receptor-associated kinase 1 [EC:2.7.11.1]; K04730;	XP_044321379.1 probable LRR receptor-like serine/threonine-protein kinase At3g47570 [Triticum aestivum]
TraesCS2B02G023500	-2.58787	1.28192927282798	0.0435150136968574	1	Down	2.41	0.45	0.08	0.1	0.25	0.18	--	DMAS1; 3''-deamino-3''-oxonicotianamine reductase [EC:1.1.1.285]; K22374;	XP_044318733.1 deoxymugineic acid synthase 1-B-like [Triticum aestivum]
TraesCS2B02G040200	1.54716337785656	0.574825735412347	0.00711241120662674	0.328554778318789	Up	2.35	4.29	3.32	10.37	17.35	3.18	--	--	XP_037482847.1 uncharacterized protein LOC119361804 [Triticum dicoccoides]
TraesCS2B02G044400	1.12213442585027	0.371177850991288	0.00250140161306194	0.181627376015287	Up	4.65	5.05	3.71	15.88	7.53	7.56	--	--	XP_044321511.1 uncharacterized protein LOC123043204 [Triticum aestivum]
TraesCS2B02G050000	1.08448935606502	0.297746888282939	0.000270192219666754	0.0480556162121584	Up	6.06	11.33	9.81	16.64	23.85	20.45	--	--	XP_044318980.1 uncharacterized protein LOC123040114 [Triticum aestivum]
TraesCS2B02G053200	-2.33178	1.09826775472652	0.0337421148925939	0.670399938850604	Down	56.44	19.1	3.02	3.24	4.5	9.13	GO:0003674,molecular_function; GO:0003824,catalytic activity; GO:0004553,hydrolase activity, hydrolyzing O-glycosyl compounds; GO:0004568,chitinase activity; GO:0005488,binding; GO:0005575,cellular_component; GO:0005576,extracellular region; GO:0006022,aminoglycan metabolic process; GO:0006026,aminoglycan catabolic process; GO:0006030,chitin metabolic process; GO:0006032,chitin catabolic process;…	--	XP_044318996.1 xylanase inhibitor protein 1-like [Triticum aestivum]
TraesCS2B02G060800	1.18249670558072	0.337478928531302	0.000458475621974159	0.0664854776240651	Up	12.53	21.83	9.52	40.6	32.66	32.44	--	E2.5.1.43; nicotianamine synthase [EC:2.5.1.43]; K05953;	XP_044319042.1 probable nicotianamine synthase 2 [Triticum aestivum]
TraesCS2B02G071400	2.46663330621244	1.21011054972268	0.0415145739252401	0.717238578561944	Up	0.26	1.4	3.74	23.22	5.09	2.68	GO:0003674,molecular_function; GO:0003824,catalytic activity; GO:0004672,protein kinase activity; GO:0004674,protein serine/threonine kinase activity; GO:0005575,cellular_component; GO:0005622,intracellular anatomical structure; GO:0005623,obsolete cell; GO:0005737,cytoplasm; GO:0005886,plasma membrane; GO:0006468,protein phosphorylation; GO:0006793,phosphorus metabolic process; GO:0006796,phosph…	--	KAF7006128.1 hypothetical protein CFC21_021193 [Triticum aestivum]
TraesCS2B02G095900	-1.6177	0.378427132531257	1.91313053383927e-05	0.00813797900831878	Down	17.45	19.49	9.09	3.92	6.41	5.63	GO:0003674,molecular_function; GO:0003700,DNA-binding transcription factor activity; GO:0005575,cellular_component; GO:0005622,intracellular anatomical structure; GO:0005623,obsolete cell; GO:0005634,nucleus; GO:0006355,regulation of DNA-templated transcription; GO:0006873,cellular ion homeostasis; GO:0006875,cellular metal ion homeostasis; GO:0006879,cellular iron ion homeostasis; GO:0006950,res…	--	XP_044321891.1 protein IRON-RELATED TRANSCRIPTION FACTOR 3-like [Triticum aestivum]
TraesCS2B02G100800	-3.68652	1.62489496147378	0.0232822054479398	0.577037044863427	Down	0	5.1	0.25	0	0.17	0.27	--	--	XP_044321938.1 mannose/glucose-specific lectin [Triticum aestivum]
TraesCS2B02G110600	2.24047593269542	0.936555338358068	0.0167453624235206	1	Up	0.92	0.23	0.41	1.74	2.26	3.76	--	--	XP_044322027.1 uncharacterized protein LOC123043594 [Triticum aestivum]
TraesCS2B02G111000	-4.7875	2.03302332278541	0.0185294005362366	1	Down	0.36	0.03	0.06	0	0	0	GO:0005575,cellular_component; GO:0005622,intracellular anatomical structure; GO:0005623,obsolete cell; GO:0005737,cytoplasm; GO:0009507,chloroplast; GO:0009532,plastid stroma; GO:0009536,plastid; GO:0009570,chloroplast stroma; GO:0043226,organelle; GO:0043227,membrane-bounded organelle; GO:0043229,intracellular organelle; GO:0043231,intracellular membrane-bounded organelle; GO:0044422,obsolete o…	--	XP_044322029.1 probable glutamyl endopeptidase, chloroplastic isoform X1 [Triticum aestivum]
TraesCS2B02G111100	2.96801472835595	0.55302322662703	8.01059546555149e-08	0.000202776167294192	Up	1.16	0.87	0.97	14.27	7.3	3.34	GO:0000003,reproduction; GO:0000902,cell morphogenesis; GO:0000904,cell morphogenesis involved in differentiation; GO:0003006,developmental process involved in reproduction; GO:0006810,transport; GO:0007275,multicellular organism development; GO:0008150,biological_process; GO:0009555,pollen development; GO:0009653,anatomical structure morphogenesis; GO:0009826,unidimensional cell growth; GO:00098…	E2.5.1.43; nicotianamine synthase [EC:2.5.1.43]; K05953;	XP_037483402.1 nicotianamine synthase 9 [Triticum dicoccoides]
TraesCS2B02G114700	4.25518439377239	2.07960643046012	0.0407417238948206	1	Up	0.07	0	0	0.15	1.31	0	GO:0000003,reproduction; GO:0000271,polysaccharide biosynthetic process; GO:0000902,cell morphogenesis; GO:0000904,cell morphogenesis involved in differentiation; GO:0003006,developmental process involved in reproduction; GO:0003674,molecular_function; GO:0003824,catalytic activity; GO:0005975,carbohydrate metabolic process; GO:0005976,polysaccharide metabolic process; GO:0005996,monosaccharide m…	kdsA; 2-dehydro-3-deoxyphosphooctonate aldolase (KDO 8-P synthase) [EC:2.5.1.55]; K01627;	KAF7006629.1 hypothetical protein CFC21_021656 [Triticum aestivum]
TraesCS2B02G118300	2.47790476371758	1.11590160840413	0.0263820967237857	1	Up	0.08	0.08	0.14	0.68	0.7	0.38	GO:0003674,molecular_function; GO:0003700,DNA-binding transcription factor activity; GO:0005575,cellular_component; GO:0005622,intracellular anatomical structure; GO:0005623,obsolete cell; GO:0005634,nucleus; GO:0005737,cytoplasm; GO:0006355,regulation of DNA-templated transcription; GO:0008150,biological_process; GO:0009889,regulation of biosynthetic process; GO:0009893,positive regulation of me…	--	KAF7006670.1 hypothetical protein CFC21_021695 [Triticum aestivum]
TraesCS2B02G118700	-1.33252	0.491775324069264	0.00673628875539286	0.320759197312527	Down	4.45	2.57	2.9	1.95	1.21	1.04	--	--	XP_037483465.1 ricin B-like lectin R40G2 [Triticum dicoccoides]
TraesCS2B02G127800	-1.32914	0.567899528912075	0.0192601167962022	0.535183811574382	Down	25.68	8.78	12.54	4.16	3.11	12.67	GO:0000160,phosphorelay signal transduction system; GO:0001101,response to acid chemical; GO:0003674,molecular_function; GO:0003676,nucleic acid binding; GO:0003677,DNA binding; GO:0003700,DNA-binding transcription factor activity; GO:0005488,binding; GO:0005575,cellular_component; GO:0005622,intracellular anatomical structure; GO:0005623,obsolete cell; GO:0005634,nucleus; GO:0005737,cytoplasm; G…	--	XP_044322191.1 ethylene-responsive transcription factor ERF071-like [Triticum aestivum]
TraesCS2B02G131300	-1.72016	0.468744083693577	0.000242809991399421	0.0442651286106551	Down	179.73	126.03	75.74	37.96	19.24	66.22	--	--	XP_044319380.1 universal stress protein YxiE-like [Triticum aestivum]
TraesCS2B02G131600	-1.33107	0.540549941926754	0.0137996549524246	0.461144949275842	Down	2.41	2.2	1.77	0.99	0.52	1.2	GO:0001101,response to acid chemical; GO:0002376,immune system process; GO:0003674,molecular_function; GO:0003824,catalytic activity; GO:0004842,ubiquitin-protein transferase activity; GO:0005575,cellular_component; GO:0005622,intracellular anatomical structure; GO:0005623,obsolete cell; GO:0005634,nucleus; GO:0005886,plasma membrane; GO:0006082,organic acid metabolic process; GO:0006508,proteoly…	--	XP_044319382.1 probable E3 ubiquitin-protein ligase BAH1-like 1 [Triticum aestivum]
TraesCS2B02G132800	-2.10177	0.70361208927519	0.00281625170297922	0.197195566774451	Down	12.28	4.49	3.97	0.62	1.13	3.41	--	--	XP_037488760.1 protein LURP-one-related 11-like [Triticum dicoccoides]
TraesCS2B02G133000	1.24522523338716	0.533138630214421	0.0195094912045864	0.538628798645312	Up	0.37	0.36	0.19	0.85	0.71	0.73	GO:0000160,phosphorelay signal transduction system; GO:0001736,establishment of planar polarity; GO:0001738,morphogenesis of a polarized epithelium; GO:0002009,morphogenesis of an epithelium; GO:0002237,response to molecule of bacterial origin; GO:0002376,immune system process; GO:0003674,molecular_function; GO:0003676,nucleic acid binding; GO:0003723,RNA binding; GO:0003729,mRNA binding; GO:0005…	EIN2; ethylene-insensitive protein 2; K14513;	XP_020169722.1 protein ETHYLENE-INSENSITIVE 2 [Aegilops tauschii subsp. strangulata]
TraesCS2B02G133600	-1.41793	0.715950782096924	0.0476494936941172	0.751953492241157	Down	26.59	3.87	45.9	11.61	6.4	12.06	--	--	XP_037488761.1 flowering-promoting factor 1-like protein 5 [Triticum dicoccoides]
TraesCS2B02G143900	1.13130711991008	0.556345126273502	0.0420057879159205	0.720250401131395	Up	0.57	0.64	0.8	1.5	1.6	1.57	--	--	XP_044319441.1 momilactone A synthase-like [Triticum aestivum]
TraesCS2B02G145400	1.06547344023728	0.531077621424206	0.0448297900674675	0.736510020596678	Up	1.15	1.93	1.53	1.68	3.3	5.21	--	--	XP_044319456.1 PE-PGRS family protein PE_PGRS16-like [Triticum aestivum]
TraesCS2B02G145600	-1.31069	0.564286586522509	0.0201932872247553	0.546000146273239	Down	7.21	2.72	2.91	1.77	1.1	2.67	--	--	XP_037483706.1 uncharacterized protein LOC119362568 [Triticum dicoccoides]
TraesCS2B02G148200	-2.69144	0.821376032043729	0.0010501210609778	0.110668548980563	Down	22.4	1.64	3.75	0.79	1.63	2.24	--	--	XP_044322365.1 uncharacterized protein LOC123043839 [Triticum aestivum]
TraesCS2B02G165300	5.28867589263466	2.20242117374738	0.016336897736137	1	Up	0	0	0	0.19	1.12	0	--	--	XP_044322517.1 uncharacterized protein LOC123043967 [Triticum aestivum]
TraesCS2B02G166900	1.53988084627379	0.446603183705521	0.000564786488875686	0.0758654523874501	Up	14.22	9.21	23.55	76.39	36.33	31.37	GO:0000325,plant-type vacuole; GO:0005575,cellular_component; GO:0005622,intracellular anatomical structure; GO:0005623,obsolete cell; GO:0005737,cytoplasm; GO:0005773,vacuole; GO:0005774,vacuolar membrane; GO:0005783,endoplasmic reticulum; GO:0007275,multicellular organism development; GO:0008150,biological_process; GO:0009705,plant-type vacuole membrane; GO:0009838,abscission; GO:0009987,cellul…	--	XP_044319537.1 protein DMP2-like [Triticum aestivum]
TraesCS2B02G174500	-1.51632	0.575504165361776	0.00841968533838756	0.359350199078589	Down	81.31	14.11	18.66	15.85	12.77	14.39	--	--	XP_044322600.1 uncharacterized protein LOC123044044 [Triticum aestivum]
TraesCS2B02G177300	-3.10431	1.20211887283567	0.00981251754561016	0.384110397327968	Down	3.15	0.36	0.32	0.33	0.16	0	GO:0001101,response to acid chemical; GO:0003674,molecular_function; GO:0003824,catalytic activity; GO:0004497,monooxygenase activity; GO:0006950,response to stress; GO:0006970,response to osmotic stress; GO:0008150,biological_process; GO:0008152,metabolic process; GO:0009628,response to abiotic stimulus; GO:0009651,response to salt stress; GO:0009719,response to endogenous stimulus; GO:0009725,r…	CYP735A; cytokinin trans-hydroxylase; K10717;	XP_037483999.1 cytochrome P450 709B1-like [Triticum dicoccoides]
TraesCS2B02G182100	1.16528409684708	0.546179319984313	0.0328821536830869	0.664127380774808	Up	2.9	3.24	5.33	15.17	5.54	6.55	--	--	KAF7007410.1 hypothetical protein CFC21_022355 [Triticum aestivum]
TraesCS2B02G183300	-1.48777	0.339111053212315	1.14783574452428e-05	0.00563377649800401	Down	42.7	44.68	22.98	12.43	11.54	17.91	GO:0003674,molecular_function; GO:0003700,DNA-binding transcription factor activity; GO:0005575,cellular_component; GO:0005622,intracellular anatomical structure; GO:0005623,obsolete cell; GO:0005634,nucleus; GO:0006355,regulation of DNA-templated transcription; GO:0006873,cellular ion homeostasis; GO:0006875,cellular metal ion homeostasis; GO:0006879,cellular iron ion homeostasis; GO:0006950,res…	--	XP_044322689.1 transcription factor BHLH062-like [Triticum aestivum]
TraesCS2B02G187000	-1.02749	0.46683079432808	0.0277363400368613	0.624251092231738	Down	10.03	3.5	4.98	2.64	2.94	4.1	GO:0003674,molecular_function; GO:0003824,catalytic activity; GO:0004553,hydrolase activity, hydrolyzing O-glycosyl compounds; GO:0004805,trehalose-phosphatase activity; GO:0005575,cellular_component; GO:0005576,extracellular region; GO:0005618,cell wall; GO:0005622,intracellular anatomical structure; GO:0005623,obsolete cell; GO:0005634,nucleus; GO:0005730,nucleolus; GO:0005737,cytoplasm; GO:000…	otsB; trehalose 6-phosphate phosphatase [EC:3.1.3.12]; K01087;	XP_037488889.1 trehalose 6-phosphate phosphatase RA3-like [Triticum dicoccoides]
TraesCS2B02G195900	-2.02074	0.514777686059045	8.65649120269893e-05	0.0228948494011278	Down	27.7	84.68	21.57	11.16	7.86	15.94	--	--	XP_044322835.1 SPX domain-containing protein 6-like [Triticum aestivum]
TraesCS2B02G200100	-1.26724	0.270022277506011	2.69095763006147e-06	0.00221548277784657	Down	10.03	8.49	9.87	3.99	3.98	4.53	--	ST2A, SOT15; hydroxyjasmonate sulfotransferase [EC:2.8.2.39]; K22312;	XP_044319637.1 flavonol 3-sulfotransferase-like [Triticum aestivum]
TraesCS2B02G236900	-1.15219	0.427059196535368	0.00697633284182126	0.325722807131635	Down	11.17	5.55	4.36	3.76	2.37	4.01	GO:0003674,molecular_function; GO:0003824,catalytic activity; GO:0004672,protein kinase activity; GO:0004674,protein serine/threonine kinase activity; GO:0005488,binding; GO:0005515,protein binding; GO:0005516,calmodulin binding; GO:0005575,cellular_component; GO:0005623,obsolete cell; GO:0005886,plasma membrane; GO:0006468,protein phosphorylation; GO:0006793,phosphorus metabolic process; GO:0006…	IRAK4; interleukin-1 receptor-associated kinase 4 [EC:2.7.11.1]; K04733;	XP_044323303.1 G-type lectin S-receptor-like serine/threonine-protein kinase B120 [Triticum aestivum]
TraesCS2B02G242700	-3.11047	1.34567429514487	0.0208073645060421	1	Down	2.2	0.25	0.06	0.14	0.12	0.06	--	--	KAF7008163.1 hypothetical protein CFC21_023000 [Triticum aestivum]
TraesCS2B02G244100	-2.0129	0.971378438972498	0.0382460390957201	1	Down	1.51	1.48	0.36	0.43	0.36	0.1	--	GST, gst; glutathione S-transferase [EC:2.5.1.18]; K00799;	KAF7008179.1 hypothetical protein CFC21_023014 [Triticum aestivum]
TraesCS2B02G244700	2.16493492965804	1.08515543900567	0.0460378719422258	1	Up	0.18	0.09	0.24	1.43	0.71	0.26	GO:0000149,SNARE binding; GO:0003674,molecular_function; GO:0005488,binding; GO:0005515,protein binding; GO:0005575,cellular_component; GO:0005622,intracellular anatomical structure; GO:0005623,obsolete cell; GO:0005737,cytoplasm; GO:0005886,plasma membrane; GO:0006810,transport; GO:0006887,exocytosis; GO:0006906,vesicle fusion; GO:0006996,organelle organization; GO:0008150,biological_process; GO…	STX1B_2_3; syntaxin 1B/2/3; K08486;	KAF7008194.1 hypothetical protein CFC21_023024 [Triticum aestivum]
TraesCS2B02G245900	-1.18286	0.323022451187739	0.000250393212334619	0.045323835190144	Down	117.39	112.71	56.96	52.08	46.32	36.59	GO:0000003,reproduction; GO:0003006,developmental process involved in reproduction; GO:0003674,molecular_function; GO:0005215,transporter activity; GO:0005315,inorganic phosphate transmembrane transporter activity; GO:0005342,organic acid transmembrane transporter activity; GO:0005488,binding; GO:0005515,protein binding; GO:0005575,cellular_component; GO:0005622,intracellular anatomical structure…	--	KAF7008208.1 hypothetical protein CFC21_023034, partial [Triticum aestivum]
TraesCS2B02G275100	-2.29131	0.522008495473311	1.13659930672735e-05	0.00563278753513569	Down	13.12	5.79	3.98	1.43	2.42	1.17	GO:0000103,sulfate assimilation; GO:0003674,molecular_function; GO:0003824,catalytic activity; GO:0004604,phosphoadenylyl-sulfate reductase (thioredoxin) activity; GO:0005575,cellular_component; GO:0005622,intracellular anatomical structure; GO:0005623,obsolete cell; GO:0005737,cytoplasm; GO:0006790,sulfur compound metabolic process; GO:0008150,biological_process; GO:0008152,metabolic process; GO…	APR; adenylyl-sulfate reductase (glutathione) [EC:1.8.4.9]; K05907;	XP_037484779.1 probable 5'-adenylylsulfate reductase 1, chloroplastic [Triticum dicoccoides]
TraesCS2B02G278100	-3.64703	1.60244287652443	0.0228508589161108	1	Down	5.01	0.34	0.46	0	0	0.5	--	--	XP_037485145.1 uncharacterized protein LOC119363880 [Triticum dicoccoides]
TraesCS2B02G303200	-1.3241	0.630302896751878	0.0356643993292012	0.683252929429998	Down	1.64	0.95	1.12	0.4	0.66	0.5	GO:0000287,magnesium ion binding; GO:0003674,molecular_function; GO:0003824,catalytic activity; GO:0005488,binding; GO:0005575,cellular_component; GO:0005622,intracellular anatomical structure; GO:0005623,obsolete cell; GO:0005737,cytoplasm; GO:0006629,lipid metabolic process; GO:0006644,phospholipid metabolic process; GO:0006650,glycerophospholipid metabolic process; GO:0006793,phosphorus metabo…	GDE1; glycerophosphodiester phosphodiesterase [EC:3.1.4.46]; K18696;	XP_044324261.1 glycerophosphodiester phosphodiesterase GDPD2-like [Triticum aestivum]
TraesCS2B02G307200	-2.50744	0.687898208087166	0.000267313075143885	0.047709775946572	Down	51.94	11.24	7.24	6.19	2.46	4.74	--	--	XP_044319921.1 desiccation-related protein PCC13-62-like [Triticum aestivum]
TraesCS2B02G313300	1.10191088724888	0.524003884882102	0.0354773288332745	0.68295748918893	Up	15.59	29.92	87.82	79.28	124.22	95.49	--	--	KAF7009137.1 hypothetical protein CFC21_023728 [Triticum aestivum]
TraesCS2B02G333900	-2.48295	0.790407498151772	0.00168170069637398	0.144966026760977	Down	2.9	1.73	0.64	0.26	0.36	0.39	--	DMAS1; 3''-deamino-3''-oxonicotianamine reductase [EC:1.1.1.285]; K22374;	KAF7009389.1 hypothetical protein CFC21_023929 [Triticum aestivum]
TraesCS2B02G348800	1.69513760958308	0.554320620050676	0.00222785837715258	0.170193470896406	Up	4.66	5.56	6.35	37.81	8.91	9.91	--	--	XP_037485939.1 disease resistance protein RGA5-like [Triticum dicoccoides]
TraesCS2B02G358200	1.63532424919522	0.682268298091326	0.0165347420195177	0.500602554203014	Up	0.14	0.24	0.29	0.94	0.99	0.26	GO:0005575,cellular_component; GO:0005623,obsolete cell; GO:0005886,plasma membrane; GO:0016020,membrane; GO:0044464,obsolete cell part; GO:0071944,cell periphery;	ABCB1, CD243; ATP-binding cassette, subfamily B (MDR/TAP), member 1 [EC:7.6.2.2]; K05658;	XP_044320080.1 putative multidrug resistance protein [Triticum aestivum]
TraesCS2B02G376600	1.14094999832897	0.287012716234108	7.03025861811226e-05	0.019609811538882	Up	4.56	3.6	4.08	12.18	9.26	7.23	--	--	XP_037486257.1 protein NUCLEAR FUSION DEFECTIVE 4-like [Triticum dicoccoides]
TraesCS2B02G383500	-1.0089	0.371275566082782	0.00658018530116569	0.31686706616106	Down	294.97	225.38	129.42	151.58	76.74	116.17	--	--	KAF7009958.1 hypothetical protein CFC21_024436 [Triticum aestivum]
TraesCS2B02G385200	-1.74634	0.407302902151274	1.80632557126233e-05	0.00774822594832651	Down	9.44	11.42	15.8	1.99	3.99	5.51	--	PXG; peroxygenase [EC:1.11.2.3]; K17991;	XP_044320152.1 peroxygenase-like [Triticum aestivum]
TraesCS2B02G400200	1.25516884685394	0.546100017121835	0.0215377249584562	0.562061948110632	Up	2.2	5.92	4.3	3.91	13.54	13.83	GO:0003674,molecular_function; GO:0005488,binding; GO:0005515,protein binding; GO:0005575,cellular_component; GO:0005618,cell wall; GO:0005623,obsolete cell; GO:0005886,plasma membrane; GO:0007043,cell-cell junction assembly; GO:0008150,biological_process; GO:0009505,plant-type cell wall; GO:0009531,secondary cell wall; GO:0009987,cellular process; GO:0016020,membrane; GO:0016043,cellular compone…	--	XP_044320210.1 casparian strip membrane protein 1-like [Triticum aestivum]
TraesCS2B02G403000	-1.40614	0.565159464309518	0.0128448820899294	0.44724898109171	Down	1.78	1.5	1.11	0.98	0.47	0.32	GO:0000325,plant-type vacuole; GO:0001101,response to acid chemical; GO:0003674,molecular_function; GO:0003824,catalytic activity; GO:0004553,hydrolase activity, hydrolyzing O-glycosyl compounds; GO:0004564,beta-fructofuranosidase activity; GO:0005575,cellular_component; GO:0005618,cell wall; GO:0005622,intracellular anatomical structure; GO:0005623,obsolete cell; GO:0005737,cytoplasm; GO:0005773…	INV, sacA; beta-fructofuranosidase [EC:3.2.1.26]; K01193;	XP_044325376.1 beta-fructofuranosidase 1-like [Triticum aestivum]
TraesCS2B02G406700	-3.69591	1.85768305596857	0.0466429019349644	1	Down	0.61	0.07	0.18	0	0	0.06	GO:0005575,cellular_component; GO:0016020,membrane; GO:0031224,intrinsic component of membrane; GO:0031225,anchored component of membrane; GO:0044425,obsolete membrane part;	--	XP_037489333.1 COBRA-like protein 7 [Triticum dicoccoides]
TraesCS2B02G411600	7.83294489999006	3.90880319197191	0.0450781920077357	0.738865820904329	Up	0	0	0	4.71	18.66	0	GO:0000228,nuclear chromosome; GO:0000785,chromatin; GO:0000786,nucleosome; GO:0003674,molecular_function; GO:0003676,nucleic acid binding; GO:0003677,DNA binding; GO:0005488,binding; GO:0005515,protein binding; GO:0005575,cellular_component; GO:0005622,intracellular anatomical structure; GO:0005623,obsolete cell; GO:0005634,nucleus; GO:0005694,chromosome; GO:0006325,chromatin organization; GO:00…	H4; histone H4; K11254;	GAV57897.1 Histone domain-containing protein, partial [Cephalotus follicularis]
TraesCS2B02G412600	-1.05156	0.516881028408786	0.0419074632144924	0.719989603245646	Down	523.76	212.93	258.65	126.24	79.68	305.72	--	--	KAF7010311.1 hypothetical protein CFC21_024732 [Triticum aestivum]
TraesCS2B02G415800	1.09399650518496	0.335513386517986	0.00111151569550482	0.113200504729422	Up	6.24	6.54	8.55	10.5	17.17	20.44	GO:0005575,cellular_component; GO:0005622,intracellular anatomical structure; GO:0005623,obsolete cell; GO:0005634,nucleus; GO:0005694,chromosome; GO:0043226,organelle; GO:0043227,membrane-bounded organelle; GO:0043228,non-membrane-bounded organelle; GO:0043229,intracellular organelle; GO:0043231,intracellular membrane-bounded organelle; GO:0043232,intracellular non-membrane-bounded organelle; GO…	--	XP_044320254.1 histone H1-like [Triticum aestivum]
TraesCS2B02G417900	-1.03679	0.514107137802664	0.043729414812101	0.731357032719567	Down	18.45	12.49	4.62	8.53	6.56	3.53	GO:0001101,response to acid chemical; GO:0003674,molecular_function; GO:0005215,transporter activity; GO:0005319,lipid transporter activity; GO:0005342,organic acid transmembrane transporter activity; GO:0005575,cellular_component; GO:0005622,intracellular anatomical structure; GO:0005623,obsolete cell; GO:0005737,cytoplasm; GO:0005768,endosome; GO:0005770,late endosome; GO:0005886,plasma membran…	--	XP_044325506.1 protein DETOXIFICATION 49-like [Triticum aestivum]
TraesCS2B02G418200	1.41560468812275	0.41116309556421	0.000575453770189798	0.0764948898420267	Up	9.21	2.78	5.76	18.91	16.63	14.94	GO:0003674,molecular_function; GO:0005488,binding; GO:0030246,carbohydrate binding;	--	KAF7010373.1 hypothetical protein CFC21_024795 [Triticum aestivum]
TraesCS2B02G421900	1.04589591741622	0.477502982992252	0.0284992792871421	0.629874820458842	Up	0.45	0.55	0.57	0.84	1.74	0.83	GO:0000149,SNARE binding; GO:0002791,regulation of peptide secretion; GO:0003674,molecular_function; GO:0005096,GTPase activator activity; GO:0005488,binding; GO:0005515,protein binding; GO:0005575,cellular_component; GO:0005622,intracellular anatomical structure; GO:0005623,obsolete cell; GO:0005737,cytoplasm; GO:0005886,plasma membrane; GO:0008047,enzyme activator activity; GO:0008150,biologica…	--	XP_044325565.1 uncharacterized protein LOC123046305 [Triticum aestivum]
TraesCS2B02G423700	-1.33901	0.610310167388061	0.0282363946911673	0.626391467627395	Down	1.52	1.42	1.09	0.47	0.39	0.83	--	--	XP_044325584.1 lysine histidine transporter-like 8 [Triticum aestivum]
TraesCS2B02G424500	1.64506412045291	0.362567597260297	5.69893339552283e-06	0.00363627568968079	Up	12.07	27.58	20.15	92.27	59.77	45.33	GO:0003674,molecular_function; GO:0003824,catalytic activity; GO:0004175,endopeptidase activity; GO:0005488,binding; GO:0005575,cellular_component; GO:0005622,intracellular anatomical structure; GO:0005623,obsolete cell; GO:0005634,nucleus; GO:0005737,cytoplasm; GO:0005829,cytosol; GO:0006508,proteolysis; GO:0006807,nitrogen compound metabolic process; GO:0008150,biological_process; GO:0008152,me…	PREP; prolyl oligopeptidase [EC:3.4.21.26]; K01322;	KAF7010438.1 hypothetical protein CFC21_024852 [Triticum aestivum]
TraesCS2B02G430000	-1.31593	0.523433377070905	0.0119356401173422	0.428750703581798	Down	38.02	40.17	21.51	10.73	5.22	26.55	GO:0008150,biological_process; GO:0042592,homeostatic process; GO:0048878,chemical homeostasis; GO:0050801,ion homeostasis; GO:0055062,phosphate ion homeostasis; GO:0055081,anion homeostasis; GO:0055083,monovalent inorganic anion homeostasis; GO:0065007,biological regulation; GO:0065008,regulation of biological quality; GO:0072505,divalent inorganic anion homeostasis; GO:0072506,trivalent inorgan…	--	XP_044325671.1 putative glycerol-3-phosphate transporter 1 [Triticum aestivum]
TraesCS2B02G434700	1.46003310785725	0.493681186962456	0.00310203853872062	0.210843618121164	Up	1.39	2.03	4.43	7.47	9.39	5.98	--	--	KAF7017898.1 hypothetical protein CFC21_031251 [Triticum aestivum]
TraesCS2B02G445400	-2.58066	0.757084805123821	0.000652772274645989	0.083931387303034	Down	1.95	1.54	0.7	0.17	0.47	0.1	GO:0001101,response to acid chemical; GO:0003674,molecular_function; GO:0003824,catalytic activity; GO:0004497,monooxygenase activity; GO:0005575,cellular_component; GO:0005622,intracellular anatomical structure; GO:0005623,obsolete cell; GO:0005737,cytoplasm; GO:0005783,endoplasmic reticulum; GO:0006082,organic acid metabolic process; GO:0006629,lipid metabolic process; GO:0006720,isoprenoid met…	GA3, CYP701; ent-kaurene oxidase [EC:1.14.14.86]; K04122; CYP701A8; ent-sandaracopimaradiene 3-hydroxylase / syn-pimaradiene 3-monooxygenase [EC:1.14.14.70 1.14.14.68]; K21719;	KAF7010663.1 hypothetical protein CFC21_025054 [Triticum aestivum]
TraesCS2B02G459300	-1.89745	0.477733766390713	7.13384542891e-05	0.0197906054303647	Down	12.28	5.36	5.32	1.42	2.28	2.87	GO:0003674,molecular_function; GO:0003824,catalytic activity; GO:0005575,cellular_component; GO:0005622,intracellular anatomical structure; GO:0005623,obsolete cell; GO:0005737,cytoplasm; GO:0005739,mitochondrion; GO:0006091,generation of precursor metabolites and energy; GO:0008150,biological_process; GO:0008152,metabolic process; GO:0009060,aerobic respiration; GO:0009916,alternative oxidase ac…	AOX1, AOX2; ubiquinol oxidase [EC:1.10.3.11]; K17893;	KAF7010834.1 hypothetical protein CFC21_025189 [Triticum aestivum]
TraesCS2B02G464700	-2.59441	1.10112186206708	0.0184652576571837	1	Down	0.57	0.46	0.37	0.06	0.19	0	--	--	XP_044320456.1 protein NRT1/ PTR FAMILY 8.3-like [Triticum aestivum]
TraesCS2B02G464800	1.97587105890642	0.930640496269436	0.0337429325357081	1	Up	0.12	0.12	0.31	1.34	0.68	0.28	GO:0000976,transcription cis-regulatory region binding; GO:0000981,DNA-binding transcription factor activity, RNA polymerase II-specific; GO:0001046,core promoter sequence-specific DNA binding; GO:0001067,transcription regulatory region nucleic acid binding; GO:0001228,DNA-binding transcription activator activity, RNA polymerase II-specific; GO:0003674,molecular_function; GO:0003676,nucleic acid …	--	XP_044325930.1 transcription factor bHLH123-like [Triticum aestivum]
TraesCS2B02G468800	-2.18415	0.827336095648452	0.00829116466275716	0.356575399381991	Down	7.75	1.13	2.87	0.37	0.72	1.66	--	--	KAF7010930.1 hypothetical protein CFC21_025292 [Triticum aestivum]
TraesCS2B02G470400	2.36232877838504	1.17430135997962	0.0442527623400562	1	Up	0.1	0.2	0.09	0.54	1.17	0.39	--	--	XP_044325973.1 uncharacterized protein LOC123046642 [Triticum aestivum]
TraesCS2B02G475100	3.80054027438386	1.81778007670534	0.0365496623298969	1	Up	0	0.24	0	2	1.54	0	--	--	XP_044320513.1 FCS-Like Zinc finger 2-like [Triticum aestivum]
TraesCS2B02G476500	-3.93658	1.88643398428135	0.0369074894645557	1	Down	4.53	0.74	0.34	0.41	0	0	--	--	XP_037489521.1 FCS-Like Zinc finger 2-like [Triticum dicoccoides]
TraesCS2B02G481500	-2.31354	1.15466199726167	0.0451076397195378	0.738865820904329	Down	150.95	21.63	9.73	8.89	22.54	8.61	--	--	XP_044320542.1 germin-like protein 4-1 [Triticum aestivum]
TraesCS2B02G481600	-1.48217	0.525104598128417	0.00476343070623279	0.265736962185413	Down	106.95	26.79	26.53	23.32	20.73	17.77	--	--	XP_044320545.1 germin-like protein 4-1 [Triticum aestivum]
TraesCS2B02G482300	3.51145662060434	0.934787730974045	0.000172360383755016	0.036812283635041	Up	1.02	0.66	0.6	12.07	13.61	1.95	--	--	XP_037487218.1 integumentary mucin A.1-like [Triticum dicoccoides]
TraesCS2B02G482600	3.84967883260856	0.95069336473946	5.13627031470636e-05	0.0153542504435463	Up	0.59	0.19	1.39	22.13	9.59	1.5	--	--	KAF7011068.1 hypothetical protein CFC21_025416 [Triticum aestivum]
TraesCS2B02G484000	2.62675784920255	1.06464014045799	0.0136146522745321	1	Up	0.21	0.21	0.09	1.14	1.79	0.41	--	--	XP_044320558.1 serine/arginine repetitive matrix protein 2-like [Triticum aestivum]
TraesCS2B02G488600	3.16753017095673	1.58192213143719	0.0452492495274436	1	Up	0	0.13	0.11	1.38	0.8	0.12	--	--	KAF7011147.1 hypothetical protein CFC21_025486 [Triticum aestivum]
TraesCS2B02G494800	4.99998051005263	2.24395013581018	0.0258668597589879	1	Up	0	0	0	3.36	0	0.92	--	--	XP_037487283.1 leucine-rich repeat extensin-like protein 5 [Triticum dicoccoides]
TraesCS2B02G504000	-1.3524	0.66550636848244	0.042139925599531	0.7211717537096	Down	14.4	2.92	2.33	1.99	3.51	2.81	--	--	XP_037487333.1 histone-lysine N-methyltransferase ATXR2-like [Triticum dicoccoides]
TraesCS2B02G510300	1.55698444563519	0.694293164563762	0.0249260977504672	0.595279927692286	Up	3.26	2.53	1.7	4.12	17.65	1.89	GO:0003674,molecular_function; GO:0005215,transporter activity; GO:0005575,cellular_component; GO:0005622,intracellular anatomical structure; GO:0005623,obsolete cell; GO:0005737,cytoplasm; GO:0005773,vacuole; GO:0005774,vacuolar membrane; GO:0006810,transport; GO:0008150,biological_process; GO:0016020,membrane; GO:0022857,transmembrane transporter activity; GO:0031090,organelle membrane; GO:0043…	--	KAF7011371.1 hypothetical protein CFC21_025689 [Triticum aestivum]
TraesCS2B02G510400	2.3140717333877	0.81958529506983	0.00475073707466677	0.265318789908496	Up	3.44	5.04	2.03	8.02	39.81	7.69	--	--	KAF7011372.1 hypothetical protein CFC21_025690 [Triticum aestivum]
TraesCS2B02G526600	3.69487491809605	1.40430243025975	0.00851063508234018	1	Up	0	0	0.15	0.9	0.74	0.48	--	E2.4.1.207; xyloglucan:xyloglucosyl transferase [EC:2.4.1.207]; K08235;	XP_037489662.1 xyloglucan endotransglucosylase/hydrolase protein 24-like [Triticum dicoccoides]
TraesCS2B02G545600	-1.57202	0.587416990125055	0.00744700091376083	0.338497027286662	Down	9.47	4.17	1.51	1.67	2.64	1.19	--	--	XP_044326558.1 protein TSS-like [Triticum aestivum]
TraesCS2B02G555400	-1.31431	0.461207162842483	0.00437588975381852	0.253310286668738	Down	10.07	5.82	3.89	4.11	1.52	2.87	--	LOX1_5; linoleate 9S-lipoxygenase [EC:1.13.11.58]; K15718;	XP_044326624.1 linoleate 9S-lipoxygenase-like [Triticum aestivum]
TraesCS2B02G561000	-1.67548	0.38757356701102	1.53927172902746e-05	0.00707856985659522	Down	60.69	36.65	35.77	10.09	18.15	16.01	--	--	XP_044320908.1 uncharacterized protein LOC123042543 [Triticum aestivum]
TraesCS2B02G561200	-1.83749	0.617583511001887	0.00292708076786011	0.202257515360837	Down	63.33	19.35	21.82	7	5.29	18.98	--	--	VAH53603.1 unnamed protein product [Triticum turgidum subsp. durum]
TraesCS2B02G561300	-1.00915	0.379420334997118	0.00782070199983417	0.345701094824836	Down	126.77	73.36	72.08	33.66	38.81	71.55	--	--	XP_044320911.1 uncharacterized protein LOC123042545 [Triticum aestivum]
TraesCS2B02G561400	-1.435	0.456836242364791	0.00168275005066219	0.144966026760977	Down	105.81	53.88	64.72	15.68	22.78	49.84	--	--	XP_044320912.1 uncharacterized protein LOC123042546 [Triticum aestivum]
TraesCS2B02G561500	-1.53244	0.45988465311965	0.000861516104836149	0.0995002073458553	Down	131.56	72.37	59.26	21.03	21.8	54.21	--	--	XP_044326671.1 uncharacterized protein LOC123047237 [Triticum aestivum]
TraesCS2B02G564200	-1.22585	0.607988767291414	0.0437751142976951	0.731424127438902	Down	19.88	11.86	7.27	11.53	2.24	4.08	GO:0000003,reproduction; GO:0003006,developmental process involved in reproduction; GO:0003674,molecular_function; GO:0003824,catalytic activity; GO:0004392,heme oxygenase (decyclizing) activity; GO:0005488,binding; GO:0005575,cellular_component; GO:0005622,intracellular anatomical structure; GO:0005623,obsolete cell; GO:0005737,cytoplasm; GO:0006629,lipid metabolic process; GO:0006720,isoprenoid…	HO, pbsA1, hmuO; heme oxygenase (biliverdin-producing, ferredoxin) [EC:1.14.15.20]; K21480;	XP_044320927.1 heme oxygenase 1, chloroplastic-like [Triticum aestivum]
TraesCS2B02G568200	1.4492395797981	0.681009288371696	0.0333307758354785	0.667884014952495	Up	2.78	1.09	1.32	4.9	8.85	1.42	--	ST2A, SOT15; hydroxyjasmonate sulfotransferase [EC:2.8.2.39]; K22312;	XP_044320959.1 cytosolic sulfotransferase 15-like [Triticum aestivum]
TraesCS2B02G568300	2.71272235813379	1.28399516969435	0.0346247348840585	1	Up	0.09	0.26	0.08	0.66	2.19	0.08	--	ST2A, SOT15; hydroxyjasmonate sulfotransferase [EC:2.8.2.39]; K22312;	XP_044320960.1 cytosolic sulfotransferase 8-like [Triticum aestivum]
TraesCS2B02G569300	-1.914	0.831255730985557	0.0213045030526442	0.559119978571836	Down	15.54	3.28	2.03	2.13	3.12	0.73	GO:0003674,molecular_function; GO:0005488,binding; GO:0005575,cellular_component; GO:0005622,intracellular anatomical structure; GO:0005623,obsolete cell; GO:0005737,cytoplasm; GO:0006810,transport; GO:0006811,ion transport; GO:0006812,cation transport; GO:0006873,cellular ion homeostasis; GO:0006875,cellular metal ion homeostasis; GO:0008150,biological_process; GO:0009987,cellular process; GO:00…	--	XP_044320966.1 heavy metal-associated isoprenylated plant protein 39-like [Triticum aestivum]
TraesCS2B02G569600	-1.13328	0.460215131677271	0.0137971521933966	0.461144949275842	Down	8.97	6.91	4.28	2.05	3.3	4.41	GO:0003674,molecular_function; GO:0005488,binding; GO:0005575,cellular_component; GO:0005622,intracellular anatomical structure; GO:0005623,obsolete cell; GO:0005737,cytoplasm; GO:0006810,transport; GO:0006811,ion transport; GO:0006812,cation transport; GO:0006873,cellular ion homeostasis; GO:0006875,cellular metal ion homeostasis; GO:0008150,biological_process; GO:0009987,cellular process; GO:00…	--	XP_044320969.1 heavy metal-associated isoprenylated plant protein 39-like [Triticum aestivum]
TraesCS2B02G572500	4.06284087066733	1.97615008150716	0.0397885500729556	1	Up	0	0.08	0	0.58	0.83	0	--	--	XP_044320986.1 ethylene-responsive transcription factor 3-like [Triticum aestivum]
TraesCS2B02G576100	1.12696898051776	0.434683087859508	0.00952473645841583	0.379029956213071	Up	13.22	18.57	21.43	28.56	72.85	21.78	GO:0003674,molecular_function; GO:0005488,binding; GO:0005509,calcium ion binding; GO:0005515,protein binding; GO:0005575,cellular_component; GO:0005622,intracellular anatomical structure; GO:0005623,obsolete cell; GO:0005737,cytoplasm; GO:0005783,endoplasmic reticulum; GO:0005788,endoplasmic reticulum lumen; GO:0007275,multicellular organism development; GO:0008150,biological_process; GO:0012505…	CALR; calreticulin; K08057;	KAF7012137.1 hypothetical protein CFC21_026360 [Triticum aestivum]
TraesCS2B02G576600	3.37880234585524	1.47466355118094	0.0219497628146684	1	Up	0.03	0.13	0	0.14	1.64	0.03	--	--	XP_044326762.1 cysteine-rich receptor-like protein kinase 6 isoform X1 [Triticum aestivum]
TraesCS2B02G580900	4.10415423623513	1.5365812886543	0.00756336214225157	1	Up	0.11	0	0.1	1.11	2.76	0.11	--	--	XP_037487922.1 uncharacterized protein LOC119366315 [Triticum dicoccoides]
TraesCS2B02G587800	2.43675697834029	1.14275646374482	0.0329780677709161	1	Up	0	0.12	0.23	0.41	1.3	0.3	--	--	KAF7012277.1 hypothetical protein CFC21_026485 [Triticum aestivum]
TraesCS2B02G598400	1.09623965840587	0.558085881989104	0.0494970644076934	0.76288943651908	Up	7.38	5.05	3.8	23.45	8.81	4.74	--	--	XP_044321108.1 WAT1-related protein At5g64700-like isoform X3 [Triticum aestivum]
TraesCS2B02G603500	1.16707599964903	0.533582614214461	0.0287246304909639	0.631247026464833	Up	1.39	1.84	1.92	2.09	7.56	2.6	--	CTSD; cathepsin D [EC:3.4.23.5]; K01379; PEP4; saccharopepsin [EC:3.4.23.25]; K01381;	XP_044326995.1 probable aspartyl protease At4g16563 [Triticum aestivum]
TraesCS2B02G606200	-1.24895	0.627124063084566	0.0464199284995522	0.74752255665349	Down	17.45	17.66	4.9	10.89	5.08	2.07	GO:0003674,molecular_function; GO:0003824,catalytic activity; GO:0005488,binding; GO:0005515,protein binding; GO:0005575,cellular_component; GO:0005622,intracellular anatomical structure; GO:0005623,obsolete cell; GO:0005737,cytoplasm; GO:0006725,cellular aromatic compound metabolic process; GO:0006807,nitrogen compound metabolic process; GO:0008150,biological_process; GO:0008152,metabolic proces…	HI4OMT; 2,7,4'-trihydroxyisoflavanone 4'-O-methyltransferase / isoflavone 4'-O-methyltransferase [EC:2.1.1.212 2.1.1.46]; K13259; 7-IOMT; isoflavone-7-O-methyltransferase [EC:2.1.1.150]; K13262; ROMT; trans-resveratrol di-O-methyltransferase [EC:2.1.1.240]; K16040;	XP_044321154.1 acetylserotonin O-methyltransferase 3-like [Triticum aestivum]
TraesCS2B02G606500	-1.28168	0.593018300388428	0.0306729673806811	0.648122086976832	Down	57.43	42.21	12.96	29.95	12.42	7.32	GO:0003674,molecular_function; GO:0003824,catalytic activity; GO:0005488,binding; GO:0005515,protein binding; GO:0005575,cellular_component; GO:0005622,intracellular anatomical structure; GO:0005623,obsolete cell; GO:0005737,cytoplasm; GO:0006725,cellular aromatic compound metabolic process; GO:0006807,nitrogen compound metabolic process; GO:0008150,biological_process; GO:0008152,metabolic proces…	HI4OMT; 2,7,4'-trihydroxyisoflavanone 4'-O-methyltransferase / isoflavone 4'-O-methyltransferase [EC:2.1.1.212 2.1.1.46]; K13259; 7-IOMT; isoflavone-7-O-methyltransferase [EC:2.1.1.150]; K13262; ROMT; trans-resveratrol di-O-methyltransferase [EC:2.1.1.240]; K16040;	XP_044321156.1 flavonoid O-methyltransferase-like protein Os11g0303600 [Triticum aestivum]
TraesCS2B02G607700	4.91962742665256	1.86785292972496	0.00844250396163691	1	Up	0.03	0	0	0.29	0.6	0	--	--	XP_044327013.1 putative disease resistance protein RGA4 [Triticum aestivum]
TraesCS2B02G612900	4.72374675477776	2.31976645878809	0.0417199666605598	1	Up	0	0	0	0.21	0.77	0	GO:0003674,molecular_function; GO:0005215,transporter activity; GO:0005575,cellular_component; GO:0005622,intracellular anatomical structure; GO:0005623,obsolete cell; GO:0005737,cytoplasm; GO:0005773,vacuole; GO:0006810,transport; GO:0006855,xenobiotic transmembrane transport; GO:0008150,biological_process; GO:0008152,metabolic process; GO:0009058,biosynthetic process; GO:0009812,flavonoid metab…	--	XP_037489955.1 protein DETOXIFICATION 35-like [Triticum dicoccoides]
TraesCS2B02G614400	1.23462769225483	0.594873632239397	0.0379452822169578	0.69847971831445	Up	7.06	8.94	42.88	68.18	42.26	33.69	--	E1.11.1.7; peroxidase [EC:1.11.1.7]; K00430;	XP_044321200.1 peroxidase 12-like [Triticum aestivum]
TraesCS2B02G615100	1.23711770710247	0.279180369455957	9.3688865816973e-06	0.00491062780335577	Up	7.17	9.61	12.85	21.71	30.3	21.81	--	E1.11.1.7; peroxidase [EC:1.11.1.7]; K00430;	XP_044321203.1 peroxidase 31-like [Triticum aestivum]
TraesCS2B02G615600	1.01340734716929	0.272810343461737	0.000203448554052733	0.0393372403091734	Up	79.1	45.81	71.21	168.68	124.63	126.84	--	E1.11.1.7; peroxidase [EC:1.11.1.7]; K00430;	XP_044327072.1 cationic peroxidase SPC4-like [Triticum aestivum]
TraesCS2B02G615700	1.0668341312792	0.264902719254632	5.64288036427799e-05	0.0164594758968326	Up	50.27	28.3	42.78	99.29	90.54	80.27	--	E1.11.1.7; peroxidase [EC:1.11.1.7]; K00430;	XP_044321204.1 cationic peroxidase SPC4-like [Triticum aestivum]
TraesCS2B02G623700	-3.91491	1.76249700931232	0.0263353104884577	1	Down	0.48	0.14	0.08	0.05	0	0	--	--	KAF7012699.1 hypothetical protein CFC21_026860 [Triticum aestivum]
TraesCS2B02G626400	-1.35596	0.662767943152966	0.0407663879661797	0.714847225604136	Down	8.9	7.88	1.51	4.4	1.08	2.17	--	dxs; 1-deoxy-D-xylulose-5-phosphate synthase [EC:2.2.1.7]; K01662;	KAF7012730.1 hypothetical protein CFC21_026888 [Triticum aestivum]
TraesCS2B02G628100	4.24175661094811	1.51726696635283	0.00517944862304075	1	Up	0.1	0	0.05	1.67	1.34	0	--	IRAK4; interleukin-1 receptor-associated kinase 4 [EC:2.7.11.1]; K04733;	XP_044321212.1 cysteine-rich receptor-like protein kinase 6 [Triticum aestivum]
TraesCS2D02G000200	-1.76672	0.439911176734698	5.91706247592286e-05	0.0170642064453945	Down	25.39	20.15	9.54	7.88	5.64	3.81	--	DMAS1; 3''-deamino-3''-oxonicotianamine reductase [EC:1.1.1.285]; K22374;	XP_044327197.1 probable NAD(P)H-dependent oxidoreductase 1 [Triticum aestivum]
TraesCS2D02G001700	1.34269683789156	0.375655159424736	0.00035119254603846	0.0563730299136264	Up	2.25	2.69	3.66	10.52	5.08	7.5	--	--	KAF7012815.1 hypothetical protein CFC21_026966, partial [Triticum aestivum]
TraesCS2D02G025700	1.3238085471321	0.564665470180925	0.0190571031882943	0.532681	Up	0.14	0.27	0.44	0.65	0.93	0.66	--	--	XP_044329741.1 disease resistance protein Pik-2-like [Triticum aestivum]
TraesCS2D02G026000	1.9761332839406	0.522507728609786	0.000155562529958404	0.0346754993088503	Up	0.41	0.66	1.14	3.35	3.79	2.07	--	CYP17A; steroid 17alpha-monooxygenase / 17alpha-hydroxyprogesterone deacetylase [EC:1.14.14.19 1.14.14.32]; K00512;	XP_044329743.1 cytochrome P450 89A2-like [Triticum aestivum]
TraesCS2D02G028200	1.29986739197774	0.63569451707879	0.0408746971534566	0.715762921508814	Up	0.12	0.64	0.54	0.75	1.35	1.3	--	--	XP_044329765.1 disease resistance protein PIK6-NP-like isoform X1 [Triticum aestivum]
TraesCS2D02G029300	-2.03541	0.731285729841045	0.00538039787042655	0.283721497206532	Down	3.74	1.5	1.41	1.19	0.27	0.29	--	--	XP_044327324.1 zealexin A1 synthase-like [Triticum aestivum]
TraesCS2D02G029500	-2.17619	0.63597230452399	0.000621997392626723	0.0807884399659823	Down	7.59	4.27	3.98	2.66	0.56	0.55	GO:0001101,response to acid chemical; GO:0003674,molecular_function; GO:0003824,catalytic activity; GO:0004497,monooxygenase activity; GO:0005575,cellular_component; GO:0006629,lipid metabolic process; GO:0006720,isoprenoid metabolic process; GO:0006721,terpenoid metabolic process; GO:0008150,biological_process; GO:0008152,metabolic process; GO:0009058,biosynthetic process; GO:0009719,response to…	CYP17A; steroid 17alpha-monooxygenase / 17alpha-hydroxyprogesterone deacetylase [EC:1.14.14.19 1.14.14.32]; K00512; CYP1A1; cytochrome P450 family 1 subfamily A polypeptide 1 [EC:1.14.14.1]; K07408; CYP2J; cytochrome P450 family 2 subfamily J [EC:1.14.14.1 1.14.14.73 1.14.14.74 1.14.14.75]; K07418; CYP71D9, F6H; flavonoid 6-hydroxylase [EC:1.14.13.-]; K13267; CYP71D55; premnaspirodiene oxygenase …	XP_044327325.1 9-beta-pimara-7,15-diene oxidase-like [Triticum aestivum]
TraesCS2D02G030200	1.05037834734386	0.443617397764949	0.0178962696264035	0.519928903289564	Up	0.41	0.94	0.89	2	1.63	1.29	--	E4.2.3.19; ent-kaurene synthase [EC:4.2.3.19]; K04121; KSL4, DTS2; syn-pimara-7,15-diene synthase [EC:4.2.3.35]; K14046;	XP_044327332.1 9-beta-pimara-7,15-diene synthase, chloroplastic [Triticum aestivum]
TraesCS2D02G031300	1.07113350986119	0.506595982447159	0.03448331359433	0.675700860814807	Up	1.77	1.88	3.8	9	3.36	4.18	--	UGT85A23_24; 7-deoxyloganetin glucosyltransferase [EC:2.4.1.324]; K21374;	XP_044329782.1 7-deoxyloganetin glucosyltransferase-like [Triticum aestivum]
TraesCS2D02G033200	-2.02794	0.441930303367046	4.45775124621845e-06	0.00316035989393362	Down	16.69	9.14	5.52	2.79	2.08	3.36	GO:0002376,immune system process; GO:0006457,protein folding; GO:0006950,response to stress; GO:0006952,defense response; GO:0006955,immune response; GO:0008150,biological_process; GO:0009605,response to external stimulus; GO:0009607,response to biotic stimulus; GO:0009617,response to bacterium; GO:0009987,cellular process; GO:0042742,defense response to bacterium; GO:0043207,response to external…	HSP90A, htpG; molecular chaperone HtpG; K04079;	XP_044329802.1 heat shock protein 83 [Triticum aestivum]
TraesCS2D02G039300	-4.4232	1.6250795711115	0.00649207442790168	0.31560756111642	Down	39.37	2.15	0.24	0.69	0.73	0.7	GO:0003674,molecular_function; GO:0003824,catalytic activity; GO:0004553,hydrolase activity, hydrolyzing O-glycosyl compounds; GO:0004568,chitinase activity; GO:0005488,binding; GO:0005575,cellular_component; GO:0005576,extracellular region; GO:0006022,aminoglycan metabolic process; GO:0006026,aminoglycan catabolic process; GO:0006030,chitin metabolic process; GO:0006032,chitin catabolic process;…	--	XP_020192645.1 xylanase inhibitor protein 1 [Aegilops tauschii subsp. strangulata]
TraesCS2D02G041700	-1.26281	0.552852635952481	0.0223618373051919	0.568326480161976	Down	2.39	2.25	2.12	1.19	0.49	1.32	--	--	KAF7013273.1 hypothetical protein CFC21_027366 [Triticum aestivum]
TraesCS2D02G047500	-2.65526	0.799136396110943	0.000891634804052256	0.10151617488125	Down	2.21	1.16	0.98	0.18	0.3	0.24	GO:0003674,molecular_function; GO:0003824,catalytic activity; GO:0005575,cellular_component; GO:0005622,intracellular anatomical structure; GO:0005623,obsolete cell; GO:0005737,cytoplasm; GO:0008150,biological_process; GO:0008152,metabolic process; GO:0008168,methyltransferase activity; GO:0008757,S-adenosylmethionine-dependent methyltransferase activity; GO:0016740,transferase activity; GO:00167…	--	XP_020190173.1 putative methyltransferase DDB_G0268948 [Aegilops tauschii subsp. strangulata]
TraesCS2D02G055200	-4.01962	1.53669229382577	0.00890286271579142	1	Down	3.45	0.77	0.28	0	0.14	0.15	--	--	XP_044327448.1 UDP-glucosyltransferase UGT13248-like isoform X2 [Triticum aestivum]
TraesCS2D02G079100	-2.00695	0.466477365408721	1.68994406712795e-05	0.00768948256265052	Down	10.54	20.48	5.97	2.44	3.62	3.71	GO:0003674,molecular_function; GO:0003700,DNA-binding transcription factor activity; GO:0005575,cellular_component; GO:0005622,intracellular anatomical structure; GO:0005623,obsolete cell; GO:0005634,nucleus; GO:0006355,regulation of DNA-templated transcription; GO:0006873,cellular ion homeostasis; GO:0006875,cellular metal ion homeostasis; GO:0006879,cellular iron ion homeostasis; GO:0006950,res…	--	XP_044330158.1 protein IRON-RELATED TRANSCRIPTION FACTOR 3-like [Triticum aestivum]
TraesCS2D02G081000	1.14619652222795	0.443749053226097	0.00979499820179028	0.384110397327968	Up	2.84	4.15	2.52	12.4	5.06	4.85	GO:0003674,molecular_function; GO:0005215,transporter activity; GO:0005575,cellular_component; GO:0005622,intracellular anatomical structure; GO:0005623,obsolete cell; GO:0005737,cytoplasm; GO:0005773,vacuole; GO:0005774,vacuolar membrane; GO:0006810,transport; GO:0008150,biological_process; GO:0016020,membrane; GO:0022857,transmembrane transporter activity; GO:0031090,organelle membrane; GO:0043…	--	XP_044327578.1 probable metal-nicotianamine transporter YSL6 [Triticum aestivum]
TraesCS2D02G085300	1.61518874345259	0.678947783413304	0.0173616205370134	0.510437462773826	Up	0.24	0.19	0.38	1.23	0.85	0.55	--	--	KAF7013808.1 hypothetical protein CFC21_027859 [Triticum aestivum]
TraesCS2D02G085400	1.39415813711281	0.419850158493121	0.000898213368618076	0.10151617488125	Up	1.23	1.33	2.45	6.72	3.64	3.58	--	--	KAF7013809.1 hypothetical protein CFC21_027860 [Triticum aestivum]
TraesCS2D02G089300	-1.40143	0.491730358163615	0.00437191883729259	0.253310286668738	Down	14.99	6.76	7.46	3.35	2.47	5.97	--	--	KAF7013851.1 LOW QUALITY PROTEIN: hypothetical protein CFC21_027902 [Triticum aestivum]
TraesCS2D02G091300	-1.05526	0.529488588621506	0.0462630891681582	0.746764581422381	Down	12.13	3.63	6.08	5.2	2.7	3.34	GO:0000302,response to reactive oxygen species; GO:0001101,response to acid chemical; GO:0002238,response to molecule of fungal origin; GO:0006950,response to stress; GO:0006979,response to oxidative stress; GO:0007275,multicellular organism development; GO:0007568,aging; GO:0008150,biological_process; GO:0009605,response to external stimulus; GO:0009607,response to biotic stimulus; GO:0009620,re…	--	XP_020178329.2 wound-induced protein 1-like [Aegilops tauschii subsp. strangulata]
TraesCS2D02G093600	1.10076524959794	0.35610514243793	0.00199400160491364	0.15878909816352	Up	4.11	4.95	8.42	12.1	14.52	13.05	--	--	XP_020153115.1 uncharacterized protein LOC109738420 [Aegilops tauschii subsp. strangulata]
TraesCS2D02G094200	2.97396388328233	0.361321009994254	1.85954717992817e-16	3.16401952664778e-12	Up	5.16	11.77	8.01	94.14	50.86	61.85	GO:0000003,reproduction; GO:0000902,cell morphogenesis; GO:0000904,cell morphogenesis involved in differentiation; GO:0003006,developmental process involved in reproduction; GO:0006810,transport; GO:0007275,multicellular organism development; GO:0008150,biological_process; GO:0009555,pollen development; GO:0009653,anatomical structure morphogenesis; GO:0009826,unidimensional cell growth; GO:00098…	E2.5.1.43; nicotianamine synthase [EC:2.5.1.43]; K05953;	XP_020153604.1 nicotianamine synthase 9 [Aegilops tauschii subsp. strangulata]
TraesCS2D02G097700	-1.09437	0.448225779944768	0.0146241803654626	0.473661983981623	Down	32.14	14.87	15.77	9.94	5.54	15.87	GO:0003674,molecular_function; GO:0003824,catalytic activity; GO:0004672,protein kinase activity; GO:0004674,protein serine/threonine kinase activity; GO:0005575,cellular_component; GO:0005622,intracellular anatomical structure; GO:0005623,obsolete cell; GO:0005634,nucleus; GO:0005737,cytoplasm; GO:0005829,cytosol; GO:0006468,protein phosphorylation; GO:0006793,phosphorus metabolic process; GO:00…	PRKAA, AMPK; 5'-AMP-activated protein kinase, catalytic alpha subunit [EC:2.7.11.11]; K07198;	KAF7013954.1 hypothetical protein CFC21_027995 [Triticum aestivum]
TraesCS2D02G103500	-5.09156	1.75557802948368	0.00372905690039525	1	Down	0.4	1.42	0.47	0	0	0	--	--	XP_044327672.1 acid phosphatase 1-like [Triticum aestivum]
TraesCS2D02G103700	-4.02354	1.68019825134789	0.0166348469189547	1	Down	0.29	1.28	0.77	0	0	0.14	--	--	XP_020186138.1 acid phosphatase 1 isoform X2 [Aegilops tauschii subsp. strangulata]
TraesCS2D02G106400	-1.71744	0.657406249447152	0.00898961992526586	0.370768269955772	Down	9.05	4.71	3.25	0.83	1.89	2.77	--	--	XP_020198776.1 uncharacterized protein LOC109784586 [Aegilops tauschii subsp. strangulata]
TraesCS2D02G108100	2.70995187860267	0.542372664244756	5.838750573199e-07	0.000764202623099854	Up	0.61	0.85	2.07	4.38	10.55	9.45	--	E1.11.1.7; peroxidase [EC:1.11.1.7]; K00430;	KAF7014079.1 hypothetical protein CFC21_028105 [Triticum aestivum]
TraesCS2D02G113000	-1.54883	0.478097658631369	0.00119712775859932	0.118885965832106	Down	45	18.02	14.6	9.42	6.26	12.74	--	--	XP_044330469.1 universal stress protein YxiE-like [Triticum aestivum]
TraesCS2D02G117900	1.34338859442368	0.442594670913892	0.00240330762706239	0.177966671735432	Up	1.77	0.91	2.83	4.29	6.52	4.01	GO:0005575,cellular_component; GO:0005622,intracellular anatomical structure; GO:0005623,obsolete cell; GO:0005737,cytoplasm; GO:0005773,vacuole; GO:0005774,vacuolar membrane; GO:0005783,endoplasmic reticulum; GO:0005794,Golgi apparatus; GO:0012505,endomembrane system; GO:0016020,membrane; GO:0031090,organelle membrane; GO:0043226,organelle; GO:0043227,membrane-bounded organelle; GO:0043229,intra…	xylA; xylose isomerase [EC:5.3.1.5]; K01805;	XP_044330527.1 xylose isomerase-like [Triticum aestivum]
TraesCS2D02G127000	4.47082012422283	1.92411292663707	0.0201482995001034	1	Up	0	0.13	0	2.08	1.03	0	--	wrbA; NAD(P)H dehydrogenase (quinone) [EC:1.6.5.2]; K03809;	XP_044327777.1 quinone-oxidoreductase QR2-like [Triticum aestivum]
TraesCS2D02G128700	-2.4319	1.24028492627141	0.0499074325278409	0.763447106225473	Down	40.28	2.34	4.31	1.75	2.13	5.55	--	--	XP_044330605.1 uncharacterized protein LOC123051705 [Triticum aestivum]
TraesCS2D02G140300	4.86886741946415	1.17650311255839	3.49701351639159e-05	0.0119802050298127	Up	0.04	0	0.07	2.39	0.45	0.56	--	--	KAF7014418.1 hypothetical protein CFC21_028414 [Triticum aestivum]
TraesCS2D02G146800	1.09093900448864	0.430629991792854	0.0112976200206905	0.415181435533583	Up	1.56	1.45	1.64	3.19	4.89	2.42	GO:0000041,transition metal ion transport; GO:0003674,molecular_function; GO:0005215,transporter activity; GO:0005385,zinc ion transmembrane transporter activity; GO:0005575,cellular_component; GO:0005623,obsolete cell; GO:0005886,plasma membrane; GO:0006810,transport; GO:0006811,ion transport; GO:0006812,cation transport; GO:0006829,zinc ion transport; GO:0008150,biological_process; GO:0008324,c…	--	XP_044327842.1 zinc transporter 8 [Triticum aestivum]
TraesCS2D02G152800	1.23086297417116	0.455462782954272	0.00688316376771604	0.324423909993597	Up	3.16	1.63	5.84	10.31	9	7.08	--	E1.11.1.7; peroxidase [EC:1.11.1.7]; K00430;	XP_020175923.3 peroxidase 2 [Aegilops tauschii subsp. strangulata]
TraesCS2D02G152900	1.21334451131558	0.404857055990441	0.00272677412849109	0.193855411405052	Up	4.15	2.49	7.82	11.23	12.47	11.71	--	E1.11.1.7; peroxidase [EC:1.11.1.7]; K00430;	KAF7014549.1 hypothetical protein CFC21_028534 [Triticum aestivum]
TraesCS2D02G154500	-1.63739	0.646997660299256	0.0113818518217198	0.417075826446293	Down	25.71	3.22	5.8	3.79	4.85	3.42	--	--	XP_044330858.1 tol-Pal system protein TolB-like [Triticum aestivum]
TraesCS2D02G157300	-4.80475	2.1185841050198	0.0233350216589816	1	Down	0.73	0.06	0.05	0	0	0	GO:0001101,response to acid chemical; GO:0003674,molecular_function; GO:0003824,catalytic activity; GO:0004497,monooxygenase activity; GO:0006950,response to stress; GO:0006970,response to osmotic stress; GO:0008150,biological_process; GO:0008152,metabolic process; GO:0009628,response to abiotic stimulus; GO:0009651,response to salt stress; GO:0009719,response to endogenous stimulus; GO:0009725,r…	CYP735A; cytokinin trans-hydroxylase; K10717;	KAF7014594.1 hypothetical protein CFC21_028575 [Triticum aestivum]
TraesCS2D02G157800	-2.71456	1.12498941891154	0.0158235063445017	1	Down	1.8	0.12	0.59	0.19	0.16	0.06	GO:0001101,response to acid chemical; GO:0003674,molecular_function; GO:0003824,catalytic activity; GO:0004497,monooxygenase activity; GO:0006950,response to stress; GO:0006970,response to osmotic stress; GO:0008150,biological_process; GO:0008152,metabolic process; GO:0009628,response to abiotic stimulus; GO:0009651,response to salt stress; GO:0009719,response to endogenous stimulus; GO:0009725,r…	CYP735A; cytokinin trans-hydroxylase; K10717;	XP_020184145.1 cytochrome P450 709B1 [Aegilops tauschii subsp. strangulata]
TraesCS2D02G163900	-1.56289	0.319868797273122	1.02891006013805e-06	0.00119365259135788	Down	81.18	76.71	48.33	21.96	19.06	33.22	GO:0003674,molecular_function; GO:0003700,DNA-binding transcription factor activity; GO:0005575,cellular_component; GO:0005622,intracellular anatomical structure; GO:0005623,obsolete cell; GO:0005634,nucleus; GO:0006355,regulation of DNA-templated transcription; GO:0006873,cellular ion homeostasis; GO:0006875,cellular metal ion homeostasis; GO:0006879,cellular iron ion homeostasis; GO:0006950,res…	--	XP_020168705.1 transcription factor BHLH062 [Aegilops tauschii subsp. strangulata]
TraesCS2D02G168200	-1.15281	0.347108968263419	0.000896388114159165	0.10151617488125	Down	18.77	10.33	18.61	5.61	7.12	9.99	GO:0003674,molecular_function; GO:0003824,catalytic activity; GO:0004553,hydrolase activity, hydrolyzing O-glycosyl compounds; GO:0004805,trehalose-phosphatase activity; GO:0005575,cellular_component; GO:0005576,extracellular region; GO:0005618,cell wall; GO:0005622,intracellular anatomical structure; GO:0005623,obsolete cell; GO:0005634,nucleus; GO:0005730,nucleolus; GO:0005737,cytoplasm; GO:000…	otsB; trehalose 6-phosphate phosphatase [EC:3.1.3.12]; K01087;	XP_044330991.1 trehalose 6-phosphate phosphatase RA3-like [Triticum aestivum]
TraesCS2D02G168300	-1.10297	0.231012142495372	1.80146551445513e-06	0.00163190730957876	Down	29.93	42.55	30.67	18.02	16.57	16.31	GO:0003674,molecular_function; GO:0003824,catalytic activity; GO:0004553,hydrolase activity, hydrolyzing O-glycosyl compounds; GO:0004805,trehalose-phosphatase activity; GO:0005575,cellular_component; GO:0005576,extracellular region; GO:0005618,cell wall; GO:0005622,intracellular anatomical structure; GO:0005623,obsolete cell; GO:0005634,nucleus; GO:0005730,nucleolus; GO:0005737,cytoplasm; GO:000…	otsB; trehalose 6-phosphate phosphatase [EC:3.1.3.12]; K01087;	KAF7036184.1 hypothetical protein CFC21_046922 [Triticum aestivum]
TraesCS2D02G177100	-1.44321	0.56349929177769	0.0104324403183394	0.398595745546135	Down	12.63	53.39	11.91	10.28	7.08	12.96	--	--	KAF7014831.1 hypothetical protein CFC21_028772 [Triticum aestivum]
TraesCS2D02G180900	-1.27277	0.371622697820056	0.000615008875745934	0.0807884399659823	Down	10.32	6.96	7.97	2.3	4.76	4.01	--	--	KAF7014879.1 hypothetical protein CFC21_028812 [Triticum aestivum]
TraesCS2D02G181300	-1.65714	0.71596232737513	0.0206371958058831	0.550729926361934	Down	2.19	0.95	1.44	0.44	0.87	0.23	--	--	XP_020200438.1 putative anthocyanidin reductase [Aegilops tauschii subsp. strangulata]
TraesCS2D02G182700	1.54049244365891	0.300562279021779	2.96956333203727e-07	0.000488972129947879	Up	28.54	28.66	25.99	124.4	69.54	62.68	GO:0003674,molecular_function; GO:0003824,catalytic activity; GO:0005575,cellular_component; GO:0005622,intracellular anatomical structure; GO:0005623,obsolete cell; GO:0005737,cytoplasm; GO:0005829,cytosol; GO:0006081,cellular aldehyde metabolic process; GO:0006098,pentose-phosphate shunt; GO:0006139,nucleobase-containing compound metabolic process; GO:0006725,cellular aromatic compound metaboli…	PGLS, pgl, devB; 6-phosphogluconolactonase [EC:3.1.1.31]; K01057;	XP_044331189.1 probable 6-phosphogluconolactonase 2 [Triticum aestivum]
TraesCS2D02G194500	-5.19016	1.70770744844511	0.00237163360697923	1	Down	2.34	3.81	1.04	0	0	0	--	--	XP_020198277.1 uncharacterized protein LOC109784088 [Aegilops tauschii subsp. strangulata]
TraesCS2D02G197600	-1.28773	0.486223100898389	0.00808647407621346	0.353376043233165	Down	9.55	3.99	3.42	2.32	2.74	2.36	GO:0003674,molecular_function; GO:0003824,catalytic activity; GO:0004672,protein kinase activity; GO:0004674,protein serine/threonine kinase activity; GO:0005575,cellular_component; GO:0005622,intracellular anatomical structure; GO:0005623,obsolete cell; GO:0005737,cytoplasm; GO:0005829,cytosol; GO:0006468,protein phosphorylation; GO:0006793,phosphorus metabolic process; GO:0006796,phosphate-cont…	--	XP_044331335.1 probable serine/threonine-protein kinase WNK5 [Triticum aestivum]
TraesCS2D02G209800	1.80396680622895	0.842303370546417	0.0322170879789274	1	Up	0.11	0.26	0.19	0.41	0.53	1.14	GO:0003674,molecular_function; GO:0003824,catalytic activity; GO:0006725,cellular aromatic compound metabolic process; GO:0008150,biological_process; GO:0008152,metabolic process; GO:0009058,biosynthetic process; GO:0009698,phenylpropanoid metabolic process; GO:0009699,phenylpropanoid biosynthetic process; GO:0009808,lignin metabolic process; GO:0009809,lignin biosynthetic process; GO:0009987,cel…	E1.10.3.2; laccase [EC:1.10.3.2]; K05909;	XP_044328039.1 laccase-4-like [Triticum aestivum]
TraesCS2D02G211000	-1.39382	0.580523454726881	0.0163516446753823	0.497709868372539	Down	7.38	2.47	3.19	1.05	1.82	2.42	GO:0001101,response to acid chemical; GO:0006950,response to stress; GO:0006970,response to osmotic stress; GO:0008150,biological_process; GO:0009605,response to external stimulus; GO:0009607,response to biotic stimulus; GO:0009611,response to wounding; GO:0009617,response to bacterium; GO:0009628,response to abiotic stimulus; GO:0009651,response to salt stress; GO:0009719,response to endogenous …	--	XP_020146640.1 F-box protein SKIP27 [Aegilops tauschii subsp. strangulata]
TraesCS2D02G224700	-1.46462	0.701865524707022	0.0369104335682336	0.692336628004198	Down	1.54	1.61	1.65	1.06	0.49	0.32	--	GST, gst; glutathione S-transferase [EC:2.5.1.18]; K00799;	XP_020162377.3 probable glutathione S-transferase GSTU6 [Aegilops tauschii subsp. strangulata]
TraesCS2D02G226000	-1.29966	0.334274784850164	0.000101075811178806	0.0251678769835228	Down	97.06	103.26	46.63	35.82	41.2	30.09	GO:0000003,reproduction; GO:0003006,developmental process involved in reproduction; GO:0003674,molecular_function; GO:0005215,transporter activity; GO:0005315,inorganic phosphate transmembrane transporter activity; GO:0005342,organic acid transmembrane transporter activity; GO:0005488,binding; GO:0005515,protein binding; GO:0005575,cellular_component; GO:0005622,intracellular anatomical structure…	--	VAH29450.1 unnamed protein product [Triticum turgidum subsp. durum]
TraesCS2D02G231100	-2.02768	0.401218087411562	4.33109184645124e-07	0.000631658809434582	Down	13.56	10.18	6.22	2.64	3.55	1.67	GO:0000103,sulfate assimilation; GO:0003674,molecular_function; GO:0003824,catalytic activity; GO:0004604,phosphoadenylyl-sulfate reductase (thioredoxin) activity; GO:0005575,cellular_component; GO:0005622,intracellular anatomical structure; GO:0005623,obsolete cell; GO:0005737,cytoplasm; GO:0006790,sulfur compound metabolic process; GO:0008150,biological_process; GO:0008152,metabolic process; GO…	APR; adenylyl-sulfate reductase (glutathione) [EC:1.8.4.9]; K05907;	XP_020152739.1 probable 5'-adenylylsulfate reductase 1, chloroplastic [Aegilops tauschii subsp. strangulata]
TraesCS2D02G266500	-1.22828	0.459517203567453	0.00751810120796066	0.340515950452841	Down	11.37	4.78	5.52	2.58	2.93	4.34	--	--	XP_020152666.1 uncharacterized protein LOC109737965 [Aegilops tauschii subsp. strangulata]
TraesCS2D02G267800	-1.03767	0.467469050178854	0.0264345454360577	0.610107964503169	Down	3.73	2.64	2.39	2.14	1.13	1.29	--	pdxS, pdx1; pyridoxal 5'-phosphate synthase pdxS subunit [EC:4.3.3.6]; K06215;	XP_020185764.1 probable pyridoxal 5'-phosphate synthase subunit PDX1.1 [Aegilops tauschii subsp. strangulata]
TraesCS2D02G272800	1.72715803343319	0.552611183596957	0.00177533892583618	0.148560943392308	Up	0.48	2.69	2.18	7.61	7.15	3.91	--	UGT85A23_24; 7-deoxyloganetin glucosyltransferase [EC:2.4.1.324]; K21374;	XP_020176414.1 7-deoxyloganetin glucosyltransferase isoform X1 [Aegilops tauschii subsp. strangulata]
TraesCS2D02G273600	-2.31737	1.14390439887838	0.0427807633208558	1	Down	0.93	0.45	0.41	0.17	0	0.22	--	--	KAF7016156.1 hypothetical protein CFC21_029835 [Triticum aestivum]
TraesCS2D02G280700	1.46529786797827	0.576092240761806	0.0109744101632195	0.408896910059516	Up	0.74	0.93	0.84	1.59	3.2	2.53	--	--	XP_020193183.1 uncharacterized protein LOC109779015 [Aegilops tauschii subsp. strangulata]
TraesCS2D02G288700	-1.64376	0.684087156648414	0.0162674724062782	0.497709868372539	Down	19.43	7.16	2.08	4.28	3.38	2.25	--	--	XP_044328217.1 desiccation-related protein PCC13-62-like [Triticum aestivum]
TraesCS2D02G313700	-2.78619	0.973500301509144	0.00420933714308336	0.246688420744765	Down	9.75	0.99	0.99	0.72	0.8	0.32	--	DMAS1; 3''-deamino-3''-oxonicotianamine reductase [EC:1.1.1.285]; K22374;	KAF7009389.1 hypothetical protein CFC21_023929 [Triticum aestivum]
TraesCS2D02G319000	4.58287474498095	2.05230658690865	0.0255465623079077	1	Up	0	0.15	0	0.33	3.64	0	--	--	KAF7016763.1 hypothetical protein CFC21_030295 [Triticum aestivum]
TraesCS2D02G329900	1.38428137423136	0.574276650236648	0.0159316212640619	0.493764181799659	Up	6.79	7.63	7.23	41.44	8.47	9.87	--	--	XP_020149025.1 disease resistance protein RGA5 [Aegilops tauschii subsp. strangulata]
TraesCS2D02G332700	1.14307080091749	0.464224827280584	0.0138040842882454	0.461144949275842	Up	0.62	0.45	0.82	1.78	1.61	1.03	--	--	XP_044333014.1 probably inactive leucine-rich repeat receptor-like protein kinase At5g06940 [Triticum aestivum]
TraesCS2D02G362900	-1.2639	0.36194413669635	0.000479460739719931	0.0679835373861219	Down	337.69	231.69	151.08	130.98	71.46	117.67	GO:0003674,molecular_function; GO:0005215,transporter activity; GO:0005575,cellular_component; GO:0005623,obsolete cell; GO:0005886,plasma membrane; GO:0005887,integral component of plasma membrane; GO:0006810,transport; GO:0006811,ion transport; GO:0006812,cation transport; GO:0008150,biological_process; GO:0008324,cation transmembrane transporter activity; GO:0008519,ammonium transmembrane tran…	--	XP_020163906.1 ammonium transporter 1 member 1 [Aegilops tauschii subsp. strangulata]
TraesCS2D02G371600	-1.0853	0.453348354665697	0.0166673020215844	0.501936537871255	Down	3.97	2.67	3.44	1.33	1.34	2.37	--	--	XP_044328461.1 putative GEM-like protein 8 [Triticum aestivum]
TraesCS2D02G379300	1.05878059777956	0.502365509045455	0.0350664564678414	0.67949849964884	Up	3.43	8.08	5.28	4.99	15.81	16.14	GO:0003674,molecular_function; GO:0005488,binding; GO:0005515,protein binding; GO:0005575,cellular_component; GO:0005618,cell wall; GO:0005623,obsolete cell; GO:0005886,plasma membrane; GO:0007043,cell-cell junction assembly; GO:0008150,biological_process; GO:0009505,plant-type cell wall; GO:0009531,secondary cell wall; GO:0009987,cellular process; GO:0016020,membrane; GO:0016043,cellular compone…	--	XP_020160758.1 casparian strip membrane protein 1 [Aegilops tauschii subsp. strangulata]
TraesCS2D02G381900	2.16904342932313	0.863383279004495	0.0119960610400535	1	Up	0.1	0.19	0.13	1.12	0.53	0.38	GO:0003674,molecular_function; GO:0003824,catalytic activity; GO:0005575,cellular_component; GO:0005622,intracellular anatomical structure; GO:0005623,obsolete cell; GO:0005737,cytoplasm; GO:0005783,endoplasmic reticulum; GO:0005789,endoplasmic reticulum membrane; GO:0006629,lipid metabolic process; GO:0008150,biological_process; GO:0008152,metabolic process; GO:0012505,endomembrane system; GO:00…	K15404, CER1; aldehyde decarbonylase [EC:4.1.99.5]; K15404;	XP_044333601.1 very-long-chain aldehyde decarbonylase GL1-4-like [Triticum aestivum]
TraesCS2D02G382600	-1.06958	0.443668909546909	0.0159187694821391	0.493665606449447	Down	3.46	2.34	1.81	1.72	1.3	0.85	GO:0000325,plant-type vacuole; GO:0001101,response to acid chemical; GO:0003674,molecular_function; GO:0003824,catalytic activity; GO:0004553,hydrolase activity, hydrolyzing O-glycosyl compounds; GO:0004564,beta-fructofuranosidase activity; GO:0005575,cellular_component; GO:0005618,cell wall; GO:0005622,intracellular anatomical structure; GO:0005623,obsolete cell; GO:0005737,cytoplasm; GO:0005773…	INV, sacA; beta-fructofuranosidase [EC:3.2.1.26]; K01193;	XP_044333612.1 beta-fructofuranosidase 1-like [Triticum aestivum]
TraesCS2D02G391500	3.46241808091818	1.15827179314998	0.00279620434188613	1	Up	0	0.76	0	2.93	4.15	1.68	GO:0000228,nuclear chromosome; GO:0000785,chromatin; GO:0000786,nucleosome; GO:0003674,molecular_function; GO:0003676,nucleic acid binding; GO:0003677,DNA binding; GO:0005488,binding; GO:0005515,protein binding; GO:0005575,cellular_component; GO:0005622,intracellular anatomical structure; GO:0005623,obsolete cell; GO:0005634,nucleus; GO:0005694,chromosome; GO:0006325,chromatin organization; GO:00…	H4; histone H4; K11254;	GAV57897.1 Histone domain-containing protein, partial [Cephalotus follicularis]
TraesCS2D02G395200	1.14543031794271	0.274309874811727	2.97096935138237e-05	0.0110695715723586	Up	22.3	26.95	25.13	39.35	64.3	70.55	GO:0005575,cellular_component; GO:0005622,intracellular anatomical structure; GO:0005623,obsolete cell; GO:0005634,nucleus; GO:0005694,chromosome; GO:0043226,organelle; GO:0043227,membrane-bounded organelle; GO:0043228,non-membrane-bounded organelle; GO:0043229,intracellular organelle; GO:0043231,intracellular membrane-bounded organelle; GO:0043232,intracellular non-membrane-bounded organelle; GO…	--	XP_020179279.1 histone H1 [Aegilops tauschii subsp. strangulata]
TraesCS2D02G397700	1.83487	0.375445196261099	1.02289070055398e-06	0.00119365259135788	Up	4.29	1.76	3.81	15.48	11.64	10.26	GO:0003674,molecular_function; GO:0005488,binding; GO:0030246,carbohydrate binding;	--	XP_020187178.1 F-box protein PP2-A13 [Aegilops tauschii subsp. strangulata]
TraesCS2D02G399700	5.55433416424124	1.62529261478418	0.000632138587512905	1	Up	0	0	0	0.95	0.31	0.28	--	--	KAF7017731.1 hypothetical protein CFC21_031129 [Triticum aestivum]
TraesCS2D02G402900	-1.54654	0.420626526157219	0.000236215635219655	0.0432618348989078	Down	4.42	3.26	2.76	1.25	1.16	1.39	--	--	XP_020172778.1 lysine histidine transporter-like 8 [Aegilops tauschii subsp. strangulata]
TraesCS2D02G403800	1.90565266536529	0.47064750343346	5.14365133871373e-05	0.0153542504435463	Up	5.9	8.55	3.54	27.43	34.38	10.09	GO:0003674,molecular_function; GO:0003824,catalytic activity; GO:0004175,endopeptidase activity; GO:0005488,binding; GO:0005575,cellular_component; GO:0005622,intracellular anatomical structure; GO:0005623,obsolete cell; GO:0005634,nucleus; GO:0005737,cytoplasm; GO:0005829,cytosol; GO:0006508,proteolysis; GO:0006807,nitrogen compound metabolic process; GO:0008150,biological_process; GO:0008152,me…	PREP; prolyl oligopeptidase [EC:3.4.21.26]; K01322;	XP_044333832.1 prolyl endopeptidase-like [Triticum aestivum]
TraesCS2D02G409900	1.97003813248422	0.706742218811765	0.00531178002254908	0.281850115645549	Up	0.26	0.42	0.77	1.21	3.23	1.57	--	--	XP_044333895.1 probable pectinesterase 68 [Triticum aestivum]
TraesCS2D02G412400	-1.04009	0.510037576626575	0.0414250199332135	0.716985735029749	Down	2.34	5.2	4.15	1.14	2.18	2.65	GO:0003674,molecular_function; GO:0003700,DNA-binding transcription factor activity; GO:0006355,regulation of DNA-templated transcription; GO:0008150,biological_process; GO:0009889,regulation of biosynthetic process; GO:0010468,regulation of gene expression; GO:0010556,regulation of macromolecule biosynthetic process; GO:0019219,regulation of nucleobase-containing compound metabolic process; GO:0…	--	XP_020164578.1 ethylene-responsive transcription factor ERF038 [Aegilops tauschii subsp. strangulata]
TraesCS2D02G414900	5.45895043279847	2.06978036542875	0.00835309621815809	1	Up	0	0	0	1.82	3.39	0	GO:0000228,nuclear chromosome; GO:0000785,chromatin; GO:0000786,nucleosome; GO:0003674,molecular_function; GO:0003676,nucleic acid binding; GO:0003677,DNA binding; GO:0005488,binding; GO:0005515,protein binding; GO:0005575,cellular_component; GO:0005622,intracellular anatomical structure; GO:0005623,obsolete cell; GO:0005634,nucleus; GO:0005694,chromosome; GO:0006325,chromatin organization; GO:00…	H4; histone H4; K11254;	GAV57897.1 Histone domain-containing protein, partial [Cephalotus follicularis]
TraesCS2D02G420900	-1.3234	0.651619484373614	0.0422609036232321	0.721567987796002	Down	7.33	4.51	2.79	3.38	1.49	1.41	--	--	KAF7017985.1 hypothetical protein CFC21_031336 [Triticum aestivum]
TraesCS2D02G426300	1.87001591101322	0.909507311201792	0.0397752169707962	0.708758439030068	Up	0.26	0.44	0.17	2.22	0.29	0.86	GO:0000302,response to reactive oxygen species; GO:0003674,molecular_function; GO:0003824,catalytic activity; GO:0004497,monooxygenase activity; GO:0005575,cellular_component; GO:0005622,intracellular anatomical structure; GO:0005623,obsolete cell; GO:0005737,cytoplasm; GO:0005783,endoplasmic reticulum; GO:0005789,endoplasmic reticulum membrane; GO:0006950,response to stress; GO:0006979,response …	CYP92A6; typhasterol/6-deoxotyphasterol 2alpha-hydroxylase; K20623;	XP_020184590.2 dimethylnonatriene synthase-like [Aegilops tauschii subsp. strangulata]
TraesCS2D02G431900	-2.28238	0.810874245725775	0.00488197490577974	0.269114912597761	Down	3.42	1.12	2.25	0.41	0.23	0.85	GO:0000041,transition metal ion transport; GO:0003674,molecular_function; GO:0005215,transporter activity; GO:0005381,iron ion transmembrane transporter activity; GO:0005384,manganese ion transmembrane transporter activity; GO:0005575,cellular_component; GO:0006810,transport; GO:0006811,ion transport; GO:0006812,cation transport; GO:0006826,iron ion transport; GO:0006828,manganese ion transport; …	--	XP_044328691.1 vacuolar iron transporter homolog 5-like [Triticum aestivum]
TraesCS2D02G432100	1.42661449019966	0.647715579053014	0.027627729461526	0.624251092231738	Up	0.38	0.56	0.85	1.24	2.22	1.65	--	E2.4.1.207; xyloglucan:xyloglucosyl transferase [EC:2.4.1.207]; K08235;	XP_044328693.1 probable xyloglucan endotransglucosylase/hydrolase protein 25 [Triticum aestivum]
TraesCS2D02G436700	-1.58832	0.48315881272359	0.00101132089209619	0.108451417934979	Down	15.89	6.96	4.99	2.58	3.74	3.59	GO:0003674,molecular_function; GO:0003824,catalytic activity; GO:0005575,cellular_component; GO:0005622,intracellular anatomical structure; GO:0005623,obsolete cell; GO:0005737,cytoplasm; GO:0005739,mitochondrion; GO:0006091,generation of precursor metabolites and energy; GO:0008150,biological_process; GO:0008152,metabolic process; GO:0009060,aerobic respiration; GO:0009916,alternative oxidase ac…	AOX1, AOX2; ubiquinol oxidase [EC:1.10.3.11]; K17893;	XP_044334131.1 ubiquinol oxidase 1a, mitochondrial-like [Triticum aestivum]
TraesCS2D02G442700	-1.55745	0.477465918792187	0.00110661418737213	0.113200504729422	Down	1.58	1.29	1.81	0.66	0.54	0.49	--	--	XP_020198978.1 protein NRT1/ PTR FAMILY 8.3 [Aegilops tauschii subsp. strangulata]
TraesCS2D02G446500	-2.37244	1.1865995176793	0.0455691193547397	1	Down	0.8	0.24	0.5	0.17	0.07	0.08	GO:0000981,DNA-binding transcription factor activity, RNA polymerase II-specific; GO:0000988,obsolete transcription factor activity, protein binding; GO:0000989,obsolete transcription factor activity, transcription factor binding; GO:0001067,transcription regulatory region nucleic acid binding; GO:0001076,obsolete transcription factor activity, RNA polymerase II transcription factor binding; GO:0…	--	XP_044328751.1 transcription factor MYB41-like [Triticum aestivum]
TraesCS2D02G449900	-1.85913	0.439292360268316	2.3151666068861e-05	0.00960794141857733	Down	68.24	34.05	28.17	12.72	7.48	18.21	GO:0001101,response to acid chemical; GO:0003674,molecular_function; GO:0003824,catalytic activity; GO:0004842,ubiquitin-protein transferase activity; GO:0005575,cellular_component; GO:0005622,intracellular anatomical structure; GO:0005623,obsolete cell; GO:0005737,cytoplasm; GO:0005829,cytosol; GO:0006807,nitrogen compound metabolic process; GO:0006950,response to stress; GO:0008150,biological_p…	--	XP_044328763.1 E3 ubiquitin-protein ligase PUB23-like [Triticum aestivum]
TraesCS2D02G459200	-2.35127	0.850515577818724	0.00570059057501768	0.294213533079909	Down	6.7	1.94	1.22	0.66	0.54	0.88	--	RP-L40e, RPL40, UBA52; ubiquitin-large subunit ribosomal protein L40e; K02927;	XP_020187861.1 ubiquitin [Aegilops tauschii subsp. strangulata]
TraesCS2D02G460100	-1.30173	0.526934735693736	0.013496594211768	0.457378355433537	Down	138.16	57.65	27.94	33.04	43.99	20.93	--	--	XP_020167477.1 germin-like protein 4-1 [Aegilops tauschii subsp. strangulata]
TraesCS2D02G460200	-1.09734	0.413663609371039	0.00798427911568212	0.350737975438893	Down	237.49	91.17	82.51	70.24	61.48	74.38	--	--	XP_020167492.1 germin-like protein 4-1 [Aegilops tauschii subsp. strangulata]
TraesCS2D02G470400	-2.76422	1.14958120637562	0.0161924342300498	0.497019125239262	Down	5.35	0.36	0.2	0.32	0.2	0.43	GO:0003674,molecular_function; GO:0004857,enzyme inhibitor activity; GO:0005575,cellular_component; GO:0005618,cell wall; GO:0005622,intracellular anatomical structure; GO:0005623,obsolete cell; GO:0005737,cytoplasm; GO:0005794,Golgi apparatus; GO:0005911,cell-cell junction; GO:0008150,biological_process; GO:0009505,plant-type cell wall; GO:0009506,plasmodesma; GO:0012505,endomembrane system; GO:…	--	XP_020182758.1 polygalacturonase inhibitor-like [Aegilops tauschii subsp. strangulata]
TraesCS2D02G474900	-1.80216	0.898319836375988	0.0448409273867007	1	Down	1	0.52	0.41	0.29	0.12	0.19	--	--	XP_044334420.1 APO protein 4, mitochondrial-like [Triticum aestivum]
TraesCS2D02G478700	-1.37365	0.536663406714595	0.0104791640708846	0.398727350386757	Down	6.55	5.3	1.85	1.28	2.65	1.71	--	--	XP_044334463.1 histone-lysine N-methyltransferase ATXR2-like [Triticum aestivum]
TraesCS2D02G491900	-3.69204	1.51835020250522	0.0150318629503855	1	Down	3.05	0.09	0.17	0.1	0.09	0.09	--	--	XP_044328989.1 uncharacterized protein LOC123050231 [Triticum aestivum]
TraesCS2D02G515200	1.24998501742333	0.460637461397072	0.00665568248643538	0.318264479094068	Up	8.63	7.03	7.97	20.13	28.5	11.03	--	--	XP_020161608.1 uncharacterized protein LOC109746923 [Aegilops tauschii subsp. strangulata]
TraesCS2D02G518700	-1.42949	0.407918123319156	0.000457697267896045	0.0664854776240651	Down	4.84	3.49	1.71	1.38	1.28	1.32	--	--	KAF7019113.1 hypothetical protein CFC21_032321 [Triticum aestivum]
TraesCS2D02G530600	2.76838996005134	1.22313802166067	0.0236140962314216	1	Up	0.18	0	0.16	0.66	1.75	0.12	GO:0005575,cellular_component; GO:0005622,intracellular anatomical structure; GO:0005623,obsolete cell; GO:0005737,cytoplasm; GO:0044424,obsolete intracellular part; GO:0044464,obsolete cell part;	CHS; chalcone synthase [EC:2.3.1.74]; K00660; E2.3.1.159; acridone synthase [EC:2.3.1.159]; K12644; ST; stilbene synthase [EC:2.3.1.95]; K13232;	KAF7019254.1 hypothetical protein CFC21_032449 [Triticum aestivum]
TraesCS2D02G531100	-4.4493	2.15186241331729	0.038673058843527	1	Down	3.24	0.16	0	0.17	0	0	--	--	XP_044329183.1 antimicrobial peptides-like [Triticum aestivum]
TraesCS2D02G534100	-2.22405	0.972093072291251	0.0221434108748955	0.566798417571485	Down	31.69	2.24	3.39	3.7	2.04	2.93	--	--	XP_020185894.1 uncharacterized protein LOC109771607 [Aegilops tauschii subsp. strangulata]
TraesCS2D02G536200	-1.99158	0.829217295717619	0.0163166803988291	0.497709868372539	Down	8.44	2.72	1.58	2.46	0.44	0.57	GO:0000003,reproduction; GO:0003006,developmental process involved in reproduction; GO:0003674,molecular_function; GO:0003824,catalytic activity; GO:0004392,heme oxygenase (decyclizing) activity; GO:0005488,binding; GO:0005575,cellular_component; GO:0005622,intracellular anatomical structure; GO:0005623,obsolete cell; GO:0005737,cytoplasm; GO:0006629,lipid metabolic process; GO:0006720,isoprenoid…	HO, pbsA1, hmuO; heme oxygenase (biliverdin-producing, ferredoxin) [EC:1.14.15.20]; K21480;	KAF7019319.1 hypothetical protein CFC21_032510 [Triticum aestivum]
TraesCS2D02G540300	-1.27559	0.644641571855199	0.0478432513151402	0.753373834669114	Down	1.83	2.98	3.57	2.24	0.76	0.7	GO:0003674,molecular_function; GO:0005488,binding; GO:0005575,cellular_component; GO:0005622,intracellular anatomical structure; GO:0005623,obsolete cell; GO:0005737,cytoplasm; GO:0006810,transport; GO:0006811,ion transport; GO:0006812,cation transport; GO:0006873,cellular ion homeostasis; GO:0006875,cellular metal ion homeostasis; GO:0008150,biological_process; GO:0009987,cellular process; GO:00…	--	XP_020168073.1 heavy metal-associated isoprenylated plant protein 39 [Aegilops tauschii subsp. strangulata]
TraesCS2D02G543300	-4.55834	1.85953313061342	0.0142327618651105	1	Down	4.29	0.21	0.38	0.23	0	0	--	--	XP_044329245.1 mavicyanin-like [Triticum aestivum]
TraesCS2D02G565300	-1.02322	0.384011019116691	0.00770893271211219	0.34357087524729	Down	7.31	7.84	7.63	6.35	2.68	2.88	GO:0000255,allantoin metabolic process; GO:0000256,allantoin catabolic process; GO:0003674,molecular_function; GO:0003824,catalytic activity; GO:0004038,allantoinase activity; GO:0005575,cellular_component; GO:0005622,intracellular anatomical structure; GO:0005623,obsolete cell; GO:0005737,cytoplasm; GO:0005783,endoplasmic reticulum; GO:0006139,nucleobase-containing compound metabolic process; GO…	allB; allantoinase [EC:3.5.2.5]; K01466;	KAF7019661.1 hypothetical protein CFC21_032817 [Triticum aestivum]
TraesCS2D02G575800	-1.50142	0.761709137138854	0.048710722055642	0.756906790663698	Down	4.69	3.89	0.56	2.23	0.64	0.61	--	dxs; 1-deoxy-D-xylulose-5-phosphate synthase [EC:2.2.1.7]; K01662;	KAF7019795.1 hypothetical protein CFC21_032932 [Triticum aestivum]
TraesCS2D02G575900	-2.43673	0.944896934109729	0.00991353723408545	0.385724573597043	Down	7.81	2.07	1.66	0.14	0.15	1.99	GO:0000030,mannosyltransferase activity; GO:0003674,molecular_function; GO:0003824,catalytic activity; GO:0005575,cellular_component; GO:0005622,intracellular anatomical structure; GO:0005623,obsolete cell; GO:0005737,cytoplasm; GO:0005794,Golgi apparatus; GO:0008150,biological_process; GO:0008152,metabolic process; GO:0009987,cellular process; GO:0012505,endomembrane system; GO:0016740,transfera…	--	XP_044329509.1 mixed-linked glucan synthase 2-like [Triticum aestivum]
TraesCS2D02G579800	1.37217715048634	0.534655416961882	0.0102739477446678	0.395304923471331	Up	3.16	3.33	4.13	19.34	4.37	5.33	--	--	KAF7019841.1 hypothetical protein CFC21_032970 [Triticum aestivum]
TraesCS2D02G581200	-3.62822	1.0772944231669	0.000757423709083279	0.0924944814118565	Down	3.48	1.19	0.22	0.26	0.05	0.12	GO:0003674,molecular_function; GO:0003824,catalytic activity; GO:0005575,cellular_component; GO:0005622,intracellular anatomical structure; GO:0005623,obsolete cell; GO:0005737,cytoplasm; GO:0005777,peroxisome; GO:0006082,organic acid metabolic process; GO:0006629,lipid metabolic process; GO:0006631,fatty acid metabolic process; GO:0006790,sulfur compound metabolic process; GO:0006807,nitrogen co…	--	XP_044329475.1 trans-cinnamate:CoA ligase, peroxisomal-like [Triticum aestivum]
TraesCS2D02G581900	-4.91142	2.00210759881735	0.0141622084214611	1	Down	1.74	0.2	0	0	0.06	0	GO:0003674,molecular_function; GO:0003824,catalytic activity; GO:0005575,cellular_component; GO:0005622,intracellular anatomical structure; GO:0005623,obsolete cell; GO:0005737,cytoplasm; GO:0005777,peroxisome; GO:0006082,organic acid metabolic process; GO:0006629,lipid metabolic process; GO:0006631,fatty acid metabolic process; GO:0006790,sulfur compound metabolic process; GO:0006807,nitrogen co…	--	XP_044329472.1 trans-cinnamate:CoA ligase, peroxisomal-like [Triticum aestivum]
TraesCS2D02G583100	1.07305665041722	0.244322578127436	1.12329857698234e-05	0.00563278753513569	Up	23.41	24.85	38.32	71.4	64.85	56.03	--	E1.11.1.7; peroxidase [EC:1.11.1.7]; K00430;	XP_044335286.1 cationic peroxidase SPC4-like [Triticum aestivum]
TraesCS2D02G583200	1.14839729357817	0.341955707229332	0.000784172746845709	0.094853312470946	Up	12.73	19.09	30.18	59.69	36.37	48.33	--	E1.11.1.7; peroxidase [EC:1.11.1.7]; K00430;	XP_044335285.1 cationic peroxidase SPC4-like [Triticum aestivum]
TraesCS2D02G584600	1.11685	0.367448297274991	0.00236986574122923	0.176542321886003	Up	96.54	57	159.14	305.42	221.54	187.48	--	E1.11.1.7; peroxidase [EC:1.11.1.7]; K00430;	XP_044329456.1 peroxidase 12-like [Triticum aestivum]
TraesCS2D02G589400	-3.59275	1.4228955351385	0.0115711365989085	1	Down	2.01	0.77	0.23	0.28	0	0	--	GST, gst; glutathione S-transferase [EC:2.5.1.18]; K00799;	KAF7019936.1 hypothetical protein CFC21_033064 [Triticum aestivum]
TraesCS2D02G598900	-1.26758	0.590378037324939	0.0317884561124894	0.656674116658042	Down	9.85	2.56	2.89	2.24	2.42	2.17	--	--	KAF7020040.1 hypothetical protein CFC21_033165 [Triticum aestivum]
TraesCS3A02G012600	-5.01403	2.1049985380905	0.0172205400663715	1	Down	3.83	0.12	0	0.14	0	0	GO:0000325,plant-type vacuole; GO:0005575,cellular_component; GO:0005576,extracellular region; GO:0005618,cell wall; GO:0005622,intracellular anatomical structure; GO:0005623,obsolete cell; GO:0005737,cytoplasm; GO:0005773,vacuole; GO:0005886,plasma membrane; GO:0006950,response to stress; GO:0006970,response to osmotic stress; GO:0008150,biological_process; GO:0009628,response to abiotic stimulu…	--	XP_044336386.1 germin-like protein 8-8 [Triticum aestivum]
TraesCS3A02G022100	-1.64483	0.609444700922274	0.00695701731348126	0.325722807131635	Down	32.22	9.49	6.56	3.9	6.88	5.83	--	--	KAF7020349.1 hypothetical protein CFC21_033465 [Triticum aestivum]
TraesCS3A02G033000	-1.68023	0.700704987524381	0.0164889548250618	0.499512581035776	Down	2.48	1.43	0.57	0.76	0.34	0.41	GO:0000003,reproduction; GO:0001101,response to acid chemical; GO:0003006,developmental process involved in reproduction; GO:0003674,molecular_function; GO:0003824,catalytic activity; GO:0004672,protein kinase activity; GO:0004674,protein serine/threonine kinase activity; GO:0005575,cellular_component; GO:0005623,obsolete cell; GO:0005886,plasma membrane; GO:0006468,protein phosphorylation; GO:00…	IRAK4; interleukin-1 receptor-associated kinase 4 [EC:2.7.11.1]; K04733;	XP_044338372.1 LEAF RUST 10 DISEASE-RESISTANCE LOCUS RECEPTOR-LIKE PROTEIN KINASE-like 1.2 [Triticum aestivum]
TraesCS3A02G034500	-5.00934	1.74389690597099	0.00407239492490862	0.24254557655606	Down	8.45	0.14	0.13	0.16	0	0.14	GO:0005575,cellular_component; GO:0005622,intracellular anatomical structure; GO:0005623,obsolete cell; GO:0005737,cytoplasm; GO:0009507,chloroplast; GO:0009536,plastid; GO:0043226,organelle; GO:0043227,membrane-bounded organelle; GO:0043229,intracellular organelle; GO:0043231,intracellular membrane-bounded organelle; GO:0044424,obsolete intracellular part; GO:0044444,obsolete cytoplasmic part; G…	HSP20; HSP20 family protein; K13993;	XP_044336485.1 16.9 kDa class I heat shock protein 1-like [Triticum aestivum]
TraesCS3A02G046000	1.9443162295326	0.465475941691461	2.95314275422199e-05	0.0110695715723586	Up	3.32	6.97	14.28	32.43	42.26	24.63	--	--	KAF7020615.1 hypothetical protein CFC21_033691 [Triticum aestivum]
TraesCS3A02G046100	1.02227737702957	0.368665276357623	0.00555566754277238	0.289763147970163	Up	10.84	6.73	13.77	15.62	29.75	22.05	--	--	XP_044338467.1 Bowman-Birk type trypsin inhibitor-like isoform X2 [Triticum aestivum]
TraesCS3A02G093900	-1.28487	0.617680825129009	0.037512035633049	0.696364480904988	Down	8.82	4.31	5.47	1.9	4.71	1.48	--	--	XP_037471069.1 subtilisin-chymotrypsin inhibitor-2A-like [Triticum dicoccoides]
TraesCS3A02G104400	-1.01458	0.463221028357059	0.0285044732150049	0.629874820458842	Down	10.69	7.64	3.44	5.05	3.01	3.48	--	--	XP_037409049.1 putative transcription factor bHLH041 [Triticum dicoccoides]
TraesCS3A02G106600	-1.45011	0.462976351969688	0.00173528355498942	0.146557042820757	Down	5.22	4.41	2.63	1.04	1.43	2.28	GO:0003674,molecular_function; GO:0003824,catalytic activity; GO:0005488,binding; GO:0005515,protein binding; GO:0006082,organic acid metabolic process; GO:0006520,cellular amino acid metabolic process; GO:0006807,nitrogen compound metabolic process; GO:0008150,biological_process; GO:0008152,metabolic process; GO:0008652,cellular amino acid biosynthetic process; GO:0009058,biosynthetic process; G…	ACS; 1-aminocyclopropane-1-carboxylate synthase [EC:4.4.1.14]; K01762;	KAF7021369.1 hypothetical protein CFC21_034339 [Triticum aestivum]
TraesCS3A02G113100	-1.80037	0.497675996693315	0.000297392301097655	0.0512851013835466	Down	12.83	6.89	5.25	1.9	2.24	3.5	GO:0005575,cellular_component; GO:0005622,intracellular anatomical structure; GO:0005623,obsolete cell; GO:0005737,cytoplasm; GO:0006950,response to stress; GO:0008150,biological_process; GO:0009266,response to temperature stimulus; GO:0009408,response to heat; GO:0009628,response to abiotic stimulus; GO:0044424,obsolete intracellular part; GO:0044464,obsolete cell part; GO:0050896,response to st…	HSP20; HSP20 family protein; K13993;	XP_037404519.1 17.5 kDa class II heat shock protein-like [Triticum dicoccoides]
TraesCS3A02G116400	-1.69462	0.538058307771524	0.00163545009509988	0.143439089526415	Down	151.84	54.55	59.8	22.88	13.19	51.78	--	--	XP_044339099.1 uncharacterized protein LOC123060436 [Triticum aestivum]
TraesCS3A02G125500	1.01862294747736	0.476169978301934	0.0324194521142638	0.662086933046725	Up	2.32	1.04	2.3	5.79	3.79	2.61	--	--	XP_044339194.1 UDP-glycosyltransferase 73C5 [Triticum aestivum]
TraesCS3A02G130300	-2.8028	0.63836380870863	1.1304101936836e-05	0.00563278753513569	Down	27.01	5.47	5.09	1.67	2.1	2.05	GO:0003674,molecular_function; GO:0005215,transporter activity; GO:0005342,organic acid transmembrane transporter activity; GO:0005575,cellular_component; GO:0005622,intracellular anatomical structure; GO:0005623,obsolete cell; GO:0005737,cytoplasm; GO:0005739,mitochondrion; GO:0006810,transport; GO:0006811,ion transport; GO:0006820,anion transport; GO:0008028,monocarboxylic acid transmembrane tr…	--	XP_037404684.1 phosphoenolpyruvate/phosphate translocator 3, chloroplastic-like [Triticum dicoccoides]
TraesCS3A02G132600	-3.05555	1.29916122413495	0.0186755652936959	1	Down	1.87	0.65	0.59	0.29	0	0.13	--	--	XP_037404826.1 uncharacterized protein LOC119267532 [Triticum dicoccoides]
TraesCS3A02G138400	-1.03685	0.500795280247827	0.0384139126985735	0.702475023405135	Down	13.23	4.64	4.29	5.36	2.92	3.31	--	--	KAF7021748.1 hypothetical protein CFC21_034643 [Triticum aestivum]
TraesCS3A02G144900	2.14034536584015	0.458064221536921	2.97428074098268e-06	0.00237222125661658	Up	1.4	1.36	2.6	10.52	8.46	6.16	--	--	XP_037409141.1 uncharacterized protein LOC119271395 [Triticum dicoccoides]
TraesCS3A02G150800	-3.61687	1.80659979280177	0.0452812840105452	1	Down	0.24	1.42	1.28	0	0	0.23	GO:0005575,cellular_component; GO:0005576,extracellular region; GO:0005622,intracellular anatomical structure; GO:0005623,obsolete cell; GO:0005737,cytoplasm; GO:0005829,cytosol; GO:0005886,plasma membrane; GO:0006950,response to stress; GO:0006952,defense response; GO:0008150,biological_process; GO:0009314,response to radiation; GO:0009416,response to light stimulus; GO:0009605,response to exter…	--	XP_044339533.1 late embryogenesis abundant protein Lea14-A-like [Triticum aestivum]
TraesCS3A02G167200	-1.01755	0.377165255597298	0.00697791904086347	0.325722807131635	Down	28.64	13.84	13.2	11.57	7.41	10.4	GO:0001067,transcription regulatory region nucleic acid binding; GO:0003674,molecular_function; GO:0003676,nucleic acid binding; GO:0003677,DNA binding; GO:0003700,DNA-binding transcription factor activity; GO:0005488,binding; GO:0006355,regulation of DNA-templated transcription; GO:0006950,response to stress; GO:0007154,cell communication; GO:0008150,biological_process; GO:0009267,cellular respo…	--	VAH59627.1 unnamed protein product [Triticum turgidum subsp. durum]
TraesCS3A02G173500	1.72847061335162	0.757501284823588	0.0225008247326584	1	Up	1.8	2.94	2.13	6.47	11.24	6.34	--	--	EMS62190.1 hypothetical protein TRIUR3_31022 [Triticum urartu]
TraesCS3A02G182400	-1.0584	0.419757993969027	0.0116867813850834	0.42462689389263	Down	190.78	95.3	106.36	53.99	41.39	105.25	--	--	XP_037409207.1 uncharacterized protein LOC119271503 [Triticum dicoccoides]
TraesCS3A02G183800	1.74951812939692	0.428372849868905	4.42477192390651e-05	0.0144783642856287	Up	19.69	7.19	18.16	79.24	46.92	34.57	GO:0003674,molecular_function; GO:0005215,transporter activity; GO:0005310,dicarboxylic acid transmembrane transporter activity; GO:0005342,organic acid transmembrane transporter activity; GO:0005575,cellular_component; GO:0005622,intracellular anatomical structure; GO:0005623,obsolete cell; GO:0005737,cytoplasm; GO:0005773,vacuole; GO:0006810,transport; GO:0006811,ion transport; GO:0006820,anion…	--	XP_044339898.1 tonoplast dicarboxylate transporter-like [Triticum aestivum]
TraesCS3A02G201700	1.35136655968201	0.408491376760365	0.000939015129448976	0.104075579252418	Up	1.08	1.06	1.18	3.76	2.49	2.74	--	--	XP_044337015.1 WAS/WASL-interacting protein family member 3-like [Triticum aestivum]
TraesCS3A02G207900	-3.01109	0.615913803574659	1.01442989032235e-06	0.00119365259135788	Down	4.75	10.68	2.23	1.02	0.66	0.65	GO:0006950,response to stress; GO:0008150,biological_process; GO:0009605,response to external stimulus; GO:0009991,response to extracellular stimulus; GO:0031667,response to nutrient levels; GO:0042594,response to starvation; GO:0050896,response to stimulus; GO:1990641,response to iron ion starvation;	--	XP_037405729.1 protein CONSERVED IN THE GREEN LINEAGE AND DIATOMS 27, chloroplastic-like isoform X1 [Triticum dicoccoides]
TraesCS3A02G215000	-1.19775	0.422044644724429	0.00454007535304208	0.258936476420148	Down	3.49	2.37	4.15	1.09	1.35	2.16	--	--	XP_044340445.1 AAA-ATPase At3g50940-like [Triticum aestivum]
TraesCS3A02G215400	-1.75047	0.688837332691955	0.0110476193823815	0.41072522314178	Down	7.18	2.3	1.76	1.07	1.32	1.19	GO:0003674,molecular_function; GO:0003824,catalytic activity; GO:0003993,acid phosphatase activity; GO:0004427,inorganic diphosphate phosphatase activity; GO:0006725,cellular aromatic compound metabolic process; GO:0006732,obsolete coenzyme metabolic process; GO:0006790,sulfur compound metabolic process; GO:0006793,phosphorus metabolic process; GO:0006796,phosphate-containing compound metabolic p…	PHOSPHO1; phosphoethanolamine/phosphocholine phosphatase [EC:3.1.3.75]; K06124; PHOSPHO2; pyridoxal phosphate phosphatase PHOSPHO2 [EC:3.1.3.74]; K13248;	KAF7022751.1 hypothetical protein CFC21_035412 [Triticum aestivum]
TraesCS3A02G228100	-1.7334	0.810925754643341	0.0325523298670384	0.662086933046725	Down	3.42	0.5	3.09	0.34	1.47	0.43	--	CYP735A; cytokinin trans-hydroxylase; K10717;	KAF7022900.1 hypothetical protein CFC21_035533 [Triticum aestivum]
TraesCS3A02G231600	2.09939813145592	1.00438479767236	0.0365968850042052	1	Up	0.49	0.36	0	1.58	1.31	0.94	GO:0001067,transcription regulatory region nucleic acid binding; GO:0003674,molecular_function; GO:0003676,nucleic acid binding; GO:0003677,DNA binding; GO:0003700,DNA-binding transcription factor activity; GO:0005488,binding; GO:0005575,cellular_component; GO:0005622,intracellular anatomical structure; GO:0005623,obsolete cell; GO:0005634,nucleus; GO:0006355,regulation of DNA-templated transcrip…	--	XP_037406033.1 homeobox-leucine zipper protein HOX3-like [Triticum dicoccoides]
TraesCS3A02G237400	-1.84214	0.452015091660745	4.59343853173304e-05	0.0146093238617434	Down	15.28	45.8	14.39	6.49	9.21	6.64	GO:0003674,molecular_function; GO:0003824,catalytic activity; GO:0004672,protein kinase activity; GO:0004674,protein serine/threonine kinase activity; GO:0004693,cyclin-dependent protein serine/threonine kinase activity; GO:0005575,cellular_component; GO:0005622,intracellular anatomical structure; GO:0005623,obsolete cell; GO:0005634,nucleus; GO:0006468,protein phosphorylation; GO:0006793,phospho…	--	KAF7023040.1 hypothetical protein CFC21_035640 [Triticum aestivum]
TraesCS3A02G244400	-2.61544	0.833553816009516	0.00170280610626286	0.14535073193008	Down	5.32	2.05	1.24	0.6	0.37	0.54	--	--	XP_037406162.1 uncharacterized protein LOC119268603 isoform X2 [Triticum dicoccoides]
TraesCS3A02G246700	-1.58172	0.615796792012201	0.0102115747495405	0.393693227409589	Down	2.91	1.54	3.23	0.92	0.65	1.16	GO:0001101,response to acid chemical; GO:0007154,cell communication; GO:0007165,signal transduction; GO:0008150,biological_process; GO:0009719,response to endogenous stimulus; GO:0009725,response to hormone; GO:0009751,response to salicylic acid; GO:0009753,response to jasmonic acid; GO:0009755,hormone-mediated signaling pathway; GO:0009863,salicylic acid mediated signaling pathway; GO:0009867,ja…	--	XP_037406198.1 monothiol glutaredoxin-S5-like [Triticum dicoccoides]
TraesCS3A02G249200	1.40019561783389	0.671125588506386	0.0369479089500447	0.692550985921128	Up	1.99	0.58	0.76	5.64	2.19	1.59	GO:0003674,molecular_function; GO:0003824,catalytic activity; GO:0004601,peroxidase activity; GO:0005575,cellular_component; GO:0005618,cell wall; GO:0005623,obsolete cell; GO:0005911,cell-cell junction; GO:0008150,biological_process; GO:0008152,metabolic process; GO:0009505,plant-type cell wall; GO:0009506,plasmodesma; GO:0009636,response to toxic substance; GO:0009664,plant-type cell wall organ…	E1.11.1.7; peroxidase [EC:1.11.1.7]; K00430;	XP_037409286.1 putative Peroxidase 48 [Triticum dicoccoides]
TraesCS3A02G256300	-1.72205	0.610264959892637	0.00477546182496055	0.266117302243571	Down	3.77	2.82	1.48	1.52	0.68	0.43	GO:0000165,MAPK cascade; GO:0000186,obsolete activation of MAPKK activity; GO:0000226,microtubule cytoskeleton organization; GO:0001101,response to acid chemical; GO:0001932,regulation of protein phosphorylation; GO:0001934,positive regulation of protein phosphorylation; GO:0003674,molecular_function; GO:0003824,catalytic activity; GO:0004672,protein kinase activity; GO:0004674,protein serine/thr…	MAPKKK17_18; mitogen-activated protein kinase kinase kinase 17/18; K20716;	XP_044336096.1 mitogen-activated protein kinase kinase kinase 17-like [Triticum aestivum]
TraesCS3A02G259900	-1.08417	0.541375383710278	0.045217257411074	0.739780418124446	Down	39.6	11.32	21.54	7.71	7.15	21.55	GO:0000003,reproduction; GO:0001067,transcription regulatory region nucleic acid binding; GO:0003006,developmental process involved in reproduction; GO:0003674,molecular_function; GO:0003676,nucleic acid binding; GO:0003677,DNA binding; GO:0003700,DNA-binding transcription factor activity; GO:0005488,binding; GO:0005575,cellular_component; GO:0005622,intracellular anatomical structure; GO:0005623…	--	XP_037406344.1 AP2/ERF and B3 domain-containing protein Os01g0693400-like [Triticum dicoccoides]
TraesCS3A02G266300	-1.7315	0.379543960376213	5.06583355424321e-06	0.00338970172631436	Down	148.78	125.31	54.32	37.76	27.35	40.56	GO:0003674,molecular_function; GO:0003824,catalytic activity; GO:0005575,cellular_component; GO:0005622,intracellular anatomical structure; GO:0005623,obsolete cell; GO:0005737,cytoplasm; GO:0006082,organic acid metabolic process; GO:0006520,cellular amino acid metabolic process; GO:0006536,glutamate metabolic process; GO:0006537,glutamate biosynthetic process; GO:0006541,glutamine metabolic proc…	GLT1; glutamate synthase (NADH) [EC:1.4.1.14]; K00264;	XP_044341080.1 glutamate synthase 1 [NADH]
TraesCS3A02G268400	1.12355696619171	0.436671918676705	0.0100821128039482	0.39076799398446	Up	4.04	13.48	14.08	28.34	19.97	24.03	GO:0003674,molecular_function; GO:0005488,binding; GO:0005575,cellular_component; GO:0005622,intracellular anatomical structure; GO:0005623,obsolete cell; GO:0005737,cytoplasm; GO:0006810,transport; GO:0006811,ion transport; GO:0006812,cation transport; GO:0006873,cellular ion homeostasis; GO:0006875,cellular metal ion homeostasis; GO:0008150,biological_process; GO:0009987,cellular process; GO:00…	--	XP_037409378.1 heavy metal-associated isoprenylated plant protein 2-like [Triticum dicoccoides]
TraesCS3A02G274400	-1.12089	0.380004592882586	0.00318117010332904	0.212834152769336	Down	6.45	5.31	2.96	3.05	2.1	2.07	GO:0000302,response to reactive oxygen species; GO:0005575,cellular_component; GO:0005622,intracellular anatomical structure; GO:0005623,obsolete cell; GO:0005737,cytoplasm; GO:0006417,regulation of translation; GO:0006950,response to stress; GO:0006979,response to oxidative stress; GO:0008150,biological_process; GO:0009266,response to temperature stimulus; GO:0009314,response to radiation; GO:00…	clpB; ATP-dependent Clp protease ATP-binding subunit ClpB; K03695;	XP_044341156.1 chaperone protein ClpB1-like [Triticum aestivum]
TraesCS3A02G274500	-1.15508	0.418176084674383	0.005741508775448	0.29454805572135	Down	5.31	5.36	3.11	2.58	2.37	1.64	--	--	KAF7023519.1 hypothetical protein CFC21_036020 [Triticum aestivum]
TraesCS3A02G288800	-1.67207	0.698980369240106	0.0167496930286931	0.502934165088022	Down	1.55	3.52	1.38	1.45	0.51	0.2	GO:0003674,molecular_function; GO:0005215,transporter activity; GO:0005575,cellular_component; GO:0005623,obsolete cell; GO:0005886,plasma membrane; GO:0005887,integral component of plasma membrane; GO:0006810,transport; GO:0006811,ion transport; GO:0006820,anion transport; GO:0008150,biological_process; GO:0008272,sulfate transport; GO:0008509,anion transmembrane transporter activity; GO:0015075…	--	XP_037406625.1 probable sulfate transporter 3.5 [Triticum dicoccoides]
TraesCS3A02G297600	1.1041000551471	0.450875852949481	0.0143337189239677	0.468129326646498	Up	1.56	2.15	4.65	4.35	9.13	5.44	GO:0003674,molecular_function; GO:0003824,catalytic activity; GO:0004175,endopeptidase activity; GO:0004252,serine-type endopeptidase activity; GO:0006508,proteolysis; GO:0006807,nitrogen compound metabolic process; GO:0008150,biological_process; GO:0008152,metabolic process; GO:0008233,peptidase activity; GO:0008236,serine-type peptidase activity; GO:0016787,hydrolase activity; GO:0017171,serine…	--	XP_044341497.1 subtilisin-like protease SBT2.3 [Triticum aestivum]
TraesCS3A02G304400	-3.43993	1.20746426160065	0.00438726365965399	1	Down	0.8	0.39	0.31	0.11	0.04	0	GO:0003674,molecular_function; GO:0005215,transporter activity; GO:0005575,cellular_component; GO:0005623,obsolete cell; GO:0005886,plasma membrane; GO:0006810,transport; GO:0006811,ion transport; GO:0006820,anion transport; GO:0008150,biological_process; GO:0008509,anion transmembrane transporter activity; GO:0015075,ion transmembrane transporter activity; GO:0015103,inorganic anion transmembran…	--	XP_044337233.1 protein NRT1/ PTR FAMILY 1.2-like [Triticum aestivum]
TraesCS3A02G310400	-1.20463	0.503440511268815	0.0167202320827078	0.502540388159715	Down	2.64	1.46	1.15	0.88	0.81	0.74	--	RARS, argS; arginyl-tRNA synthetase [EC:6.1.1.19]; K01887;	XP_044339279.1 arginine--tRNA ligase, cytoplasmic-like [Triticum aestivum]
TraesCS3A02G318800	-1.55424	0.355549029244532	1.23468863470465e-05	0.0060023506055713	Down	6.51	7.13	4.39	2.06	2.02	2.44	--	--	XP_037409604.1 uncharacterized protein LOC119272140 [Triticum dicoccoides]
TraesCS3A02G319100	1.02137070704235	0.411384390003818	0.0130367111640643	0.449914241137224	Up	0.58	1.02	0.88	2.16	1.19	1.98	--	PPIP5K, VIP; inositol-hexakisphosphate/diphosphoinositol-pentakisphosphate 1-kinase [EC:2.7.4.24]; K13024;	XP_044341601.1 inositol hexakisphosphate and diphosphoinositol-pentakisphosphate kinase VIP1-like isoform X1 [Triticum aestivum]
TraesCS3A02G321000	-1.49419	0.549672498672791	0.00656130845762181	0.316793187148986	Down	3.01	1.84	1.33	1.08	0.67	0.6	--	--	XP_037406862.1 jacalin-related lectin 3-like isoform X1 [Triticum dicoccoides]
TraesCS3A02G327000	-1.61428	0.562095711374173	0.00408020296963236	0.24254557655606	Down	158.85	30.21	59.61	25.23	21.47	40.36	--	--	XP_037406955.1 uncharacterized protein LOC119269260 [Triticum dicoccoides]
TraesCS3A02G335400	1.29951151169895	0.627779305807892	0.0384510991076458	0.702475023405135	Up	0.67	0.99	1.01	4.78	1.08	1.1	--	--	KAF7024279.1 hypothetical protein CFC21_036648 [Triticum aestivum]
TraesCS3A02G336800	-1.87097	0.756385342031619	0.0133770895656731	0.456307891045098	Down	11.83	1.27	4.75	0.93	1.31	2.98	GO:0005575,cellular_component; GO:0005911,cell-cell junction; GO:0006950,response to stress; GO:0006952,defense response; GO:0008150,biological_process; GO:0009506,plasmodesma; GO:0009605,response to external stimulus; GO:0009607,response to biotic stimulus; GO:0009617,response to bacterium; GO:0030054,cell junction; GO:0042742,defense response to bacterium; GO:0043207,response to external biotic…	--	KAF7024297.1 hypothetical protein CFC21_036663 [Triticum aestivum]
TraesCS3A02G339600	-1.40408	0.69527264021751	0.0434387777485575	0.729308959616034	Down	14.77	2.53	5.04	2.07	1.45	5.52	--	--	XP_037407086.1 NAC domain-containing protein 68-like [Triticum dicoccoides]
TraesCS3A02G355000	-2.72343	1.17316072700441	0.0202628560418263	1	Down	2.84	1.26	0.57	0.14	0	0.62	--	MGLL; acylglycerol lipase [EC:3.1.1.23]; K01054;	KAF7024513.1 hypothetical protein CFC21_036848 [Triticum aestivum]
TraesCS3A02G361500	-1.23801	0.463448937490363	0.00755570068223459	0.34108845333718	Down	11.07	4.1	5.73	2.44	3.06	3.94	GO:0003674,molecular_function; GO:0003824,catalytic activity; GO:0004175,endopeptidase activity; GO:0004190,aspartic-type endopeptidase activity; GO:0005575,cellular_component; GO:0005622,intracellular anatomical structure; GO:0005623,obsolete cell; GO:0005737,cytoplasm; GO:0005783,endoplasmic reticulum; GO:0006508,proteolysis; GO:0006807,nitrogen compound metabolic process; GO:0008150,biological…	--	XP_037407317.1 aspartic proteinase PCS1-like [Triticum dicoccoides]
TraesCS3A02G368800	-1.53671	0.409529532393352	0.000175156755243049	0.037253652380756	Down	136.11	74.19	57.16	34.33	19.7	44.39	--	--	XP_037407396.1 nematode resistance protein-like HSPRO1 [Triticum dicoccoides]
TraesCS3A02G372400	1.09226589181182	0.420919833358687	0.00946046998794671	0.378399829370598	Up	1.47	1.63	2.56	6.33	3.54	2.91	GO:0006355,regulation of DNA-templated transcription; GO:0008150,biological_process; GO:0009889,regulation of biosynthetic process; GO:0009891,positive regulation of biosynthetic process; GO:0009893,positive regulation of metabolic process; GO:0010468,regulation of gene expression; GO:0010556,regulation of macromolecule biosynthetic process; GO:0010557,positive regulation of macromolecule biosynt…	TGA; transcription factor TGA; K14431;	KAF7024712.1 hypothetical protein CFC21_037016 [Triticum aestivum]
TraesCS3A02G375500	-1.43141	0.64254245873028	0.0258988719391007	0.60347551374229	Down	9.09	2.55	2.84	1.63	1.05	3.07	--	--	XP_037407470.1 transcription factor DIVARICATA-like [Triticum dicoccoides]
TraesCS3A02G376900	-1.10108	0.464519788836837	0.01777038028906	0.51757348096537	Down	5.44	3.11	4.77	0.99	2.89	2.69	GO:0001101,response to acid chemical; GO:0003674,molecular_function; GO:0003824,catalytic activity; GO:0004842,ubiquitin-protein transferase activity; GO:0005575,cellular_component; GO:0005622,intracellular anatomical structure; GO:0005623,obsolete cell; GO:0005737,cytoplasm; GO:0005829,cytosol; GO:0006807,nitrogen compound metabolic process; GO:0006950,response to stress; GO:0008150,biological_p…	--	XP_037407488.1 E3 ubiquitin-protein ligase PUB23-like [Triticum dicoccoides]
TraesCS3A02G391500	-1.16849	0.381941529500888	0.00221821488542749	0.169758289095421	Down	287.08	176.42	147.6	68.03	75.01	146.83	GO:0003674,molecular_function; GO:0003824,catalytic activity; GO:0004332,fructose-bisphosphate aldolase activity; GO:0005575,cellular_component; GO:0005622,intracellular anatomical structure; GO:0005623,obsolete cell; GO:0005737,cytoplasm; GO:0005829,cytosol; GO:0005975,carbohydrate metabolic process; GO:0005984,disaccharide metabolic process; GO:0005985,sucrose metabolic process; GO:0005986,sucr…	ALDO; fructose-bisphosphate aldolase, class I [EC:4.1.2.13]; K01623;	XP_037407638.1 fructose-bisphosphate aldolase 1, cytoplasmic [Triticum dicoccoides]
TraesCS3A02G392400	-1.48963	0.695324097909565	0.0321650415604667	0.661775310944789	Down	7.48	3.76	1.23	1.84	0.57	2.36	--	--	XP_044337494.1 GRAS family protein RAD1-like [Triticum aestivum]
TraesCS3A02G396100	-1.34587	0.444523433172533	0.00246440911826042	0.180227899533547	Down	35.86	33.12	20.85	18.46	7.46	11.84	GO:0000302,response to reactive oxygen species; GO:0001101,response to acid chemical; GO:0002831,regulation of response to biotic stimulus; GO:0005575,cellular_component; GO:0005622,intracellular anatomical structure; GO:0005623,obsolete cell; GO:0005634,nucleus; GO:0005737,cytoplasm; GO:0005739,mitochondrion; GO:0005829,cytosol; GO:0006950,response to stress; GO:0006970,response to osmotic stres…	--	XP_044337505.1 protein SENESCENCE-ASSOCIATED GENE 21, mitochondrial-like [Triticum aestivum]
TraesCS3A02G400400	-1.00995	0.424843910974136	0.017443238637143	0.511384694388998	Down	2.51	2.6	2.87	1.31	1.02	1.86	GO:0000151,ubiquitin ligase complex; GO:0000302,response to reactive oxygen species; GO:0001101,response to acid chemical; GO:0003674,molecular_function; GO:0005488,binding; GO:0005515,protein binding; GO:0005516,calmodulin binding; GO:0005575,cellular_component; GO:0005622,intracellular anatomical structure; GO:0005623,obsolete cell; GO:0005737,cytoplasm; GO:0006355,regulation of DNA-templated t…	--	KAF7025069.1 hypothetical protein CFC21_037311 [Triticum aestivum]
TraesCS3A02G413600	1.82969040346049	0.540704872423005	0.000714644184039868	0.0889323373897023	Up	0.8	1.33	2.74	9.39	5.62	3.26	GO:0000151,ubiquitin ligase complex; GO:0000302,response to reactive oxygen species; GO:0001101,response to acid chemical; GO:0003674,molecular_function; GO:0005488,binding; GO:0005515,protein binding; GO:0005516,calmodulin binding; GO:0005575,cellular_component; GO:0005622,intracellular anatomical structure; GO:0005623,obsolete cell; GO:0005634,nucleus; GO:0005737,cytoplasm; GO:0006355,regulatio…	SPOP; speckle-type POZ protein; K10523;	XP_044342622.1 BTB/POZ and TAZ domain-containing protein 2-like [Triticum aestivum]
TraesCS3A02G413700	1.0221827950226	0.421720289113654	0.015357340962647	0.485697316876279	Up	4	4.18	5.45	15.31	8.91	5.09	GO:0000151,ubiquitin ligase complex; GO:0000302,response to reactive oxygen species; GO:0001101,response to acid chemical; GO:0003674,molecular_function; GO:0005488,binding; GO:0005515,protein binding; GO:0005516,calmodulin binding; GO:0005575,cellular_component; GO:0005622,intracellular anatomical structure; GO:0005623,obsolete cell; GO:0005634,nucleus; GO:0005737,cytoplasm; GO:0006355,regulatio…	SPOP; speckle-type POZ protein; K10523;	XP_044342623.1 BTB/POZ and TAZ domain-containing protein 2-like [Triticum aestivum]
TraesCS3A02G421100	3.18058847926906	1.01020520827405	0.00164134413620916	0.143504987313809	Up	6.88	4.56	2.48	104.26	19.54	10.96	--	--	XP_044337603.1 keratin, type I cytoskeletal 9-like [Triticum aestivum]
TraesCS3A02G426700	1.56505064871143	0.779007499085638	0.0445337871915889	0.735196367139281	Up	0.06	0.75	0.68	2.48	1.03	1.17	GO:0003674,molecular_function; GO:0005215,transporter activity; GO:0005575,cellular_component; GO:0005622,intracellular anatomical structure; GO:0005623,obsolete cell; GO:0005737,cytoplasm; GO:0005783,endoplasmic reticulum; GO:0005886,plasma membrane; GO:0006810,transport; GO:0008150,biological_process; GO:0009914,hormone transport; GO:0009926,auxin polar transport; GO:0009966,regulation of signa…	--	XP_037407957.1 probable auxin efflux carrier component 5a [Triticum dicoccoides]
TraesCS3A02G428100	-2.15412	0.94666389943574	0.0228765670087665	1	Down	2.21	0.96	0.51	0.26	0.07	0.55	--	--	XP_044337624.1 uncharacterized protein At4g15970-like [Triticum aestivum]
TraesCS3A02G433800	1.272	0.648062733304395	0.0496732525688613	0.763447106225473	Up	0.52	1.01	0.82	3	1.84	1.19	GO:0003002,regionalization; GO:0003674,molecular_function; GO:0003676,nucleic acid binding; GO:0003723,RNA binding; GO:0005049,nuclear export signal receptor activity; GO:0005488,binding; GO:0005575,cellular_component; GO:0005622,intracellular anatomical structure; GO:0005623,obsolete cell; GO:0005634,nucleus; GO:0005737,cytoplasm; GO:0006403,RNA localization; GO:0006405,RNA export from nucleus; …	XPO5; exportin-5; K14289;	EMS45610.1 Protein HASTY 1 [Triticum urartu]
TraesCS3A02G437000	-1.52611	0.409634980579643	0.000194899879268502	0.0387107561761115	Down	16.53	7.43	10.05	4.45	3.92	4.22	--	SAUR; SAUR family protein; K14488;	KAF7025497.1 hypothetical protein CFC21_037668 [Triticum aestivum]
TraesCS3A02G437100	-2.06263	0.886115193291998	0.0199270067056571	1	Down	3.71	1.13	3.09	0.5	0.62	0.89	--	SAUR; SAUR family protein; K14488;	XP_044337642.1 auxin-responsive protein SAUR40-like [Triticum aestivum]
TraesCS3A02G437400	-5.04712	1.77729141236936	0.004514429102141	1	Down	0.68	0.58	0.15	0	0	0	--	GST, gst; glutathione S-transferase [EC:2.5.1.18]; K00799;	XP_044337643.1 probable glutathione S-transferase GSTU6 [Triticum aestivum]
TraesCS3A02G438800	1.75267416028849	0.771246948928116	0.0230551179826663	1	Up	0.25	0.32	0.51	2.12	0.8	0.94	--	--	XP_044342839.1 uncharacterized protein LOC123063172 [Triticum aestivum]
TraesCS3A02G442200	-6.46914	1.85439479662632	0.000485657237376337	1	Down	2.7	0.13	0.12	0	0	0	--	--	XP_044342870.1 transcription factor ICE1-like [Triticum aestivum]
TraesCS3A02G444000	-2.59174	0.948568249030926	0.00629010489501508	0.309864435748285	Down	8.41	1.12	0.6	0.94	0.24	0.64	--	--	XP_037408079.1 uncharacterized protein LOC119270206 [Triticum dicoccoides]
TraesCS3A02G444100	-5.66945	2.65916215350998	0.0330033870436259	1	Down	1.83	0	0	0	0	0	--	--	XP_044342892.1 uncharacterized protein LOC123063214 [Triticum aestivum]
TraesCS3A02G452400	-4.98024	1.69250912646769	0.00325550905105608	0.215814882482023	Down	14.47	0.89	0.1	0.29	0.14	0.1	GO:0003674,molecular_function; GO:0003824,catalytic activity; GO:0008150,biological_process; GO:0008152,metabolic process; GO:0016491,oxidoreductase activity; GO:0016722,oxidoreductase activity, acting on metal ions; GO:0055114,obsolete oxidation-reduction process;	E1.10.3.2; laccase [EC:1.10.3.2]; K05909;	KAF7025671.1 hypothetical protein CFC21_037830 [Triticum aestivum]
TraesCS3A02G452500	-4.37413	2.08531978600265	0.0359419185480398	1	Down	1.17	0.13	0	0	0	0.06	GO:0003674,molecular_function; GO:0003824,catalytic activity; GO:0008150,biological_process; GO:0008152,metabolic process; GO:0016491,oxidoreductase activity; GO:0016722,oxidoreductase activity, acting on metal ions; GO:0055114,obsolete oxidation-reduction process;	E1.10.3.2; laccase [EC:1.10.3.2]; K05909;	KAF7025672.1 hypothetical protein CFC21_037831 [Triticum aestivum]
TraesCS3A02G468300	4.85944602132504	2.21898475381541	0.0285285051928122	1	Up	0	0	0	0.5	0.76	0	GO:0000003,reproduction; GO:0000902,cell morphogenesis; GO:0000904,cell morphogenesis involved in differentiation; GO:0003006,developmental process involved in reproduction; GO:0006810,transport; GO:0007275,multicellular organism development; GO:0008150,biological_process; GO:0009555,pollen development; GO:0009653,anatomical structure morphogenesis; GO:0009826,unidimensional cell growth; GO:00098…	E2.5.1.43; nicotianamine synthase [EC:2.5.1.43]; K05953;	XP_044337790.1 nicotianamine synthase-like 5 protein [Triticum aestivum]
TraesCS3A02G468500	1.29437706135061	0.409378091177361	0.00156790096192768	0.141152565434918	Up	4.88	4.77	3.8	8.03	18.77	8.3	--	--	XP_037408224.1 chitinase CLP-like [Triticum dicoccoides]
TraesCS3A02G471100	-4.54212	1.37806033727149	0.000980637120142365	0.106958593584759	Down	2.19	1.82	0.06	0	0.12	0.06	--	--	XP_044337809.1 anthranilate O-methyltransferase 3-like [Triticum aestivum]
TraesCS3A02G471800	-1.0033	0.501586247406537	0.0454719767164156	0.742282395743343	Down	61.69	18.81	23.53	16.86	11.01	27.66	--	--	XP_044337812.1 chitinase CLP-like [Triticum aestivum]
TraesCS3A02G472000	-2.38911	0.678171211511363	0.000426889269011627	0.0639019435093797	Down	17.42	4.06	2.54	1.46	1.68	1.81	--	--	XP_044337813.1 chitinase CLP-like [Triticum aestivum]
TraesCS3A02G472100	-2.5531	0.767041460193762	0.000873120418754598	0.100605940802096	Down	25.44	4.54	2.4	1.17	2.14	2.67	--	--	XP_044337814.1 chitinase CLP-like [Triticum aestivum]
TraesCS3A02G477500	-1.12543	0.372017470345591	0.00248463037245787	0.180666605928934	Down	21.9	14.75	10.65	6.55	6.29	10.27	GO:0003674,molecular_function; GO:0003676,nucleic acid binding; GO:0003723,RNA binding; GO:0003747,translation release factor activity; GO:0005488,binding; GO:0005575,cellular_component; GO:0005622,intracellular anatomical structure; GO:0005623,obsolete cell; GO:0005737,cytoplasm; GO:0005829,cytosol; GO:0005886,plasma membrane; GO:0006412,translation; GO:0006415,translational termination; GO:0006…	ETF1, ERF1; peptide chain release factor subunit 1; K03265;	KAF7025935.1 hypothetical protein CFC21_038081 [Triticum aestivum]
TraesCS3A02G479900	1.22803899799945	0.531144411840786	0.0207742474865848	0.551481637825113	Up	6.23	11.51	34.81	31.89	58.23	38.53	GO:0000902,cell morphogenesis; GO:0005575,cellular_component; GO:0005618,cell wall; GO:0005623,obsolete cell; GO:0008150,biological_process; GO:0009653,anatomical structure morphogenesis; GO:0009664,plant-type cell wall organization; GO:0009826,unidimensional cell growth; GO:0009827,plant-type cell wall modification; GO:0009828,plant-type cell wall loosening; GO:0009987,cellular process; GO:00160…	--	XP_044337860.1 expansin-B7-like [Triticum aestivum]
TraesCS3A02G489600	-1.57044	0.781818331104437	0.0445693977860495	0.735201377096271	Down	2.11	3.93	0.53	0.86	0.63	0.87	GO:0000302,response to reactive oxygen species; GO:0000976,transcription cis-regulatory region binding; GO:0000977,RNA polymerase II transcription regulatory region sequence-specific DNA binding; GO:0001067,transcription regulatory region nucleic acid binding; GO:0001101,response to acid chemical; GO:0003674,molecular_function; GO:0003676,nucleic acid binding; GO:0003677,DNA binding; GO:0003690,d…	--	XP_044343191.1 protein IRON-RELATED TRANSCRIPTION FACTOR 2-like [Triticum aestivum]
TraesCS3A02G499500	-2.41138	1.1921060118088	0.0430945061764667	1	Down	2.75	0.2	0.31	0.07	0.12	0.46	--	IRAK4; interleukin-1 receptor-associated kinase 4 [EC:2.7.11.1]; K04733;	KAF7026181.1 hypothetical protein CFC21_038300 [Triticum aestivum]
TraesCS3A02G505800	3.17315793864162	0.664459662660514	1.79219974985086e-06	0.00163190730957876	Up	0	3.41	2.71	18.8	16.33	23.43	--	--	KAF7026246.1 hypothetical protein CFC21_038363 [Triticum aestivum]
TraesCS3A02G517100	-1.92021	0.885807905667242	0.0301777107680979	0.644566885101135	Down	0.9	7.54	6.37	2.51	1.28	0.34	--	--	XP_037408608.1 wheatwin-1 [Triticum dicoccoides]
TraesCS3A02G528900	-1.32765	0.372233076797664	0.000361472297604341	0.0573023398484894	Down	54.46	33.39	21.06	18.26	13.05	15.12	GO:0000322,storage vacuole; GO:0000323,lytic vacuole; GO:0000325,plant-type vacuole; GO:0000326,protein storage vacuole; GO:0001101,response to acid chemical; GO:0003674,molecular_function; GO:0003824,catalytic activity; GO:0004175,endopeptidase activity; GO:0004197,cysteine-type endopeptidase activity; GO:0005575,cellular_component; GO:0005622,intracellular anatomical structure; GO:0005623,obsol…	LGMN; legumain [EC:3.4.22.34]; K01369;	XP_044343525.1 vacuolar-processing enzyme-like [Triticum aestivum]
TraesCS3A02G535000	1.43078782199845	0.535479220142921	0.00754059585797366	0.34095075685953	Up	0.48	0.47	0.48	1.43	1.34	1.33	--	--	XP_044343579.1 protein SOSEKI 5-like [Triticum aestivum]
TraesCS3A02G536200	1.57180696808135	0.759568520779215	0.0385140141383397	1	Up	0.14	0.18	0.2	0.58	0.64	0.39	--	--	XP_044338146.1 disease resistance protein RGA5-like [Triticum aestivum]
TraesCS3B02G004100	-1.85575	0.598290906615299	0.00192383203252852	0.156622019298913	Down	2.38	1.23	1.08	0.73	0.28	0.39	--	--	XP_044346579.1 subtilisin-like protease SBT3.9 [Triticum aestivum]
TraesCS3B02G016700	-2.10394	0.918733986842689	0.0220189473503894	1	Down	2.76	1.11	1.29	0.7	0.29	0.31	--	--	XP_037417216.1 uncharacterized protein LOC119280488 [Triticum dicoccoides]
TraesCS3B02G028900	4.1823035032053	2.11843744158734	0.0483544828505776	1	Up	0	0	0	0.09	0.6	0.16	--	SIAH1; E3 ubiquitin-protein ligase SIAH1 [EC:2.3.2.27]; K04506;	XP_037411026.1 E3 ubiquitin-protein ligase SINA-like 10 [Triticum dicoccoides]
TraesCS3B02G033300	1.53329384383036	0.586218543781429	0.00890794577770864	0.37028183405793	Up	1.01	0.98	1.39	5.66	2.49	2.25	--	--	KAF7027115.1 hypothetical protein CFC21_039187 [Triticum aestivum]
TraesCS3B02G038300	1.00082712573556	0.267747071228356	0.000185521427402735	0.0379595583466372	Up	14.83	23.44	20.72	30.77	49.05	45.03	--	--	XP_044343880.1 Bowman-Birk type bran trypsin inhibitor-like isoform X1 [Triticum aestivum]
TraesCS3B02G041900	1.62864356476582	0.513921354241405	0.00152936959362647	0.138908667093707	Up	0.97	0.66	0.86	2.5	2.59	3.06	GO:0000162,tryptophan biosynthetic process; GO:0003674,molecular_function; GO:0003824,catalytic activity; GO:0004834,tryptophan synthase activity; GO:0005575,cellular_component; GO:0005622,intracellular anatomical structure; GO:0005623,obsolete cell; GO:0005737,cytoplasm; GO:0006082,organic acid metabolic process; GO:0006520,cellular amino acid metabolic process; GO:0006568,tryptophan metabolic p…	trpA; tryptophan synthase alpha chain [EC:4.2.1.20]; K01695; BX1, IGL; indole-3-glycerol-phosphate lyase [EC:4.1.2.8]; K13222;	XP_044343899.1 indole-3-glycerol phosphate lyase, chloroplastic-like [Triticum aestivum]
TraesCS3B02G042800	1.61436192491979	0.501967267788731	0.00129959079703974	0.12422773826759	Up	0.91	0.56	1.02	3.2	2.79	2.14	--	--	XP_044343901.1 chitinase CLP-like [Triticum aestivum]
TraesCS3B02G045900	1.2079204709828	0.512054770524511	0.0183258694100593	0.525235263355685	Up	1.6	1.26	1.64	6.22	1.97	2.83	GO:0002229,defense response to oomycetes; GO:0002237,response to molecule of bacterial origin; GO:0002239,response to oomycetes; GO:0002682,regulation of immune system process; GO:0002831,regulation of response to biotic stimulus; GO:0002833,positive regulation of response to biotic stimulus; GO:0003674,molecular_function; GO:0003676,nucleic acid binding; GO:0003677,DNA binding; GO:0003700,DNA-bi…	--	XP_044346882.1 calmodulin-binding protein 60 B-like [Triticum aestivum]
TraesCS3B02G049900	-3.1103	1.40877603887518	0.0272582535188182	0.620323611107486	Down	12.3	0.24	1.28	1.3	0	0.46	GO:0005575,cellular_component; GO:0005622,intracellular anatomical structure; GO:0005623,obsolete cell; GO:0005737,cytoplasm; GO:0008150,biological_process; GO:0009507,chloroplast; GO:0009536,plastid; GO:0009987,cellular process; GO:0016043,cellular component organization; GO:0022607,cellular component assembly; GO:0043226,organelle; GO:0043227,membrane-bounded organelle; GO:0043229,intracellular…	HSP20; HSP20 family protein; K13993;	XP_037411156.1 16.9 kDa class I heat shock protein 1-like [Triticum dicoccoides]
TraesCS3B02G052200	-1.13473	0.454227677058993	0.0124844671845836	0.441628293442184	Down	5.72	6.18	2.83	1.51	2.43	3.19	--	HGSNAT; heparan-alpha-glucosaminide N-acetyltransferase [EC:2.3.1.78]; K10532;	KAF7027325.1 hypothetical protein CFC21_039371 [Triticum aestivum]
TraesCS3B02G068400	1.42706893317333	0.581204920400391	0.0140742471208742	0.465291115262046	Up	1.62	5.74	1.62	9.16	9.38	6.99	--	E2.5.1.43; nicotianamine synthase [EC:2.5.1.43]; K05953;	KAF7027517.1 hypothetical protein CFC21_039553 [Triticum aestivum]
TraesCS3B02G070100	-2.71752	1.16582561042155	0.0197543052532445	0.540964866766023	Down	5.58	0.29	0.53	0.43	0.53	0.1	--	AAE; acetylajmaline esterase [EC:3.1.1.80]; K21026;	XP_044344033.1 sinapine esterase-like [Triticum aestivum]
TraesCS3B02G088600	4.86189898760898	1.90005931013535	0.0105029820899117	1	Up	0	0	0	0.79	0.08	0.62	--	--	KAF7027772.1 hypothetical protein CFC21_039785 [Triticum aestivum]
TraesCS3B02G096900	1.07313105899296	0.457772278066255	0.0190655663288013	0.532681	Up	0.6	1.27	0.9	1.16	2.6	2.4	--	RPM1, RPS3; disease resistance protein RPM1; K13457;	XP_044347249.1 disease resistance protein Pik-2-like [Triticum aestivum]
TraesCS3B02G106900	-2.03568	0.952249874947885	0.0325360331173457	0.662086933046725	Down	96.23	28.45	33.74	5.17	6.27	29.89	GO:0001101,response to acid chemical; GO:0006355,regulation of DNA-templated transcription; GO:0008150,biological_process; GO:0009719,response to endogenous stimulus; GO:0009725,response to hormone; GO:0009739,response to gibberellin; GO:0009889,regulation of biosynthetic process; GO:0010033,response to organic substance; GO:0010468,regulation of gene expression; GO:0010556,regulation of macromol…	--	XP_044347350.1 LOB domain-containing protein 42-like [Triticum aestivum]
TraesCS3B02G122500	-1.37037	0.559829902752505	0.014371497380433	0.468450245072926	Down	52.1	27.06	19.63	9.44	6.57	24.76	--	--	XP_037417517.1 uncharacterized protein LOC119280946 [Triticum dicoccoides]
TraesCS3B02G126800	5.39427350972471	2.09179576615949	0.00991509491161015	1	Up	0	0	0	0.68	1.45	0	--	--	XP_044344302.1 transcription factor RAX1-like [Triticum aestivum]
TraesCS3B02G126900	4.69229703297292	2.26691927768625	0.0384616760668672	1	Up	0	0	0	0.45	0.55	0	--	--	XP_044347540.1 uncharacterized protein LOC123068910 [Triticum aestivum]
TraesCS3B02G127700	-1.17996	0.43388447092526	0.00653736933616223	0.316603432414042	Down	4.41	2.47	3.22	1.7	1.76	1.29	GO:0005575,cellular_component; GO:0005622,intracellular anatomical structure; GO:0005623,obsolete cell; GO:0005634,nucleus; GO:0043226,organelle; GO:0043227,membrane-bounded organelle; GO:0043229,intracellular organelle; GO:0043231,intracellular membrane-bounded organelle; GO:0044424,obsolete intracellular part; GO:0044464,obsolete cell part;	--	XP_044347550.1 clavaminate synthase-like protein At3g21360 [Triticum aestivum]
TraesCS3B02G130300	-2.22166	0.479537298263161	3.60519839955071e-06	0.00278829321674342	Down	12.11	7.38	5.81	1.99	2.28	1.5	GO:0005575,cellular_component; GO:0005622,intracellular anatomical structure; GO:0005623,obsolete cell; GO:0005737,cytoplasm; GO:0006950,response to stress; GO:0008150,biological_process; GO:0009266,response to temperature stimulus; GO:0009408,response to heat; GO:0009628,response to abiotic stimulus; GO:0044424,obsolete intracellular part; GO:0044464,obsolete cell part; GO:0050896,response to st…	HSP20; HSP20 family protein; K13993;	XP_044344312.1 17.5 kDa class II heat shock protein-like [Triticum aestivum]
TraesCS3B02G130500	-3.93116	1.84552878397931	0.0331634144586696	1	Down	1.65	0.44	0.13	0	0.13	0	GO:0005575,cellular_component; GO:0005622,intracellular anatomical structure; GO:0005623,obsolete cell; GO:0005737,cytoplasm; GO:0006950,response to stress; GO:0008150,biological_process; GO:0009266,response to temperature stimulus; GO:0009408,response to heat; GO:0009628,response to abiotic stimulus; GO:0044424,obsolete intracellular part; GO:0044464,obsolete cell part; GO:0050896,response to st…	HSP20; HSP20 family protein; K13993;	XP_044344314.1 17.5 kDa class II heat shock protein-like [Triticum aestivum]
TraesCS3B02G131200	-3.54095	1.28987569709969	0.00604758399653311	1	Down	4.29	1.22	0.37	0.15	0	0.4	GO:0005575,cellular_component; GO:0005622,intracellular anatomical structure; GO:0005623,obsolete cell; GO:0005737,cytoplasm; GO:0006950,response to stress; GO:0008150,biological_process; GO:0009266,response to temperature stimulus; GO:0009408,response to heat; GO:0009628,response to abiotic stimulus; GO:0044424,obsolete intracellular part; GO:0044464,obsolete cell part; GO:0050896,response to st…	HSP20; HSP20 family protein; K13993;	XP_044344319.1 17.5 kDa class II heat shock protein-like [Triticum aestivum]
TraesCS3B02G135500	-1.70798	0.499049241580354	0.000620555246390814	0.0807884399659823	Down	118.66	45.04	48.13	17.4	12.82	39.05	--	--	XP_044347622.1 uncharacterized protein LOC123068976 [Triticum aestivum]
TraesCS3B02G140300	-1.09491	0.501014758953401	0.0288601895967807	0.631247026464833	Down	4.29	3.61	5.64	3.03	1.32	2.41	--	--	XP_044344347.1 uncharacterized protein LOC123065039 [Triticum aestivum]
TraesCS3B02G144800	-2.65951	1.22068344923309	0.0293532506389678	1	Down	1.77	0.72	0.07	0.24	0.13	0.07	--	UGT73C; UDP-glucosyltransferase 73C [EC:2.4.1.-]; K13496;	KAF7028467.1 hypothetical protein CFC21_040387 [Triticum aestivum]
TraesCS3B02G149400	-2.33737	0.741588059855806	0.00162246398889143	0.142790817780971	Down	11.73	2.23	2.14	0.67	1.91	0.86	GO:0003674,molecular_function; GO:0005215,transporter activity; GO:0005342,organic acid transmembrane transporter activity; GO:0005575,cellular_component; GO:0005622,intracellular anatomical structure; GO:0005623,obsolete cell; GO:0005737,cytoplasm; GO:0005739,mitochondrion; GO:0006810,transport; GO:0006811,ion transport; GO:0006820,anion transport; GO:0008028,monocarboxylic acid transmembrane tr…	--	XP_044347805.1 phosphoenolpyruvate/phosphate translocator 3, chloroplastic-like isoform X2 [Triticum aestivum]
TraesCS3B02G158800	-1.29527	0.640749316696689	0.0432280981300278	0.728003388006357	Down	2.62	2.23	2.03	0.73	0.38	1.87	GO:0003674,molecular_function; GO:0003676,nucleic acid binding; GO:0003677,DNA binding; GO:0003700,DNA-binding transcription factor activity; GO:0005488,binding; GO:0006355,regulation of DNA-templated transcription; GO:0008150,biological_process; GO:0009889,regulation of biosynthetic process; GO:0009891,positive regulation of biosynthetic process; GO:0009893,positive regulation of metabolic proce…	--	XP_044344423.1 ethylene-responsive transcription factor TINY [Triticum aestivum]
TraesCS3B02G159700	-1.4053	0.494865441478755	0.00451476136006392	0.258231807744958	Down	11.93	5.62	3.45	3.13	3.25	2.13	--	--	XP_044344424.1 chitinase 10-like [Triticum aestivum]
TraesCS3B02G170700	-1.06397	0.483272914249265	0.027693445414879	0.624251092231738	Down	11.27	7.47	4.44	2.43	4.58	4.8	--	--	XP_037417628.1 uncharacterized protein LOC119281100 [Triticum dicoccoides]
TraesCS3B02G171700	1.25626900176449	0.386674365385679	0.00115849400382303	0.116179423232116	Up	2.2	2.78	3.67	8.5	7.61	5.83	--	--	XP_037417637.1 uncharacterized protein LOC119281115 [Triticum dicoccoides]
TraesCS3B02G173800	1.38506777713566	0.417215254284048	0.000900846066979686	0.10151617488125	Up	16.38	6.44	20.75	50.25	39.35	30.85	--	--	XP_037412223.1 uncharacterized protein LOC119275475 [Triticum dicoccoides]
TraesCS3B02G182400	1.08775356049152	0.480809246979321	0.0236764602478766	0.582110164224334	Up	17.07	42.78	51.71	88.92	124.33	36.49	GO:0000325,plant-type vacuole; GO:0003674,molecular_function; GO:0005215,transporter activity; GO:0005372,water transmembrane transporter activity; GO:0005575,cellular_component; GO:0005622,intracellular anatomical structure; GO:0005623,obsolete cell; GO:0005737,cytoplasm; GO:0005773,vacuole; GO:0005774,vacuolar membrane; GO:0005886,plasma membrane; GO:0005887,integral component of plasma membran…	--	XP_037405021.1 probable aquaporin TIP4-2 [Triticum dicoccoides]
TraesCS3B02G193500	6.22063797670271	1.61047621925644	0.000112183043635043	0.0268844294007078	Up	0	0	0.05	1.07	3.87	0.12	GO:0000149,SNARE binding; GO:0000278,mitotic cell cycle; GO:0000280,nuclear division; GO:0000281,mitotic cytokinesis; GO:0000910,cytokinesis; GO:0000911,cytokinesis by cell plate formation; GO:0000919,cell plate assembly; GO:0003674,molecular_function; GO:0005484,SNAP receptor activity; GO:0005488,binding; GO:0005515,protein binding; GO:0005575,cellular_component; GO:0005622,intracellular anatomi…	--	XP_044348247.1 uncharacterized protein LOC123069452 [Triticum aestivum]
TraesCS3B02G212400	-1.21008	0.549665096301789	0.0277021277417181	0.624251092231738	Down	121.84	37.73	60.39	18.61	20.69	62.1	--	--	XP_044348481.1 uncharacterized protein LOC123069638 [Triticum aestivum]
TraesCS3B02G218700	-2.09759	1.02081871125617	0.03989764309847	1	Down	2.89	1.29	3.03	0.28	0.23	1.26	--	--	XP_037417718.1 uncharacterized protein LOC119281237 [Triticum dicoccoides]
TraesCS3B02G220700	-4.31134	1.60917332368945	0.00737921551694364	1	Down	1.4	0.62	0.45	0	0	0.12	GO:0000003,reproduction; GO:0000054,ribosomal subunit export from nucleus; GO:0000460,maturation of 5.8S rRNA; GO:0000470,maturation of LSU-rRNA; GO:0001101,response to acid chemical; GO:0003006,developmental process involved in reproduction; GO:0003674,molecular_function; GO:0005488,binding; GO:0005575,cellular_component; GO:0005622,intracellular anatomical structure; GO:0005623,obsolete cell; G…	EIF6; translation initiation factor 6; K03264;	KAF7029404.1 hypothetical protein CFC21_041159 [Triticum aestivum]
TraesCS3B02G236600	-1.4975	0.550806039941874	0.00655299573837377	0.316793187148986	Down	6.8	17.54	4.75	4.76	4.24	1.96	GO:0006950,response to stress; GO:0008150,biological_process; GO:0009605,response to external stimulus; GO:0009991,response to extracellular stimulus; GO:0031667,response to nutrient levels; GO:0042594,response to starvation; GO:0050896,response to stimulus; GO:1990641,response to iron ion starvation;	--	XP_037413033.1 protein CONSERVED IN THE GREEN LINEAGE AND DIATOMS 27, chloroplastic-like [Triticum dicoccoides]
TraesCS3B02G246000	1.22114614678327	0.438870598077829	0.00539461427382242	0.28417759092597	Up	3.29	2.07	3.75	11.12	7.04	4.35	--	--	XP_037413138.1 transcription factor MYBS3-like [Triticum dicoccoides]
TraesCS3B02G249600	-1.14816	0.545330895929498	0.0352531205111368	0.681165004464836	Down	4.79	3.79	1.94	2.58	0.88	1.62	GO:0000902,cell morphogenesis; GO:0000904,cell morphogenesis involved in differentiation; GO:0002084,protein depalmitoylation; GO:0003674,molecular_function; GO:0003824,catalytic activity; GO:0005575,cellular_component; GO:0005622,intracellular anatomical structure; GO:0005623,obsolete cell; GO:0005737,cytoplasm; GO:0005829,cytosol; GO:0006807,nitrogen compound metabolic process; GO:0006928,obsol…	LYPLA2; lysophospholipase II [EC:3.1.1.5]; K06130;	KAF7029781.1 hypothetical protein CFC21_041451 [Triticum aestivum]
TraesCS3B02G255700	-1.57634	0.607803927559105	0.0095004631607003	0.378572320092074	Down	5.52	1.97	6.14	0.66	1.64	2.52	GO:0006355,regulation of DNA-templated transcription; GO:0008150,biological_process; GO:0009889,regulation of biosynthetic process; GO:0009890,negative regulation of biosynthetic process; GO:0009892,negative regulation of metabolic process; GO:0010468,regulation of gene expression; GO:0010556,regulation of macromolecule biosynthetic process; GO:0010558,negative regulation of macromolecule biosynt…	--	XP_044344657.1 transcription repressor OFP3-like [Triticum aestivum]
TraesCS3B02G256300	3.96504541166744	1.97466857389527	0.0446480858804061	1	Up	0.11	0	0	0.12	1.75	0	--	CYP734A1, BAS1; PHYB activation tagged suppressor 1 [EC:1.14.-.-]; K15639;	XP_037413267.1 cytochrome P450 72A14-like [Triticum dicoccoides]
TraesCS3B02G256400	-2.01862	0.578878096518016	0.000488231581718465	0.0690354046781692	Down	10.8	4.05	17.15	1.49	4.92	1.93	--	CYP735A; cytokinin trans-hydroxylase; K10717;	XP_044344661.1 cytochrome P450 72A15-like [Triticum aestivum]
TraesCS3B02G256900	5.04894807408986	2.21257602698048	0.0224933542815286	1	Up	0	0	0	0.37	1.21	0	--	--	XP_044349182.1 uncharacterized protein LOC123070184 [Triticum aestivum]
TraesCS3B02G258100	-2.59728	1.29705017127399	0.0452360049657635	0.739850007522395	Down	14.1	0.92	1.4	0.27	0.97	1.71	--	E3.1.1.11; pectinesterase [EC:3.1.1.11]; K01051;	KAF7029904.1 hypothetical protein CFC21_041541 [Triticum aestivum]
TraesCS3B02G264300	1.97094194946529	1.00355022362693	0.0495336384583075	1	Up	0.08	0.15	0.34	0.33	1.35	0.66	--	--	XP_044344683.1 probable long-chain-alcohol O-fatty-acyltransferase 5 [Triticum aestivum]
TraesCS3B02G266000	-1.54359	0.540002086880657	0.00425651982711687	0.249167493778877	Down	5.59	23.78	6.41	4.06	5.21	3.74	GO:0003674,molecular_function; GO:0003824,catalytic activity; GO:0004672,protein kinase activity; GO:0004674,protein serine/threonine kinase activity; GO:0004693,cyclin-dependent protein serine/threonine kinase activity; GO:0005575,cellular_component; GO:0005622,intracellular anatomical structure; GO:0005623,obsolete cell; GO:0005634,nucleus; GO:0006468,protein phosphorylation; GO:0006793,phospho…	--	KAF7029989.1 hypothetical protein CFC21_041613 [Triticum aestivum]
TraesCS3B02G275600	-2.58841	1.11609550650577	0.0203860957772834	1	Down	2.18	0.28	0.67	0.2	0.08	0.27	--	--	KAF7079754.1 hypothetical protein CFC21_083944 [Triticum aestivum]
TraesCS3B02G298200	2.32112216088399	0.969794594273166	0.016692290761127	1	Up	0.16	0.08	0.29	1.57	0.8	0.47	--	--	XP_044344769.1 transcription factor RAX2-like [Triticum aestivum]
TraesCS3B02G299800	-1.91356	0.388637464151198	8.48987102610594e-07	0.00108341366631894	Down	110.39	83.39	36.17	22.62	18.49	24.2	GO:0003674,molecular_function; GO:0003824,catalytic activity; GO:0005575,cellular_component; GO:0005622,intracellular anatomical structure; GO:0005623,obsolete cell; GO:0005737,cytoplasm; GO:0006082,organic acid metabolic process; GO:0006520,cellular amino acid metabolic process; GO:0006536,glutamate metabolic process; GO:0006537,glutamate biosynthetic process; GO:0006541,glutamine metabolic proc…	GLT1; glutamate synthase (NADH) [EC:1.4.1.14]; K00264;	XP_044349743.1 glutamate synthase 1 [NADH]
TraesCS3B02G308100	-1.44641	0.46426947803102	0.00183659086502358	0.152685310594672	Down	4.02	1.69	2.16	0.84	0.84	1.39	GO:0000302,response to reactive oxygen species; GO:0005575,cellular_component; GO:0005622,intracellular anatomical structure; GO:0005623,obsolete cell; GO:0005737,cytoplasm; GO:0006417,regulation of translation; GO:0006950,response to stress; GO:0006979,response to oxidative stress; GO:0008150,biological_process; GO:0009266,response to temperature stimulus; GO:0009314,response to radiation; GO:00…	clpB; ATP-dependent Clp protease ATP-binding subunit ClpB; K03695;	XP_044349840.1 chaperone protein ClpB1-like [Triticum aestivum]
TraesCS3B02G313400	-4.42193	1.4365430150734	0.00208272766724063	0.164063015083793	Down	3.1	0.79	0.06	0.07	0	0.13	GO:0003674,molecular_function; GO:0003824,catalytic activity; GO:0005575,cellular_component; GO:0005622,intracellular anatomical structure; GO:0005623,obsolete cell; GO:0005737,cytoplasm; GO:0005829,cytosol; GO:0008194,UDP-glycosyltransferase activity; GO:0016740,transferase activity; GO:0016757,glycosyltransferase activity; GO:0016758,hexosyltransferase activity; GO:0035251,UDP-glucosyltransfera…	GT1; anthocyanidin 5,3-O-glucosyltransferase [EC:2.4.1.-]; K12938;	XP_044349907.1 anthocyanidin 5,3-O-glucosyltransferase-like [Triticum aestivum]
TraesCS3B02G313900	-4.72822	1.71429205305477	0.00581350729686786	1	Down	1.39	0.27	0.12	0	0	0.07	GO:0003674,molecular_function; GO:0003824,catalytic activity; GO:0005575,cellular_component; GO:0005622,intracellular anatomical structure; GO:0005623,obsolete cell; GO:0005737,cytoplasm; GO:0005829,cytosol; GO:0008194,UDP-glycosyltransferase activity; GO:0016740,transferase activity; GO:0016757,glycosyltransferase activity; GO:0016758,hexosyltransferase activity; GO:0035251,UDP-glucosyltransfera…	GT1; anthocyanidin 5,3-O-glucosyltransferase [EC:2.4.1.-]; K12938;	KAF7030554.1 hypothetical protein CFC21_042074 [Triticum aestivum]
TraesCS3B02G316300	-2.06752	0.717785570986751	0.00397145973936879	0.238217582134054	Down	14.19	4.63	4.43	1.23	0.51	4.19	--	--	XP_044344819.1 uncharacterized protein LOC123065639 [Triticum aestivum]
TraesCS3B02G326000	-2.84661	0.949505020291807	0.00271763817136944	1	Down	1.8	2.55	2.31	0.43	0.18	0.38	--	PTI5; pathogenesis-related genes transcriptional activator PTI5; K13433;	XP_044344848.1 pathogenesis-related genes transcriptional activator PTI5-like [Triticum aestivum]
TraesCS3B02G328700	-1.01946	0.398925289247045	0.0106033542063887	0.401817531896891	Down	28.1	11.61	17.01	6.93	9.5	13.37	GO:0003674,molecular_function; GO:0003824,catalytic activity; GO:0006082,organic acid metabolic process; GO:0006629,lipid metabolic process; GO:0006720,isoprenoid metabolic process; GO:0006721,terpenoid metabolic process; GO:0008150,biological_process; GO:0008152,metabolic process; GO:0008299,isoprenoid biosynthetic process; GO:0008300,isoprenoid catabolic process; GO:0008610,lipid biosynthetic p…	E1.14.11.13; gibberellin 2beta-dioxygenase [EC:1.14.11.13]; K04125;	XP_037414135.1 gibberellin 2-beta-dioxygenase 3-like [Triticum dicoccoides]
TraesCS3B02G347200	-1.52401	0.421562805517259	0.0003001884435559	0.0514120787211592	Down	9.34	6.79	3.97	2.88	1.9	2.69	--	--	XP_044344916.1 protein SOSEKI 1-like [Triticum aestivum]
TraesCS3B02G356300	-1.50558	0.541878754115848	0.00546199960513039	0.286544470548696	Down	57.56	18.76	20.66	15.5	7.33	13.8	--	--	XP_037417995.1 uncharacterized protein LOC119281614 [Triticum dicoccoides]
TraesCS3B02G356400	-1.62484	0.531096910003537	0.00221778168433967	0.169758289095421	Down	80.56	17.57	26.86	13.58	12.01	17.92	--	--	XP_037414412.1 uncharacterized protein LOC119277258 [Triticum dicoccoides]
TraesCS3B02G360100	-2.2968	1.0048242975469	0.0222673999775321	1	Down	1.32	2.03	0.33	0.1	0.5	0.18	--	--	XP_044344958.1 probable F-box protein At5g04010 [Triticum aestivum]
TraesCS3B02G361500	-1.07396	0.431641275397988	0.0128430520216747	0.44724898109171	Down	44.79	19.63	21.16	14.62	8.5	20.26	--	--	XP_044344965.1 probable auxin efflux carrier component 9 [Triticum aestivum]
TraesCS3B02G366100	2.30013517469763	0.917690889850232	0.0121954497735603	0.434661298867192	Up	0.48	0.43	0.39	5.85	0.3	0.62	--	IRAK4; interleukin-1 receptor-associated kinase 4 [EC:2.7.11.1]; K04733;	KAF7031245.1 hypothetical protein CFC21_042603 [Triticum aestivum]
TraesCS3B02G366300	1.16324062378965	0.548787778748262	0.0340351713689792	0.672339521102764	Up	2.83	3.18	2.66	12.27	5.8	2.55	--	--	KAF7031247.1 hypothetical protein CFC21_042605 [Triticum aestivum]
TraesCS3B02G367900	-1.63454	0.637163745762725	0.0103073334132452	0.39559235645045	Down	5.65	1.52	3.73	0.84	1.09	1.81	GO:0005575,cellular_component; GO:0005911,cell-cell junction; GO:0006950,response to stress; GO:0006952,defense response; GO:0008150,biological_process; GO:0009506,plasmodesma; GO:0009605,response to external stimulus; GO:0009607,response to biotic stimulus; GO:0009617,response to bacterium; GO:0030054,cell junction; GO:0042742,defense response to bacterium; GO:0043207,response to external biotic…	--	CDM84679.1 unnamed protein product [Triticum aestivum]
TraesCS3B02G369700	1.28752861048743	0.650625161341399	0.0478261449376019	0.753373834669114	Up	0.16	0.24	0.5	1.01	0.76	0.58	--	--	XP_044350612.1 type I inositol polyphosphate 5-phosphatase 5-like isoform X2 [Triticum aestivum]
TraesCS3B02G371200	-1.98876	0.850581624113303	0.019381144737318	0.536793561104935	Down	18.46	5.17	4.76	0.61	0.72	6.32	--	--	XP_044350635.1 NAC domain-containing protein 68 [Triticum aestivum]
TraesCS3B02G383400	1.23546777355971	0.578049990550201	0.0325733839000598	0.662086933046725	Up	1.25	1.28	0.44	2.62	3.44	1.37	GO:0003674,molecular_function; GO:0005215,transporter activity; GO:0005575,cellular_component; GO:0005623,obsolete cell; GO:0005886,plasma membrane; GO:0005911,cell-cell junction; GO:0006810,transport; GO:0006811,ion transport; GO:0006812,cation transport; GO:0008150,biological_process; GO:0008324,cation transmembrane transporter activity; GO:0008519,ammonium transmembrane transporter activity; G…	--	XP_044350755.1 ammonium transporter 2 member 3-like [Triticum aestivum]
TraesCS3B02G388000	-2.21981	1.10026229844852	0.0436405231389631	0.731089761610887	Down	7.01	0.45	0.65	0.1	0.99	0.8	--	MGLL; acylglycerol lipase [EC:3.1.1.23]; K01054;	KAF7031510.1 hypothetical protein CFC21_042829 [Triticum aestivum]
TraesCS3B02G389400	-2.64408	0.872721804363862	0.00244805592891598	0.180059099267314	Down	11.62	1.26	2.52	0.83	0.46	1.36	--	--	XP_037418062.1 zinc finger protein ZAT11-like [Triticum dicoccoides]
TraesCS3B02G390700	-1.39076	0.44367479326241	0.00172064273224471	0.146292236273082	Down	4.99	3.9	2.13	1.95	1.45	1.09	GO:0000166,nucleotide binding; GO:0000302,response to reactive oxygen species; GO:0003674,molecular_function; GO:0005488,binding; GO:0005515,protein binding; GO:0005524,ATP binding; GO:0005575,cellular_component; GO:0005576,extracellular region; GO:0005618,cell wall; GO:0005622,intracellular anatomical structure; GO:0005623,obsolete cell; GO:0005737,cytoplasm; GO:0005739,mitochondrion; GO:0005773…	HSPA1s; heat shock 70kDa protein 1/2/6/8; K03283;	XP_037414724.1 heat shock cognate 70 kDa protein-like [Triticum dicoccoides]
TraesCS3B02G391700	1.37075015272217	0.681619680926041	0.044323446206143	0.734286212813201	Up	0.53	0.34	0.86	0.95	2.27	1.52	GO:0000003,reproduction; GO:0001871,obsolete pattern binding; GO:0003006,developmental process involved in reproduction; GO:0003674,molecular_function; GO:0005488,binding; GO:0005575,cellular_component; GO:0005623,obsolete cell; GO:0005886,plasma membrane; GO:0006950,response to stress; GO:0006970,response to osmotic stress; GO:0007155,cell adhesion; GO:0007275,multicellular organism development;…	--	XP_037414734.1 fasciclin-like arabinogalactan protein 4 [Triticum dicoccoides]
TraesCS3B02G398000	1.32336706102686	0.467009757201937	0.00460120392048744	0.259523153725173	Up	0.66	1.5	1.82	2.01	3.88	4.6	GO:0000272,polysaccharide catabolic process; GO:0001101,response to acid chemical; GO:0003674,molecular_function; GO:0003824,catalytic activity; GO:0004645,1,4-alpha-oligoglucan phosphorylase activity; GO:0005488,binding; GO:0005575,cellular_component; GO:0005622,intracellular anatomical structure; GO:0005623,obsolete cell; GO:0005737,cytoplasm; GO:0005829,cytosol; GO:0005975,carbohydrate metabol…	PYG, glgP; glycogen phosphorylase [EC:2.4.1.1]; K00688;	XP_044350912.1 alpha-glucan phosphorylase, H isozyme-like [Triticum aestivum]
TraesCS3B02G400800	-1.4286	0.49521417584732	0.00391650995404318	0.237483442602494	Down	92.82	34.24	33.35	21.85	11.03	30.87	--	--	XP_044350962.1 nematode resistance protein-like HSPRO1 [Triticum aestivum]
TraesCS3B02G407700	-1.45163	0.524636114160439	0.00565869522643841	0.292711057934734	Down	23.94	7.92	9.45	5.3	3	7.86	--	--	XP_037414895.1 transcription factor DIVARICATA-like [Triticum dicoccoides]
TraesCS3B02G410300	7.06962178003003	1.67241826746402	2.3663287574796e-05	0.00974106866335051	Up	0	0	0	3.03	5.02	0.1	--	YKT6; synaptobrevin homolog YKT6; K08516;	XP_020156175.1 VAMP-like protein YKT61 [Aegilops tauschii subsp. strangulata]
TraesCS3B02G414900	-1.51912	0.576397373696055	0.00840040987878703	0.35911589059971	Down	2.84	2.37	0.95	0.64	0.69	0.97	--	--	KAF7031811.1 hypothetical protein CFC21_043079 [Triticum aestivum]
TraesCS3B02G420700	-1.21596	0.588809412084316	0.0389125461538655	0.704656252663883	Down	1.49	1.83	1.59	1.01	0.35	0.9	--	--	XP_044345129.1 amino acid permease 4-like [Triticum aestivum]
TraesCS3B02G423200	-1.02296	0.320545706719762	0.00141635674710694	0.131709362296932	Down	305.61	197.33	151.16	103.03	97.42	143.05	GO:0003674,molecular_function; GO:0003824,catalytic activity; GO:0004332,fructose-bisphosphate aldolase activity; GO:0005575,cellular_component; GO:0005622,intracellular anatomical structure; GO:0005623,obsolete cell; GO:0005737,cytoplasm; GO:0005829,cytosol; GO:0005975,carbohydrate metabolic process; GO:0005984,disaccharide metabolic process; GO:0005985,sucrose metabolic process; GO:0005986,sucr…	ALDO; fructose-bisphosphate aldolase, class I [EC:4.1.2.13]; K01623;	XP_037415039.1 fructose-bisphosphate aldolase 1, cytoplasmic-like [Triticum dicoccoides]
TraesCS3B02G424600	-2.75828	0.955552316648066	0.00389454465537593	0.237483442602494	Down	3.03	0.76	0.56	0.38	0.25	0.07	--	--	XP_037418150.1 GRAS family protein RAD1-like [Triticum dicoccoides]
TraesCS3B02G426300	-1.46714	0.566030850421829	0.00954244535242947	0.379061574330554	Down	1.11	1.3	0.98	0.54	0.35	0.42	--	OPCL1; OPC-8:0 CoA ligase 1 [EC:6.2.1.-]; K10526;	XP_037415057.1 4-coumarate--CoA ligase-like 5 [Triticum dicoccoides]
TraesCS3B02G427400	1.28221714294187	0.576398621073358	0.0261126759993335	0.606700749379144	Up	1.95	4.36	2.17	2.23	8.5	11.08	--	--	XP_037415080.1 extensin-1-like [Triticum dicoccoides]
TraesCS3B02G433400	-1.21066	0.36719176985956	0.000976935105312033	0.106958593584759	Down	12.34	9.47	6.48	4.36	2.99	5.67	GO:0000151,ubiquitin ligase complex; GO:0000302,response to reactive oxygen species; GO:0001101,response to acid chemical; GO:0003674,molecular_function; GO:0005488,binding; GO:0005515,protein binding; GO:0005516,calmodulin binding; GO:0005575,cellular_component; GO:0005622,intracellular anatomical structure; GO:0005623,obsolete cell; GO:0005737,cytoplasm; GO:0006355,regulation of DNA-templated t…	--	XP_044351269.1 BTB/POZ and TAZ domain-containing protein 3 [Triticum aestivum]
TraesCS3B02G434400	-2.95894	1.32146061474474	0.0251464344164575	1	Down	1.46	0.5	0.06	0.08	0.13	0.07	--	E3.2.1.15; polygalacturonase [EC:3.2.1.15]; K01184;	XP_037416818.1 polygalacturonase-like [Triticum dicoccoides]
TraesCS3B02G439600	-1.11198	0.475418613725661	0.0193382888625947	0.536050641018047	Down	81.37	28.17	36.42	25.6	12.62	33.89	GO:0000003,reproduction; GO:0002831,regulation of response to biotic stimulus; GO:0003006,developmental process involved in reproduction; GO:0003674,molecular_function; GO:0003676,nucleic acid binding; GO:0003677,DNA binding; GO:0003700,DNA-binding transcription factor activity; GO:0005488,binding; GO:0005575,cellular_component; GO:0005622,intracellular anatomical structure; GO:0005623,obsolete c…	--	XP_037415204.1 NAC domain-containing protein 48-like [Triticum dicoccoides]
TraesCS3B02G446400	-4.41977	1.7928102577214	0.0136907257884091	1	Down	1.54	0.18	0.16	0	0	0.09	GO:0000003,reproduction; GO:0000902,cell morphogenesis; GO:0002215,defense response to nematode; GO:0002682,regulation of immune system process; GO:0002684,positive regulation of immune system process; GO:0003006,developmental process involved in reproduction; GO:0003674,molecular_function; GO:0003824,catalytic activity; GO:0004601,peroxidase activity; GO:0005488,binding; GO:0005575,cellular_comp…	E1.11.1.7; peroxidase [EC:1.11.1.7]; K00430;	XP_044345204.1 peroxidase 2-like [Triticum aestivum]
TraesCS3B02G446500	-3.61856	1.65644918973796	0.0289233807660927	1	Down	2.66	0.17	0	0.09	0.08	0.08	GO:0000003,reproduction; GO:0000902,cell morphogenesis; GO:0002215,defense response to nematode; GO:0002682,regulation of immune system process; GO:0002684,positive regulation of immune system process; GO:0003006,developmental process involved in reproduction; GO:0003674,molecular_function; GO:0003824,catalytic activity; GO:0004601,peroxidase activity; GO:0005488,binding; GO:0005575,cellular_comp…	E1.11.1.7; peroxidase [EC:1.11.1.7]; K00430;	XP_037418216.1 peroxidase 2-like [Triticum dicoccoides]
TraesCS3B02G448000	2.23657961425124	0.566441978798784	7.86520068021204e-05	0.0213552749319906	Up	1.27	1.65	4.78	17.75	14.31	6.18	GO:0000151,ubiquitin ligase complex; GO:0000302,response to reactive oxygen species; GO:0001101,response to acid chemical; GO:0003674,molecular_function; GO:0005488,binding; GO:0005515,protein binding; GO:0005516,calmodulin binding; GO:0005575,cellular_component; GO:0005622,intracellular anatomical structure; GO:0005623,obsolete cell; GO:0005634,nucleus; GO:0005737,cytoplasm; GO:0006355,regulatio…	SPOP; speckle-type POZ protein; K10523;	XP_037415254.1 BTB/POZ and TAZ domain-containing protein 2-like [Triticum dicoccoides]
TraesCS3B02G448100	1.70461549722356	0.432348972363765	8.05746952108073e-05	0.0217615625239982	Up	5.34	4.33	8.97	32.38	20.65	11.11	GO:0000151,ubiquitin ligase complex; GO:0000302,response to reactive oxygen species; GO:0001101,response to acid chemical; GO:0003674,molecular_function; GO:0005488,binding; GO:0005515,protein binding; GO:0005516,calmodulin binding; GO:0005575,cellular_component; GO:0005622,intracellular anatomical structure; GO:0005623,obsolete cell; GO:0005634,nucleus; GO:0005737,cytoplasm; GO:0006355,regulatio…	SPOP; speckle-type POZ protein; K10523;	XP_044351375.1 BTB/POZ and TAZ domain-containing protein 1-like [Triticum aestivum]
TraesCS3B02G456900	3.10599323435292	0.618936348045001	5.21373194296216e-07	0.000719283640617577	Up	18.95	12.22	7.57	243.42	77.76	34.95	--	--	KAF7032288.1 hypothetical protein CFC21_043480 [Triticum aestivum]
TraesCS3B02G462700	-1.01082	0.362290245779292	0.00526953157214582	0.281333357786304	Down	22.16	12.76	10.19	9.01	6.4	8.5	--	--	XP_044351505.1 uncharacterized protein LOC123071993 [Triticum aestivum]
TraesCS3B02G465200	-1.57351	0.569975884953582	0.00576854990179866	0.295341654701417	Down	10.82	7.32	3.46	4.37	1.28	2.14	--	--	XP_037418266.1 uncharacterized protein At4g15970-like [Triticum dicoccoides]
TraesCS3B02G471300	-1.25345	0.577479299110542	0.0299643677737398	0.643200653074241	Down	14.99	6.09	5.73	5.71	3.7	2.65	--	SAUR; SAUR family protein; K14488;	XP_037415466.1 auxin-responsive protein SAUR50-like [Triticum dicoccoides]
TraesCS3B02G478700	2.18790377835602	0.89439994991402	0.0144360762004789	0.469753113471551	Up	0.21	0.21	0.28	2.46	0.33	0.61	--	--	KAF7032535.1 hypothetical protein CFC21_043696 [Triticum aestivum]
TraesCS3B02G478800	2.45861535080524	0.923188881440315	0.00774066970124195	0.343987081179416	Up	0.38	0.92	0.58	8.89	0.92	1.08	--	--	KAF7032536.1 hypothetical protein CFC21_043697 [Triticum aestivum]
TraesCS3B02G481000	1.00770425966105	0.490384234153061	0.0398859662111119	0.70957707429468	Up	1.21	5.6	6.18	10.08	8.14	9.15	--	IRAK1; interleukin-1 receptor-associated kinase 1 [EC:2.7.11.1]; K04730; IRAK4; interleukin-1 receptor-associated kinase 4 [EC:2.7.11.1]; K04733; FLS2; LRR receptor-like serine/threonine-protein kinase FLS2 [EC:2.7.11.1]; K13420;	XP_037415542.1 probable LRR receptor-like serine/threonine-protein kinase At3g47570 [Triticum dicoccoides]
TraesCS3B02G488600	1.98209180890397	0.630997348249207	0.00168254413168811	0.144966026760977	Up	1.08	0.7	0.96	3.1	3.53	4.83	--	--	KAF7032653.1 hypothetical protein CFC21_043805 [Triticum aestivum]
TraesCS3B02G489700	-3.66585	1.04590070836433	0.00045666149073757	0.0664854776240651	Down	7.52	1.33	0.2	0.24	0.15	0.38	GO:0003674,molecular_function; GO:0003824,catalytic activity; GO:0008150,biological_process; GO:0008152,metabolic process; GO:0016491,oxidoreductase activity; GO:0016722,oxidoreductase activity, acting on metal ions; GO:0055114,obsolete oxidation-reduction process;	E1.10.3.2; laccase [EC:1.10.3.2]; K05909;	XP_037418330.1 laccase-19 [Triticum dicoccoides]
TraesCS3B02G496200	-1.98143	0.821158501193282	0.0158233345663524	0.491901408611118	Down	3.33	1.09	1.18	0.72	0.59	0.21	GO:0003674,molecular_function; GO:0003824,catalytic activity; GO:0016787,hydrolase activity; GO:0016788,hydrolase activity, acting on ester bonds; GO:0052689,carboxylic ester hydrolase activity; GO:0080032,methyl jasmonate esterase activity;	--	KAF7032736.1 hypothetical protein CFC21_043884 [Triticum aestivum]
TraesCS3B02G510300	1.17016958561909	0.407436036850098	0.00407840875262909	0.24254557655606	Up	1.61	4.01	2.15	5.14	7.55	5.8	--	--	XP_044345472.1 chitinase CLP-like [Triticum aestivum]
TraesCS3B02G515000	-1.15581	0.495405780780307	0.0196453535077152	0.540009192138569	Down	11.81	5.09	7.17	3.48	1.94	6.07	--	--	XP_037418444.1 chitinase CLP-like [Triticum dicoccoides]
TraesCS3B02G515100	-1.31341	0.519134931825537	0.0114061366722105	0.417665886967708	Down	96.53	27.3	29.08	15.74	17.55	32.76	--	--	XP_044345500.1 chitinase CLP-like [Triticum aestivum]
TraesCS3B02G518600	1.6678578006459	0.665548245881811	0.0122108786869537	0.434661298867192	Up	0.37	0.29	1.46	1.94	3.07	2.16	--	EPS15; epidermal growth factor receptor substrate 15; K12472;	XP_044351850.1 BURP domain-containing protein 13-like [Triticum aestivum]
TraesCS3B02G524500	1.11117120592814	0.532010369153377	0.0367413153612036	0.691541461140353	Up	9.99	26.11	52.84	40.79	105.67	54.86	GO:0000902,cell morphogenesis; GO:0005575,cellular_component; GO:0005618,cell wall; GO:0005623,obsolete cell; GO:0008150,biological_process; GO:0009653,anatomical structure morphogenesis; GO:0009664,plant-type cell wall organization; GO:0009826,unidimensional cell growth; GO:0009827,plant-type cell wall modification; GO:0009828,plant-type cell wall loosening; GO:0009987,cellular process; GO:00160…	--	XP_037415770.1 expansin-B7-like [Triticum dicoccoides]
TraesCS3B02G526000	-5.24673	2.2598510755638	0.0202482929386293	1	Down	0	0.16	1.45	0	0	0	GO:0001871,obsolete pattern binding; GO:0002215,defense response to nematode; GO:0002376,immune system process; GO:0003674,molecular_function; GO:0003824,catalytic activity; GO:0004553,hydrolase activity, hydrolyzing O-glycosyl compounds; GO:0005488,binding; GO:0005575,cellular_component; GO:0005576,extracellular region; GO:0005618,cell wall; GO:0005622,intracellular anatomical structure; GO:0005…	--	XP_044345546.1 glucan endo-1,3-beta-glucosidase, acidic isoform-like [Triticum aestivum]
TraesCS3B02G532100	1.41075563900116	0.573594388184166	0.0139130534590681	0.462914436716384	Up	1.13	0.97	3.71	7.1	6.13	3.06	--	--	XP_044345570.1 amino-acid permease BAT1 homolog [Triticum aestivum]
TraesCS3B02G538600	-1.70708	0.554426310854737	0.00207694545053827	0.163942465322312	Down	5.4	1.94	4.11	1.19	1.38	1.16	--	GST, gst; glutathione S-transferase [EC:2.5.1.18]; K00799;	XP_044351970.1 probable glutathione S-transferase [Triticum aestivum]
TraesCS3B02G562800	-3.35473	0.864342796613073	0.000103923518047505	0.0257381519804641	Down	11.86	1.9	1.48	0.3	0.31	1	--	IRAK4; interleukin-1 receptor-associated kinase 4 [EC:2.7.11.1]; K04733;	XP_044345738.1 epidermis-specific secreted glycoprotein EP1-like [Triticum aestivum]
TraesCS3B02G566700	-2.37769	1.19625009702756	0.0468540768511126	1	Down	0.89	0.27	0.15	0.06	0.05	0.16	--	--	XP_037416021.1 E3 ubiquitin-protein ligase RGLG3-like [Triticum dicoccoides]
TraesCS3B02G573800	1.24155251395693	0.563403375577657	0.0275478855625581	0.623031377288782	Up	9.16	69.57	30.19	94.48	99.15	77.84	--	--	XP_044345788.1 uncharacterized protein LOC123066857 [Triticum aestivum]
TraesCS3B02G577700	1.73855915305751	0.555615439809543	0.00175361011842463	0.147467921738032	Up	0.51	1.09	1.36	4.14	1.98	4.34	--	--	XP_044345804.1 uncharacterized protein LOC123066882 [Triticum aestivum]
TraesCS3B02G590600	1.72973225162452	0.802471180267219	0.0311221809339173	0.651612684894098	Up	0.12	0.11	0.23	0.97	0.46	0.19	--	--	XP_044345869.1 putative disease resistance protein RGA3 [Triticum aestivum]
TraesCS3B02G590800	2.02861785009076	0.825146255962087	0.0139520763819617	0.463464895433655	Up	0.11	0.05	0.17	0.85	0.43	0.22	--	--	XP_044345870.1 putative disease resistance protein RGA3 [Triticum aestivum]
TraesCS3B02G600800	6.27112317244616	1.73074901956587	0.0002908029706895	1	Up	0	0	0	0.46	1.04	0.03	--	--	XP_044352455.1 uncharacterized protein LOC123072856 isoform X1 [Triticum aestivum]
TraesCS3B02G601100	1.34880811633687	0.686717943128271	0.0495142071346403	0.76288943651908	Up	4.04	2.96	5.82	25	4.49	5	GO:0005575,cellular_component; GO:0005622,intracellular anatomical structure; GO:0005623,obsolete cell; GO:0005737,cytoplasm; GO:0005829,cytosol; GO:0008150,biological_process; GO:0008152,metabolic process; GO:0009987,cellular process; GO:0044237,cellular metabolic process; GO:0044424,obsolete intracellular part; GO:0044444,obsolete cytoplasmic part; GO:0044464,obsolete cell part; GO:0072593,reac…	--	XP_044352459.1 metallothionein-like protein 2C [Triticum aestivum]
TraesCS3B02G605000	1.49598014785178	0.76003621769313	0.0490333997591236	0.759608464553708	Up	0.56	0.51	0.15	2.33	0.81	0.54	--	--	KAF7033979.1 hypothetical protein CFC21_045038 [Triticum aestivum]
TraesCS3B02G606700	1.01461443485935	0.479736097881711	0.0344348176484247	0.675700860814807	Up	0.33	0.56	0.53	0.81	1.39	0.84	--	--	XP_044352502.1 disease resistance protein RGA2-like [Triticum aestivum]
TraesCS3B02G609600	-1.23952	0.50139697579093	0.0134311022221905	0.456755904684687	Down	6.53	3.29	3.86	2.75	2.55	0.9	--	CYP735A; cytokinin trans-hydroxylase; K10717;	XP_044345940.1 cytochrome P450 72A15-like [Triticum aestivum]
TraesCS3D02G008700	-3.92256	1.28762957716095	0.00231644618426035	0.173631417732114	Down	3.74	0.23	0.2	0	0.21	0.09	--	--	XP_044354766.1 subtilisin-like protease SBT3.9 [Triticum aestivum]
TraesCS3D02G013800	-4.21024	1.94412880763781	0.0303405510434709	1	Down	1.51	0.09	0.08	0.1	0	0	--	IRAK1; interleukin-1 receptor-associated kinase 1 [EC:2.7.11.1]; K04730; IRAK4; interleukin-1 receptor-associated kinase 4 [EC:2.7.11.1]; K04733; FLS2; LRR receptor-like serine/threonine-protein kinase FLS2 [EC:2.7.11.1]; K13420;	XP_044354840.1 receptor kinase-like protein Xa21 [Triticum aestivum]
TraesCS3D02G020500	-1.50951	0.541602603287816	0.00531782169188248	0.281877682515204	Down	154.63	46.77	47.37	29.26	16.75	47.64	GO:0002020,protease binding; GO:0003674,molecular_function; GO:0004857,enzyme inhibitor activity; GO:0004866,endopeptidase inhibitor activity; GO:0004869,cysteine-type endopeptidase inhibitor activity; GO:0005488,binding; GO:0005515,protein binding; GO:0005575,cellular_component; GO:0005618,cell wall; GO:0005623,obsolete cell; GO:0006950,response to stress; GO:0008150,biological_process; GO:00092…	CST3; cystatin-C; K13899;	XP_044352663.1 cysteine proteinase inhibitor 8-like [Triticum aestivum]
TraesCS3D02G021700	1.4126976066434	0.580574759456822	0.0149629631791301	0.479522834878898	Up	0.58	1.2	2.29	2.36	6.15	2.91	GO:0005575,cellular_component; GO:0005618,cell wall; GO:0005623,obsolete cell; GO:0009505,plant-type cell wall; GO:0030312,external encapsulating structure; GO:0044464,obsolete cell part; GO:0071944,cell periphery;	E3.2.1.67; galacturan 1,4-alpha-galacturonidase [EC:3.2.1.67]; K01213;	XP_044352668.1 probable polygalacturonase At1g80170 [Triticum aestivum]
TraesCS3D02G022600	1.12860057211774	0.494070616326871	0.0223544927436858	0.568326480161976	Up	0.81	0.69	1.53	3.38	1.85	1.8	--	--	KAF7034335.1 hypothetical protein CFC21_045363 [Triticum aestivum]
TraesCS3D02G024600	-1.10599	0.556252824525827	0.0467804639780642	0.748927856471168	Down	10.36	3.9	3.04	3.58	2.03	3.01	--	--	KAF7034361.1 hypothetical protein CFC21_045384 [Triticum aestivum]
TraesCS3D02G029500	-1.00441	0.428086773162805	0.0189619871381219	0.531572292409447	Down	4.55	3.73	2.91	1.3	1.79	2.83	--	HGSNAT; heparan-alpha-glucosaminide N-acetyltransferase [EC:2.3.1.78]; K10532;	KAF7034419.1 hypothetical protein CFC21_045438 [Triticum aestivum]
TraesCS3D02G033800	1.09822920447755	0.374930806033419	0.00339888506382072	0.219060717276172	Up	3.46	2.22	3.74	8.49	7.32	5.59	--	--	XP_044352729.1 Bowman-Birk type trypsin inhibitor-like [Triticum aestivum]
TraesCS3D02G035600	1.18790089914601	0.484942713443148	0.0143027088825876	0.468129326646498	Up	1.56	1.53	2.52	3.52	4.43	5.59	--	--	XP_044352741.1 Bowman-Birk type bran trypsin inhibitor-like [Triticum aestivum]
TraesCS3D02G041800	1.17537999469066	0.508755516711142	0.0208713199165216	0.552820938847209	Up	2.16	4.11	3.73	14.35	4.11	5.38	GO:0002229,defense response to oomycetes; GO:0002237,response to molecule of bacterial origin; GO:0002239,response to oomycetes; GO:0002682,regulation of immune system process; GO:0002831,regulation of response to biotic stimulus; GO:0002833,positive regulation of response to biotic stimulus; GO:0003674,molecular_function; GO:0003676,nucleic acid binding; GO:0003677,DNA binding; GO:0003700,DNA-bi…	--	XP_044355008.1 calmodulin-binding protein 60 B-like [Triticum aestivum]
TraesCS3D02G045500	-2.85323	0.811738214940348	0.000439805799871773	0.065261299576903	Down	14.7	2.94	2.26	1.12	0.41	1.44	GO:0005575,cellular_component; GO:0005622,intracellular anatomical structure; GO:0005623,obsolete cell; GO:0005737,cytoplasm; GO:0009507,chloroplast; GO:0009536,plastid; GO:0043226,organelle; GO:0043227,membrane-bounded organelle; GO:0043229,intracellular organelle; GO:0043231,intracellular membrane-bounded organelle; GO:0044424,obsolete intracellular part; GO:0044444,obsolete cytoplasmic part; G…	HSP20; HSP20 family protein; K13993;	XP_044355041.1 16.9 kDa class I heat shock protein 1-like [Triticum aestivum]
TraesCS3D02G045600	-4.64887	1.74670519779119	0.00777909567248462	1	Down	10.37	0.24	0.21	0.26	0.21	0	GO:0005575,cellular_component; GO:0005622,intracellular anatomical structure; GO:0005623,obsolete cell; GO:0005737,cytoplasm; GO:0008150,biological_process; GO:0009507,chloroplast; GO:0009536,plastid; GO:0009987,cellular process; GO:0016043,cellular component organization; GO:0022607,cellular component assembly; GO:0043226,organelle; GO:0043227,membrane-bounded organelle; GO:0043229,intracellular…	HSP20; HSP20 family protein; K13993;	XP_044352785.1 16.9 kDa class I heat shock protein 2-like [Triticum aestivum]
TraesCS3D02G045700	-1.76924	0.637835190239255	0.00554027657837589	0.289461021436231	Down	23.63	7.08	8.34	3.64	2.15	6.48	GO:0005575,cellular_component; GO:0005622,intracellular anatomical structure; GO:0005623,obsolete cell; GO:0005737,cytoplasm; GO:0009507,chloroplast; GO:0009536,plastid; GO:0043226,organelle; GO:0043227,membrane-bounded organelle; GO:0043229,intracellular organelle; GO:0043231,intracellular membrane-bounded organelle; GO:0044424,obsolete intracellular part; GO:0044444,obsolete cytoplasmic part; G…	HSP20; HSP20 family protein; K13993;	XP_044352786.1 16.9 kDa class I heat shock protein 1-like [Triticum aestivum]
TraesCS3D02G045800	-6.6577	1.91612906566195	0.000511695913650465	1	Down	11.26	0.23	0.43	0	0	0	GO:0005575,cellular_component; GO:0005622,intracellular anatomical structure; GO:0005623,obsolete cell; GO:0005737,cytoplasm; GO:0009507,chloroplast; GO:0009536,plastid; GO:0043226,organelle; GO:0043227,membrane-bounded organelle; GO:0043229,intracellular organelle; GO:0043231,intracellular membrane-bounded organelle; GO:0044424,obsolete intracellular part; GO:0044444,obsolete cytoplasmic part; G…	HSP20; HSP20 family protein; K13993;	XP_020153069.1 16.9 kDa class I heat shock protein 1-like [Aegilops tauschii subsp. strangulata]
TraesCS3D02G050300	1.5318524808754	0.429453164154717	0.000361113790698926	0.0573023398484894	Up	0.91	2.6	2.88	5.91	6.67	6.93	--	--	XP_044355082.1 L-Ala-D/L-amino acid epimerase-like isoform X2 [Triticum aestivum]
TraesCS3D02G068700	2.18945784099888	1.10919406718073	0.0483910977956987	1	Up	0.34	0.5	0	1.64	1.05	1.3	--	--	KAF7034870.1 hypothetical protein CFC21_045828 [Triticum aestivum]
TraesCS3D02G091700	-2.07761	0.897047399556534	0.0205552970523922	0.549930964664897	Down	90.58	30.19	31.65	5.7	5.88	27.03	GO:0001101,response to acid chemical; GO:0006355,regulation of DNA-templated transcription; GO:0008150,biological_process; GO:0009719,response to endogenous stimulus; GO:0009725,response to hormone; GO:0009739,response to gibberellin; GO:0009889,regulation of biosynthetic process; GO:0010033,response to organic substance; GO:0010468,regulation of gene expression; GO:0010556,regulation of macromol…	--	XP_020171256.1 LOB domain-containing protein 40 [Aegilops tauschii subsp. strangulata]
TraesCS3D02G094300	-5.35064	1.46288165416173	0.000254584145680158	1	Down	3.11	2.56	0.87	0.18	0	0	--	--	XP_020183572.1 uncharacterized protein LOC109769231 [Aegilops tauschii subsp. strangulata]
TraesCS3D02G099000	1.0533365102828	0.460562339200695	0.0221919655509382	0.56689391423427	Up	16.05	5.5	10.68	15.85	25.51	29.76	GO:0005575,cellular_component; GO:0005622,intracellular anatomical structure; GO:0005623,obsolete cell; GO:0005634,nucleus; GO:0005694,chromosome; GO:0043226,organelle; GO:0043227,membrane-bounded organelle; GO:0043228,non-membrane-bounded organelle; GO:0043229,intracellular organelle; GO:0043231,intracellular membrane-bounded organelle; GO:0043232,intracellular non-membrane-bounded organelle; GO…	H2B; histone H2B; K11252;	XP_020191706.1 histone H2B.4-like [Aegilops tauschii subsp. strangulata]
TraesCS3D02G104800	2.12121614621342	0.898323148104278	0.0182106804857269	1	Up	0.43	0	0.57	1.49	1.99	1.12	GO:0003674,molecular_function; GO:0003700,DNA-binding transcription factor activity; GO:0006355,regulation of DNA-templated transcription; GO:0008150,biological_process; GO:0009889,regulation of biosynthetic process; GO:0010468,regulation of gene expression; GO:0010556,regulation of macromolecule biosynthetic process; GO:0019219,regulation of nucleobase-containing compound metabolic process; GO:0…	--	XP_044355593.1 transcription factor bHLH51-like [Triticum aestivum]
TraesCS3D02G105100	1.74905389564078	0.857170033941787	0.0413007319574928	1	Up	0.23	0.07	0.47	0.9	1.22	0.66	GO:0003674,molecular_function; GO:0003700,DNA-binding transcription factor activity; GO:0006355,regulation of DNA-templated transcription; GO:0008150,biological_process; GO:0009889,regulation of biosynthetic process; GO:0010468,regulation of gene expression; GO:0010556,regulation of macromolecule biosynthetic process; GO:0019219,regulation of nucleobase-containing compound metabolic process; GO:0…	--	XP_044355596.1 putative transcription factor bHLH107 [Triticum aestivum]
TraesCS3D02G108700	-1.33583	0.35915941384297	0.00019974791058363	0.0393105523579898	Down	13.47	12.67	6.32	4.74	4.56	4.41	GO:0003674,molecular_function; GO:0003824,catalytic activity; GO:0005488,binding; GO:0005515,protein binding; GO:0006082,organic acid metabolic process; GO:0006520,cellular amino acid metabolic process; GO:0006807,nitrogen compound metabolic process; GO:0008150,biological_process; GO:0008152,metabolic process; GO:0008652,cellular amino acid biosynthetic process; GO:0009058,biosynthetic process; G…	ACS; 1-aminocyclopropane-1-carboxylate synthase [EC:4.4.1.14]; K01762;	XP_020188849.1 1-aminocyclopropane-1-carboxylate synthase 7 [Aegilops tauschii subsp. strangulata]
TraesCS3D02G114700	-4.99277	2.32752143277828	0.0319448486973567	1	Down	1.9	0	0.24	0	0	0	GO:0005575,cellular_component; GO:0005622,intracellular anatomical structure; GO:0005623,obsolete cell; GO:0005737,cytoplasm; GO:0006950,response to stress; GO:0008150,biological_process; GO:0009266,response to temperature stimulus; GO:0009408,response to heat; GO:0009628,response to abiotic stimulus; GO:0044424,obsolete intracellular part; GO:0044464,obsolete cell part; GO:0050896,response to st…	HSP20; HSP20 family protein; K13993;	XP_044353004.1 17.5 kDa class II heat shock protein-like [Triticum aestivum]
TraesCS3D02G115000	-2.21606	1.07334452327573	0.0389581231161721	1	Down	2.79	1.3	0.59	0.86	0.12	0.13	GO:0005575,cellular_component; GO:0005622,intracellular anatomical structure; GO:0005623,obsolete cell; GO:0005737,cytoplasm; GO:0006950,response to stress; GO:0008150,biological_process; GO:0009266,response to temperature stimulus; GO:0009408,response to heat; GO:0009628,response to abiotic stimulus; GO:0044424,obsolete intracellular part; GO:0044464,obsolete cell part; GO:0050896,response to st…	HSP20; HSP20 family protein; K13993;	XP_044353007.1 17.5 kDa class II heat shock protein-like [Triticum aestivum]
TraesCS3D02G118300	-1.65507	0.524220653946295	0.00159287782924988	0.141899561595218	Down	169.67	64.6	63.57	25.6	16.62	58.86	--	--	KAF6994286.1 hypothetical protein CFC21_011026 [Triticum aestivum]
TraesCS3D02G131200	-1.94637	0.62147478860651	0.00173703616233829	0.146557042820757	Down	20.38	5.09	3.88	2.03	3.43	2.75	GO:0003674,molecular_function; GO:0005215,transporter activity; GO:0005342,organic acid transmembrane transporter activity; GO:0005575,cellular_component; GO:0005622,intracellular anatomical structure; GO:0005623,obsolete cell; GO:0005737,cytoplasm; GO:0005739,mitochondrion; GO:0006810,transport; GO:0006811,ion transport; GO:0006820,anion transport; GO:0008028,monocarboxylic acid transmembrane tr…	--	XP_044355867.1 phosphoenolpyruvate/phosphate translocator 3, chloroplastic-like [Triticum aestivum]
TraesCS3D02G141900	-1.59936	0.418265241169712	0.000131411361152913	0.0305205454691883	Down	13.62	7.62	5.62	3.23	3.21	3.04	--	--	XP_044353094.1 chitinase 10-like [Triticum aestivum]
TraesCS3D02G148300	-1.10633	0.436303232863097	0.0112226239235961	0.414275394689642	Down	5.12	2.16	2.76	1.78	1.7	1.49	GO:0000249,C-22 sterol desaturase activity; GO:0003674,molecular_function; GO:0003824,catalytic activity; GO:0006629,lipid metabolic process; GO:0006694,steroid biosynthetic process; GO:0008150,biological_process; GO:0008152,metabolic process; GO:0008202,steroid metabolic process; GO:0008610,lipid biosynthetic process; GO:0009058,biosynthetic process; GO:0016125,sterol metabolic process; GO:00161…	CYP710A; sterol 22-desaturase [EC:1.14.19.41]; K09832;	XP_044356008.1 cytochrome P450 710A1-like [Triticum aestivum]
TraesCS3D02G153400	-1.09813	0.522333242925464	0.0355226199196123	0.68295748918893	Down	1.61	0.91	1.91	0.95	0.78	0.47	--	E3.2.1.4; endoglucanase [EC:3.2.1.4]; K01179;	KAF7035869.1 hypothetical protein CFC21_046656 [Triticum aestivum]
TraesCS3D02G153700	1.4823454995536	0.429362284396603	0.000555550726866163	0.0750213937906965	Up	3.42	2.42	3.21	10.45	9.83	6.57	--	--	XP_037409141.1 uncharacterized protein LOC119271395 [Triticum dicoccoides]
TraesCS3D02G157300	-1.10741	0.458322363932079	0.0156820352283621	0.490668566278646	Down	93.21	57.36	50.63	23.13	21.46	54.74	--	--	XP_044356095.1 uncharacterized protein LOC123077829 [Triticum aestivum]
TraesCS3D02G179000	1.64366802564822	0.579930242740075	0.00459332000114987	0.259523153725173	Up	0.51	0.2	0.49	1.03	1.62	1.31	GO:0000272,polysaccharide catabolic process; GO:0003674,molecular_function; GO:0003824,catalytic activity; GO:0004553,hydrolase activity, hydrolyzing O-glycosyl compounds; GO:0005575,cellular_component; GO:0005623,obsolete cell; GO:0005886,plasma membrane; GO:0005975,carbohydrate metabolic process; GO:0005976,polysaccharide metabolic process; GO:0008150,biological_process; GO:0008152,metabolic pr…	E3.2.1.21; beta-glucosidase [EC:3.2.1.21]; K01188; bglX; beta-glucosidase [EC:3.2.1.21]; K05349;	XP_044356363.1 beta-glucosidase BoGH3B-like [Triticum aestivum]
TraesCS3D02G188000	2.42358	0.465974936676216	1.98126969313892e-07	0.000361192541022415	Up	2.7	2.04	6.03	29.26	20.9	10.66	GO:0003674,molecular_function; GO:0005215,transporter activity; GO:0005310,dicarboxylic acid transmembrane transporter activity; GO:0005342,organic acid transmembrane transporter activity; GO:0005575,cellular_component; GO:0005622,intracellular anatomical structure; GO:0005623,obsolete cell; GO:0005737,cytoplasm; GO:0005773,vacuole; GO:0006810,transport; GO:0006811,ion transport; GO:0006820,anion…	--	XP_044356471.1 tonoplast dicarboxylate transporter-like [Triticum aestivum]
TraesCS3D02G210800	-2.83367	0.701643640374149	5.37671621435803e-05	0.0158644207608038	Down	3.42	8.65	1.77	0.92	0.42	0.73	GO:0006950,response to stress; GO:0008150,biological_process; GO:0009605,response to external stimulus; GO:0009991,response to extracellular stimulus; GO:0031667,response to nutrient levels; GO:0042594,response to starvation; GO:0050896,response to stimulus; GO:1990641,response to iron ion starvation;	--	XP_044356883.1 protein CONSERVED IN THE GREEN LINEAGE AND DIATOMS 27, chloroplastic-like [Triticum aestivum]
TraesCS3D02G211600	-1.27299	0.370587499225142	0.000592431432192276	0.0783436851198309	Down	10.38	8.94	5.02	4.47	2.72	3.56	--	--	XP_020147369.1 uncharacterized protein LOC109732597 [Aegilops tauschii subsp. strangulata]
TraesCS3D02G217800	1.34444673084021	0.398307765822647	0.000737093492799676	0.0908814911593224	Up	2.76	2.62	5.72	10.74	12.02	7.07	--	--	XP_044356991.1 transcription factor MYBS3-like [Triticum aestivum]
TraesCS3D02G223400	-1.50654	0.708363705533013	0.0334381763749832	0.66882904116811	Down	3.59	1.76	1.73	1.29	0.67	0.72	--	--	XP_020172554.1 uncharacterized protein LOC109758119 [Aegilops tauschii subsp. strangulata]
TraesCS3D02G224800	1.16248677194751	0.529296350037933	0.0280713969200198	0.625449347788046	Up	2.68	1.57	1.07	4.91	4.54	3.21	GO:0005575,cellular_component; GO:0005622,intracellular anatomical structure; GO:0005623,obsolete cell; GO:0005737,cytoplasm; GO:0009507,chloroplast; GO:0009526,plastid envelope; GO:0009532,plastid stroma; GO:0009536,plastid; GO:0009570,chloroplast stroma; GO:0009941,chloroplast envelope; GO:0031967,organelle envelope; GO:0031975,envelope; GO:0043226,organelle; GO:0043227,membrane-bounded organel…	RP-L31, rpmE; large subunit ribosomal protein L31; K02909;	XP_020178346.1 50S ribosomal protein L31 [Aegilops tauschii subsp. strangulata]
TraesCS3D02G225900	-2.12145	0.819894529988114	0.00966841771348331	0.381099909022977	Down	2.97	0.42	7.29	0.6	1.32	0.65	--	CYP735A; cytokinin trans-hydroxylase; K10717;	XP_020174389.1 cytochrome P450 72A15 [Aegilops tauschii subsp. strangulata]
TraesCS3D02G227100	-1.44309	0.66171684338078	0.0291965742622248	0.634997500304756	Down	3.12	1.31	2.13	0.38	0.71	1.45	GO:0006355,regulation of DNA-templated transcription; GO:0008150,biological_process; GO:0009889,regulation of biosynthetic process; GO:0009890,negative regulation of biosynthetic process; GO:0009892,negative regulation of metabolic process; GO:0010468,regulation of gene expression; GO:0010556,regulation of macromolecule biosynthetic process; GO:0010558,negative regulation of macromolecule biosynt…	--	XP_044353286.1 transcription repressor OFP8-like [Triticum aestivum]
TraesCS3D02G233300	-1.52754	0.56568549355846	0.00692709088099462	0.325469032453119	Down	5.58	2.63	2.29	1.5	1.05	1.34	GO:0000902,cell morphogenesis; GO:0000904,cell morphogenesis involved in differentiation; GO:0002084,protein depalmitoylation; GO:0003674,molecular_function; GO:0003824,catalytic activity; GO:0005575,cellular_component; GO:0005622,intracellular anatomical structure; GO:0005623,obsolete cell; GO:0005737,cytoplasm; GO:0005829,cytosol; GO:0006807,nitrogen compound metabolic process; GO:0006928,obsol…	LYPLA2; lysophospholipase II [EC:3.1.1.5]; K06130;	XP_044357027.1 acyl-protein thioesterase 1-like [Triticum aestivum]
TraesCS3D02G237800	-1.69973	0.451988719683615	0.000169534595978315	0.0365143183616586	Down	10.54	33.66	12.16	6.29	7.46	4.63	GO:0003674,molecular_function; GO:0003824,catalytic activity; GO:0004672,protein kinase activity; GO:0004674,protein serine/threonine kinase activity; GO:0004693,cyclin-dependent protein serine/threonine kinase activity; GO:0005575,cellular_component; GO:0005622,intracellular anatomical structure; GO:0005623,obsolete cell; GO:0005634,nucleus; GO:0006468,protein phosphorylation; GO:0006793,phospho…	--	XP_020177952.1 probable plastid-lipid-associated protein 14, chloroplastic [Aegilops tauschii subsp. strangulata]
TraesCS3D02G244800	-1.38833	0.674871186159383	0.0396691127976147	0.708350958888208	Down	3.21	1.7	1.9	1.15	0.48	1.15	GO:0001101,response to acid chemical; GO:0007154,cell communication; GO:0007165,signal transduction; GO:0008150,biological_process; GO:0009719,response to endogenous stimulus; GO:0009725,response to hormone; GO:0009751,response to salicylic acid; GO:0009753,response to jasmonic acid; GO:0009755,hormone-mediated signaling pathway; GO:0009863,salicylic acid mediated signaling pathway; GO:0009867,ja…	--	XP_020154079.1 monothiol glutaredoxin-S5 [Aegilops tauschii subsp. strangulata]
TraesCS3D02G247000	-1.93572	0.530231247763191	0.000261512030583506	0.0468381810566142	Down	30.15	11.43	8.61	5.39	2.88	5.8	--	--	XP_044357336.1 putative methyltransferase DDB_G0268948 [Triticum aestivum]
TraesCS3D02G256600	-1.10693	0.540455275714386	0.0405462431808476	0.714289073559813	Down	4.05	2.47	1.61	2.02	0.78	1.24	GO:0000165,MAPK cascade; GO:0000186,obsolete activation of MAPKK activity; GO:0000226,microtubule cytoskeleton organization; GO:0001101,response to acid chemical; GO:0001932,regulation of protein phosphorylation; GO:0001934,positive regulation of protein phosphorylation; GO:0003674,molecular_function; GO:0003824,catalytic activity; GO:0004672,protein kinase activity; GO:0004674,protein serine/thr…	MAPKKK17_18; mitogen-activated protein kinase kinase kinase 17/18; K20716;	XP_044353379.1 mitogen-activated protein kinase kinase kinase 17-like [Triticum aestivum]
TraesCS3D02G257900	-2.00721	0.518914200434625	0.000109687345204833	0.0266618596951462	Down	7.47	2.05	4.33	1.87	0.83	0.98	--	ABCB1, CD243; ATP-binding cassette, subfamily B (MDR/TAP), member 1 [EC:7.6.2.2]; K05658;	XP_044357477.1 ABC transporter B family member 4 isoform X1 [Triticum aestivum]
TraesCS3D02G266400	-2.19423	0.405851037973728	6.42695012618193e-08	0.000172665089047872	Down	115.65	88.28	35.61	16.88	16.58	22.58	GO:0003674,molecular_function; GO:0003824,catalytic activity; GO:0005575,cellular_component; GO:0005622,intracellular anatomical structure; GO:0005623,obsolete cell; GO:0005737,cytoplasm; GO:0006082,organic acid metabolic process; GO:0006520,cellular amino acid metabolic process; GO:0006536,glutamate metabolic process; GO:0006537,glutamate biosynthetic process; GO:0006541,glutamine metabolic proc…	GLT1; glutamate synthase (NADH) [EC:1.4.1.14]; K00264;	KAF7037454.1 hypothetical protein CFC21_047819 [Triticum aestivum]
TraesCS3D02G272200	-2.46474	1.04230130466717	0.0180443820284376	0.521533755571331	Down	1.34	0.19	0.08	0.16	0.09	0.06	GO:0003674,molecular_function; GO:0003824,catalytic activity; GO:0005215,transporter activity; GO:0005575,cellular_component; GO:0005623,obsolete cell; GO:0005886,plasma membrane; GO:0006810,transport; GO:0008150,biological_process; GO:0015399,primary active transmembrane transporter activity; GO:0016020,membrane; GO:0016021,integral component of membrane; GO:0016462,pyrophosphatase activity; GO:…	--	XP_020171444.1 ABC transporter G family member 32 isoform X1 [Aegilops tauschii subsp. strangulata]
TraesCS3D02G279800	-5.0179	2.41319255282882	0.0375840184069404	1	Down	0.92	0.06	0	0	0	0	GO:0003674,molecular_function; GO:0003824,catalytic activity; GO:0005575,cellular_component; GO:0005622,intracellular anatomical structure; GO:0005623,obsolete cell; GO:0005737,cytoplasm; GO:0005829,cytosol; GO:0008194,UDP-glycosyltransferase activity; GO:0016740,transferase activity; GO:0016757,glycosyltransferase activity; GO:0016758,hexosyltransferase activity; GO:0035251,UDP-glucosyltransfera…	GT1; anthocyanidin 5,3-O-glucosyltransferase [EC:2.4.1.-]; K12938;	XP_044357705.1 anthocyanidin 5,3-O-glucosyltransferase-like [Triticum aestivum]
TraesCS3D02G282000	-1.13854	0.564465290864235	0.0436929814822491	0.731357032719567	Down	12.75	9.66	4.52	4.46	3.69	4.89	--	--	XP_020149509.1 uncharacterized protein LOC109734730 [Aegilops tauschii subsp. strangulata]
TraesCS3D02G282600	-1.95151	0.616954961015492	0.00156079300016965	0.141049165283078	Down	17.34	5.32	8.59	1.84	1.11	5.66	--	--	XP_040260124.1 uncharacterized protein LOC109777739 [Aegilops tauschii subsp. strangulata]
TraesCS3D02G286100	-3.66153	1.68874819352657	0.0301440822719167	1	Down	0.85	0.67	0.61	0	0	0.16	--	--	XP_044357764.1 uncharacterized protein LOC123079146 [Triticum aestivum]
TraesCS3D02G293800	-1.1956	0.315139180198726	0.000148303921285551	0.0336452162756486	Down	45.55	28.38	29.32	11.8	15.5	20.68	GO:0003674,molecular_function; GO:0003824,catalytic activity; GO:0006082,organic acid metabolic process; GO:0006629,lipid metabolic process; GO:0006720,isoprenoid metabolic process; GO:0006721,terpenoid metabolic process; GO:0008150,biological_process; GO:0008152,metabolic process; GO:0008299,isoprenoid biosynthetic process; GO:0008300,isoprenoid catabolic process; GO:0008610,lipid biosynthetic p…	E1.14.11.13; gibberellin 2beta-dioxygenase [EC:1.14.11.13]; K04125;	XP_020179705.1 gibberellin 2-beta-dioxygenase 3 [Aegilops tauschii subsp. strangulata]
TraesCS3D02G305200	3.05766665382257	1.47056247769077	0.0375944017714303	1	Up	0	0.09	0.08	0.67	0.56	0.26	--	E1.11.1.7; peroxidase [EC:1.11.1.7]; K00430;	XP_044357980.1 peroxidase 2-like [Triticum aestivum]
TraesCS3D02G320400	-1.24577	0.560334623893315	0.0261982469416713	0.607306773450324	Down	71.98	13.59	27.93	16.56	11.33	23.39	--	--	XP_020164123.1 uncharacterized protein LOC109749587 [Aegilops tauschii subsp. strangulata]
TraesCS3D02G328400	2.2041619519738	0.887692828388052	0.0130272576236386	0.449914241137224	Up	0.41	0.52	0.33	5.07	0.3	0.79	--	IRAK4; interleukin-1 receptor-associated kinase 4 [EC:2.7.11.1]; K04733;	XP_020146328.1 leucine-rich repeat receptor-like serine/threonine-protein kinase At2g14510 [Aegilops tauschii subsp. strangulata]
TraesCS3D02G332400	-1.06659	0.511776750326266	0.0371523379199383	0.693650727550567	Down	4.49	2.12	2.66	0.99	1.63	2.07	--	--	XP_020201165.1 uncharacterized protein At5g19025 [Aegilops tauschii subsp. strangulata]
TraesCS3D02G333100	-1.98836	0.73551530167878	0.0068644107361325	0.323839044386214	Down	6.63	1.23	2.1	0.53	0.62	1.54	--	--	XP_020181126.1 NAC domain-containing protein 68 [Aegilops tauschii subsp. strangulata]
TraesCS3D02G349100	-1.31214	0.427562071579046	0.00214863192389472	0.167445674130086	Down	10.56	5.84	6.99	4.38	1.93	3.74	--	MGLL; acylglycerol lipase [EC:3.1.1.23]; K01054;	KAF7038510.1 hypothetical protein CFC21_048682 [Triticum aestivum]
TraesCS3D02G350700	-3.26119	0.99543855766826	0.0010523899326449	0.110668548980563	Down	3.22	0.91	0.9	0	0.23	0.33	--	--	KAF7038530.1 hypothetical protein CFC21_048700 [Triticum aestivum]
TraesCS3D02G351000	-1.56798	0.600072776257498	0.00897545777479134	0.37074295891168	Down	1.12	1.5	1.15	0.25	0.68	0.4	--	--	XP_044358423.1 AAA-ATPase At3g28600-like [Triticum aestivum]
TraesCS3D02G359400	1.74570272820963	0.860181144361562	0.0424115179905577	1	Up	0.45	0.15	0.33	2.01	0.8	0.5	GO:0000302,response to reactive oxygen species; GO:0001101,response to acid chemical; GO:0003674,molecular_function; GO:0003824,catalytic activity; GO:0004672,protein kinase activity; GO:0004674,protein serine/threonine kinase activity; GO:0004683,calmodulin-dependent protein kinase activity; GO:0005488,binding; GO:0005515,protein binding; GO:0005516,calmodulin binding; GO:0006468,protein phospho…	IRAK4; interleukin-1 receptor-associated kinase 4 [EC:2.7.11.1]; K04733;	XP_020200019.1 calmodulin-binding receptor-like cytoplasmic kinase 2 isoform X2 [Aegilops tauschii subsp. strangulata]
TraesCS3D02G361800	-1.77192	0.521694213426153	0.000682608771836262	0.0866760317372686	Down	43.05	15.64	13.27	8.3	3.82	10.46	--	--	XP_044358540.1 nematode resistance protein-like HSPRO1 [Triticum aestivum]
TraesCS3D02G363500	1.74939010580838	0.733598727168222	0.0170944966628923	0.506141869000775	Up	0.25	0.5	0.34	2.25	0.96	0.67	GO:0003674,molecular_function; GO:0003824,catalytic activity; GO:0004497,monooxygenase activity; GO:0005575,cellular_component; GO:0008150,biological_process; GO:0008152,metabolic process; GO:0009058,biosynthetic process; GO:0016020,membrane; GO:0016491,oxidoreductase activity; GO:0016705,oxidoreductase activity, acting on paired donors, with incorporation or reduction of molecular oxygen; GO:001…	CYP1A1; cytochrome P450 family 1 subfamily A polypeptide 1 [EC:1.14.14.1]; K07408;	XP_044358562.1 geraniol 8-hydroxylase-like isoform X3 [Triticum aestivum]
TraesCS3D02G366400	1.57770896241211	0.53571785568432	0.00322915935606808	0.214753025300286	Up	2.66	1.08	6.42	9.87	11.6	10.46	--	E3.2.1.14; chitinase [EC:3.2.1.14]; K01183;	XP_044358591.1 acidic endochitinase-like [Triticum aestivum]
TraesCS3D02G368000	-1.89709	0.723773287517827	0.00876450024980088	0.367145673674002	Down	14.88	2.37	3.68	2.05	0.93	3.07	--	--	XP_020158558.1 transcription factor DIVARICATA [Aegilops tauschii subsp. strangulata]
TraesCS3D02G370000	-1.09278	0.356446252971327	0.00217114655907199	0.167918448648227	Down	9.6	6.68	9.34	3.68	3.04	6	GO:0001101,response to acid chemical; GO:0003674,molecular_function; GO:0003824,catalytic activity; GO:0004842,ubiquitin-protein transferase activity; GO:0005575,cellular_component; GO:0005622,intracellular anatomical structure; GO:0005623,obsolete cell; GO:0005737,cytoplasm; GO:0005829,cytosol; GO:0006807,nitrogen compound metabolic process; GO:0006950,response to stress; GO:0008150,biological_p…	--	XP_020158531.1 E3 ubiquitin-protein ligase PUB23 [Aegilops tauschii subsp. strangulata]
TraesCS3D02G384100	-1.08755	0.310115807126661	0.000453307559768918	0.0663643879126381	Down	215.25	152.56	131.62	61.91	75.74	112.62	GO:0003674,molecular_function; GO:0003824,catalytic activity; GO:0004332,fructose-bisphosphate aldolase activity; GO:0005575,cellular_component; GO:0005622,intracellular anatomical structure; GO:0005623,obsolete cell; GO:0005737,cytoplasm; GO:0005829,cytosol; GO:0005975,carbohydrate metabolic process; GO:0005984,disaccharide metabolic process; GO:0005985,sucrose metabolic process; GO:0005986,sucr…	ALDO; fructose-bisphosphate aldolase, class I [EC:4.1.2.13]; K01623;	KAF7038934.1 hypothetical protein CFC21_049024 [Triticum aestivum]
TraesCS3D02G385500	-1.19698	0.55967500041712	0.0324593608318553	0.662086933046725	Down	5.71	4	1.88	2.89	1.32	1.22	--	--	XP_020195276.1 GRAS family protein RAD1 [Aegilops tauschii subsp. strangulata]
TraesCS3D02G390000	-3.18765	1.08083625482502	0.00318552831258248	0.212834152769336	Down	2.78	1.11	0.28	0.27	0.23	0	--	EIN3; ethylene-insensitive protein 3; K14514;	XP_020197833.1 ETHYLENE INSENSITIVE 3-like 5 protein [Aegilops tauschii subsp. strangulata]
TraesCS3D02G390100	-1.81348	0.66269158783939	0.00620901716467392	0.309854996945356	Down	3.55	2.53	4.58	1.74	0.43	1.08	GO:0000302,response to reactive oxygen species; GO:0001101,response to acid chemical; GO:0002831,regulation of response to biotic stimulus; GO:0005575,cellular_component; GO:0005622,intracellular anatomical structure; GO:0005623,obsolete cell; GO:0005634,nucleus; GO:0005737,cytoplasm; GO:0005739,mitochondrion; GO:0005829,cytosol; GO:0006950,response to stress; GO:0006970,response to osmotic stres…	--	XP_020197832.1 protein SENESCENCE-ASSOCIATED GENE 21, mitochondrial [Aegilops tauschii subsp. strangulata]
TraesCS3D02G390200	-4.74016	2.26595492917998	0.0364472935198524	1	Down	0	0.42	0.77	0	0	0	GO:0001101,response to acid chemical; GO:0001786,phosphatidylserine binding; GO:0003674,molecular_function; GO:0005488,binding; GO:0005507,copper ion binding; GO:0005543,phospholipid binding; GO:0005575,cellular_component; GO:0005622,intracellular anatomical structure; GO:0005623,obsolete cell; GO:0005737,cytoplasm; GO:0005829,cytosol; GO:0006950,response to stress; GO:0008150,biological_process;…	--	XP_020172536.1 cold shock protein CS66-like [Aegilops tauschii subsp. strangulata]
TraesCS3D02G396300	-2.23818	1.11403469208352	0.0445289326661897	1	Down	1.74	0.67	0.13	0.08	0.2	0.29	--	E3.2.1.15; polygalacturonase [EC:3.2.1.15]; K01184;	XP_040260493.2 polygalacturonase-like [Aegilops tauschii subsp. strangulata]
TraesCS3D02G401200	-1.12232	0.495466792128584	0.023501918792253	0.579263855504855	Down	69.82	24.86	35.17	18.15	10.66	34.77	GO:0000003,reproduction; GO:0002831,regulation of response to biotic stimulus; GO:0003006,developmental process involved in reproduction; GO:0003674,molecular_function; GO:0003676,nucleic acid binding; GO:0003677,DNA binding; GO:0003700,DNA-binding transcription factor activity; GO:0005488,binding; GO:0005575,cellular_component; GO:0005622,intracellular anatomical structure; GO:0005623,obsolete c…	--	XP_020187949.1 NAC domain-containing protein 48 [Aegilops tauschii subsp. strangulata]
TraesCS3D02G407000	-3.69956	1.75017186912878	0.0345299581535085	1	Down	1.94	0.09	0.08	0.1	0	0.08	GO:0000003,reproduction; GO:0000902,cell morphogenesis; GO:0002215,defense response to nematode; GO:0002682,regulation of immune system process; GO:0002684,positive regulation of immune system process; GO:0003006,developmental process involved in reproduction; GO:0003674,molecular_function; GO:0003824,catalytic activity; GO:0004601,peroxidase activity; GO:0005488,binding; GO:0005575,cellular_comp…	E1.11.1.7; peroxidase [EC:1.11.1.7]; K00430;	XP_044353788.1 peroxidase 2-like [Triticum aestivum]
TraesCS3D02G408000	2.06133329390153	0.536379058013988	0.000121513079776439	0.0288494658473876	Up	1.45	2.19	4.57	15.15	16.17	4.81	GO:0000151,ubiquitin ligase complex; GO:0000302,response to reactive oxygen species; GO:0001101,response to acid chemical; GO:0003674,molecular_function; GO:0005488,binding; GO:0005515,protein binding; GO:0005516,calmodulin binding; GO:0005575,cellular_component; GO:0005622,intracellular anatomical structure; GO:0005623,obsolete cell; GO:0005634,nucleus; GO:0005737,cytoplasm; GO:0006355,regulatio…	SPOP; speckle-type POZ protein; K10523;	XP_044359012.1 BTB/POZ and TAZ domain-containing protein 2-like [Triticum aestivum]
TraesCS3D02G408100	1.67935175667288	0.515104118076655	0.00111326581201234	0.113200504729422	Up	1.84	2.77	6.41	16.56	14.46	6.12	GO:0000151,ubiquitin ligase complex; GO:0000302,response to reactive oxygen species; GO:0001101,response to acid chemical; GO:0003674,molecular_function; GO:0005488,binding; GO:0005515,protein binding; GO:0005516,calmodulin binding; GO:0005575,cellular_component; GO:0005622,intracellular anatomical structure; GO:0005623,obsolete cell; GO:0005634,nucleus; GO:0005737,cytoplasm; GO:0006355,regulatio…	SPOP; speckle-type POZ protein; K10523;	XP_020174349.1 BTB/POZ and TAZ domain-containing protein 2 [Aegilops tauschii subsp. strangulata]
TraesCS3D02G416800	1.73864437679762	0.454719322756723	0.000131541189209941	0.0305205454691883	Up	28.69	20.85	14.13	128.3	58.33	39.98	--	--	XP_044353821.1 heterogeneous nuclear ribonucleoprotein A2 homolog 1-like isoform X2 [Triticum aestivum]
TraesCS3D02G417500	-1.21911	0.510199770378675	0.0168722741850746	0.504241941321506	Down	13.81	5.29	4.89	2.94	5.71	2.42	GO:0000103,sulfate assimilation; GO:0000302,response to reactive oxygen species; GO:0000741,karyogamy; GO:0005575,cellular_component; GO:0005622,intracellular anatomical structure; GO:0005623,obsolete cell; GO:0005737,cytoplasm; GO:0005829,cytosol; GO:0005911,cell-cell junction; GO:0006790,sulfur compound metabolic process; GO:0006950,response to stress; GO:0006979,response to oxidative stress; G…	SELENBP1; methanethiol oxidase [EC:1.8.3.4]; K17285;	XP_044359108.1 selenium-binding protein 1-like [Triticum aestivum]
TraesCS3D02G430600	1.06126558603071	0.430848959045696	0.0137704478831309	0.461144949275842	Up	6.17	5.55	8.43	26.13	9.7	8.54	--	--	XP_044359197.1 uncharacterized protein LOC123080351 [Triticum aestivum]
ENSRNA050023893	-1.4717	0.728406039337968	0.0433376351001493	0.72868935743829	Down	24.77	21.32	7.03	9.6	6.18	4.75	--	--	--
TraesCS3D02G434900	-5.4047	2.33662094259436	0.0207202698405837	1	Down	1.43	0	0.06	0	0	0	--	--	XP_020184163.1 transcription factor ICE1 [Aegilops tauschii subsp. strangulata]
TraesCS3D02G439500	1.32588678145731	0.620277242367619	0.0325515596826192	0.662086933046725	Up	0.16	0.43	0.88	1.63	1.31	0.95	--	--	KAF7039649.1 hypothetical protein CFC21_049608 [Triticum aestivum]
TraesCS3D02G444900	-3.42209	0.999545583860751	0.000617875685261914	0.0807884399659823	Down	9.51	2.07	0.22	0.27	0.39	0.54	GO:0003674,molecular_function; GO:0003824,catalytic activity; GO:0008150,biological_process; GO:0008152,metabolic process; GO:0016491,oxidoreductase activity; GO:0016722,oxidoreductase activity, acting on metal ions; GO:0055114,obsolete oxidation-reduction process;	E1.10.3.2; laccase [EC:1.10.3.2]; K05909;	XP_044353941.1 laccase-19 [Triticum aestivum]
TraesCS3D02G445300	-2.89623	1.22199415465767	0.0177841444838316	0.51757348096537	Down	4.54	0.18	0.34	0.31	0.25	0.18	GO:0001101,response to acid chemical; GO:0002239,response to oomycetes; GO:0002376,immune system process; GO:0003674,molecular_function; GO:0003824,catalytic activity; GO:0004364,glutathione transferase activity; GO:0005488,binding; GO:0005507,copper ion binding; GO:0005515,protein binding; GO:0005575,cellular_component; GO:0005576,extracellular region; GO:0005618,cell wall; GO:0005622,intracellu…	GST, gst; glutathione S-transferase [EC:2.5.1.18]; K00799;	XP_044353942.1 glutathione S-transferase 3-like [Triticum aestivum]
TraesCS3D02G448700	-1.74144	0.715892587838576	0.0149930148783764	0.479522834878898	Down	3.33	1.42	1.75	1.12	0.28	0.7	GO:0003674,molecular_function; GO:0003824,catalytic activity; GO:0016787,hydrolase activity; GO:0016788,hydrolase activity, acting on ester bonds; GO:0052689,carboxylic ester hydrolase activity; GO:0080032,methyl jasmonate esterase activity;	--	XP_020173791.1 esterase PIR7B [Aegilops tauschii subsp. strangulata]
TraesCS3D02G451200	-1.31564	0.294536260508614	7.93871938069624e-06	0.00449319119925631	Down	98.28	49.82	69.41	34.44	31.11	27.52	--	--	XP_044359343.1 uncharacterized protein LOC123080483 [Triticum aestivum]
TraesCS3D02G451900	-2.3599	1.0011483160946	0.0184135036470961	0.526564310177043	Down	6.33	1.22	0.24	0.58	0.56	0.51	GO:0003674,molecular_function; GO:0004857,enzyme inhibitor activity; GO:0005575,cellular_component; GO:0005618,cell wall; GO:0005622,intracellular anatomical structure; GO:0005623,obsolete cell; GO:0005737,cytoplasm; GO:0005794,Golgi apparatus; GO:0005911,cell-cell junction; GO:0008150,biological_process; GO:0009505,plant-type cell wall; GO:0009506,plasmodesma; GO:0012505,endomembrane system; GO:…	--	KAF7039798.1 hypothetical protein CFC21_049745 [Triticum aestivum]
TraesCS3D02G456200	-3.61609	1.61833737249161	0.0254537936313805	1	Down	2.7	0.26	0	0.1	0.08	0.09	--	--	KAF7039838.1 LOW QUALITY PROTEIN: hypothetical protein CFC21_049784 [Triticum aestivum]
TraesCS3D02G461200	-1.91883	0.629675710017246	0.00230886864425189	0.173491317337986	Down	3.18	1.56	1.41	0.55	0.84	0.35	GO:0000003,reproduction; GO:0001101,response to acid chemical; GO:0002239,response to oomycetes; GO:0003006,developmental process involved in reproduction; GO:0003674,molecular_function; GO:0003824,catalytic activity; GO:0005575,cellular_component; GO:0005622,intracellular anatomical structure; GO:0005623,obsolete cell; GO:0005737,cytoplasm; GO:0005829,cytosol; GO:0006725,cellular aromatic compou…	UGT76C1_2; cytokinin-N-glucosyltransferase [EC:2.4.1.-]; K13493;	XP_044359409.1 DIMBOA UDP-glucosyltransferase BX8-like isoform X1 [Triticum aestivum]
TraesCS3D02G467300	-1.36891	0.592180685017241	0.0207973778590135	0.551481637825113	Down	111.2	22.38	22.06	14.43	24.55	26.13	--	--	XP_044354052.1 chitinase CLP-like [Triticum aestivum]
TraesCS3D02G467500	-1.91459	0.847001696782252	0.0237940774857805	0.582806470854926	Down	16.42	1.95	1.21	1.86	1.78	2	--	--	XP_044354053.1 chitinase CLP-like [Triticum aestivum]
TraesCS3D02G467700	-1.63432	0.746822484811817	0.0286430475871024	0.631247026464833	Down	11.19	1.4	5.3	1.54	0.9	3.71	--	--	XP_044354054.1 chitinase CLP-like [Triticum aestivum]
TraesCS3D02G474800	1.29705389972231	0.452441542407403	0.00414660925547491	0.244429491921841	Up	14.8	27.99	64.38	73.4	113.3	88.89	--	--	XP_020147118.1 expansin-B7 [Aegilops tauschii subsp. strangulata]
TraesCS3D02G483200	1.6576259791771	0.657842202912582	0.0117423967347277	0.426006141666079	Up	1.91	2.24	1.52	11.52	4.76	2.75	GO:0003674,molecular_function; GO:0005488,binding; GO:0005509,calcium ion binding; GO:0005575,cellular_component; GO:0005622,intracellular anatomical structure; GO:0005623,obsolete cell; GO:0005634,nucleus; GO:0005737,cytoplasm; GO:0006950,response to stress; GO:0007275,multicellular organism development; GO:0008150,biological_process; GO:0009266,response to temperature stimulus; GO:0009409,respo…	CML; calcium-binding protein CML; K13448;	XP_020150509.1 probable calcium-binding protein CML10 [Aegilops tauschii subsp. strangulata]
TraesCS3D02G487200	3.53773163418869	1.74478836787543	0.0426011628110005	1	Up	0	0.13	0	0.73	0.72	0.26	--	--	XP_044354126.1 probable glutathione S-transferase [Triticum aestivum]
TraesCS3D02G495300	4.75472715761429	1.8286282108592	0.00931801215293357	1	Up	0	0	0	0.97	0.23	0.74	GO:0000302,response to reactive oxygen species; GO:0000976,transcription cis-regulatory region binding; GO:0000977,RNA polymerase II transcription regulatory region sequence-specific DNA binding; GO:0001067,transcription regulatory region nucleic acid binding; GO:0001101,response to acid chemical; GO:0003674,molecular_function; GO:0003676,nucleic acid binding; GO:0003677,DNA binding; GO:0003690,d…	--	XP_044354181.1 protein IRON-RELATED TRANSCRIPTION FACTOR 2-like [Triticum aestivum]
TraesCS3D02G495700	-1.06465	0.442075474208855	0.0160271129320974	0.494621511256899	Down	29.64	64.48	20.71	26.03	18.93	13.38	GO:0000302,response to reactive oxygen species; GO:0000976,transcription cis-regulatory region binding; GO:0000977,RNA polymerase II transcription regulatory region sequence-specific DNA binding; GO:0001067,transcription regulatory region nucleic acid binding; GO:0001101,response to acid chemical; GO:0003674,molecular_function; GO:0003676,nucleic acid binding; GO:0003677,DNA binding; GO:0003690,d…	--	XP_044354185.1 protein IRON-RELATED TRANSCRIPTION FACTOR 2-like [Triticum aestivum]
TraesCS3D02G512300	1.10417507891455	0.296295497813749	0.000194079373214244	0.0386983656473479	Up	19.38	25.93	30.76	75.58	57.59	39.56	GO:0000272,polysaccharide catabolic process; GO:0001871,obsolete pattern binding; GO:0002215,defense response to nematode; GO:0002376,immune system process; GO:0003674,molecular_function; GO:0003824,catalytic activity; GO:0004553,hydrolase activity, hydrolyzing O-glycosyl compounds; GO:0005488,binding; GO:0005575,cellular_component; GO:0005576,extracellular region; GO:0005618,cell wall; GO:000562…	--	XP_044359726.1 glucan endo-1,3-beta-glucosidase GV-like [Triticum aestivum]
TraesCS3D02G513300	1.65534228448044	0.420083652753129	8.1309811675248e-05	0.0218445228261212	Up	22.26	72.98	37.93	188.97	137.26	116.75	--	--	XP_020185804.1 uncharacterized protein LOC109771526 [Aegilops tauschii subsp. strangulata]
TraesCS3D02G513500	1.36572855776645	0.51042944082393	0.007458535039333	0.338719680678606	Up	0.2	0.51	0.49	1.05	0.93	1.28	--	--	XP_020185803.1 disease resistance protein RGA5 [Aegilops tauschii subsp. strangulata]
TraesCS3D02G513600	1.85939515735395	0.442745862051564	2.67281230672804e-05	0.0104485867717493	Up	2.3	9.6	6.11	27.67	21.27	19.89	--	--	KAF7040559.1 hypothetical protein CFC21_050451 [Triticum aestivum]
TraesCS3D02G513700	1.13347	0.497893518240774	0.0228146793119904	0.57172033634936	Up	1.18	1.09	1.36	4.43	2.11	1.94	--	--	KAF7040560.1 LOW QUALITY PROTEIN: hypothetical protein CFC21_050452 [Triticum aestivum]
TraesCS3D02G514100	-1.66244	0.482700011577294	0.000573069463108551	0.076376842674611	Down	1.78	3.63	1.75	0.76	1	0.63	GO:0003674,molecular_function; GO:0003824,catalytic activity; GO:0004497,monooxygenase activity; GO:0005575,cellular_component; GO:0005622,intracellular anatomical structure; GO:0005623,obsolete cell; GO:0005737,cytoplasm; GO:0006725,cellular aromatic compound metabolic process; GO:0006778,porphyrin-containing compound metabolic process; GO:0006779,porphyrin-containing compound biosynthetic proce…	CAO; chlorophyllide a oxygenase [EC:1.14.13.122]; K13600;	XP_020162939.1 chlorophyllide a oxygenase, chloroplastic [Aegilops tauschii subsp. strangulata]
TraesCS3D02G517700	-3.03887	1.28525035753117	0.0180582782674912	1	Down	7.72	0.38	3.42	0.42	0.34	0.74	--	--	XP_044359761.1 abscisic stress-ripening protein 1-like [Triticum aestivum]
TraesCS3D02G522900	-2.80327	1.21844649710998	0.02140924802898	1	Down	2.43	0.35	0.21	0.26	0.21	0	--	--	XP_044359777.1 uncharacterized protein LOC123080901 [Triticum aestivum]
TraesCS3D02G528100	2.02149347918168	0.859961963796822	0.0187392535166893	0.529421462990269	Up	0.39	0.11	0.15	2.06	0.48	0.3	--	--	KAF7040726.1 hypothetical protein CFC21_050613 [Triticum aestivum]
TraesCS3D02G534200	-1.3906	0.365124568940785	0.000139782707522336	0.0319964498003482	Down	27.81	34.15	13.86	12.41	9.55	8.87	GO:0000322,storage vacuole; GO:0000323,lytic vacuole; GO:0000325,plant-type vacuole; GO:0000326,protein storage vacuole; GO:0001101,response to acid chemical; GO:0003674,molecular_function; GO:0003824,catalytic activity; GO:0004175,endopeptidase activity; GO:0004197,cysteine-type endopeptidase activity; GO:0005575,cellular_component; GO:0005622,intracellular anatomical structure; GO:0005623,obsol…	LGMN; legumain [EC:3.4.22.34]; K01369;	XP_044359899.1 vacuolar-processing enzyme-like [Triticum aestivum]
TraesCS3D02G537800	-1.75763	0.394799769838735	8.50972551612926e-06	0.00467074127925611	Down	8.12	4.21	6.33	2.39	2.14	1.36	--	CYP735A; cytokinin trans-hydroxylase; K10717;	XP_044359927.1 cytochrome P450 72A15-like isoform X2 [Triticum aestivum]
TraesCS3D02G539600	1.78451446461441	0.583790736141998	0.00223735296134882	0.170193470896406	Up	0.21	0.33	0.3	0.85	0.86	1.32	--	--	KAF7040863.1 hypothetical protein CFC21_050731 [Triticum aestivum]
TraesCS3D02G540400	1.25912171805902	0.563595743226436	0.0254773731558917	0.60124480478155	Up	1.01	1.32	2.78	5.19	5.39	2.36	--	--	KAF7040872.1 hypothetical protein CFC21_050739 [Triticum aestivum]
TraesCS4A02G005800	-1.227	0.494805124826299	0.0131467767347132	0.450689871338775	Down	37.69	15.96	22.42	6.93	7.47	20.17	--	--	XP_037424004.1 ethylene-responsive transcription factor RAP2-12-like [Triticum dicoccoides]
TraesCS4A02G015700	-1.00094	0.343779205901807	0.00359621766488443	0.226657776469699	Down	65.59	33.6	37.18	24.97	18.02	29.63	--	--	XP_037419616.1 uncharacterized protein LOC119284589 [Triticum dicoccoides]
TraesCS4A02G021700	-3.94018	1.31854592191353	0.00280554982969034	1	Down	2.53	0.39	0.42	0.17	0.07	0	--	--	XP_044362260.1 protein SULFUR DEFICIENCY-INDUCED 2-like [Triticum aestivum]
TraesCS4A02G025400	1.86289209132289	0.352773981404865	1.28694191329867e-07	0.000268766945767193	Up	10.25	15.94	7.46	58.05	37.16	34.7	GO:0000041,transition metal ion transport; GO:0003674,molecular_function; GO:0005215,transporter activity; GO:0005385,zinc ion transmembrane transporter activity; GO:0005575,cellular_component; GO:0005623,obsolete cell; GO:0005886,plasma membrane; GO:0006810,transport; GO:0006811,ion transport; GO:0006812,cation transport; GO:0006829,zinc ion transport; GO:0008150,biological_process; GO:0008324,c…	--	XP_037424051.1 zinc transporter 9-like [Triticum dicoccoides]
TraesCS4A02G035900	-1.49217	0.402983855027898	0.000213229379176672	0.0403121987410119	Down	18.13	10.17	7.98	4.13	3.58	6.06	GO:0003674,molecular_function; GO:0005488,binding; GO:0005507,copper ion binding; GO:0005575,cellular_component; GO:0005622,intracellular anatomical structure; GO:0005623,obsolete cell; GO:0005737,cytoplasm; GO:0006810,transport; GO:0006811,ion transport; GO:0006812,cation transport; GO:0006873,cellular ion homeostasis; GO:0006875,cellular metal ion homeostasis; GO:0008150,biological_process; GO:…	--	XP_044362372.1 heavy metal-associated isoprenylated plant protein 6-like [Triticum aestivum]
TraesCS4A02G036700	1.00343462089187	0.442541875890568	0.0233637092115101	0.577810337549192	Up	4.07	5.15	4.25	6.19	11.31	11.03	--	--	XP_037424093.1 uncharacterized protein At5g01610-like [Triticum dicoccoides]
TraesCS4A02G043400	-2.15171	0.530577251100091	5.00471900248956e-05	0.0152063024691714	Down	111.39	49.04	23.12	21.58	13.82	9.09	--	--	KAF7041439.1 hypothetical protein CFC21_051234 [Triticum aestivum]
TraesCS4A02G045500	1.1266363732637	0.494745730891353	0.0227741168606619	0.571536280802599	Up	0.64	0.47	0.67	1.56	1.34	1.24	GO:0000272,polysaccharide catabolic process; GO:0003674,molecular_function; GO:0003824,catalytic activity; GO:0004553,hydrolase activity, hydrolyzing O-glycosyl compounds; GO:0005575,cellular_component; GO:0005576,extracellular region; GO:0005975,carbohydrate metabolic process; GO:0005976,polysaccharide metabolic process; GO:0008150,biological_process; GO:0008152,metabolic process; GO:0009056,cat…	E3.2.1.8, xynA; endo-1,4-beta-xylanase [EC:3.2.1.8]; K01181;	XP_037419886.1 endo-1,4-beta-xylanase 5-like [Triticum dicoccoides]
TraesCS4A02G059400	-1.5693	0.381472891821929	3.89204324136488e-05	0.0130703517931231	Down	13.95	5.87	8.51	3.36	3.15	3.67	--	--	XP_044362613.1 probable inactive poly [ADP-ribose]
TraesCS4A02G061400	-1.68662	0.714581678410489	0.0182605081261633	0.524076534885382	Down	1.23	0.6	0.67	0.2	0.17	0.45	GO:0002237,response to molecule of bacterial origin; GO:0002831,regulation of response to biotic stimulus; GO:0002833,positive regulation of response to biotic stimulus; GO:0003674,molecular_function; GO:0003824,catalytic activity; GO:0004672,protein kinase activity; GO:0004674,protein serine/threonine kinase activity; GO:0004675,transmembrane receptor protein serine/threonine kinase activity; GO…	IRAK4; interleukin-1 receptor-associated kinase 4 [EC:2.7.11.1]; K04733;	XP_044360218.1 serine/threonine receptor-like kinase NFP [Triticum aestivum]
TraesCS4A02G061700	-1.38379	0.526889376396383	0.008631020907698	0.364894483275002	Down	196.59	58.87	40.13	46.58	36.86	38.65	GO:0001666,response to hypoxia; GO:0003674,molecular_function; GO:0005488,binding; GO:0005575,cellular_component; GO:0005618,cell wall; GO:0005622,intracellular anatomical structure; GO:0005623,obsolete cell; GO:0005737,cytoplasm; GO:0005829,cytosol; GO:0005886,plasma membrane; GO:0005911,cell-cell junction; GO:0006950,response to stress; GO:0008144,obsolete drug binding; GO:0008150,biological_pr…	--	XP_044360219.1 non-symbiotic hemoglobin-like [Triticum aestivum]
TraesCS4A02G063000	-4.3499	2.06877779032166	0.0354972178350534	1	Down	0	0.12	1.15	0	0	0.06	--	--	KAF7041662.1 hypothetical protein CFC21_051427 [Triticum aestivum]
TraesCS4A02G066100	-2.2114	1.10238339804568	0.0448540578110231	1	Down	0.75	0.31	0.28	0.13	0.06	0.12	GO:0000302,response to reactive oxygen species; GO:0006950,response to stress; GO:0006979,response to oxidative stress; GO:0008150,biological_process; GO:0009266,response to temperature stimulus; GO:0009314,response to radiation; GO:0009408,response to heat; GO:0009416,response to light stimulus; GO:0009628,response to abiotic stimulus; GO:0009636,response to toxic substance; GO:0009642,response …	HSPA4; heat shock 70kDa protein 4; K09489;	KAF7041707.1 hypothetical protein CFC21_051460 [Triticum aestivum]
TraesCS4A02G066200	-1.03657	0.454901016546912	0.0226870759653657	0.569912299533509	Down	2.55	2.27	1.9	0.81	1.71	0.95	GO:0001101,response to acid chemical; GO:0003674,molecular_function; GO:0005215,transporter activity; GO:0005351,carbohydrate:proton symporter activity; GO:0005355,glucose transmembrane transporter activity; GO:0005356,glucose:proton symporter activity; GO:0005358,high-affinity glucose:proton symporter activity; GO:0005402,carbohydrate:cation symporter activity; GO:0005575,cellular_component; GO:…	--	XP_044362695.1 sugar transport protein MST4-like [Triticum aestivum]
TraesCS4A02G068100	1.51475259708415	0.719429909515445	0.0352486627565013	1	Up	0.73	0.43	0.91	1.58	2.87	1.83	GO:0000075,cell cycle checkpoint signaling; GO:0000077,DNA damage checkpoint signaling; GO:0000278,mitotic cell cycle; GO:0003674,molecular_function; GO:0003676,nucleic acid binding; GO:0003723,RNA binding; GO:0003729,mRNA binding; GO:0003730,mRNA 3'-UTR binding; GO:0005488,binding; GO:0005575,cellular_component; GO:0005622,intracellular anatomical structure; GO:0005623,obsolete cell; GO:0005634,…	SFRS2; splicing factor, arginine/serine-rich 2; K12891;	KAF7041734.1 hypothetical protein CFC21_051485 [Triticum aestivum]
TraesCS4A02G071700	-1.38393	0.414457186153311	0.000840354405973681	0.098611242880291	Down	18.93	23.77	7.79	5.94	7.64	7.05	--	--	XP_037420199.1 vegetative cell wall protein gp1-like [Triticum dicoccoides]
TraesCS4A02G080600	-1.10251	0.417932895608453	0.00833973981792483	0.35743242569771	Down	9.09	5.49	6.83	2.93	5.57	2.11	--	--	KAF7041895.1 hypothetical protein CFC21_051620 [Triticum aestivum]
TraesCS4A02G092100	-1.78441	0.398696918988905	7.61970600624185e-06	0.0043702010459395	Down	18.68	13.59	8.88	4.02	4.26	4.44	GO:0005575,cellular_component; GO:0005622,intracellular anatomical structure; GO:0005623,obsolete cell; GO:0005737,cytoplasm; GO:0009507,chloroplast; GO:0009536,plastid; GO:0043226,organelle; GO:0043227,membrane-bounded organelle; GO:0043229,intracellular organelle; GO:0043231,intracellular membrane-bounded organelle; GO:0044424,obsolete intracellular part; GO:0044444,obsolete cytoplasmic part; G…	HSP20; HSP20 family protein; K13993;	XP_037420356.1 17.4 kDa class I heat shock protein [Triticum dicoccoides]
TraesCS4A02G097900	-1.0141	0.317043231892634	0.00138087122398419	0.129467811560065	Down	72.76	89.05	57.71	49.62	42.28	23.68	GO:0000166,nucleotide binding; GO:0000302,response to reactive oxygen species; GO:0003674,molecular_function; GO:0005488,binding; GO:0005515,protein binding; GO:0005524,ATP binding; GO:0005575,cellular_component; GO:0005576,extracellular region; GO:0005618,cell wall; GO:0005622,intracellular anatomical structure; GO:0005623,obsolete cell; GO:0005737,cytoplasm; GO:0005739,mitochondrion; GO:0005773…	HSPA1s; heat shock 70kDa protein 1/2/6/8; K03283;	KAF7042091.1 hypothetical protein CFC21_051778 [Triticum aestivum]
TraesCS4A02G098600	-2.71609	0.972789	0.0052373571687241	0.280371728139863	Down	2.82	0.39	0.67	0.43	0.04	0.17	--	HSPA1s; heat shock 70kDa protein 1/2/6/8; K03283;	XP_044363031.1 heat shock cognate 70 kDa protein-like [Triticum aestivum]
TraesCS4A02G100900	-4.09382	2.03081253265431	0.04381552933865	1	Down	0.19	0.09	0.13	0	0	0	GO:0000228,nuclear chromosome; GO:0000775,chromosome, centromeric region; GO:0000785,chromatin; GO:0000792,heterochromatin; GO:0003674,molecular_function; GO:0003824,catalytic activity; GO:0005575,cellular_component; GO:0005622,intracellular anatomical structure; GO:0005623,obsolete cell; GO:0005634,nucleus; GO:0005694,chromosome; GO:0006139,nucleobase-containing compound metabolic process; GO:00…	EHMT; [histone H3]-lysine9 N-trimethyltransferase EHMT [EC:2.1.1.355]; K11420;	XP_044363050.1 histone-lysine N-methyltransferase family member SUVH9-like [Triticum aestivum]
TraesCS4A02G101000	-1.21091	0.374948197190416	0.0012399198379301	0.121248483002188	Down	74.52	79.93	37.67	37.54	20.53	30.35	--	--	XP_037424201.1 zinc finger protein ZAT12-like [Triticum dicoccoides]
TraesCS4A02G103700	-4.3364	1.73634012780839	0.0125094922717075	1	Down	1.1	0.78	0.09	0	0	0.1	GO:0003674,molecular_function; GO:0003824,catalytic activity; GO:0004364,glutathione transferase activity; GO:0005575,cellular_component; GO:0005622,intracellular anatomical structure; GO:0005623,obsolete cell; GO:0005737,cytoplasm; GO:0005829,cytosol; GO:0006518,peptide metabolic process; GO:0006575,cellular modified amino acid metabolic process; GO:0006749,glutathione metabolic process; GO:0006…	GST, gst; glutathione S-transferase [EC:2.5.1.18]; K00799;	XP_037420478.1 protein IN2-1 homolog B-like [Triticum dicoccoides]
TraesCS4A02G110300	-1.43601	0.620162311035373	0.0205830191888513	0.550085200286741	Down	1.66	1.01	0.86	0.37	0.36	0.66	GO:0000003,reproduction; GO:0000165,MAPK cascade; GO:0000186,obsolete activation of MAPKK activity; GO:0000746,obsolete conjugation; GO:0000747,conjugation with cellular fusion; GO:0000749,response to pheromone triggering conjugation with cellular fusion; GO:0000750,pheromone-dependent signal transduction involved in conjugation with cellular fusion; GO:0000935,division septum; GO:0001932,regulat…	--	XP_044361634.1 mitogen-activated protein kinase kinase kinase 18-like [Triticum aestivum]
TraesCS4A02G112800	-2.25325	0.842821050625918	0.00750721050824714	0.340380515572244	Down	6.21	1.04	0.41	0.69	0.44	0.61	--	IFI30, GILT; interferon, gamma-inducible protein 30; K08059;	KAF7042285.1 hypothetical protein CFC21_051928 [Triticum aestivum]
TraesCS4A02G116400	-1.53768	0.546265726566479	0.00487920199281554	0.269114912597761	Down	46.49	15.67	10.34	10.46	10.17	6.29	--	--	KAF7042324.1 hypothetical protein CFC21_051961 [Triticum aestivum]
TraesCS4A02G116800	-1.19484	0.567226880854723	0.0351643030402551	0.680425264855884	Down	17.43	5.09	6.4	5.18	3.75	4.61	GO:0005575,cellular_component; GO:0005622,intracellular anatomical structure; GO:0005623,obsolete cell; GO:0005737,cytoplasm; GO:0030016,myofibril; GO:0030017,sarcomere; GO:0030018,Z disc; GO:0031674,I band; GO:0043226,organelle; GO:0043228,non-membrane-bounded organelle; GO:0043229,intracellular organelle; GO:0043232,intracellular non-membrane-bounded organelle; GO:0043292,contractile fiber; GO:…	--	XP_044363235.1 dnaJ homolog subfamily B member 3-like [Triticum aestivum]
TraesCS4A02G120500	1.39412761302419	0.628571532818455	0.0265596107022822	0.611613550156822	Up	2.4	2.77	6.39	18.57	8.94	4.6	--	--	XP_037424242.1 ocs element-binding factor 1-like [Triticum dicoccoides]
TraesCS4A02G128500	-1.11405	0.492755681125856	0.0237679018569317	0.582806470854926	Down	8.88	10.42	4.01	4.52	4.17	2.79	--	--	KAF7042483.1 hypothetical protein CFC21_052073 [Triticum aestivum]
TraesCS4A02G133100	-1.27002	0.412101863905875	0.00205740743873155	0.163001367137738	Down	17.64	10.06	7.87	5.36	4.05	6.33	--	RP-L10e, RPL10; large subunit ribosomal protein L10e; K02866;	XP_037424257.1 acid phosphatase 1-like [Triticum dicoccoides]
TraesCS4A02G173300	1.07255497784576	0.453674123842761	0.0180713544234839	0.521749030852225	Up	14.04	8.11	7.94	37.86	16.12	13.46	GO:0000981,DNA-binding transcription factor activity, RNA polymerase II-specific; GO:0000988,obsolete transcription factor activity, protein binding; GO:0000989,obsolete transcription factor activity, transcription factor binding; GO:0001067,transcription regulatory region nucleic acid binding; GO:0001076,obsolete transcription factor activity, RNA polymerase II transcription factor binding; GO:0…	--	XP_044363898.1 myb-related protein MYBAS1-like isoform X1 [Triticum aestivum]
TraesCS4A02G175900	-1.06384	0.334431026617669	0.00146740222014484	0.135204957269482	Down	51.5	27.83	29.9	14.35	17.88	23.45	--	--	KAF7043145.1 hypothetical protein CFC21_052566 [Triticum aestivum]
TraesCS4A02G181100	-1.7767	0.583052874812812	0.00230953045467925	0.173491317337986	Down	1.28	1.59	1.18	0.63	0.36	0.28	--	--	XP_037421393.1 serine carboxypeptidase 1-like isoform X1 [Triticum dicoccoides]
TraesCS4A02G187500	1.34091326655936	0.487642389066207	0.00596338039820846	0.301984873439038	Up	2.45	3.05	0.84	4.08	7.15	5.88	GO:0000325,plant-type vacuole; GO:0001101,response to acid chemical; GO:0003674,molecular_function; GO:0005215,transporter activity; GO:0005575,cellular_component; GO:0005622,intracellular anatomical structure; GO:0005623,obsolete cell; GO:0005737,cytoplasm; GO:0005773,vacuole; GO:0005774,vacuolar membrane; GO:0005886,plasma membrane; GO:0006810,transport; GO:0006811,ion transport; GO:0006812,cat…	--	KAF7043293.1 hypothetical protein CFC21_052674 [Triticum aestivum]
TraesCS4A02G188100	1.21775672766072	0.593097778308245	0.0400518164451551	0.710864037010759	Up	0.26	0.46	0.87	1.01	1.66	1.24	GO:0003674,molecular_function; GO:0005215,transporter activity; GO:0005575,cellular_component; GO:0005622,intracellular anatomical structure; GO:0005623,obsolete cell; GO:0005737,cytoplasm; GO:0005783,endoplasmic reticulum; GO:0005886,plasma membrane; GO:0006810,transport; GO:0008150,biological_process; GO:0009914,hormone transport; GO:0009926,auxin polar transport; GO:0009966,regulation of signa…	--	XP_044364094.1 probable auxin efflux carrier component 1b [Triticum aestivum]
TraesCS4A02G194400	3.13068981340494	1.28061101725061	0.0144978934324472	1	Up	0.3	0	0.8	2.27	7.23	0.86	GO:0005575,cellular_component; GO:0006810,transport; GO:0006869,lipid transport; GO:0008150,biological_process; GO:0010876,lipid localization; GO:0016020,membrane; GO:0033036,macromolecule localization; GO:0051179,localization; GO:0051234,establishment of localization; GO:0071702,organic substance transport;	--	KAF7043380.1 hypothetical protein CFC21_052746 [Triticum aestivum]
TraesCS4A02G194800	1.30805875059188	0.441606013569876	0.00305598921869315	0.208546750893305	Up	0.94	2.26	2.88	5.82	6.39	3.7	GO:0003674,molecular_function; GO:0003824,catalytic activity; GO:0004672,protein kinase activity; GO:0004674,protein serine/threonine kinase activity; GO:0005575,cellular_component; GO:0005622,intracellular anatomical structure; GO:0005623,obsolete cell; GO:0006468,protein phosphorylation; GO:0006793,phosphorus metabolic process; GO:0006796,phosphate-containing compound metabolic process; GO:0006…	PRKAA, AMPK; 5'-AMP-activated protein kinase, catalytic alpha subunit [EC:2.7.11.11]; K07198;	KAF7043383.1 hypothetical protein CFC21_052748 [Triticum aestivum]
TraesCS4A02G196500	-1.2174	0.49599834863515	0.0141105034073004	0.465291115262046	Down	13.69	7.01	8.32	5.56	1.88	5.86	--	--	XP_037421577.1 uncharacterized protein At1g76070-like [Triticum dicoccoides]
TraesCS4A02G202200	-1.56436	0.487586105918623	0.00133488209188329	0.126417544304606	Down	311	165.16	109.62	61.63	35.01	114.97	--	ADH1; alcohol dehydrogenase class-P [EC:1.1.1.1]; K18857;	XP_037421624.1 alcohol dehydrogenase 3-like [Triticum dicoccoides]
TraesCS4A02G218500	-1.73519	0.651304642818307	0.00771773090588111	0.34357087524729	Down	10.11	5.1	1.64	1.52	2.03	1.88	--	--	XP_044360512.1 translation initiation factor IF-2-like [Triticum aestivum]
TraesCS4A02G226700	-4.36999	1.74423451640136	0.0122315096054743	1	Down	3.17	0.09	0.08	0.09	0	0.08	GO:0006950,response to stress; GO:0008150,biological_process; GO:0009266,response to temperature stimulus; GO:0009408,response to heat; GO:0009628,response to abiotic stimulus; GO:0050896,response to stimulus;	HSP20; HSP20 family protein; K13993;	KAF7043739.1 hypothetical protein CFC21_053055 [Triticum aestivum]
TraesCS4A02G234100	-2.13387	0.468084049814311	5.14628565277267e-06	0.00338970172631436	Down	21.61	6.93	9.01	3.16	3.46	2.55	--	--	XP_044364568.1 jasmonate-induced oxygenase 2-like [Triticum aestivum]
TraesCS4A02G235600	1.25771266444069	0.629267886830215	0.0456416937429992	0.743646414689571	Up	0.57	0.68	1.51	1.09	3.89	2	GO:0001101,response to acid chemical; GO:0003674,molecular_function; GO:0003824,catalytic activity; GO:0004672,protein kinase activity; GO:0004674,protein serine/threonine kinase activity; GO:0005488,binding; GO:0005515,protein binding; GO:0005575,cellular_component; GO:0005622,intracellular anatomical structure; GO:0005623,obsolete cell; GO:0005634,nucleus; GO:0005737,cytoplasm; GO:0005829,cytos…	SNRK2; serine/threonine-protein kinase SRK2 [EC:2.7.11.1]; K14498;	XP_020173394.1 serine/threonine-protein kinase SAPK10 [Aegilops tauschii subsp. strangulata]
TraesCS4A02G237300	1.12982590644804	0.542858357069358	0.0374107003761354	0.695586865410929	Up	0.85	0.73	0.95	0.92	3	1.94	--	--	XP_044364603.1 uncharacterized protein LOC123086850 [Triticum aestivum]
TraesCS4A02G245100	1.49906642072425	0.421300630053922	0.000373423444549563	0.0581096321910218	Up	54.08	19.77	68.74	184.52	128.41	113.07	--	--	XP_020166392.1 dormancy-associated protein 1 [Aegilops tauschii subsp. strangulata]
TraesCS4A02G248500	1.99509796055882	0.892591127908687	0.0254058189811433	0.60066698929711	Up	0	0.5	0.25	1.53	0.71	0.93	GO:0000325,plant-type vacuole; GO:0001101,response to acid chemical; GO:0003674,molecular_function; GO:0005215,transporter activity; GO:0005575,cellular_component; GO:0005622,intracellular anatomical structure; GO:0005623,obsolete cell; GO:0005737,cytoplasm; GO:0005773,vacuole; GO:0005774,vacuolar membrane; GO:0005886,plasma membrane; GO:0006810,transport; GO:0006811,ion transport; GO:0006812,cat…	--	XP_044360597.1 protein ZINC INDUCED FACILITATOR-LIKE 1-like [Triticum aestivum]
TraesCS4A02G248900	-3.98277	1.64975364692237	0.0157716327732075	1	Down	0.69	0.58	0.26	0.11	0	0	--	EIF3G; translation initiation factor 3 subunit G; K03248;	XP_044360598.1 eukaryotic translation initiation factor 3 subunit G-like [Triticum aestivum]
TraesCS4A02G253600	1.56930112736083	0.774480624676552	0.0427378812592995	0.724540990973599	Up	0.26	0.39	1.11	2.2	2.75	0.57	GO:0003674,molecular_function; GO:0003824,catalytic activity; GO:0008150,biological_process; GO:0008152,metabolic process; GO:0016740,transferase activity; GO:0016746,acyltransferase activity; GO:0016747,acyltransferase activity, transferring groups other than amino-acyl groups; GO:0016752,sinapoyltransferase activity; GO:0019748,secondary metabolic process;	SCPL19, SNG2; serine carboxypeptidase-like 19 [EC:3.4.16.- 2.3.1.91]; K09756;	KAF7044021.1 hypothetical protein CFC21_053306 [Triticum aestivum]
TraesCS4A02G255200	1.83945816540756	0.629136027199453	0.00345804057218532	0.221097108348672	Up	0.69	0.79	2.46	3.11	7.71	4.09	--	--	XP_044360612.1 uncharacterized protein LOC123082323 [Triticum aestivum]
TraesCS4A02G256500	-1.00198	0.416954867280839	0.0162574322907974	0.497709868372539	Down	5.96	2.86	4.21	2.02	1.77	3.12	GO:0003674,molecular_function; GO:0003824,catalytic activity; GO:0005488,binding; GO:0005515,protein binding; GO:0006082,organic acid metabolic process; GO:0006417,regulation of translation; GO:0006520,cellular amino acid metabolic process; GO:0006807,nitrogen compound metabolic process; GO:0008144,obsolete drug binding; GO:0008150,biological_process; GO:0008152,metabolic process; GO:0008652,cell…	ACS; 1-aminocyclopropane-1-carboxylate synthase [EC:4.4.1.14]; K01762;	XP_037422160.1 1-aminocyclopropane-1-carboxylate synthase 1-like [Triticum dicoccoides]
TraesCS4A02G259300	-4.6773	2.04819860647349	0.0223941998964227	1	Down	0.8	0.08	0.14	0	0	0	GO:0003674,molecular_function; GO:0003824,catalytic activity; GO:0016740,transferase activity; GO:0016746,acyltransferase activity; GO:0016747,acyltransferase activity, transferring groups other than amino-acyl groups; GO:0033809,anthocyanin 6''-O-malonyltransferase activity;	--	XP_037422192.1 phenolic glucoside malonyltransferase 1-like [Triticum dicoccoides]
TraesCS4A02G263600	-2.89134	0.839028539917342	0.000568818600818366	0.0760087577978364	Down	7.89	5.48	2.03	0.82	0.91	0.49	--	--	XP_037424465.1 cortical cell-delineating protein-like [Triticum dicoccoides]
TraesCS4A02G278500	-1.12535	0.483746801472217	0.0200015246143398	0.545102949246651	Down	4.1	2.45	1.84	1.95	1.04	1.12	GO:0003674,molecular_function; GO:0003824,catalytic activity; GO:0004812,aminoacyl-tRNA ligase activity; GO:0004824,lysine-tRNA ligase activity; GO:0005575,cellular_component; GO:0005622,intracellular anatomical structure; GO:0005623,obsolete cell; GO:0005737,cytoplasm; GO:0005829,cytosol; GO:0005911,cell-cell junction; GO:0009506,plasmodesma; GO:0016874,ligase activity; GO:0016875,ligase activit…	KARS, lysS; lysyl-tRNA synthetase, class II [EC:6.1.1.6]; K04567;	XP_044365074.1 lysine--tRNA ligase-like isoform X1 [Triticum aestivum]
TraesCS4A02G295500	-1.36398	0.693582764793982	0.0492333838285565	0.760689882567826	Down	6.63	4.1	1.7	2.07	0.93	2.18	--	--	XP_044360723.1 uncharacterized N-acetyltransferase YoaA-like [Triticum aestivum]
TraesCS4A02G296100	-3.51586	1.5886461458016	0.0268896335213613	1	Down	0.76	0.32	0.1	0.12	0	0	GO:0003674,molecular_function; GO:0005488,binding; GO:0005575,cellular_component; GO:0016020,membrane; GO:0019863,IgE binding; GO:0019865,immunoglobulin binding; GO:0044877,protein-containing complex binding;	--	XP_044365262.1 63 kDa globulin-like protein [Triticum aestivum]
TraesCS4A02G299000	-2.11862	0.638889004722959	0.00091283654705902	0.102408223175006	Down	25.51	7.8	3.9	4.57	1.73	2.94	--	--	XP_044360735.1 protein VAPYRIN-like [Triticum aestivum]
TraesCS4A02G326400	-1.31459	0.61085286008371	0.0313932557464132	0.653535375030857	Down	7.54	3.21	1.71	1.87	1.46	2.04	GO:0000160,phosphorelay signal transduction system; GO:0001101,response to acid chemical; GO:0003674,molecular_function; GO:0003676,nucleic acid binding; GO:0003677,DNA binding; GO:0003700,DNA-binding transcription factor activity; GO:0005488,binding; GO:0005575,cellular_component; GO:0005622,intracellular anatomical structure; GO:0005623,obsolete cell; GO:0005634,nucleus; GO:0005737,cytoplasm; G…	ERF1; ethylene-responsive transcription factor 1; K14516;	XP_037424604.1 ethylene-response factor C3-like [Triticum dicoccoides]
TraesCS4A02G327400	-1.54094	0.627768679008904	0.0141028290933996	0.465291115262046	Down	67.1	21.73	9.28	12.43	17.63	6.46	--	--	XP_044360833.1 uncharacterized protein LOC123082598 [Triticum aestivum]
TraesCS4A02G327900	1.03501155073088	0.478208905809477	0.0304374811709644	0.645216456134502	Up	3.1	4.77	8.41	18.09	10.37	6.66	GO:0005575,cellular_component; GO:0005622,intracellular anatomical structure; GO:0005623,obsolete cell; GO:0005634,nucleus; GO:0005694,chromosome; GO:0043226,organelle; GO:0043227,membrane-bounded organelle; GO:0043228,non-membrane-bounded organelle; GO:0043229,intracellular organelle; GO:0043231,intracellular membrane-bounded organelle; GO:0043232,intracellular non-membrane-bounded organelle; GO…	TR1; tropinone reductase I [EC:1.1.1.206]; K08081;	KAF7044877.1 hypothetical protein CFC21_054045 [Triticum aestivum]
TraesCS4A02G340400	-1.12995	0.436556900730998	0.00964462242866389	0.381099909022977	Down	20.25	10.04	13.03	5.68	4.83	10.53	--	--	XP_044360898.1 uncharacterized protein LOC123082681 [Triticum aestivum]
TraesCS4A02G347100	2.74698936784059	1.02617177493933	0.00743002950052585	1	Up	0.27	0	0.35	1.29	2.02	1.15	GO:0001653,peptide receptor activity; GO:0003674,molecular_function; GO:0005575,cellular_component; GO:0005622,intracellular anatomical structure; GO:0005623,obsolete cell; GO:0005737,cytoplasm; GO:0005886,plasma membrane; GO:0007154,cell communication; GO:0007165,signal transduction; GO:0008150,biological_process; GO:0009507,chloroplast; GO:0009536,plastid; GO:0009987,cellular process; GO:001602…	--	XP_044365733.1 tyrosine-sulfated glycopeptide receptor 1-like [Triticum aestivum]
TraesCS4A02G349700	-4.10694	1.78480185009286	0.0213882444377712	1	Down	1.62	0.72	0.13	0	0.13	0	--	GST, gst; glutathione S-transferase [EC:2.5.1.18]; K00799;	XP_044365758.1 glutathione S-transferase 4-like [Triticum aestivum]
TraesCS4A02G351600	1.03498259111648	0.499787044156204	0.0383730795630501	0.702475023405135	Up	1.61	1.81	2.85	7.92	3.08	2.57	--	--	KAF7045157.1 hypothetical protein CFC21_054292 [Triticum aestivum]
TraesCS4A02G352900	-1.14136	0.305549169658718	0.000187399524015135	0.0379595583466372	Down	10.05	19.47	13.62	7.01	6.03	7.64	--	--	XP_037422967.1 ammonium transporter 3 member 2 [Triticum dicoccoides]
TraesCS4A02G367300	-1.16854	0.370681789361646	0.00161925209726025	0.142790817780971	Down	79.16	81.24	37.36	42.01	26.29	25.55	GO:0001101,response to acid chemical; GO:0003674,molecular_function; GO:0005215,transporter activity; GO:0005575,cellular_component; GO:0005623,obsolete cell; GO:0005886,plasma membrane; GO:0006810,transport; GO:0006811,ion transport; GO:0006820,anion transport; GO:0006950,response to stress; GO:0008150,biological_process; GO:0008509,anion transmembrane transporter activity; GO:0009611,response t…	--	KAF7045329.1 hypothetical protein CFC21_054445 [Triticum aestivum]
TraesCS4A02G372500	-1.02464	0.377946837391468	0.00670658636751507	0.319756856578457	Down	2.92	3.06	2.59	1.39	1.64	1.43	--	--	KAF7045384.1 hypothetical protein CFC21_054496 [Triticum aestivum]
TraesCS4A02G376700	-3.61321	1.02455365390882	0.000420903639182043	1	Down	0.74	0.76	0.36	0.09	0	0.08	GO:0001505,regulation of neurotransmitter levels; GO:0003674,molecular_function; GO:0003824,catalytic activity; GO:0005575,cellular_component; GO:0005622,intracellular anatomical structure; GO:0005623,obsolete cell; GO:0005737,cytoplasm; GO:0005773,vacuole; GO:0005829,cytosol; GO:0005886,plasma membrane; GO:0006082,organic acid metabolic process; GO:0006807,nitrogen compound metabolic process; GO…	SUOX; sulfite oxidase [EC:1.8.3.1]; K00387; NR; nitrate reductase (NAD(P)H) [EC:1.7.1.1 1.7.1.2 1.7.1.3]; K10534;	VAH98510.1 unnamed protein product [Triticum turgidum subsp. durum]
TraesCS4A02G392100	-1.71514	0.544510073447835	0.00163341235436999	0.143439089526415	Down	46.81	11.49	19.18	6.78	6.22	12.24	--	--	XP_044366082.1 early nodulin-93-like [Triticum aestivum]
TraesCS4A02G392200	-1.07493	0.433079651118566	0.0130624528428909	0.449914241137224	Down	71.28	24.62	42.7	16.55	21.61	31.96	--	--	XP_044366083.1 early nodulin-93-like [Triticum aestivum]
TraesCS4A02G392700	-1.37116	0.623259526713973	0.0278082456089426	0.624670458595254	Down	31.69	13.16	15.64	7.16	2.05	15.68	--	--	KAF7045645.1 hypothetical protein CFC21_054729 [Triticum aestivum]
TraesCS4A02G404600	-1.17159	0.376139243041462	0.00184083897347697	0.152754201567581	Down	14.41	13.01	7.09	6.82	5.43	4.1	GO:0003674,molecular_function; GO:0003824,catalytic activity; GO:0004842,ubiquitin-protein transferase activity; GO:0006508,proteolysis; GO:0006511,ubiquitin-dependent protein catabolic process; GO:0006807,nitrogen compound metabolic process; GO:0008150,biological_process; GO:0008152,metabolic process; GO:0009056,catabolic process; GO:0009057,macromolecule catabolic process; GO:0009987,cellular p…	--	XP_037423190.1 E3 ubiquitin-protein ligase Os03g0188200-like [Triticum dicoccoides]
TraesCS4A02G407500	-1.26454	0.499048483254641	0.0112797889701932	0.41486872608141	Down	8.18	6	4.54	3.49	3.19	1.63	GO:0005575,cellular_component; GO:0005622,intracellular anatomical structure; GO:0005623,obsolete cell; GO:0005737,cytoplasm; GO:0005794,Golgi apparatus; GO:0006810,transport; GO:0006890,retrograde vesicle-mediated transport, Golgi to endoplasmic reticulum; GO:0006891,intra-Golgi vesicle-mediated transport; GO:0008150,biological_process; GO:0012505,endomembrane system; GO:0016192,vesicle-mediated…	--	XP_044366211.1 ras-related protein RABH1b-like [Triticum aestivum]
TraesCS4A02G415600	1.24088215823702	0.469540694192258	0.00822339258216432	0.356575399381991	Up	1.57	5.47	6.31	14.01	8.1	11.02	--	--	XP_037423108.1 WAT1-related protein At1g43650-like [Triticum dicoccoides]
TraesCS4A02G425200	1.63280362521487	0.662520514364807	0.0137191956042315	0.460418369242603	Up	5.16	2.52	4.58	9.45	23	7.92	--	--	KAF7046001.1 hypothetical protein CFC21_055061 [Triticum aestivum]
TraesCS4A02G441700	-2.49684	0.716390076189923	0.00049157936196966	0.0693167638998378	Down	26.55	8.2	3.97	1.96	0.93	4.49	--	--	XP_037419301.1 aspartic proteinase nepenthesin-1-like [Triticum dicoccoides]
TraesCS4A02G449900	1.36370429528049	0.684902827001463	0.0464708130228556	0.747666751398524	Up	0.39	1.63	1.88	7.1	1.89	1.53	--	--	XP_044366503.1 uncharacterized protein LOC123088371 [Triticum aestivum]
TraesCS4A02G458200	5.21429234762872	1.83986724788084	0.00459608443873328	1	Up	0	0	0.02	0.35	0.74	0	--	--	KAF7046411.1 hypothetical protein CFC21_055440 [Triticum aestivum]
TraesCS4A02G458300	5.59230944792071	1.69017681907227	0.000937259728778763	1	Up	0.02	0	0	0.24	0.92	0.02	--	--	XP_044366557.1 disease resistance protein RGA5-like isoform X1 [Triticum aestivum]
TraesCS4A02G460100	1.31372456814286	0.441801122640527	0.00294361591028469	0.203049829919571	Up	0.86	0.73	1.16	1.78	2.54	2.9	GO:0000003,reproduction; GO:0000902,cell morphogenesis; GO:0000904,cell morphogenesis involved in differentiation; GO:0003006,developmental process involved in reproduction; GO:0003674,molecular_function; GO:0003824,catalytic activity; GO:0004497,monooxygenase activity; GO:0005575,cellular_component; GO:0005622,intracellular anatomical structure; GO:0005623,obsolete cell; GO:0005737,cytoplasm; GO…	KAO; ent-kaurenoic acid monooxygenase [EC:1.14.14.107]; K04123;	XP_044366575.1 ent-kaurenoic acid oxidase 1-like [Triticum aestivum]
TraesCS4A02G480100	4.60564105503574	2.13089258406452	0.0306669959470882	1	Up	0	0	0	0.03	0.28	0.02	--	--	XP_044366683.1 putative disease resistance RPP13-like protein 1 [Triticum aestivum]
TraesCS4A02G483300	4.1965967795959	2.1169945029356	0.0474415224561422	1	Up	0	0	0	0.08	0.27	0.04	--	--	XP_044366709.1 receptor-like protein kinase 5 isoform X1 [Triticum aestivum]
TraesCS4A02G487400	1.58038192332743	0.655802530483924	0.0159593341876926	0.49378390830801	Up	0.09	0.17	0.21	0.56	0.46	0.44	--	--	XP_044361541.1 disease resistance protein PIK5-NP-like [Triticum aestivum]
TraesCS4A02G498000	-3.14354	0.939784345505106	0.000822943940010084	1	Down	2.9	3.65	1.84	0.45	0.37	0.2	--	--	XP_044361581.1 thaumatin-like protein [Triticum aestivum]
TraesCS4B02G000500	-2.39015	0.984787678271359	0.0152211325669101	1	Down	1.64	0.5	0.35	0.31	0.05	0.16	--	--	XP_044367712.1 ACT domain-containing protein ACR10-like [Triticum aestivum]
TraesCS4B02G014400	-1.28351	0.474123357441996	0.00678694996229026	0.321372783696759	Down	10.94	6.35	3.91	4.39	1.86	3.07	--	--	XP_044367819.1 protein VAPYRIN-like [Triticum aestivum]
TraesCS4B02G022800	-1.41488	0.611411278563055	0.0206611383873661	0.550729926361934	Down	4	1.6	1.85	1.08	1.3	0.61	--	--	XP_044372227.1 uncharacterized protein LOC123094239 [Triticum aestivum]
TraesCS4B02G024500	1.72641535481238	0.590857792051671	0.00347925960699256	0.221998508298669	Up	2.36	7.79	13.13	11.98	45.48	23.43	--	--	XP_044372238.1 uncharacterized protein LOC123094249 [Triticum aestivum]
TraesCS4B02G028500	1.06188783550262	0.46720573463039	0.0230353134602502	0.573859236495106	Up	0.41	0.52	0.76	1.35	1.16	1.21	GO:0000003,reproduction; GO:0001067,transcription regulatory region nucleic acid binding; GO:0003006,developmental process involved in reproduction; GO:0003674,molecular_function; GO:0003676,nucleic acid binding; GO:0003677,DNA binding; GO:0003700,DNA-binding transcription factor activity; GO:0005488,binding; GO:0005575,cellular_component; GO:0005622,intracellular anatomical structure; GO:0005623…	LIN54; protein lin-54; K21776;	XP_044367964.1 protein tesmin/TSO1-like CXC 2 [Triticum aestivum]
TraesCS4B02G028700	-1.01035	0.397067175279171	0.0109428187230081	0.408896910059516	Down	38.11	16.29	16.27	13.91	10.55	13.06	--	GGP; glucosinolate gamma-glutamyl hydrolase [EC:3.4.19.16]; K22314;	XP_044367967.1 gamma-glutamyl peptidase 5-like [Triticum aestivum]
TraesCS4B02G033600	4.50852809830834	2.14746088580653	0.0357755556170101	1	Up	0	0	0	0.18	1.74	0.16	GO:0005575,cellular_component; GO:0005576,extracellular region; GO:0005618,cell wall; GO:0005622,intracellular anatomical structure; GO:0005623,obsolete cell; GO:0005737,cytoplasm; GO:0030312,external encapsulating structure; GO:0044424,obsolete intracellular part; GO:0044464,obsolete cell part; GO:0048046,apoplast; GO:0071944,cell periphery;	--	XP_044368019.1 oxalate oxidase 2-like [Triticum aestivum]
TraesCS4B02G034500	-1.29736	0.449974599104224	0.00393679884149206	0.237483442602494	Down	17.25	8.95	6.18	6.17	4.84	3.11	GO:0003674,molecular_function; GO:0003824,catalytic activity; GO:0004812,aminoacyl-tRNA ligase activity; GO:0004824,lysine-tRNA ligase activity; GO:0005575,cellular_component; GO:0005622,intracellular anatomical structure; GO:0005623,obsolete cell; GO:0005737,cytoplasm; GO:0005829,cytosol; GO:0005911,cell-cell junction; GO:0009506,plasmodesma; GO:0016874,ligase activity; GO:0016875,ligase activit…	KARS, lysS; lysyl-tRNA synthetase, class II [EC:6.1.1.6]; K04567;	XP_044368023.1 lysine--tRNA ligase-like [Triticum aestivum]
TraesCS4B02G038100	2.79718138750171	0.968596708679644	0.00387860124270964	1	Up	0	0.03	0.16	0.46	0.59	0.38	GO:0000160,phosphorelay signal transduction system; GO:0001736,establishment of planar polarity; GO:0001738,morphogenesis of a polarized epithelium; GO:0002009,morphogenesis of an epithelium; GO:0002237,response to molecule of bacterial origin; GO:0002376,immune system process; GO:0003674,molecular_function; GO:0003676,nucleic acid binding; GO:0003723,RNA binding; GO:0003729,mRNA binding; GO:0005…	EIN2; ethylene-insensitive protein 2; K14513;	KAF7047407.1 hypothetical protein CFC21_056340 [Triticum aestivum]
TraesCS4B02G042500	-1.24077	0.401058485794815	0.00197652766994806	0.157890226780123	Down	7.17	7.61	5.67	4.48	1.67	3.06	--	--	XP_044368097.1 protein FAF-like, chloroplastic [Triticum aestivum]
TraesCS4B02G044700	-2.04545	0.972793038422258	0.0354958617557995	0.68295748918893	Down	4.59	1.72	0.6	0.15	0.6	1.04	--	--	XP_037428968.1 chemocyanin-like [Triticum dicoccoides]
TraesCS4B02G045100	-2.09645	0.878337237662934	0.0169940949641468	0.505422312654536	Down	7.75	0.47	1.93	1.22	0.58	0.77	--	IST1; vacuolar protein sorting-associated protein IST1; K19476;	KAF7047480.1 hypothetical protein CFC21_056407 [Triticum aestivum]
TraesCS4B02G051100	-2.16301	0.818035463809289	0.00818964333833233	0.355854486747361	Down	15.15	4.44	3.76	2.61	2.43	0.58	--	--	XP_037427706.1 cortical cell-delineating protein-like [Triticum dicoccoides]
TraesCS4B02G055400	-1.44557	0.563568423358561	0.0103168879474681	0.395661566700608	Down	27.95	16.12	10.79	6.83	2.32	12.34	GO:0003674,molecular_function; GO:0003824,catalytic activity; GO:0016740,transferase activity; GO:0016746,acyltransferase activity; GO:0016747,acyltransferase activity, transferring groups other than amino-acyl groups; GO:0033809,anthocyanin 6''-O-malonyltransferase activity;	--	XP_044372342.1 anthocyanidin 3-O-glucoside 6''-O-acyltransferase-like [Triticum aestivum]
TraesCS4B02G056800	1.04766793986179	0.284963666761176	0.000236459044701641	0.0432618348989078	Up	6.47	5.36	7.05	17.12	13.97	10.32	GO:0000003,reproduction; GO:0003006,developmental process involved in reproduction; GO:0003674,molecular_function; GO:0003824,catalytic activity; GO:0005575,cellular_component; GO:0005622,intracellular anatomical structure; GO:0005623,obsolete cell; GO:0005634,nucleus; GO:0005737,cytoplasm; GO:0006793,phosphorus metabolic process; GO:0006796,phosphate-containing compound metabolic process; GO:000…	ITPK1; inositol-1,3,4-trisphosphate 5/6-kinase / inositol-tetrakisphosphate 1-kinase [EC:2.7.1.159 2.7.1.134]; K00913;	XP_037429081.1 inositol-tetrakisphosphate 1-kinase 3-like isoform X1 [Triticum dicoccoides]
TraesCS4B02G058200	-1.26304	0.632202590634511	0.045733310102643	0.74416857321945	Down	6	1.35	2.69	1.78	0.69	2.01	GO:0003674,molecular_function; GO:0003824,catalytic activity; GO:0005488,binding; GO:0005515,protein binding; GO:0006082,organic acid metabolic process; GO:0006417,regulation of translation; GO:0006520,cellular amino acid metabolic process; GO:0006807,nitrogen compound metabolic process; GO:0008144,obsolete drug binding; GO:0008150,biological_process; GO:0008152,metabolic process; GO:0008652,cell…	ACS; 1-aminocyclopropane-1-carboxylate synthase [EC:4.4.1.14]; K01762;	XP_037429102.1 1-aminocyclopropane-1-carboxylate synthase 1-like [Triticum dicoccoides]
TraesCS4B02G064100	-1.02243	0.434825559304503	0.0187048401974509	0.529261955586963	Down	102.97	54.53	58.01	30.15	20.67	62.08	GO:0003674,molecular_function; GO:0003756,protein disulfide isomerase activity; GO:0003824,catalytic activity; GO:0005575,cellular_component; GO:0005622,intracellular anatomical structure; GO:0005623,obsolete cell; GO:0005737,cytoplasm; GO:0005783,endoplasmic reticulum; GO:0005789,endoplasmic reticulum membrane; GO:0006457,protein folding; GO:0006807,nitrogen compound metabolic process; GO:000815…	ERO1L; ERO1-like protein alpha [EC:1.8.4.-]; K10950; ERO1LB; ERO1-like protein beta [EC:1.8.4.-]; K10976;	XP_037429185.1 endoplasmic reticulum oxidoreductin-1-like [Triticum dicoccoides]
TraesCS4B02G064300	-3.602	1.42422191034057	0.011435643924562	1	Down	16.5	1.79	0.81	0	1.22	0.44	--	--	XP_037427729.1 uncharacterized protein LOC119293325 [Triticum dicoccoides]
TraesCS4B02G065500	1.20751636026925	0.476489052377199	0.0112705867987026	0.41486872608141	Up	1.17	1.61	2.93	5.85	5.39	2.7	GO:0000151,ubiquitin ligase complex; GO:0000731,DNA synthesis involved in DNA repair; GO:0002039,p53 binding; GO:0002831,regulation of response to biotic stimulus; GO:0002832,negative regulation of response to biotic stimulus; GO:0003674,molecular_function; GO:0003824,catalytic activity; GO:0004842,ubiquitin-protein transferase activity; GO:0005488,binding; GO:0005515,protein binding; GO:0005575,…	RCHY1, PIRH2; RING finger and CHY zinc finger domain-containing protein 1 [EC:2.3.2.27]; K10144;	XP_037429199.1 E3 ubiquitin-protein ligase SRFP1 [Triticum dicoccoides]
TraesCS4B02G065700	-4.2396	1.66609021433271	0.0109389659361394	1	Down	0.67	0.93	0.17	0.1	0	0	--	EIF3G; translation initiation factor 3 subunit G; K03248;	XP_037427739.1 eukaryotic translation initiation factor 3 subunit G-like [Triticum dicoccoides]
TraesCS4B02G066300	1.96825433882866	0.661558084709968	0.00292816737881591	0.202257515360837	Up	0.23	0.68	0.31	1.98	0.87	2.15	GO:0000325,plant-type vacuole; GO:0001101,response to acid chemical; GO:0003674,molecular_function; GO:0005215,transporter activity; GO:0005575,cellular_component; GO:0005622,intracellular anatomical structure; GO:0005623,obsolete cell; GO:0005737,cytoplasm; GO:0005773,vacuole; GO:0005774,vacuolar membrane; GO:0005886,plasma membrane; GO:0006810,transport; GO:0006811,ion transport; GO:0006812,cat…	--	XP_037427741.1 protein ZINC INDUCED FACILITATOR-LIKE 1-like [Triticum dicoccoides]
TraesCS4B02G068300	-1.30291	0.543246493141105	0.0164677860809738	0.499399564611634	Down	3.01	1.65	1.17	0.91	0.75	0.87	GO:0003674,molecular_function; GO:0003824,catalytic activity; GO:0006066,alcohol metabolic process; GO:0006793,phosphorus metabolic process; GO:0006796,phosphate-containing compound metabolic process; GO:0008150,biological_process; GO:0008152,metabolic process; GO:0009058,biosynthetic process; GO:0009987,cellular process; GO:0010264,myo-inositol hexakisphosphate biosynthetic process; GO:0016301,k…	MIK; 1D-myo-inositol 3-kinase [EC:2.7.1.64]; K19517;	KAF7047753.1 hypothetical protein CFC21_056637 [Triticum aestivum]
TraesCS4B02G070300	1.68367557405155	0.445846367236318	0.000159138104322966	0.0351653875981203	Up	45.53	16.39	56.86	187.75	128.06	87.75	--	--	XP_020166392.1 dormancy-associated protein 1 [Aegilops tauschii subsp. strangulata]
TraesCS4B02G081200	-2.20496	1.03528786671908	0.0331880386905527	1	Down	1.01	0.19	1.01	0.34	0.06	0.12	--	--	XP_044368495.1 jasmonate-induced oxygenase 2-like [Triticum aestivum]
TraesCS4B02G096700	1.32428285733127	0.602321296035314	0.0279041018584335	0.625449347788046	Up	0.65	0.96	1.23	4.23	1.46	1.88	--	--	KAF7048089.1 hypothetical protein CFC21_056906 [Triticum aestivum]
TraesCS4B02G097300	-1.96037	0.60812711728367	0.00126580315480958	0.121911173655198	Down	22.32	5.91	4.95	2.5	3.21	3.46	--	--	XP_044372475.1 uncharacterized protein LOC123094565 [Triticum aestivum]
TraesCS4B02G102000	-1.67498	0.444605293813585	0.00016499418900395	0.0361464737240628	Down	32.4	12.72	13.51	6.72	4.5	8.41	--	--	XP_044372492.1 aspartic proteinase nepenthesin-2-like [Triticum aestivum]
TraesCS4B02G106400	-1.51507	0.525351141088084	0.00392749994209962	0.237483442602494	Down	112.32	45.76	50.93	20.35	11.27	46.35	--	ADH1; alcohol dehydrogenase class-P [EC:1.1.1.1]; K18857;	KAF7048205.1 hypothetical protein CFC21_057006 [Triticum aestivum]
TraesCS4B02G116300	2.56902790862785	0.874312988553941	0.003299760478203	1	Up	0.67	0.16	0.45	1.62	4.33	2.09	--	--	XP_044372531.1 basic blue protein-like [Triticum aestivum]
TraesCS4B02G118800	-1.35134	0.591145607616432	0.0222564557971491	0.567189608669734	Down	16.93	4.82	6.37	3.87	1.92	6	--	--	XP_037429788.1 uncharacterized protein At1g76070-like [Triticum dicoccoides]
TraesCS4B02G124800	-2.42996	1.13923341882903	0.0329262052897275	1	Down	1.71	0.26	0.23	0.07	0.18	0.19	GO:0003674,molecular_function; GO:0003824,catalytic activity; GO:0004838,L-tyrosine:2-oxoglutarate aminotransferase activity; GO:0005575,cellular_component; GO:0005622,intracellular anatomical structure; GO:0005623,obsolete cell; GO:0005737,cytoplasm; GO:0005829,cytosol; GO:0006082,organic acid metabolic process; GO:0006520,cellular amino acid metabolic process; GO:0006570,tyrosine metabolic proc…	TAT; tyrosine aminotransferase [EC:2.6.1.5]; K00815;	VAI03886.1 unnamed protein product [Triticum turgidum subsp. durum]
TraesCS4B02G126400	1.01536695764825	0.508607016762874	0.045893841778834	0.74535512364002	Up	0.45	0.5	0.82	1.9	1.15	0.75	GO:0003674,molecular_function; GO:0003774,cytoskeletal motor activity; GO:0003777,microtubule motor activity; GO:0003824,catalytic activity; GO:0005488,binding; GO:0005515,protein binding; GO:0005575,cellular_component; GO:0005622,intracellular anatomical structure; GO:0005623,obsolete cell; GO:0005856,cytoskeleton; GO:0005871,kinesin complex; GO:0005875,microtubule associated complex; GO:0006928…	--	KAF7048449.1 hypothetical protein CFC21_057208 [Triticum aestivum]
TraesCS4B02G135200	-1.22595	0.601111223896609	0.0414032175460456	0.716985735029749	Down	1.51	1.05	3.06	1.16	0.77	0.62	--	--	XP_044369231.1 cytochrome P450 94C1-like [Triticum aestivum]
TraesCS4B02G178300	5.22575598350073	1.64103480502979	0.0014504075331775	1	Up	0	0	0	0.32	0.63	0.28	--	--	XP_044369953.1 formin-like protein 3 [Triticum aestivum]
TraesCS4B02G201600	-1.43401	0.447325261934799	0.00134714788337166	0.126970619162361	Down	19.04	7.77	6.78	4.74	3.27	5.3	GO:0000902,cell morphogenesis; GO:0003674,molecular_function; GO:0003824,catalytic activity; GO:0004672,protein kinase activity; GO:0005575,cellular_component; GO:0005623,obsolete cell; GO:0005886,plasma membrane; GO:0005911,cell-cell junction; GO:0006468,protein phosphorylation; GO:0006793,phosphorus metabolic process; GO:0006796,phosphate-containing compound metabolic process; GO:0006807,nitrog…	--	XP_044370278.1 receptor-like protein kinase HERK 1 [Triticum aestivum]
TraesCS4B02G203400	-1.17178	0.58967535106046	0.0469043878436684	0.749213409736137	Down	19.13	27.28	7.25	14.81	5.86	4.78	--	--	XP_044372738.1 zinc finger protein ZAT12-like [Triticum aestivum]
TraesCS4B02G205700	-2.6686	1.07033817268248	0.0126587587273023	0.44497555276591	Down	2.74	0.18	0.29	0.25	0.17	0.13	--	HSPA1s; heat shock 70kDa protein 1/2/6/8; K03283;	XP_044370314.1 heat shock cognate 70 kDa protein-like [Triticum aestivum]
TraesCS4B02G206700	-1.07564	0.288268858922354	0.000190446706328798	0.0383465203604903	Down	86.48	70.1	55.94	44.77	37.26	25.42	GO:0000166,nucleotide binding; GO:0000302,response to reactive oxygen species; GO:0003674,molecular_function; GO:0005488,binding; GO:0005515,protein binding; GO:0005524,ATP binding; GO:0005575,cellular_component; GO:0005576,extracellular region; GO:0005618,cell wall; GO:0005622,intracellular anatomical structure; GO:0005623,obsolete cell; GO:0005737,cytoplasm; GO:0005739,mitochondrion; GO:0005773…	HSPA1s; heat shock 70kDa protein 1/2/6/8; K03283;	XP_044370328.1 heat shock cognate 70 kDa protein 2-like [Triticum aestivum]
TraesCS4B02G223400	-1.83634	0.403238490767492	5.26421810931493e-06	0.00340141789101241	Down	9.81	4.9	4.84	1.78	2.21	1.85	--	--	KAF7049718.1 hypothetical protein CFC21_058205 [Triticum aestivum]
TraesCS4B02G227600	-2.00309	0.503331413656789	6.9011293268555e-05	0.0193553926642494	Down	22.31	16.4	5.16	3.81	3.27	4.65	--	--	XP_044370564.1 vegetative cell wall protein gp1-like [Triticum aestivum]
TraesCS4B02G231400	-1.24017	0.410576074563949	0.00252304780295675	0.182938885087965	Down	24.14	17.08	14.01	5.91	5.52	13.43	GO:0003674,molecular_function; GO:0003824,catalytic activity; GO:0004351,glutamate decarboxylase activity; GO:0005488,binding; GO:0005515,protein binding; GO:0005516,calmodulin binding; GO:0005575,cellular_component; GO:0005622,intracellular anatomical structure; GO:0005623,obsolete cell; GO:0005634,nucleus; GO:0005737,cytoplasm; GO:0005829,cytosol; GO:0008150,biological_process; GO:0010035,respo…	E4.1.1.15, gadB, gadA, GAD; glutamate decarboxylase [EC:4.1.1.15]; K01580;	XP_044370628.1 glutamate decarboxylase 1-like [Triticum aestivum]
TraesCS4B02G233300	-1.55719	0.624641561873623	0.0126691774265997	0.44497555276591	Down	16.16	6.06	2.62	1.59	3.61	3.89	GO:0000003,reproduction; GO:0000041,transition metal ion transport; GO:0000325,plant-type vacuole; GO:0003006,developmental process involved in reproduction; GO:0003674,molecular_function; GO:0005215,transporter activity; GO:0005384,manganese ion transmembrane transporter activity; GO:0005575,cellular_component; GO:0005622,intracellular anatomical structure; GO:0005623,obsolete cell; GO:0005737,c…	--	XP_020188319.1 metal tolerance protein 4 isoform X1 [Aegilops tauschii subsp. strangulata]
TraesCS4B02G235000	-1.40107	0.413337206372814	0.000699840287927371	0.0875572242579722	Down	15.42	6.43	12.28	3.51	3.68	6.53	--	--	XP_044370670.1 probable inactive poly [ADP-ribose]
TraesCS4B02G237600	-1.20773	0.493290167073503	0.0143524810696791	0.468129326646498	Down	8.5	4.01	10.3	5.48	3.11	1.89	GO:0003674,molecular_function; GO:0003824,catalytic activity; GO:0004497,monooxygenase activity; GO:0005575,cellular_component; GO:0005622,intracellular anatomical structure; GO:0005623,obsolete cell; GO:0005737,cytoplasm; GO:0006082,organic acid metabolic process; GO:0006629,lipid metabolic process; GO:0006950,response to stress; GO:0006952,defense response; GO:0008150,biological_process; GO:000…	AOS; hydroperoxide dehydratase [EC:4.2.1.92]; K01723;	XP_037425743.1 allene oxide synthase 2-like [Triticum dicoccoides]
TraesCS4B02G263900	-1.70961	0.409973941463664	3.04529633200951e-05	0.0112023625920797	Down	28.26	15.16	12.06	8.02	6.31	3.84	--	--	AGI96996.1 putative high-affinity sulfate transporter [Triticum turgidum subsp. durum]
TraesCS4B02G278600	1.8817505610327	0.534557487968575	0.000431217575263779	0.0643611144132737	Up	14.27	24.86	5.21	93.13	41.21	39.63	GO:0000041,transition metal ion transport; GO:0003674,molecular_function; GO:0005215,transporter activity; GO:0005385,zinc ion transmembrane transporter activity; GO:0005575,cellular_component; GO:0005623,obsolete cell; GO:0005886,plasma membrane; GO:0006810,transport; GO:0006811,ion transport; GO:0006812,cation transport; GO:0006829,zinc ion transport; GO:0008150,biological_process; GO:0008324,c…	--	XP_044366880.1 zinc transporter 9-like [Triticum aestivum]
TraesCS4B02G281800	-3.89544	1.52710867135117	0.0107456820963225	1	Down	1.66	0.15	0.35	0.09	0	0.08	--	--	XP_037428138.1 protein SULFUR DEFICIENCY-INDUCED 2-like [Triticum dicoccoides]
TraesCS4B02G288300	-1.07911	0.336477410772577	0.00134083924034463	0.126746553747021	Down	228.31	115.93	129.4	88.57	59.81	90.59	--	--	XP_044366894.1 uncharacterized protein LOC123089235 [Triticum aestivum]
TraesCS4B02G291700	1.09023134322854	0.445015046919266	0.0142905721905887	0.468129326646498	Up	1.5	1.1	2.99	4.9	4.45	3.23	--	--	XP_044371239.1 cytochrome P450 716A1-like isoform X1 [Triticum aestivum]
TraesCS4B02G291800	1.29611831010122	0.5477692804851	0.0179729170943043	0.520673980180911	Up	1.02	1.37	3.97	5.5	5.24	5.76	--	--	XP_044371242.1 dirigent protein 1-like [Triticum aestivum]
TraesCS4B02G296500	-1.48591	0.613199617184821	0.0153842948408474	0.486073069442393	Down	15.43	2.5	14.3	3.75	5.48	3	--	--	XP_044366922.1 probable glutathione S-transferase GSTU6 [Triticum aestivum]
TraesCS4B02G299600	1.16004855102351	0.406330249992763	0.00430449377708362	0.250944726595159	Up	5.89	3.18	3.59	9.95	13.72	6.5	--	--	XP_044371311.1 ethylene-responsive transcription factor ERF112-like [Triticum aestivum]
TraesCS4B02G308800	1.97009944877405	0.841815673707205	0.0192683640164861	1	Up	0.33	1.28	1.74	2.47	6.42	5.02	--	--	XP_044366978.1 flowering-promoting factor 1-like protein 5 [Triticum aestivum]
TraesCS4B02G313300	4.99294254978956	2.34972658949106	0.0335946553685218	0.670399938850604	Up	0.26	0	0.69	4.45	27.6	0	--	--	XP_044371424.1 cortical cell-delineating protein-like [Triticum aestivum]
TraesCS4B02G315800	1.52595682633869	0.564846199284442	0.00690183601359378	0.325003892355991	Up	0.63	1.11	1.34	3.12	4.88	1.39	--	BEBT, AMAT; benzyl alcohol O-benzoyltransferase [EC:2.3.1.196 2.3.1.232]; K19861;	XP_037428217.1 benzyl alcohol O-benzoyltransferase-like [Triticum dicoccoides]
TraesCS4B02G346900	1.67173123800583	0.792937683016825	0.0350071497770933	0.67949849964884	Up	0.44	1.17	0.87	5.74	1.36	1.25	--	--	XP_037426772.1 flavanone 3-dioxygenase 2-like [Triticum dicoccoides]
TraesCS4B02G361300	-1.16269	0.526895748219375	0.0273358627717047	0.620518133288474	Down	1.14	2.05	1.36	0.61	0.56	0.98	--	--	XP_044367189.1 transcriptional repressor NF-X1 [Triticum aestivum]
TraesCS4B02G368300	2.57490583651406	0.937483497482549	0.00602138503128838	0.304318414774372	Up	1.02	0.25	0.9	3.56	1.59	8.54	--	--	XP_044371912.1 cortical cell-delineating protein-like [Triticum aestivum]
TraesCS4B02G368600	1.43631591093087	0.704413598736703	0.0414476780623495	0.716985735029749	Up	0.75	3.44	4.68	12.98	8.5	3.85	--	--	XP_037428377.1 cortical cell-delineating protein-like [Triticum dicoccoides]
TraesCS4B02G368700	2.65550723421749	0.854637472302606	0.00188885260705733	1	Up	0.25	0.74	0.67	3.52	4.92	2.65	--	--	XP_037428379.1 cortical cell-delineating protein-like [Triticum dicoccoides]
TraesCS4B02G369000	-3.58771	1.28234600412178	0.00514565371985376	0.278196407663441	Down	369.68	20.13	88.04	7.9	4.02	30.83	--	--	XP_044367220.1 cortical cell-delineating protein-like [Triticum aestivum]
TraesCS4B02G370800	4.8287218209509	0.6858006502209	1.90866120294247e-12	1.94855222208397e-08	Up	0.18	0.46	0.21	15.2	7.12	3.04	GO:0003674,molecular_function; GO:0005215,transporter activity; GO:0005575,cellular_component; GO:0005623,obsolete cell; GO:0005886,plasma membrane; GO:0006810,transport; GO:0006811,ion transport; GO:0006812,cation transport; GO:0006814,sodium ion transport; GO:0008150,biological_process; GO:0008324,cation transmembrane transporter activity; GO:0015075,ion transmembrane transporter activity; GO:0…	--	XP_037428387.1 cation transporter HKT8-like [Triticum dicoccoides]
TraesCS4B02G377200	-2.02853	0.702404723556206	0.0038772118958884	0.237483442602494	Down	78.98	20.82	6.81	13.07	8.53	6.72	GO:0000325,plant-type vacuole; GO:0005575,cellular_component; GO:0005576,extracellular region; GO:0005618,cell wall; GO:0005622,intracellular anatomical structure; GO:0005623,obsolete cell; GO:0005737,cytoplasm; GO:0005773,vacuole; GO:0005886,plasma membrane; GO:0006950,response to stress; GO:0006970,response to osmotic stress; GO:0008150,biological_process; GO:0009628,response to abiotic stimulu…	--	KAF7051510.1 hypothetical protein CFC21_059746 [Triticum aestivum]
TraesCS4B02G377500	-2.0211	0.882967436404907	0.0220803059318997	0.566798417571485	Down	4.76	1.74	0.53	0.77	0.53	0.57	GO:0000325,plant-type vacuole; GO:0005575,cellular_component; GO:0005576,extracellular region; GO:0005618,cell wall; GO:0005622,intracellular anatomical structure; GO:0005623,obsolete cell; GO:0005737,cytoplasm; GO:0005773,vacuole; GO:0005886,plasma membrane; GO:0006950,response to stress; GO:0006970,response to osmotic stress; GO:0008150,biological_process; GO:0009628,response to abiotic stimulu…	--	XP_044367245.1 germin-like protein 8-5 [Triticum aestivum]
TraesCS4B02G377800	-3.55817	1.7874691995375	0.046522664040708	1	Down	0.4	0.92	0.24	0	0	0.13	GO:0000325,plant-type vacuole; GO:0005575,cellular_component; GO:0005576,extracellular region; GO:0005618,cell wall; GO:0005622,intracellular anatomical structure; GO:0005623,obsolete cell; GO:0005737,cytoplasm; GO:0005773,vacuole; GO:0005886,plasma membrane; GO:0006950,response to stress; GO:0006970,response to osmotic stress; GO:0008150,biological_process; GO:0009628,response to abiotic stimulu…	--	KAF7051516.1 hypothetical protein CFC21_059752 [Triticum aestivum]
TraesCS4B02G377900	-2.12416	0.979730964948195	0.0301505121176783	0.644566885101135	Down	3.04	0.97	0.25	0.46	0.13	0.47	GO:0000325,plant-type vacuole; GO:0005575,cellular_component; GO:0005576,extracellular region; GO:0005618,cell wall; GO:0005622,intracellular anatomical structure; GO:0005623,obsolete cell; GO:0005737,cytoplasm; GO:0005773,vacuole; GO:0005886,plasma membrane; GO:0006950,response to stress; GO:0006970,response to osmotic stress; GO:0008150,biological_process; GO:0009628,response to abiotic stimulu…	--	XP_044367248.1 germin-like protein 8-11 [Triticum aestivum]
TraesCS4B02G378000	-2.35155	1.08620773919536	0.0303942120764089	0.645160701796937	Down	62.54	19.98	4.5	10.67	2.65	5.11	GO:0000325,plant-type vacuole; GO:0005575,cellular_component; GO:0005576,extracellular region; GO:0005618,cell wall; GO:0005622,intracellular anatomical structure; GO:0005623,obsolete cell; GO:0005737,cytoplasm; GO:0005773,vacuole; GO:0005886,plasma membrane; GO:0006950,response to stress; GO:0006970,response to osmotic stress; GO:0008150,biological_process; GO:0009628,response to abiotic stimulu…	--	XP_044367249.1 germin-like protein 8-11 [Triticum aestivum]
TraesCS4B02G378100	-3.703	0.881885894913387	2.68148666294282e-05	0.0104485867717493	Down	24.54	5.3	1.27	0.83	0.59	1.17	GO:0000325,plant-type vacuole; GO:0005575,cellular_component; GO:0005576,extracellular region; GO:0005618,cell wall; GO:0005622,intracellular anatomical structure; GO:0005623,obsolete cell; GO:0005737,cytoplasm; GO:0005773,vacuole; GO:0005886,plasma membrane; GO:0006950,response to stress; GO:0006970,response to osmotic stress; GO:0008150,biological_process; GO:0009628,response to abiotic stimulu…	--	XP_044367250.1 germin-like protein 8-5 [Triticum aestivum]
TraesCS4B02G378300	-3.62944	1.45636195504489	0.0126980464472246	0.445069213558338	Down	23.9	3.8	0.6	1.57	0.17	0.75	GO:0000325,plant-type vacuole; GO:0005575,cellular_component; GO:0005576,extracellular region; GO:0005618,cell wall; GO:0005622,intracellular anatomical structure; GO:0005623,obsolete cell; GO:0005737,cytoplasm; GO:0005773,vacuole; GO:0005886,plasma membrane; GO:0006950,response to stress; GO:0006970,response to osmotic stress; GO:0008150,biological_process; GO:0009628,response to abiotic stimulu…	--	XP_044367250.1 germin-like protein 8-5 [Triticum aestivum]
TraesCS4B02G380700	-2.0643	0.832331204281109	0.0131328461818813	0.450551638705551	Down	16.08	5.59	5.27	1.56	0.2	5.12	GO:0003674,molecular_function; GO:0003824,catalytic activity; GO:0005575,cellular_component; GO:0005622,intracellular anatomical structure; GO:0005623,obsolete cell; GO:0005737,cytoplasm; GO:0005794,Golgi apparatus; GO:0008150,biological_process; GO:0008374,O-acyltransferase activity; GO:0009987,cellular process; GO:0012505,endomembrane system; GO:0016407,acetyltransferase activity; GO:0016413,O-…	--	KAF7051547.1 hypothetical protein CFC21_059780 [Triticum aestivum]
TraesCS4B02G397500	1.93948259904221	0.907335986224474	0.0325526960111249	0.662086933046725	Up	0.38	0.06	0.84	3.45	1.06	0.66	--	--	KAF7051739.1 hypothetical protein CFC21_059949 [Triticum aestivum]
TraesCS4B02G397600	1.41167983652998	0.678212101276823	0.0373906788649865	0.695586865410929	Up	0.64	0.54	0.11	1.74	1.06	0.86	GO:0005575,cellular_component; GO:0005622,intracellular anatomical structure; GO:0005623,obsolete cell; GO:0005737,cytoplasm; GO:0005739,mitochondrion; GO:0043226,organelle; GO:0043227,membrane-bounded organelle; GO:0043229,intracellular organelle; GO:0043231,intracellular membrane-bounded organelle; GO:0044424,obsolete intracellular part; GO:0044444,obsolete cytoplasmic part; GO:0044464,obsolete…	dnaK, HSPA9; molecular chaperone DnaK; K04043;	KAF7051741.1 hypothetical protein CFC21_059950, partial [Triticum aestivum]
TraesCS4D02G012600	-1.35013	0.517116299024457	0.00903089329842431	0.371266610283363	Down	19.37	6.56	5.53	6.2	3.25	3.82	--	--	XP_020181136.1 protein VAPYRIN [Aegilops tauschii subsp. strangulata]
TraesCS4D02G025500	-1.33872	0.33368593479376	6.02252857313398e-05	0.0172707848885182	Down	38.1	30.9	18.24	12.9	10.5	13.39	--	--	KAF7052062.1 hypothetical protein CFC21_060217 [Triticum aestivum]
TraesCS4D02G026300	-1.05754	0.377083704730934	0.00503899183138438	0.275096618217129	Down	55.71	28.85	21.88	16.18	20.6	17.98	--	GGP; glucosinolate gamma-glutamyl hydrolase [EC:3.4.19.16]; K22314;	XP_020160285.1 gamma-glutamyl peptidase 5 [Aegilops tauschii subsp. strangulata]
TraesCS4D02G030300	4.69532657108486	1.54218139142044	0.00232989403178147	1	Up	0	0.08	0.07	0.88	3.27	0.08	--	--	XP_044373255.1 uncharacterized protein LOC123095756 [Triticum aestivum]
TraesCS4D02G036000	1.0205717140503	0.378136209918849	0.00695580787811769	0.325722807131635	Up	1.54	0.68	1.6	3.14	2.76	2.33	GO:0000160,phosphorelay signal transduction system; GO:0001736,establishment of planar polarity; GO:0001738,morphogenesis of a polarized epithelium; GO:0002009,morphogenesis of an epithelium; GO:0002237,response to molecule of bacterial origin; GO:0002376,immune system process; GO:0003674,molecular_function; GO:0003676,nucleic acid binding; GO:0003723,RNA binding; GO:0003729,mRNA binding; GO:0005…	EIN2; ethylene-insensitive protein 2; K14513;	XP_044373304.1 protein ETHYLENE-INSENSITIVE 2-like isoform X2 [Triticum aestivum]
TraesCS4D02G051200	-3.28424	0.714235432856025	4.26021756539489e-06	0.00306285641726172	Down	39.79	26.35	6.39	1.69	4.47	1.8	--	--	XP_020168484.1 cortical cell-delineating protein [Aegilops tauschii subsp. strangulata]
TraesCS4D02G055700	-2.38121	0.69903520829627	0.000658186934927138	0.0844149550084315	Down	12.7	6.12	3.48	0.68	0.62	3.27	GO:0003674,molecular_function; GO:0003824,catalytic activity; GO:0016740,transferase activity; GO:0016746,acyltransferase activity; GO:0016747,acyltransferase activity, transferring groups other than amino-acyl groups; GO:0033809,anthocyanin 6''-O-malonyltransferase activity;	--	XP_044373456.1 phenolic glucoside malonyltransferase 2-like [Triticum aestivum]
TraesCS4D02G057100	1.11052596403837	0.264640834575605	2.712491653926e-05	0.010489328520807	Up	7.62	5.7	6.7	18.28	15.35	12.28	GO:0000003,reproduction; GO:0003006,developmental process involved in reproduction; GO:0003674,molecular_function; GO:0003824,catalytic activity; GO:0005575,cellular_component; GO:0005622,intracellular anatomical structure; GO:0005623,obsolete cell; GO:0005634,nucleus; GO:0005737,cytoplasm; GO:0006793,phosphorus metabolic process; GO:0006796,phosphate-containing compound metabolic process; GO:000…	ITPK1; inositol-1,3,4-trisphosphate 5/6-kinase / inositol-tetrakisphosphate 1-kinase [EC:2.7.1.159 2.7.1.134]; K00913;	XP_044373469.1 inositol-tetrakisphosphate 1-kinase 3-like isoform X1 [Triticum aestivum]
TraesCS4D02G058200	-1.71717	0.59389847764582	0.00383585008691492	0.236189345822162	Down	6.58	1.87	2.47	1.57	0.56	1.44	GO:0003674,molecular_function; GO:0003824,catalytic activity; GO:0005488,binding; GO:0005515,protein binding; GO:0006082,organic acid metabolic process; GO:0006417,regulation of translation; GO:0006520,cellular amino acid metabolic process; GO:0006807,nitrogen compound metabolic process; GO:0008144,obsolete drug binding; GO:0008150,biological_process; GO:0008152,metabolic process; GO:0008652,cell…	ACS; 1-aminocyclopropane-1-carboxylate synthase [EC:4.4.1.14]; K01762;	XP_044377599.1 1-aminocyclopropane-1-carboxylate synthase 1-like [Triticum aestivum]
TraesCS4D02G059500	1.33830155926439	0.542570869462375	0.0136405266138872	0.45852733653022	Up	3.26	3	6.64	9.3	18.98	6.26	--	--	XP_044377600.1 uncharacterized protein LOC123099522 [Triticum aestivum]
TraesCS4D02G063200	-1.87554	0.838154312089776	0.0252408302271531	0.598985671290112	Down	9.53	2.07	1.57	0.95	1.89	1.02	--	--	XP_020191007.1 uncharacterized protein LOC109776753 [Aegilops tauschii subsp. strangulata]
TraesCS4D02G064800	-5.37213	1.82440878719197	0.00323384245515402	1	Down	1.17	0.76	0.09	0	0	0	--	EIF3G; translation initiation factor 3 subunit G; K03248;	XP_020154335.1 eukaryotic translation initiation factor 3 subunit G [Aegilops tauschii subsp. strangulata]
TraesCS4D02G065300	2.60210192452795	0.670906884943877	0.000105109241442327	0.0257947174491518	Up	0.23	0.39	0.1	1.88	1.21	1.46	GO:0000325,plant-type vacuole; GO:0001101,response to acid chemical; GO:0003674,molecular_function; GO:0005215,transporter activity; GO:0005575,cellular_component; GO:0005622,intracellular anatomical structure; GO:0005623,obsolete cell; GO:0005737,cytoplasm; GO:0005773,vacuole; GO:0005774,vacuolar membrane; GO:0005886,plasma membrane; GO:0006810,transport; GO:0006811,ion transport; GO:0006812,cat…	--	XP_044377616.1 protein ZINC INDUCED FACILITATOR-LIKE 1-like [Triticum aestivum]
TraesCS4D02G069100	1.53619639601724	0.433161578996977	0.000390422861478103	0.0600275149522583	Up	55.38	21.27	79.09	204.4	157.5	115.06	--	--	XP_020166392.1 dormancy-associated protein 1 [Aegilops tauschii subsp. strangulata]
TraesCS4D02G079500	1.5296417615808	0.686252238785903	0.0258153086067576	0.60347551374229	Up	0.21	0.63	0.76	2.3	1.78	0.82	GO:0000902,cell morphogenesis; GO:0000904,cell morphogenesis involved in differentiation; GO:0000976,transcription cis-regulatory region binding; GO:0000981,DNA-binding transcription factor activity, RNA polymerase II-specific; GO:0001046,core promoter sequence-specific DNA binding; GO:0001067,transcription regulatory region nucleic acid binding; GO:0001228,DNA-binding transcription activator act…	--	XP_020188753.1 transcription factor RSL3 [Aegilops tauschii subsp. strangulata]
TraesCS4D02G079900	-2.82378	0.965832908153092	0.00345929020511804	0.221097108348672	Down	4.19	0.46	1.18	0.29	0.53	0.06	--	--	XP_020188751.1 jasmonate-induced oxygenase 2 [Aegilops tauschii subsp. strangulata]
TraesCS4D02G093700	-1.25143	0.561282660343687	0.0257749410020669	0.60347551374229	Down	20.02	9.67	3.95	5.19	4.29	5.69	--	--	XP_020157759.1 forkhead box protein D2 [Aegilops tauschii subsp. strangulata]
TraesCS4D02G102000	-1.17898	0.446161101409835	0.00822949966601078	0.356575399381991	Down	4.52	3.91	4.69	1.81	1.61	2.72	--	--	XP_020172725.1 heavy metal-associated isoprenylated plant protein 23 [Aegilops tauschii subsp. strangulata]
TraesCS4D02G102900	-4.24771	1.94920751578876	0.0293170266908258	1	Down	0.79	0.58	0.52	0	0	0	--	--	XP_044373985.1 uncharacterized protein LOC123096347 [Triticum aestivum]
TraesCS4D02G113900	1.15783367509572	0.364094762416551	0.00147257841271937	0.135437414553622	Up	4.07	3.07	6.19	9.52	12.95	9.03	--	--	XP_020182874.1 basic blue protein [Aegilops tauschii subsp. strangulata]
TraesCS4D02G118500	1.10846808585129	0.462206533996919	0.0164754406270152	0.499399564611634	Up	1.87	5.34	3.18	8.34	10.52	4.84	GO:0003674,molecular_function; GO:0003824,catalytic activity; GO:0004672,protein kinase activity; GO:0004674,protein serine/threonine kinase activity; GO:0005575,cellular_component; GO:0005622,intracellular anatomical structure; GO:0005623,obsolete cell; GO:0006468,protein phosphorylation; GO:0006793,phosphorus metabolic process; GO:0006796,phosphate-containing compound metabolic process; GO:0006…	PRKAA, AMPK; 5'-AMP-activated protein kinase, catalytic alpha subunit [EC:2.7.11.11]; K07198;	XP_020184643.1 CBL-interacting protein kinase 15 [Aegilops tauschii subsp. strangulata]
TraesCS4D02G122400	-1.06514	0.470074269319651	0.0234583196358264	0.579263855504855	Down	7.87	5.02	4.78	2.3	4.88	1.81	--	--	XP_020195376.1 uncharacterized protein LOC109781186 [Aegilops tauschii subsp. strangulata]
TraesCS4D02G134400	-2.60421	1.15257453448176	0.0238539236557882	1	Down	0.33	0.64	3.24	0.44	0.29	0	GO:0003333,amino acid transmembrane transport; GO:0003674,molecular_function; GO:0005215,transporter activity; GO:0005342,organic acid transmembrane transporter activity; GO:0005575,cellular_component; GO:0005623,obsolete cell; GO:0005886,plasma membrane; GO:0006810,transport; GO:0006811,ion transport; GO:0006812,cation transport; GO:0006820,anion transport; GO:0006855,xenobiotic transmembrane tr…	--	XP_044374425.1 probable proline transporter 2 isoform X1 [Triticum aestivum]
TraesCS4D02G142100	1.10281	0.4076296425376	0.00682182842699048	0.322724960199934	Up	5.66	6.78	17.77	23.61	25.81	18.61	--	--	XP_040242794.1 uncharacterized protein LOC109741933 isoform X2 [Aegilops tauschii subsp. strangulata]
TraesCS4D02G142000	1.17766934233676	0.441242807554113	0.00760814086838425	0.341867811838051	Up	19.95	23.1	69.38	95.98	99.39	70.98	--	E3.2.1.14; chitinase [EC:3.2.1.14]; K01183;	KAF7053459.1 hypothetical protein CFC21_061390 [Triticum aestivum]
TraesCS4D02G145500	-2.71199	1.27972523897843	0.0340739423263252	1	Down	3.57	0.5	0.68	0.69	0.11	0	GO:0005575,cellular_component; GO:0005622,intracellular anatomical structure; GO:0005623,obsolete cell; GO:0005737,cytoplasm; GO:0006950,response to stress; GO:0008150,biological_process; GO:0009266,response to temperature stimulus; GO:0009408,response to heat; GO:0009628,response to abiotic stimulus; GO:0044424,obsolete intracellular part; GO:0044464,obsolete cell part; GO:0050896,response to st…	HSP20; HSP20 family protein; K13993;	XP_044374585.1 17.5 kDa class II heat shock protein-like [Triticum aestivum]
TraesCS4D02G145600	-1.3261	0.40661645843712	0.00110903627614131	0.113200504729422	Down	10.1	9.99	5.29	3.01	4.12	3.62	GO:0005575,cellular_component; GO:0005622,intracellular anatomical structure; GO:0005623,obsolete cell; GO:0005737,cytoplasm; GO:0006950,response to stress; GO:0008150,biological_process; GO:0009266,response to temperature stimulus; GO:0009408,response to heat; GO:0009628,response to abiotic stimulus; GO:0044424,obsolete intracellular part; GO:0044464,obsolete cell part; GO:0050896,response to st…	HSP20; HSP20 family protein; K13993;	XP_044377819.1 17.5 kDa class II heat shock protein-like [Triticum aestivum]
TraesCS4D02G173600	-1.44657	0.408847800277584	0.000402921386558356	0.0615782101103931	Down	22.02	15.76	10.1	6.05	4.74	7.94	--	RP-L10e, RPL10; large subunit ribosomal protein L10e; K02866;	XP_044375271.1 acid phosphatase 1-like [Triticum aestivum]
TraesCS4D02G185500	1.18705072501666	0.442292055064672	0.00727771958351791	0.333774659605276	Up	3.41	4.25	6.24	16.83	10.6	6.05	--	--	XP_020164955.1 ocs element-binding factor 1 [Aegilops tauschii subsp. strangulata]
TraesCS4D02G188200	1.7609330657203	0.752826907776196	0.0193305579587363	1	Up	0.18	0.23	0.21	0.63	0.83	0.73	GO:0001666,response to hypoxia; GO:0002229,defense response to oomycetes; GO:0002237,response to molecule of bacterial origin; GO:0002239,response to oomycetes; GO:0002376,immune system process; GO:0002682,regulation of immune system process; GO:0002831,regulation of response to biotic stimulus; GO:0003674,molecular_function; GO:0003676,nucleic acid binding; GO:0003677,DNA binding; GO:0003700,DNA…	--	XP_044377919.1 calmodulin-binding protein 60 D-like isoform X2 [Triticum aestivum]
TraesCS4D02G188800	2.28448116805289	1.12337810687094	0.0419937877827763	1	Up	0.11	0.32	0.2	2.25	0.69	0.32	--	--	KAF7054185.1 hypothetical protein CFC21_061909 [Triticum aestivum]
TraesCS4D02G195200	1.0694689242514	0.50021681904853	0.0325158727379488	0.662086933046725	Up	0.63	1.1	0.93	1.66	2.57	1.68	--	--	XP_020192870.1 protein PMR5 [Aegilops tauschii subsp. strangulata]
TraesCS4D02G206600	-3.00633	0.982439833697698	0.0022128814482375	0.169758289095421	Down	2.63	0.32	0.46	0.2	0.17	0.09	--	HSPA1s; heat shock 70kDa protein 1/2/6/8; K03283;	XP_020183072.1 heat shock cognate 70 kDa protein [Aegilops tauschii subsp. strangulata]
TraesCS4D02G212400	-1.26228	0.45931841919355	0.0059932725758208	0.303197818268358	Down	11.81	7.13	5.05	3.77	2.99	3.92	GO:0000302,response to reactive oxygen species; GO:0005575,cellular_component; GO:0005622,intracellular anatomical structure; GO:0005623,obsolete cell; GO:0005737,cytoplasm; GO:0006950,response to stress; GO:0006979,response to oxidative stress; GO:0008150,biological_process; GO:0009266,response to temperature stimulus; GO:0009408,response to heat; GO:0009507,chloroplast; GO:0009536,plastid; GO:0…	HSP20; HSP20 family protein; K13993;	XP_020174826.1 17.9 kDa class I heat shock protein [Aegilops tauschii subsp. strangulata]
TraesCS4D02G217800	2.55195347724602	1.21246407897575	0.0353116600486012	1	Up	0.44	0.43	0.77	2.35	6.61	1.26	--	--	KAF7054567.1 hypothetical protein CFC21_062223 [Triticum aestivum]
TraesCS4D02G219100	-1.35136	0.399271018807595	0.000712915188238447	0.0889323373897023	Down	6.2	3.69	3.79	2.15	1.59	1.98	GO:0003674,molecular_function; GO:0003824,catalytic activity; GO:0008150,biological_process; GO:0008152,metabolic process; GO:0009056,catabolic process; GO:0016787,hydrolase activity;	--	XP_020158331.1 probable carboxylesterase 17 [Aegilops tauschii subsp. strangulata]
TraesCS4D02G223700	-2.18505	0.486598095030376	7.10688231476225e-06	0.0042182652064772	Down	11.05	6.46	4.35	1.69	2.45	1	--	--	XP_044375859.1 uncharacterized protein LOC123098050 [Triticum aestivum]
[truncated: 864 more rows]
