# Supplementary material for: Transcriptome Analysis Reveals Candidate Pathways and Genes Involved in Wheat (Triticum aestivum L.) Response to Zinc Deficiency
Source: Biology (Basel). 2025 Aug 2;14(8):985. doi: 10.3390/biology14080985 (PMC12383756; doi:10.3390/biology14080985)
Supplement: Supplementary file 1 [file biology-14-00985-s001.zip › Table S3. Differentially expressed gene classification in aboveground parts.xlsx]

## Sheet: Aboveground
Table S3. Differentially expressed gene classification in aboveground parts
ID	log2FoldChange	lfcSE	pvalue	padj	degType	CKA1	CKA2	CKA3	-ZnA1	-ZnA2	-ZnA3	GO	KEGG	Nr
TraesCS1A02G011200	5.4027926333708	2.41424616751023	0.0252288972750976	1	Up	0	0	0	0.82	0	0.58	--	--	XP_044452958.1 serine/threonine-protein kinase 19 homolog isoform X2 [Triticum aestivum]
TraesCS1A02G022500	7.7291076268703	3.90915729910431	0.0480212875274738	0.851722228439365	Up	0	0	0	4.32	0	1.62	--	--	XP_044453581.1 uncharacterized protein LOC123185817 [Triticum aestivum]
TraesCS1A02G025500	4.60196943146767	1.09626949971844	2.694669632503e-05	0.00813200417313776	Up	0.03	0.16	0	2.83	0.7	1.11	--	RPM1, RPS3; disease resistance protein RPM1; K13457;	XP_044453833.1 disease resistance protein RPM1-like [Triticum aestivum]
TraesCS1A02G028600	-4.95267	2.25282655259273	0.0279189736011604	0.676469557497287	Down	0.04	0	0.88	0	0.02	0	--	--	KAF6981883.1 hypothetical protein CFC21_000333 [Triticum aestivum]
TraesCS1A02G051600	6.05516942798725	2.30336909352666	0.00856787808450866	0.374165957452874	Up	0	0	0	1.08	0	0.46	--	--	XP_044456265.1 uncharacterized protein LOC123188281 [Triticum aestivum]
TraesCS1A02G052300	-1.27495	0.596436354480814	0.0325477350088225	0.724794662270822	Down	1.2	1.14	1.52	0.35	0.58	0.63	GO:0005575,cellular_component; GO:0005622,intracellular anatomical structure; GO:0005623,obsolete cell; GO:0005737,cytoplasm; GO:0009507,chloroplast; GO:0009532,plastid stroma; GO:0009536,plastid; GO:0009570,chloroplast stroma; GO:0043226,organelle; GO:0043227,membrane-bounded organelle; GO:0043229,intracellular organelle; GO:0043231,intracellular membrane-bounded organelle; GO:0044422,obsolete o…	--	XP_037483052.1 GDSL esterase/lipase LIP-4-like [Triticum dicoccoides]
TraesCS1A02G058400	1.3658680502389	0.427246306904784	0.00138908193361331	0.126385838787254	Up	10.11	7.24	14.51	25.39	13.44	42.16	--	--	KAF6993358.1 hypothetical protein CFC21_010261 [Triticum aestivum]
TraesCS1A02G062100	1.07592762682286	0.430827728528978	0.0125125390302866	0.451734835133145	Up	5.93	3.23	10.37	9.09	15.05	14.67	GO:0005575,cellular_component; GO:0005623,obsolete cell; GO:0005886,plasma membrane; GO:0005911,cell-cell junction; GO:0009506,plasmodesma; GO:0016020,membrane; GO:0030054,cell junction; GO:0044464,obsolete cell part; GO:0055044,symplast; GO:0071944,cell periphery;	--	XP_037483708.1 tetraspanin-3-like [Triticum dicoccoides]
TraesCS1A02G066300	4.97032037229933	2.35990839172764	0.0351913500545456	0.748561546997183	Up	0	0.05	0	1.33	0.04	0	GO:0000003,reproduction; GO:0003006,developmental process involved in reproduction; GO:0003674,molecular_function; GO:0003824,catalytic activity; GO:0005575,cellular_component; GO:0005622,intracellular anatomical structure; GO:0005623,obsolete cell; GO:0005737,cytoplasm; GO:0005794,Golgi apparatus; GO:0006029,proteoglycan metabolic process; GO:0006486,protein glycosylation; GO:0006493,protein O-l…	B3GALT6; galactosylxylosylprotein 3-beta-galactosyltransferase [EC:2.4.1.134]; K00734; GALT1; beta-1,3-galactosyltransferase [EC:2.4.1.-]; K14413;	XP_044457527.1 hydroxyproline O-galactosyltransferase GALT3-like [Triticum aestivum]
TraesCS1A02G068500	-2.08966	0.93020669198031	0.0246755064721872	0.634562932827756	Down	1.97	1.11	1.61	0.67	0.13	0.28	--	--	XP_037484267.1 uncharacterized protein At4g08330, chloroplastic-like [Triticum dicoccoides]
TraesCS1A02G071400	1.35859456894166	0.413522999199812	0.00101832345874603	0.102335247418779	Up	0.76	1.51	2.01	3.42	3.28	4	--	--	XP_044458034.1 7-deoxyloganetin glucosyltransferase-like [Triticum aestivum]
TraesCS1A02G081200	1.64811608256618	0.518721485829406	0.0014867066634461	0.13280433785439	Up	1.04	0.76	1.67	2.66	4.94	2.6	--	SCT; spermidine dicoumaroyl transferase [EC:2.3.1.249]; K20240;	XP_044459058.1 acyl transferase 4-like [Triticum aestivum]
TraesCS1A02G089500	1.7677388430881	0.429686090344504	3.88821160394922e-05	0.0102700608037817	Up	32	52.88	51.72	110.36	216.92	128.16	--	E1.14.17.4; aminocyclopropanecarboxylate oxidase [EC:1.14.17.4]; K05933;	XP_037486308.1 1-aminocyclopropane-1-carboxylate oxidase-like [Triticum dicoccoides]
TraesCS1A02G089600	1.57717856476923	0.65535225495563	0.016101268505215	0.512076724231029	Up	60.64	137.98	41.04	159.9	398.53	179.37	--	E1.14.17.4; aminocyclopropanecarboxylate oxidase [EC:1.14.17.4]; K05933;	XP_044459909.1 1-aminocyclopropane-1-carboxylate oxidase-like [Triticum aestivum]
TraesCS1A02G093300	2.60731769991789	1.24720437058239	0.0365702489907704	1	Up	0.04	0.05	0.08	0.35	0.08	0.58	--	--	XP_044460111.1 probable glucan endo-1,6-beta-glucosidase B [Triticum aestivum]
TraesCS1A02G104200	3.03994809573247	1.29041044663404	0.0184828980892875	1	Up	0.14	0	0.07	0.45	0.35	0.91	GO:0005575,cellular_component; GO:0005622,intracellular anatomical structure; GO:0005623,obsolete cell; GO:0005634,nucleus; GO:0005737,cytoplasm; GO:0043226,organelle; GO:0043227,membrane-bounded organelle; GO:0043229,intracellular organelle; GO:0043231,intracellular membrane-bounded organelle; GO:0044424,obsolete intracellular part; GO:0044464,obsolete cell part;	E1.11.1.7; peroxidase [EC:1.11.1.7]; K00430;	XP_044381050.1 peroxidase N-like [Triticum aestivum]
TraesCS1A02G117000	1.92843422908161	0.97020901389482	0.0468506082582451	0.846573573910316	Up	0.24	0.8	0.95	1.3	3.16	2.91	--	--	XP_044319196.1 uncharacterized protein LOC123040404 [Triticum aestivum]
TraesCS1A02G119500	1.18551107608606	0.505588063405817	0.0190364618454544	0.557480710027549	Up	2.49	1.56	6.74	7.85	6.47	8.46	--	--	XP_044319447.1 nucleolin-like [Triticum aestivum]
TraesCS1A02G119800	1.63754859217797	0.812227724926203	0.043787425127151	0.82246688541518	Up	2.92	5.51	0.47	9.58	11.5	8.27	--	--	XP_037486787.1 FCS-Like Zinc finger 10-like isoform X1 [Triticum dicoccoides]
TraesCS1A02G134000	1.3134254977082	0.650104583720608	0.0433492161655666	0.81827902616457	Up	4.16	7.72	2.21	6.09	11.21	20.64	GO:0003674,molecular_function; GO:0005488,binding; GO:0005509,calcium ion binding; GO:0005575,cellular_component; GO:0005622,intracellular anatomical structure; GO:0005623,obsolete cell; GO:0005737,cytoplasm; GO:0005773,vacuole; GO:0005886,plasma membrane; GO:0016020,membrane; GO:0043167,ion binding; GO:0043169,cation binding; GO:0043226,organelle; GO:0043227,membrane-bounded organelle; GO:004322…	CML; calcium-binding protein CML; K13448;	KAF6983129.1 hypothetical protein CFC21_001408 [Triticum aestivum]
TraesCS1A02G142400	-1.18503	0.342175901740911	0.000533758240569634	0.0654400946894385	Down	30.83	16.48	41.56	10.12	13.89	13.03	GO:0003674,molecular_function; GO:0003824,catalytic activity; GO:0005215,transporter activity; GO:0005575,cellular_component; GO:0005623,obsolete cell; GO:0005886,plasma membrane; GO:0005887,integral component of plasma membrane; GO:0006810,transport; GO:0006811,ion transport; GO:0006812,cation transport; GO:0006820,anion transport; GO:0008150,biological_process; GO:0008324,cation transmembrane t…	--	XP_037405219.1 silicon efflux transporter LSI2-like [Triticum dicoccoides]
TraesCS1A02G145800	-2.32998	1.15924480529047	0.0444400946836253	0.825589734294209	Down	6.07	0.68	65.05	4.79	1.23	6.57	--	--	XP_044323706.1 uncharacterized protein LOC123044889 [Triticum aestivum]
TraesCS1A02G150900	2.60554251947012	0.763792061275057	0.000646481195987169	0.0749864326616871	Up	0.16	0.09	0.2	0.53	0.79	1.44	GO:0003674,molecular_function; GO:0003824,catalytic activity; GO:0005575,cellular_component; GO:0005622,intracellular anatomical structure; GO:0005623,obsolete cell; GO:0005737,cytoplasm; GO:0005783,endoplasmic reticulum; GO:0005789,endoplasmic reticulum membrane; GO:0006629,lipid metabolic process; GO:0008150,biological_process; GO:0008152,metabolic process; GO:0012505,endomembrane system; GO:00…	K15404, CER1; aldehyde decarbonylase [EC:4.1.99.5]; K15404;	XP_044324027.1 very-long-chain aldehyde decarbonylase GL1-5-like [Triticum aestivum]
TraesCS1A02G158400	1.17495488220941	0.26995720753814	1.34670927646964e-05	0.0047174264019534	Up	6.45	5.49	7.5	16.14	12.54	13.98	--	--	XP_037407121.1 uncharacterized protein LOC119269397 isoform X1 [Triticum dicoccoides]
TraesCS1A02G159200	1.18934203764568	0.449763020798092	0.00818419562051672	0.364143214702131	Up	1.03	1.11	0.78	2.45	1.81	2.4	--	--	KAF6983502.1 hypothetical protein CFC21_001679 [Triticum aestivum]
TraesCS1A02G179600	1.11663937271987	0.387424277803365	0.00394892424949598	0.234880005724469	Up	18.31	30.97	26.69	37.94	65.98	61.1	--	--	XP_037409302.1 uncharacterized protein LOC119271663 [Triticum dicoccoides]
TraesCS1A02G186400	-5.86866	2.41758591536512	0.0152037942715444	0.496372344139518	Down	0	0.4	3.12	0	0	0	--	GST, gst; glutathione S-transferase [EC:2.5.1.18]; K00799;	XP_044328284.1 probable glutathione S-transferase GSTU6 [Triticum aestivum]
TraesCS1A02G186700	1.4591016586605	0.699666309658935	0.0370307336882588	0.763998405892258	Up	2.31	1.3	2.23	9.41	1.73	4.26	--	GST, gst; glutathione S-transferase [EC:2.5.1.18]; K00799;	XP_037409783.1 probable glutathione S-transferase GSTU6 [Triticum dicoccoides]
TraesCS1A02G188700	1.75641035675353	0.535319914047239	0.0010342212606093	0.103604781927902	Up	1.33	3.78	2.81	9.66	10.1	6.66	GO:0003674,molecular_function; GO:0005488,binding; GO:0030246,carbohydrate binding;	--	XP_044328469.1 F-box protein PP2-A13-like [Triticum aestivum]
TraesCS1A02G191800	-1.46961	0.495690837375256	0.00302905080443649	0.201557232700638	Down	50.31	39.13	25.88	20.67	10.49	10.14	GO:0000064,L-ornithine transmembrane transporter activity; GO:0003333,amino acid transmembrane transport; GO:0003674,molecular_function; GO:0005215,transporter activity; GO:0005342,organic acid transmembrane transporter activity; GO:0005575,cellular_component; GO:0005622,intracellular anatomical structure; GO:0005623,obsolete cell; GO:0005737,cytoplasm; GO:0005739,mitochondrion; GO:0005740,mitoch…	SLC25A20_29, CACT, CACL, CRC1; solute carrier family 25 (mitochondrial carnitine/acylcarnitine transporter), member 20/29; K15109;	XP_044328869.1 mitochondrial carnitine/acylcarnitine carrier-like protein [Triticum aestivum]
TraesCS1A02G195700	1.55030390939654	0.705702025854086	0.0280329411644158	0.677557155073493	Up	2.97	5.28	1.15	4.47	14.34	10.2	GO:0000003,reproduction; GO:0000785,chromatin; GO:0000792,heterochromatin; GO:0000902,cell morphogenesis; GO:0003006,developmental process involved in reproduction; GO:0003674,molecular_function; GO:0003824,catalytic activity; GO:0005575,cellular_component; GO:0005622,intracellular anatomical structure; GO:0005623,obsolete cell; GO:0005634,nucleus; GO:0005694,chromosome; GO:0006325,chromatin orga…	--	XP_044329305.1 lysine-specific demethylase JMJ706-like [Triticum aestivum]
TraesCS1A02G211500	1.91923412173248	0.6990178873029	0.00603975624598752	0.308024848756781	Up	0.85	1.43	0.91	1.8	7.31	2.79	GO:0000271,polysaccharide biosynthetic process; GO:0003674,molecular_function; GO:0003824,catalytic activity; GO:0005575,cellular_component; GO:0005622,intracellular anatomical structure; GO:0005623,obsolete cell; GO:0005737,cytoplasm; GO:0005829,cytosol; GO:0005975,carbohydrate metabolic process; GO:0005976,polysaccharide metabolic process; GO:0005977,glycogen metabolic process; GO:0005978,glyco…	GYG1, GYG2; glycogenin [EC:2.4.1.186]; K00750;	XP_037411869.1 putative glucuronosyltransferase PGSIP8 [Triticum dicoccoides]
TraesCS1A02G218000	1.00042763970776	0.395308281651735	0.0113817951275453	0.428891621577736	Up	4.42	6.17	4.05	9.04	10.87	9.43	GO:0000003,reproduction; GO:0000323,lytic vacuole; GO:0002084,protein depalmitoylation; GO:0003674,molecular_function; GO:0003824,catalytic activity; GO:0005575,cellular_component; GO:0005622,intracellular anatomical structure; GO:0005623,obsolete cell; GO:0005737,cytoplasm; GO:0005764,lysosome; GO:0005773,vacuole; GO:0006807,nitrogen compound metabolic process; GO:0006810,transport; GO:0006897,e…	PPT; palmitoyl-protein thioesterase [EC:3.1.2.22]; K01074;	XP_044331415.1 palmitoyl-protein thioesterase 1-like [Triticum aestivum]
TraesCS1A02G218100	-2.1537	0.807365458051291	0.00764022370511504	0.35082791266156	Down	16.27	40.2	4.08	5.87	4.72	3.94	GO:0000160,phosphorelay signal transduction system; GO:0000302,response to reactive oxygen species; GO:0001067,transcription regulatory region nucleic acid binding; GO:0003674,molecular_function; GO:0003676,nucleic acid binding; GO:0003677,DNA binding; GO:0003700,DNA-binding transcription factor activity; GO:0005488,binding; GO:0005575,cellular_component; GO:0005622,intracellular anatomical struc…	--	XP_044411320.1 ethylene-responsive transcription factor 6-like [Triticum aestivum]
TraesCS1A02G229500	-3.1125	1.35873145310406	0.0219785895629038	0.596734711729627	Down	4.1	4.68	0	0.45	0.18	0.46	--	IRAK1; interleukin-1 receptor-associated kinase 1 [EC:2.7.11.1]; K04730; IRAK4; interleukin-1 receptor-associated kinase 4 [EC:2.7.11.1]; K04733; FLS2; LRR receptor-like serine/threonine-protein kinase FLS2 [EC:2.7.11.1]; K13420;	KAF6984354.1 hypothetical protein CFC21_002382 [Triticum aestivum]
TraesCS1A02G236100	1.8500395017609	0.57313788722164	0.00124696691088134	0.117827561226459	Up	0.68	0.52	1.39	2.02	1.75	5.44	GO:0005575,cellular_component; GO:0005623,obsolete cell; GO:0005886,plasma membrane; GO:0008150,biological_process; GO:0009987,cellular process; GO:0010118,stomatal movement; GO:0010941,regulation of cell death; GO:0016020,membrane; GO:0044464,obsolete cell part; GO:0048519,negative regulation of biological process; GO:0048523,negative regulation of cellular process; GO:0050789,regulation of biol…	--	XP_044333231.1 protein BONZAI 3-like isoform X3 [Triticum aestivum]
TraesCS1A02G241900	-1.21463	0.54079990148421	0.0247047911631009	0.634710442185632	Down	16.94	20.52	77.5	13.66	14.9	16.97	GO:0003674,molecular_function; GO:0003824,catalytic activity; GO:0005488,binding; GO:0005515,protein binding; GO:0005575,cellular_component; GO:0005622,intracellular anatomical structure; GO:0005623,obsolete cell; GO:0005737,cytoplasm; GO:0006629,lipid metabolic process; GO:0006643,membrane lipid metabolic process; GO:0006664,glycolipid metabolic process; GO:0006950,response to stress; GO:0007154…	SQD1, sqdB; UDP-sulfoquinovose synthase [EC:3.13.1.1]; K06118;	XP_037415020.1 UDP-sulfoquinovose synthase, chloroplastic-like [Triticum dicoccoides]
TraesCS1A02G242400	2.1364	0.808478083327122	0.00822984355908889	0.36458876059736	Up	0.08	0.86	0.54	2.02	1.73	2.83	--	--	XP_044333883.1 late embryogenesis abundant protein 19-like [Triticum aestivum]
TraesCS1A02G242500	3.30825194235451	0.650174205497144	3.61373861918116e-07	0.000256842544381541	Up	0.75	0.25	0.71	7.94	2.04	6.47	--	ppnK, NADK; NAD+ kinase [EC:2.7.1.23]; K00858;	XP_044333892.1 putative NAD kinase 3 [Triticum aestivum]
TraesCS1A02G243900	1.33736212037303	0.459417549149878	0.00360279953831063	0.22365558858543	Up	2.64	5.05	3.45	7.65	9.34	11.34	--	--	KAF6984538.1 hypothetical protein CFC21_002531 [Triticum aestivum]
TraesCS1A02G247100	-1.24828	0.379269787929502	0.000997363821892857	0.100641397509151	Down	3.09	2.49	3.69	1.4	0.78	1.66	GO:0000272,polysaccharide catabolic process; GO:0003674,molecular_function; GO:0003824,catalytic activity; GO:0004133,glycogen debranching enzyme activity; GO:0004553,hydrolase activity, hydrolyzing O-glycosyl compounds; GO:0005575,cellular_component; GO:0005622,intracellular anatomical structure; GO:0005623,obsolete cell; GO:0005737,cytoplasm; GO:0005975,carbohydrate metabolic process; GO:000597…	ISA, treX; isoamylase [EC:3.2.1.68]; K01214;	XP_044334421.1 isoamylase 2, chloroplastic-like [Triticum aestivum]
TraesCS1A02G250700	-2.62444	0.895178380439929	0.00337055859721874	0.216339740427452	Down	1.1	0.23	1.27	0.13	0.13	0.14	--	--	XP_044334800.1 nodulation protein H-like [Triticum aestivum]
TraesCS1A02G251900	1.25900326664311	0.438500727803872	0.00408975792517551	0.239338685451709	Up	3.9	4.38	5.59	9.67	14.85	7.23	--	--	XP_044334981.1 probable aspartic proteinase GIP2 [Triticum aestivum]
TraesCS1A02G253200	-2.93336	0.902120159739729	0.00114744277266995	0.110885732812793	Down	3.31	0.8	18.95	1.13	0.61	0.89	GO:0005575,cellular_component; GO:0005622,intracellular anatomical structure; GO:0005623,obsolete cell; GO:0005634,nucleus; GO:0005737,cytoplasm; GO:0005829,cytosol; GO:0009507,chloroplast; GO:0009532,plastid stroma; GO:0009536,plastid; GO:0009570,chloroplast stroma; GO:0043226,organelle; GO:0043227,membrane-bounded organelle; GO:0043229,intracellular organelle; GO:0043231,intracellular membrane-…	ppdK; pyruvate, orthophosphate dikinase [EC:2.7.9.1]; K01006;	XP_044335114.1 pyruvate, phosphate dikinase 1, chloroplastic [Triticum aestivum]
TraesCS1A02G257000	2.73790033023777	1.30674131016469	0.0361521335824512	0.756372347703493	Up	0.06	0	0.25	1.23	0.32	0.35	GO:0003674,molecular_function; GO:0003824,catalytic activity; GO:0008150,biological_process; GO:0008152,metabolic process; GO:0009056,catabolic process; GO:0016787,hydrolase activity;	--	XP_044421648.1 probable carboxylesterase 15 [Triticum aestivum]
TraesCS1A02G258800	-1.89031	0.72663359558405	0.00928261303422806	0.387758625052452	Down	4.32	4.13	26.85	2.62	3.66	2.08	GO:0005575,cellular_component; GO:0005622,intracellular anatomical structure; GO:0005623,obsolete cell; GO:0005856,cytoskeleton; GO:0043226,organelle; GO:0043228,non-membrane-bounded organelle; GO:0043229,intracellular organelle; GO:0043232,intracellular non-membrane-bounded organelle; GO:0044424,obsolete intracellular part; GO:0044464,obsolete cell part;	TUBB; tubulin beta; K07375;	XP_037416468.1 tubulin beta-1 chain-like [Triticum dicoccoides]
TraesCS1A02G265600	3.30397885551288	1.12711151329628	0.00337472525900779	0.216339740427452	Up	0.75	0.14	0.38	1.09	1.15	11.03	--	--	XP_037417071.1 uncharacterized protein LOC119280266 [Triticum dicoccoides]
TraesCS1A02G265900	4.30377422132105	2.17847355653523	0.0482010423454704	0.852605239822281	Up	0	0.33	0	0.48	0	7.22	--	--	XP_037417096.1 uncharacterized protein LOC119280299 [Triticum dicoccoides]
TraesCS1A02G278900	-1.01159	0.349630912195808	0.00381203789721202	0.229946064596771	Down	7.33	6.81	13.16	4.83	4.34	3.67	--	--	XP_044337004.1 transcription factor DIVARICATA-like [Triticum aestivum]
TraesCS1A02G281000	1.18295437769918	0.571285453306364	0.0383878895354483	0.770286616492602	Up	12.85	6.46	4.63	8.85	23.18	22.94	--	--	KAF7095862.1 hypothetical protein CFC21_097922 [Triticum aestivum]
TraesCS1A02G284900	1.80814155016297	0.722291425164127	0.0123027036126015	0.448577611795979	Up	0.44	1.13	0.5	1.64	1.48	4.54	--	--	XP_044337664.1 chitinase 1-like [Triticum aestivum]
TraesCS1A02G289300	1.53747	0.505890106728072	0.00237249718466304	0.173915746536712	Up	12.62	6.83	10.32	17.88	38.32	27.62	--	--	XP_037440710.1 uncharacterized protein LOC119308652 [Triticum dicoccoides]
TraesCS1A02G289600	1.8843481761198	0.911702478958661	0.0387487134892372	0.773098314981969	Up	1.4	3.68	0.94	4.09	6.23	13.03	--	--	EMS48330.1 hypothetical protein TRIUR3_16690 [Triticum urartu]
TraesCS1A02G291200	2.35390686849637	0.760546521631081	0.00196799475241408	0.154173211905973	Up	15.62	3.05	22.29	97.16	16.28	81.88	GO:0003674,molecular_function; GO:0003824,catalytic activity; GO:0008483,transaminase activity; GO:0016740,transferase activity; GO:0016769,transferase activity, transferring nitrogenous groups; GO:0033855,nicotianamine aminotransferase activity;	TAT; tyrosine aminotransferase [EC:2.6.1.5]; K00815;	XP_044338040.1 nicotianamine aminotransferase A-like [Triticum aestivum]
TraesCS1A02G293400	1.3911903501492	0.663953456954871	0.0361431721857627	0.756372347703493	Up	0.76	0.34	1.45	2.66	2.11	1.44	--	--	XP_044338147.1 uncharacterized protein LOC123059718 [Triticum aestivum]
TraesCS1A02G295300	1.23176482016638	0.38379598832961	0.00133000281337685	0.122786507136155	Up	1.44	1.56	1.69	4.07	3.51	3.16	GO:0003674,molecular_function; GO:0005215,transporter activity; GO:0005575,cellular_component; GO:0005623,obsolete cell; GO:0005886,plasma membrane; GO:0005911,cell-cell junction; GO:0006810,transport; GO:0006811,ion transport; GO:0006812,cation transport; GO:0008150,biological_process; GO:0008324,cation transmembrane transporter activity; GO:0008519,ammonium transmembrane transporter activity; G…	--	XP_037418884.1 ammonium transporter 2 member 1-like [Triticum dicoccoides]
TraesCS1A02G295900	1.78784	0.845758257169202	0.0345244100011529	0.743128306335921	Up	0.13	0.44	0.26	1.27	0.79	0.72	GO:0003674,molecular_function; GO:0003824,catalytic activity; GO:0004842,ubiquitin-protein transferase activity; GO:0006508,proteolysis; GO:0006511,ubiquitin-dependent protein catabolic process; GO:0006807,nitrogen compound metabolic process; GO:0008150,biological_process; GO:0008152,metabolic process; GO:0009056,catabolic process; GO:0009057,macromolecule catabolic process; GO:0009987,cellular p…	--	XP_044338249.1 RING-H2 finger protein ATL66-like [Triticum aestivum]
TraesCS1A02G296300	1.40241891478646	0.504544526117766	0.00544302278093722	0.289199653521064	Up	0.94	1.49	0.71	2.02	2.89	3.65	--	IRAK4; interleukin-1 receptor-associated kinase 4 [EC:2.7.11.1]; K04733;	KAF6985152.1 hypothetical protein CFC21_003046 [Triticum aestivum]
TraesCS1A02G297400	2.91402258695126	0.64642759053807	6.54764035825129e-06	0.0025484351651508	Up	4.95	1.91	2.41	23.61	7.38	40.5	GO:0000041,transition metal ion transport; GO:0003674,molecular_function; GO:0005215,transporter activity; GO:0005385,zinc ion transmembrane transporter activity; GO:0005575,cellular_component; GO:0005623,obsolete cell; GO:0005886,plasma membrane; GO:0006810,transport; GO:0006811,ion transport; GO:0006812,cation transport; GO:0006829,zinc ion transport; GO:0008150,biological_process; GO:0008324,c…	--	XP_037418977.1 zinc transporter 9-like [Triticum dicoccoides]
TraesCS1A02G299100	-2.6078	0.819630785259679	0.00146427564647903	0.131278870162666	Down	3.01	2.01	22.57	1.58	1.12	1.27	GO:0003674,molecular_function; GO:0003824,catalytic activity; GO:0005488,binding; GO:0005515,protein binding; GO:0005575,cellular_component; GO:0005622,intracellular anatomical structure; GO:0005623,obsolete cell; GO:0005737,cytoplasm; GO:0005739,mitochondrion; GO:0007154,cell communication; GO:0008144,obsolete drug binding; GO:0008150,biological_process; GO:0008453,alanine-glyoxylate transaminas…	AGXT2; alanine-glyoxylate transaminase / (R)-3-amino-2-methylpropionate-pyruvate transaminase [EC:2.6.1.44 2.6.1.40]; K00827;	XP_037419084.1 alanine--glyoxylate aminotransferase 2 homolog 3, mitochondrial-like [Triticum dicoccoides]
TraesCS1A02G308900	4.11679809048589	0.4353898426669	3.21697625097388e-21	7.88818661620051e-17	Up	0.42	0.6	0.48	7.76	8.5	9.18	--	PRKAB; 5'-AMP-activated protein kinase, regulatory beta subunit; K07199;	XP_044339395.1 SNF1-related protein kinase regulatory subunit beta-1-like [Triticum aestivum]
TraesCS1A02G314900	-4.38677	1.98995350365461	0.0274921905795113	1	Down	3.32	0.36	0.16	0	0	0.18	GO:0005575,cellular_component; GO:0005622,intracellular anatomical structure; GO:0005623,obsolete cell; GO:0005737,cytoplasm; GO:0006810,transport; GO:0006950,response to stress; GO:0008150,biological_process; GO:0009266,response to temperature stimulus; GO:0009314,response to radiation; GO:0009408,response to heat; GO:0009409,response to cold; GO:0009411,response to UV; GO:0009416,response to li…	--	VAH08813.1 unnamed protein product [Triticum turgidum subsp. durum]
TraesCS1A02G317500	2.25265473911466	0.782268163172724	0.00398122960634693	0.235213453582176	Up	0.26	1.78	0.79	3.03	5.41	5.29	--	--	--
TraesCS1A02G319000	-2.79534	1.12338537696212	0.0128347812175394	0.458520181398092	Down	0.99	0.2	1.17	0.19	0.06	0.06	--	E1.11.1.7; peroxidase [EC:1.11.1.7]; K00430;	XP_037420952.1 peroxidase 1-like [Triticum dicoccoides]
TraesCS1A02G319300	-1.60823	0.5042919696443	0.00142722980558761	0.129116488555992	Down	7.29	3.45	10.46	3.08	1.64	1.78	--	--	XP_037420978.1 UDP-glycosyltransferase 73C4-like [Triticum dicoccoides]
TraesCS1A02G335700	-2.13429	0.761781995943135	0.00508338076553324	0.275159024417788	Down	5.66	2.44	0.67	0.71	0.66	0.67	GO:0003674,molecular_function; GO:0003824,catalytic activity; GO:0005488,binding; GO:0005515,protein binding; GO:0005575,cellular_component; GO:0005622,intracellular anatomical structure; GO:0005623,obsolete cell; GO:0005737,cytoplasm; GO:0006725,cellular aromatic compound metabolic process; GO:0006807,nitrogen compound metabolic process; GO:0008150,biological_process; GO:0008152,metabolic proces…	HI4OMT; 2,7,4'-trihydroxyisoflavanone 4'-O-methyltransferase / isoflavone 4'-O-methyltransferase [EC:2.1.1.212 2.1.1.46]; K13259; 7-IOMT; isoflavone-7-O-methyltransferase [EC:2.1.1.150]; K13262; ROMT; trans-resveratrol di-O-methyltransferase [EC:2.1.1.240]; K16040;	KAF6985601.1 hypothetical protein CFC21_003441 [Triticum aestivum]
TraesCS1A02G335800	-1.54315	0.596133878718077	0.00963699453667064	0.396483094859786	Down	5.26	4.08	2.31	1.86	1.06	1.08	GO:0003674,molecular_function; GO:0003824,catalytic activity; GO:0005488,binding; GO:0005515,protein binding; GO:0005575,cellular_component; GO:0005622,intracellular anatomical structure; GO:0005623,obsolete cell; GO:0005737,cytoplasm; GO:0006725,cellular aromatic compound metabolic process; GO:0006807,nitrogen compound metabolic process; GO:0008150,biological_process; GO:0008152,metabolic proces…	HI4OMT; 2,7,4'-trihydroxyisoflavanone 4'-O-methyltransferase / isoflavone 4'-O-methyltransferase [EC:2.1.1.212 2.1.1.46]; K13259; 7-IOMT; isoflavone-7-O-methyltransferase [EC:2.1.1.150]; K13262; ROMT; trans-resveratrol di-O-methyltransferase [EC:2.1.1.240]; K16040;	XP_044445941.1 acetylserotonin O-methyltransferase 1-like [Triticum aestivum]
TraesCS1A02G338200	1.86249044952558	0.531082684347596	0.000453242142347972	0.0587472921103405	Up	1.7	1.38	1.21	2.18	7.38	6	--	TPS; trehalose 6-phosphate synthase/phosphatase [EC:2.4.1.15 3.1.3.12]; K16055;	XP_044342962.1 probable alpha,alpha-trehalose-phosphate synthase [UDP-forming]
TraesCS1A02G338400	2.03375233095534	0.944290858863495	0.0312609548862058	0.7112941120732	Up	3.06	0.64	0.77	11.49	3.33	2.77	GO:0001666,response to hypoxia; GO:0003674,molecular_function; GO:0005488,binding; GO:0005575,cellular_component; GO:0005618,cell wall; GO:0005622,intracellular anatomical structure; GO:0005623,obsolete cell; GO:0005737,cytoplasm; GO:0005829,cytosol; GO:0005886,plasma membrane; GO:0005911,cell-cell junction; GO:0006950,response to stress; GO:0008144,obsolete drug binding; GO:0008150,biological_pr…	--	XP_044446819.1 non-symbiotic hemoglobin 1-like [Triticum aestivum]
TraesCS1A02G340100	-1.648	0.771003386125764	0.0325589331576155	0.724794662270822	Down	0.86	2.75	3.44	0.6	0.21	1.51	GO:0000302,response to reactive oxygen species; GO:0005575,cellular_component; GO:0005622,intracellular anatomical structure; GO:0005623,obsolete cell; GO:0005737,cytoplasm; GO:0006417,regulation of translation; GO:0006950,response to stress; GO:0006979,response to oxidative stress; GO:0008150,biological_process; GO:0009266,response to temperature stimulus; GO:0009314,response to radiation; GO:00…	clpB; ATP-dependent Clp protease ATP-binding subunit ClpB; K03695;	XP_044343158.1 chaperone protein ClpB1-like [Triticum aestivum]
TraesCS1A02G347700	-1.63519	0.487569840741838	0.000797213730026403	0.0866041262068067	Down	3.41	2.02	7.81	1.12	1.49	1.33	GO:0000160,phosphorelay signal transduction system; GO:0001101,response to acid chemical; GO:0002252,immune effector process; GO:0002376,immune system process; GO:0002679,respiratory burst involved in defense response; GO:0003674,molecular_function; GO:0003824,catalytic activity; GO:0005575,cellular_component; GO:0005623,obsolete cell; GO:0005886,plasma membrane; GO:0006950,response to stress; GO…	RBOH; respiratory burst oxidase [EC:1.6.3.- 1.11.1.-]; K13447;	KAF6985737.1 hypothetical protein CFC21_003562 [Triticum aestivum]
TraesCS1A02G358600	1.10521625351526	0.554236682234972	0.04613858707957	0.842085020085297	Up	2.3	2.82	4.13	2.52	8.8	8.17	GO:0001101,response to acid chemical; GO:0003674,molecular_function; GO:0003824,catalytic activity; GO:0004721,phosphoprotein phosphatase activity; GO:0004722,protein serine/threonine phosphatase activity; GO:0006470,protein dephosphorylation; GO:0006793,phosphorus metabolic process; GO:0006796,phosphate-containing compound metabolic process; GO:0006807,nitrogen compound metabolic process; GO:000…	PP2C; protein phosphatase 2C [EC:3.1.3.16]; K14497;	XP_044344205.1 protein phosphatase 2C 50-like [Triticum aestivum]
TraesCS1A02G360400	1.71155171403532	0.542031841300899	0.00159041486151347	0.137054780530599	Up	0.58	0.87	1.48	2.88	1.97	4.58	GO:0000003,reproduction; GO:0000295,adenine nucleotide transmembrane transporter activity; GO:0003006,developmental process involved in reproduction; GO:0003674,molecular_function; GO:0005215,transporter activity; GO:0005346,purine ribonucleotide transmembrane transporter activity; GO:0005347,ATP transmembrane transporter activity; GO:0005471,ATP:ADP antiporter activity; GO:0005575,cellular_compo…	SLC25A4S, ANT; solute carrier family 25 (mitochondrial adenine nucleotide translocator), member 4/5/6/31; K05863;	XP_037424280.1 probable ADP,ATP carrier protein At5g56450 [Triticum dicoccoides]
TraesCS1A02G364700	1.82842134436821	0.538716340616859	0.000688712497686993	0.0785468595327158	Up	1.38	1.41	1.14	3.16	4.64	6.17	--	--	XP_044344690.1 uncharacterized protein At1g15400-like [Triticum aestivum]
TraesCS1A02G365100	2.33040784510268	0.9375089214963	0.0129280668620555	0.460759685306733	Up	0.13	0.34	0.2	2.36	0.44	0.48	GO:0000003,reproduction; GO:0002376,immune system process; GO:0003006,developmental process involved in reproduction; GO:0003674,molecular_function; GO:0003824,catalytic activity; GO:0004620,phospholipase activity; GO:0004630,phospholipase D activity; GO:0005488,binding; GO:0005543,phospholipid binding; GO:0005546,phosphatidylinositol-4,5-bisphosphate binding; GO:0005575,cellular_component; GO:00…	PLD1_2; phospholipase D1/2 [EC:3.1.4.4]; K01115;	XP_044344710.1 phospholipase D beta 1-like [Triticum aestivum]
TraesCS1A02G376700	3.43602638785154	1.21185782079039	0.00457772420181741	0.255981952772323	Up	0.37	0	0.75	4.51	4.23	2.93	--	--	XP_037461472.1 uncharacterized protein LOC119332361 [Triticum dicoccoides]
TraesCS1A02G376800	4.33936346444686	1.63630382003763	0.00800330925581847	1	Up	0	0	0.29	0.94	2.65	2.89	--	--	XP_044448832.1 uncharacterized protein LOC123180761 [Triticum aestivum]
TraesCS1A02G377000	2.49135080723412	0.790229597962788	0.00161772203036685	0.138281665374343	Up	0.84	1.42	1.69	5.07	7.78	8.94	--	--	KAF6986074.1 hypothetical protein CFC21_003865 [Triticum aestivum]
TraesCS1A02G377200	2.68572140304315	0.896013715590262	0.00272283314199026	0.189943755499779	Up	0.39	0.44	2.34	6.39	6.39	6.51	--	--	KAF6986076.1 hypothetical protein CFC21_003867 [Triticum aestivum]
TraesCS1A02G377300	3.57856086424468	1.38588915805443	0.00981895318369399	1	Up	0.37	0	0.38	2.87	2.31	3.76	--	--	XP_037461803.1 uncharacterized protein LOC119332725 [Triticum dicoccoides]
TraesCS1A02G377400	3.29285982221156	1.1077931153195	0.00295433171976759	0.197928117307544	Up	0	0.19	0.17	0.64	1.11	1.67	--	--	KAF6986078.1 hypothetical protein CFC21_003869 [Triticum aestivum]
TraesCS1A02G377500	2.95244716080527	1.27908292577808	0.0209850619329448	1	Up	0.37	0	0.75	2.87	1.92	3.76	--	--	KAF6986079.1 hypothetical protein CFC21_003870 [Triticum aestivum]
TraesCS1A02G377600	3.15260604273236	1.07021764113482	0.00322160585439236	0.209815103194231	Up	0.37	0.42	0.75	3.28	6.15	3.76	--	--	XP_044448878.1 uncharacterized protein LOC123180798 [Triticum aestivum]
TraesCS1A02G391900	-1.0216	0.453060163934344	0.0241399030414319	0.626430394021579	Down	2.42	2.51	3.05	0.81	1.53	1.52	GO:0001101,response to acid chemical; GO:0003674,molecular_function; GO:0004857,enzyme inhibitor activity; GO:0005575,cellular_component; GO:0005622,intracellular anatomical structure; GO:0005623,obsolete cell; GO:0005634,nucleus; GO:0005737,cytoplasm; GO:0005829,cytosol; GO:0005886,plasma membrane; GO:0006950,response to stress; GO:0006952,defense response; GO:0007154,cell communication; GO:0007…	PIR; quercetin 2,3-dioxygenase [EC:1.13.11.24]; K06911;	XP_037426300.1 pirin-like protein [Triticum dicoccoides]
TraesCS1A02G396800	-2.02455	1.02714022231782	0.0487172483891158	0.858436680770993	Down	3.87	0.71	15.87	0.69	2.79	0.82	--	--	XP_044346643.1 fasciclin-like arabinogalactan protein 12 [Triticum aestivum]
TraesCS1A02G410300	1.3574050574262	0.339034412714915	6.2349339298618e-05	0.0144913457276944	Up	1.78	1.87	2.26	4.15	4.74	6.02	GO:0000373,Group II intron splicing; GO:0000375,RNA splicing, via transesterification reactions; GO:0000377,RNA splicing, via transesterification reactions with bulged adenosine as nucleophile; GO:0003674,molecular_function; GO:0003676,nucleic acid binding; GO:0003723,RNA binding; GO:0005488,binding; GO:0005575,cellular_component; GO:0005622,intracellular anatomical structure; GO:0005623,obsolete…	--	XP_037427452.1 protein WHAT'S THIS FACTOR 1 homolog, chloroplastic-like [Triticum dicoccoides]
TraesCS1A02G420700	-2.12485	0.438081552413222	1.23246989939185e-06	0.000715770444749346	Down	35.98	17.51	27.86	8.04	3.36	6.83	--	--	XP_044450900.1 uncharacterized protein LOC123182410 [Triticum aestivum]
TraesCS1A02G422800	1.03285634803312	0.517312466819939	0.0458706963275078	0.839069309435774	Up	0.75	0.76	0.96	2.21	0.9	1.86	--	--	KAF6986628.1 hypothetical protein CFC21_004355 [Triticum aestivum]
TraesCS1A02G423800	1.12319398832255	0.461467618508202	0.0149346218248565	0.492843497405511	Up	17.12	9.35	11.29	25.27	14.67	43.38	GO:0005575,cellular_component; GO:0005576,extracellular region; GO:0005622,intracellular anatomical structure; GO:0005623,obsolete cell; GO:0005737,cytoplasm; GO:0005829,cytosol; GO:0005886,plasma membrane; GO:0006950,response to stress; GO:0006952,defense response; GO:0008150,biological_process; GO:0009314,response to radiation; GO:0009416,response to light stimulus; GO:0009605,response to exter…	--	XP_037428141.1 late embryogenesis abundant protein Lea14-A-like [Triticum dicoccoides]
TraesCS1A02G424300	-2.25875	0.889136968598371	0.0110731080155322	0.423915917400244	Down	1.13	0.9	0.74	0.29	0.07	0.22	--	--	KAF6986644.1 hypothetical protein CFC21_004371 [Triticum aestivum]
TraesCS1A02G442300	-3.74512	1.18430786141829	0.00156533837612386	0.136837360612282	Down	20.57	0.75	2.69	0.73	0.05	1.04	GO:0003674,molecular_function; GO:0003824,catalytic activity; GO:0004497,monooxygenase activity; GO:0005575,cellular_component; GO:0008150,biological_process; GO:0008152,metabolic process; GO:0009058,biosynthetic process; GO:0009719,response to endogenous stimulus; GO:0009725,response to hormone; GO:0009733,response to auxin; GO:0010033,response to organic substance; GO:0016020,membrane; GO:00164…	CYP75B1; flavonoid 3'-monooxygenase [EC:1.14.14.82]; K05280;	XP_044350382.1 flavonoid 3'-monooxygenase CYP75B3-like [Triticum aestivum]
TraesCS1A02G444200	-1.84384	0.90726134775489	0.0421220562216403	0.809129557056585	Down	19.8	3.7	80.84	11.05	2.59	12.52	GO:0003674,molecular_function; GO:0003700,DNA-binding transcription factor activity; GO:0005575,cellular_component; GO:0005622,intracellular anatomical structure; GO:0005623,obsolete cell; GO:0005634,nucleus; GO:0006355,regulation of DNA-templated transcription; GO:0008150,biological_process; GO:0009314,response to radiation; GO:0009416,response to light stimulus; GO:0009628,response to abiotic s…	--	KAF6986885.1 hypothetical protein CFC21_004587 [Triticum aestivum]
TraesCS1A02G444300	-1.34186	0.644543632346806	0.0373535816252396	0.765463610645713	Down	1.41	1.49	2.5	0.91	0.34	0.83	GO:0003674,molecular_function; GO:0003824,catalytic activity; GO:0004550,nucleoside diphosphate kinase activity; GO:0005488,binding; GO:0005575,cellular_component; GO:0005622,intracellular anatomical structure; GO:0005623,obsolete cell; GO:0005737,cytoplasm; GO:0005739,mitochondrion; GO:0005740,mitochondrial envelope; GO:0005743,mitochondrial inner membrane; GO:0005758,mitochondrial intermembrane…	ndk, NME; nucleoside-diphosphate kinase [EC:2.7.4.6]; K00940;	XP_044350553.1 nucleoside diphosphate kinase 3-like [Triticum aestivum]
TraesCS1B02G002300	5.75198534372907	2.0580741447886	0.00519256100040286	0.279219719321005	Up	0	0	0.02	1.03	0	0.28	--	--	XP_044379762.1 putative disease resistance protein RGA1 [Triticum aestivum]
TraesCS1B02G002900	8.5777139535142	3.90809112634015	0.0281736223751064	0.679492067715957	Up	0	0	0	3.24	0	2.1	--	--	XP_044379787.1 disease resistance protein Pik-2-like isoform X1 [Triticum aestivum]
TraesCS1B02G022000	-4.80667	2.09050774549281	0.0214887789430216	1	Down	0.03	0.33	0.16	0	0	0	GO:0003674,molecular_function; GO:0003824,catalytic activity; GO:0004672,protein kinase activity; GO:0004674,protein serine/threonine kinase activity; GO:0005488,binding; GO:0005515,protein binding; GO:0005516,calmodulin binding; GO:0005575,cellular_component; GO:0005623,obsolete cell; GO:0005886,plasma membrane; GO:0006468,protein phosphorylation; GO:0006793,phosphorus metabolic process; GO:0006…	--	KAF6987168.1 hypothetical protein CFC21_004834 [Triticum aestivum]
TraesCS1B02G043200	1.63192498083756	0.789458875499238	0.0387206106112069	0.772852041100609	Up	1.44	0.68	7.49	4.29	7.6	15.45	--	--	KAF6987394.1 hypothetical protein CFC21_005047 [Triticum aestivum]
TraesCS1B02G052600	-3.56464	1.53504066989191	0.0202231829609118	0.572943452100562	Down	1	1.44	0.07	0.08	0	0.16	--	IDS3_2; 2'-deoxymugineic-acid 2'-dioxygenase / mugineic-acid 3-dioxygenase [EC:1.14.11.24 1.14.11.25]; K18054;	XP_044363460.1 2'-deoxymugineic-acid 2'-dioxygenase-like [Triticum aestivum]
TraesCS1B02G076300	1.39634333450135	0.314868120386814	9.22037424609882e-06	0.00339399801856296	Up	28.27	29.98	22.34	65.57	74.53	72.61	--	--	XP_044385322.1 APETALA2-like protein 1 isoform X2 [Triticum aestivum]
TraesCS1B02G092000	2.16121138169945	0.924563151064065	0.0194106723714825	0.560282822197774	Up	0.31	0.08	0.17	0.26	1.46	0.64	--	--	KAF6987981.1 hypothetical protein CFC21_005569 [Triticum aestivum]
TraesCS1B02G092600	-2.4475	1.20545838978615	0.0423212753469502	0.811662427878781	Down	0.38	0.52	0.06	0.03	0.06	0.1	GO:0000959,mitochondrial RNA metabolic process; GO:0000963,mitochondrial RNA processing; GO:0000966,RNA 5'-end processing; GO:0003674,molecular_function; GO:0003676,nucleic acid binding; GO:0003723,RNA binding; GO:0003824,catalytic activity; GO:0004016,adenylate cyclase activity; GO:0004518,nuclease activity; GO:0004519,endonuclease activity; GO:0005488,binding; GO:0005575,cellular_component; GO:…	--	XP_044386629.1 protein Rf1, mitochondrial-like [Triticum aestivum]
TraesCS1B02G097400	-1.46606	0.711183535918141	0.039261891512878	0.777413151354669	Down	7.34	5.04	33.89	7.4	3.68	3.73	GO:0003674,molecular_function; GO:0003824,catalytic activity; GO:0004364,glutathione transferase activity; GO:0005575,cellular_component; GO:0005622,intracellular anatomical structure; GO:0005623,obsolete cell; GO:0005737,cytoplasm; GO:0006518,peptide metabolic process; GO:0006575,cellular modified amino acid metabolic process; GO:0006749,glutathione metabolic process; GO:0006790,sulfur compound …	GST, gst; glutathione S-transferase [EC:2.5.1.18]; K00799;	XP_044387236.1 probable glutathione S-transferase GSTF1 [Triticum aestivum]
TraesCS1B02G106200	6.67561667893824	1.40516079775472	2.02628601562706e-06	0.000983872202894719	Up	0	0	0	0.57	0.44	0.79	GO:0003674,molecular_function; GO:0003676,nucleic acid binding; GO:0003723,RNA binding; GO:0003724,RNA helicase activity; GO:0003729,mRNA binding; GO:0003824,catalytic activity; GO:0004386,helicase activity; GO:0005488,binding; GO:0005575,cellular_component; GO:0005622,intracellular anatomical structure; GO:0005623,obsolete cell; GO:0005634,nucleus; GO:0005730,nucleolus; GO:0005737,cytoplasm; GO:…	--	KAF6988131.1 hypothetical protein CFC21_005710 [Triticum aestivum]
TraesCS1B02G106700	5.0434157013157	1.52404134374148	0.000935502388758127	0.0971990945912866	Up	0.03	0	0	0.58	0.29	0.24	GO:0003674,molecular_function; GO:0003676,nucleic acid binding; GO:0003723,RNA binding; GO:0003724,RNA helicase activity; GO:0003729,mRNA binding; GO:0003824,catalytic activity; GO:0004386,helicase activity; GO:0005488,binding; GO:0005575,cellular_component; GO:0005622,intracellular anatomical structure; GO:0005623,obsolete cell; GO:0005634,nucleus; GO:0005730,nucleolus; GO:0005737,cytoplasm; GO:…	--	KAF6988138.1 hypothetical protein CFC21_005714 [Triticum aestivum]
TraesCS1B02G121600	3.0260436766303	0.54226635887304	2.40015736000883e-08	2.73735156028356e-05	Up	0.65	1.51	0.69	5.27	6.98	12	--	--	KAF6988313.1 hypothetical protein CFC21_005874 [Triticum aestivum]
TraesCS1B02G126600	-1.18188	0.52699347626821	0.0249167234440665	0.639090499173883	Down	5.04	5.13	3.87	3.1	1.45	1.58	--	--	XP_037456265.1 GATA transcription factor 17-like [Triticum dicoccoides]
TraesCS1B02G130200	1.7691505784295	0.792095633857803	0.0255155761696526	0.646451830734621	Up	0.44	0.49	0.56	2.87	0.51	1.6	GO:0002244,hematopoietic progenitor cell differentiation; GO:0002376,immune system process; GO:0002520,immune system development; GO:0003674,molecular_function; GO:0003676,nucleic acid binding; GO:0003723,RNA binding; GO:0003729,mRNA binding; GO:0005488,binding; GO:0005575,cellular_component; GO:0005622,intracellular anatomical structure; GO:0005623,obsolete cell; GO:0005634,nucleus; GO:0005654,n…	SFRS7; splicing factor, arginine/serine-rich 7; K12896;	XP_044391227.1 serine/arginine-rich splicing factor RS2Z33-like isoform X2 [Triticum aestivum]
TraesCS1B02G132000	-3.03376	1.47455472879237	0.0396472521708546	1	Down	0.85	0.1	1.46	0	0.09	0.19	--	--	XP_037456867.1 uncharacterized protein LOC119327894 [Triticum dicoccoides]
TraesCS1B02G138600	-1.23363	0.514998898607964	0.0166024954411883	0.519262103910279	Down	4.28	2.18	8.96	1.77	2.36	1.91	GO:0003674,molecular_function; GO:0003824,catalytic activity; GO:0016410,N-acyltransferase activity; GO:0016740,transferase activity; GO:0016746,acyltransferase activity; GO:0016747,acyltransferase activity, transferring groups other than amino-acyl groups;	--	XP_044392206.1 acyl transferase 7-like [Triticum aestivum]
TraesCS1B02G139200	1.52119685018679	0.539868933340708	0.00483667042252891	0.265733470251344	Up	2.65	4.37	1.58	7.42	9.16	8.77	--	--	XP_044392266.1 FCS-Like Zinc finger 10-like [Triticum aestivum]
TraesCS1B02G144200	1.67435983882329	0.64789990300353	0.00975803200491714	0.399597936500468	Up	0.49	0.24	0.63	1.23	1.15	1.88	--	--	XP_044367073.1 uncharacterized protein LOC123089457 [Triticum aestivum]
TraesCS1B02G147200	2.9228517826937	1.1947023924585	0.0144246650967392	0.485851649044773	Up	0.18	0.41	0.09	0.3	3.67	1.23	GO:0003674,molecular_function; GO:0005215,transporter activity; GO:0005575,cellular_component; GO:0005623,obsolete cell; GO:0005886,plasma membrane; GO:0005887,integral component of plasma membrane; GO:0006810,transport; GO:0008150,biological_process; GO:0008643,carbohydrate transport; GO:0015144,carbohydrate transmembrane transporter activity; GO:0016020,membrane; GO:0016021,integral component o…	--	XP_044367167.1 bidirectional sugar transporter SWEET3a-like [Triticum aestivum]
TraesCS1B02G149600	3.10584399682158	1.4618622372658	0.0336216327609403	1	Up	0.05	0.06	0	0.28	0.21	0.45	--	--	XP_037474109.1 glycerol-3-phosphate acyltransferase RAM2-like [Triticum dicoccoides]
TraesCS1B02G159800	1.80491263007308	0.832342584886658	0.0301226977583765	0.700788231892592	Up	0.27	0.2	0.45	1.26	0.82	0.99	GO:0003674,molecular_function; GO:0003824,catalytic activity; GO:0004842,ubiquitin-protein transferase activity; GO:0006807,nitrogen compound metabolic process; GO:0008150,biological_process; GO:0008152,metabolic process; GO:0009987,cellular process; GO:0016567,protein ubiquitination; GO:0016740,transferase activity; GO:0019538,protein metabolic process; GO:0019787,ubiquitin-like protein transfer…	--	KAF6988859.1 hypothetical protein CFC21_006294 [Triticum aestivum]
TraesCS1B02G159900	1.31997416805958	0.41643152429286	0.00152582320813943	0.134240072960094	Up	1.43	1.17	2.31	4.74	2.81	4.28	GO:0000151,ubiquitin ligase complex; GO:0002039,p53 binding; GO:0003674,molecular_function; GO:0003824,catalytic activity; GO:0004842,ubiquitin-protein transferase activity; GO:0005102,signaling receptor binding; GO:0005488,binding; GO:0005515,protein binding; GO:0005575,cellular_component; GO:0005622,intracellular anatomical structure; GO:0005623,obsolete cell; GO:0005634,nucleus; GO:0005654,nuc…	RCHY1, PIRH2; RING finger and CHY zinc finger domain-containing protein 1 [EC:2.3.2.27]; K10144;	XP_044395305.1 E3 ubiquitin-protein ligase RZFP34-like isoform X1 [Triticum aestivum]
TraesCS1B02G171800	1.00252297126489	0.456590884824025	0.0281155620207899	0.678550825325569	Up	4.01	2.93	8.53	12.57	8.96	7.05	GO:0003674,molecular_function; GO:0003824,catalytic activity; GO:0005575,cellular_component; GO:0005622,intracellular anatomical structure; GO:0005623,obsolete cell; GO:0008150,biological_process; GO:0008152,metabolic process; GO:0016491,oxidoreductase activity; GO:0044464,obsolete cell part; GO:0055114,obsolete oxidation-reduction process;	FAO3; long-chain-alcohol oxidase [EC:1.1.3.20]; K17756;	KAF6989029.1 hypothetical protein CFC21_006424 [Triticum aestivum]
TraesCS1B02G173200	4.08831593611762	0.97440648026858	2.72031761381707e-05	0.00813457903043921	Up	0.09	0.58	0.09	7.47	2.75	2.61	GO:0005575,cellular_component; GO:0005622,intracellular anatomical structure; GO:0005623,obsolete cell; GO:0005634,nucleus; GO:0043226,organelle; GO:0043227,membrane-bounded organelle; GO:0043229,intracellular organelle; GO:0043231,intracellular membrane-bounded organelle; GO:0044424,obsolete intracellular part; GO:0044464,obsolete cell part;	--	KAF6989042.1 hypothetical protein CFC21_006437 [Triticum aestivum]
TraesCS1B02G174100	1.43468734753043	0.721970003247461	0.0469019935978257	0.847189932976417	Up	2.03	7.5	1.4	9.52	8.93	13.62	--	--	XP_037462104.1 uncharacterized protein LOC119333232 [Triticum dicoccoides]
TraesCS1B02G181500	1.51826299932365	0.747669660943094	0.0422894796048456	0.811392163263393	Up	0.97	5.35	1.3	6.14	9.25	7.78	--	--	XP_044398502.1 uncharacterized protein LOC123122370 [Triticum aestivum]
TraesCS1B02G181800	1.53384905914874	0.590492020124485	0.00938838048175902	0.390513627825228	Up	0.26	0.59	0.79	1.2	1.6	1.8	GO:0003674,molecular_function; GO:0003824,catalytic activity; GO:0004553,hydrolase activity, hydrolyzing O-glycosyl compounds; GO:0004557,alpha-galactosidase activity; GO:0005575,cellular_component; GO:0005576,extracellular region; GO:0005618,cell wall; GO:0005623,obsolete cell; GO:0007275,multicellular organism development; GO:0008150,biological_process; GO:0009505,plant-type cell wall; GO:00096…	E3.2.1.22B, galA, rafA; alpha-galactosidase [EC:3.2.1.22]; K07407;	XP_044398527.1 alpha-galactosidase-like isoform X2 [Triticum aestivum]
TraesCS1B02G186500	2.52774422603934	1.25253267868367	0.0435801803779378	0.820113440489044	Up	0.23	0.13	0	1.05	0.17	0.88	GO:0000003,reproduction; GO:0003006,developmental process involved in reproduction; GO:0003674,molecular_function; GO:0005488,binding; GO:0005575,cellular_component; GO:0005623,obsolete cell; GO:0005886,plasma membrane; GO:0007154,cell communication; GO:0007165,signal transduction; GO:0007275,multicellular organism development; GO:0008150,biological_process; GO:0008289,lipid binding; GO:0009787,r…	--	XP_044399044.1 lanC-like protein GCL2 [Triticum aestivum]
TraesCS1B02G186700	1.00433636822342	0.346516699714136	0.00375098246884865	0.226954833298944	Up	3.86	4.41	7.11	10.58	10.31	8.6	GO:0000287,magnesium ion binding; GO:0001676,long-chain fatty acid metabolic process; GO:0002532,production of molecular mediator involved in inflammatory response; GO:0002538,arachidonic acid metabolite production involved in inflammatory response; GO:0002539,prostaglandin production involved in inflammatory response; GO:0003008,system process; GO:0003013,circulatory system process; GO:0003018,v…	--	XP_037463201.1 AB hydrolase superfamily protein YfhM-like [Triticum dicoccoides]
TraesCS1B02G188300	-1.19253	0.433841974214544	0.00598209609203267	0.306870266160433	Down	12.91	8.31	15.88	6.23	2.55	7.1	GO:0003674,molecular_function; GO:0005215,transporter activity; GO:0005575,cellular_component; GO:0005622,intracellular anatomical structure; GO:0005623,obsolete cell; GO:0005737,cytoplasm; GO:0005739,mitochondrion; GO:0006810,transport; GO:0008150,biological_process; GO:0015291,secondary active transmembrane transporter activity; GO:0015292,uniporter activity; GO:0022804,active transmembrane tra…	MCU; calcium uniporter protein, mitochondrial; K20858;	XP_037463220.1 calcium uniporter protein 2, mitochondrial-like [Triticum dicoccoides]
TraesCS1B02G194700	1.67856828980358	0.85496350321447	0.0496088203176147	0.863744639688774	Up	0.73	0.82	1.09	5.36	0.65	2.13	--	GST, gst; glutathione S-transferase [EC:2.5.1.18]; K00799;	XP_037463841.1 probable glutathione S-transferase GSTU6 [Triticum dicoccoides]
TraesCS1B02G194900	-2.77958	1.3716711616314	0.0427216855254475	0.813320721992806	Down	0.07	0.9	21.15	1.35	0.37	1.05	--	GST, gst; glutathione S-transferase [EC:2.5.1.18]; K00799;	XP_044368786.1 glutathione S-transferase U17-like [Triticum aestivum]
TraesCS1B02G196400	1.21357665141507	0.432746973821849	0.00504171744911428	0.27382459600417	Up	1.88	1.69	4.53	6.23	5.72	5.73	GO:0003674,molecular_function; GO:0005488,binding; GO:0030246,carbohydrate binding;	--	XP_037464024.1 F-box protein PP2-A13-like [Triticum dicoccoides]
TraesCS1B02G197000	-1.87041	0.642567357920719	0.00360459327373121	0.22365558858543	Down	2.19	1.17	3.12	0.38	0.89	0.39	--	--	XP_037464088.1 uncharacterized protein LOC119336175 [Triticum dicoccoides]
TraesCS1B02G206800	-1.40134	0.516136706555555	0.00662664175812246	0.32432848149709	Down	47.88	41.87	19.58	19.12	10.52	12.28	GO:0000064,L-ornithine transmembrane transporter activity; GO:0003333,amino acid transmembrane transport; GO:0003674,molecular_function; GO:0005215,transporter activity; GO:0005342,organic acid transmembrane transporter activity; GO:0005575,cellular_component; GO:0005622,intracellular anatomical structure; GO:0005623,obsolete cell; GO:0005737,cytoplasm; GO:0005739,mitochondrion; GO:0005740,mitoch…	SLC25A20_29, CACT, CACL, CRC1; solute carrier family 25 (mitochondrial carnitine/acylcarnitine transporter), member 20/29; K15109;	XP_037465325.1 mitochondrial carnitine/acylcarnitine carrier-like protein [Triticum dicoccoides]
TraesCS1B02G210400	2.07362188742844	0.618841408462298	0.000805746694910225	0.0871996528707529	Up	1.17	2.18	1.07	2.48	9.31	7.37	GO:0000003,reproduction; GO:0000785,chromatin; GO:0000792,heterochromatin; GO:0000902,cell morphogenesis; GO:0003006,developmental process involved in reproduction; GO:0003674,molecular_function; GO:0003824,catalytic activity; GO:0005575,cellular_component; GO:0005622,intracellular anatomical structure; GO:0005623,obsolete cell; GO:0005634,nucleus; GO:0005694,chromosome; GO:0006325,chromatin orga…	--	XP_044402596.1 lysine-specific demethylase JMJ706-like isoform X2 [Triticum aestivum]
TraesCS1B02G223300	-1.7365	0.70036862023643	0.0131597870029354	0.46513190574553	Down	16.74	4.83	55.14	5.78	5.5	9.62	GO:0000166,nucleotide binding; GO:0001101,response to acid chemical; GO:0003674,molecular_function; GO:0003824,catalytic activity; GO:0004657,proline dehydrogenase activity; GO:0005488,binding; GO:0005575,cellular_component; GO:0005622,intracellular anatomical structure; GO:0005623,obsolete cell; GO:0005737,cytoplasm; GO:0005739,mitochondrion; GO:0006082,organic acid metabolic process; GO:0006520…	PRODH, fadM, putB; proline dehydrogenase [EC:1.5.5.2]; K00318;	XP_037466870.1 proline dehydrogenase 2, mitochondrial-like [Triticum dicoccoides]
TraesCS1B02G229400	4.66068822786555	1.7994254594366	0.00959486215299791	1	Up	0.06	0	0	0.76	0.84	0.07	GO:0003674,molecular_function; GO:0003824,catalytic activity; GO:0004672,protein kinase activity; GO:0004674,protein serine/threonine kinase activity; GO:0005575,cellular_component; GO:0005622,intracellular anatomical structure; GO:0005623,obsolete cell; GO:0005634,nucleus; GO:0005737,cytoplasm; GO:0006468,protein phosphorylation; GO:0006793,phosphorus metabolic process; GO:0006796,phosphate-cont…	SNRK2; serine/threonine-protein kinase SRK2 [EC:2.7.11.1]; K14498;	XP_037467385.1 serine/threonine-protein kinase SAPK3 [Triticum dicoccoides]
TraesCS1B02G231500	-1.9402	0.66522135514008	0.00353849978713241	0.222761961567086	Down	27.53	68.27	14.71	11.5	7.39	12	GO:0000160,phosphorelay signal transduction system; GO:0000302,response to reactive oxygen species; GO:0001067,transcription regulatory region nucleic acid binding; GO:0003674,molecular_function; GO:0003676,nucleic acid binding; GO:0003677,DNA binding; GO:0003700,DNA-binding transcription factor activity; GO:0005488,binding; GO:0005575,cellular_component; GO:0005622,intracellular anatomical struc…	--	XP_037467510.1 ethylene-responsive transcription factor ERF107-like [Triticum dicoccoides]
TraesCS1B02G255300	2.27792179897765	0.846513659348392	0.00712499150297305	0.336949574057186	Up	0.24	1.54	0.4	1.94	3.64	5.76	--	--	KAF6990021.1 hypothetical protein CFC21_007280 [Triticum aestivum]
TraesCS1B02G255600	1.26689612672706	0.624230841889062	0.042404188847607	0.811662427878781	Up	0.44	0.57	0.58	1.11	1.27	1.38	GO:0000428,DNA-directed RNA polymerase complex; GO:0003674,molecular_function; GO:0003824,catalytic activity; GO:0004721,phosphoprotein phosphatase activity; GO:0004722,protein serine/threonine phosphatase activity; GO:0005488,binding; GO:0005515,protein binding; GO:0005575,cellular_component; GO:0005622,intracellular anatomical structure; GO:0005623,obsolete cell; GO:0005634,nucleus; GO:0005654,…	--	XP_044406848.1 RNA polymerase II C-terminal domain phosphatase-like 4 isoform X4 [Triticum aestivum]
TraesCS1B02G256500	1.09891727281691	0.493927905547925	0.0260910685935637	0.652822497396407	Up	13.33	7.58	5.4	14.57	24.38	16.98	--	--	XP_044407041.1 EEF1A lysine methyltransferase 4-like isoform X2 [Triticum aestivum]
TraesCS1B02G260000	1.12288070513675	0.497455862094705	0.0239926510020779	0.624243406497794	Up	1.62	0.64	1.34	3.22	1.8	2.55	--	--	XP_037469989.1 cyclin-P3-1-like [Triticum dicoccoides]
TraesCS1B02G276500	3.04765440758618	1.15284849146287	0.00820328655068289	0.364143214702131	Up	0.13	0	0.51	2.34	0.78	1.83	--	--	XP_044409332.1 uncharacterized protein LOC123134042 [Triticum aestivum]
TraesCS1B02G276800	2.88545469296084	0.787943621528932	0.000250247472266405	0.0397266512585778	Up	0.25	0.14	0.87	2.99	3.05	2.77	--	--	XP_020169605.1 Bowman-Birk type proteinase inhibitor B5 [Aegilops tauschii subsp. strangulata]
TraesCS1B02G277000	3.11389033696869	1.50959	0.0391373912131914	0.776557803290393	Up	0.05	0.16	0	0.05	1.22	0.58	GO:0003674,molecular_function; GO:0003824,catalytic activity; GO:0004620,phospholipase activity; GO:0005575,cellular_component; GO:0005622,intracellular anatomical structure; GO:0005623,obsolete cell; GO:0005737,cytoplasm; GO:0006629,lipid metabolic process; GO:0006638,neutral lipid metabolic process; GO:0006639,acylglycerol metabolic process; GO:0008150,biological_process; GO:0008152,metabolic p…	--	KAF6990285.1 hypothetical protein CFC21_007493 [Triticum aestivum]
TraesCS1B02G281200	1.8834286432758	0.917367613651468	0.0400648676227367	0.785827556811316	Up	0.15	0.51	0.53	2	0.39	2.04	--	--	KAF6990332.1 hypothetical protein CFC21_007533 [Triticum aestivum]
TraesCS1B02G282000	2.65076042566069	1.07628356029225	0.0137824903557152	0.47238067317492	Up	0.07	0	0.11	0.37	0.42	0.33	--	--	XP_044371078.1 subtilisin-like protease SBT3 [Triticum aestivum]
TraesCS1B02G283400	3.19553456648473	1.20515665807689	0.00801229673342516	0.360280013599022	Up	0.04	0.6	0	1.35	2.95	2.11	--	--	XP_037439567.1 putative receptor-like protein kinase At4g00960 [Triticum dicoccoides]
TraesCS1B02G287700	-1.02465	0.33922510286824	0.00252313753953009	0.182144328721597	Down	8.64	6.74	7.3	3.39	4.27	3.23	--	--	XP_044410473.1 transcription factor DIVARICATA [Triticum aestivum]
TraesCS1B02G290000	1.46988	0.520199181693976	0.00471903313634376	0.261794235338727	Up	5.43	4.47	3.27	5.84	15.86	15.14	--	--	XP_037471878.1 uncharacterized protein LOC119346868 [Triticum dicoccoides]
TraesCS1B02G294300	-1.46812	0.532650098892672	0.00584659032372607	0.30373160600196	Down	25.25	85.99	90.91	28.04	16.74	27.89	GO:0000166,nucleotide binding; GO:0000302,response to reactive oxygen species; GO:0003674,molecular_function; GO:0005488,binding; GO:0005515,protein binding; GO:0005524,ATP binding; GO:0005575,cellular_component; GO:0005576,extracellular region; GO:0005618,cell wall; GO:0005622,intracellular anatomical structure; GO:0005623,obsolete cell; GO:0005737,cytoplasm; GO:0005739,mitochondrion; GO:0005773…	HSPA1s; heat shock 70kDa protein 1/2/6/8; K03283;	XP_037472080.1 heat shock 70 kDa protein 4 [Triticum dicoccoides]
TraesCS1B02G300600	3.02326183081555	0.743564337343752	4.78464594778085e-05	0.0119108539048285	Up	9.57	5.35	12.81	112.39	10.17	95.61	GO:0003674,molecular_function; GO:0003824,catalytic activity; GO:0008483,transaminase activity; GO:0016740,transferase activity; GO:0016769,transferase activity, transferring nitrogenous groups; GO:0033855,nicotianamine aminotransferase activity;	TAT; tyrosine aminotransferase [EC:2.6.1.5]; K00815;	XP_037472385.1 nicotianamine aminotransferase A-like [Triticum dicoccoides]
TraesCS1B02G304700	-2.17849	0.885331887646354	0.0138688161967696	0.473305925612929	Down	3.76	2.03	1.54	0.15	0.57	0.93	GO:0000228,nuclear chromosome; GO:0000785,chromatin; GO:0000786,nucleosome; GO:0003674,molecular_function; GO:0003676,nucleic acid binding; GO:0003677,DNA binding; GO:0005488,binding; GO:0005515,protein binding; GO:0005575,cellular_component; GO:0005622,intracellular anatomical structure; GO:0005623,obsolete cell; GO:0005634,nucleus; GO:0005694,chromosome; GO:0006325,chromatin organization; GO:00…	H4; histone H4; K11254;	GAV57897.1 Histone domain-containing protein, partial [Cephalotus follicularis]
TraesCS1B02G305200	1.30853830341737	0.428865404392884	0.00227956697808848	0.169897027617685	Up	1.61	2	1.37	3.14	5.15	4	--	IRAK4; interleukin-1 receptor-associated kinase 4 [EC:2.7.11.1]; K04733;	KAF6990610.1 hypothetical protein CFC21_007779 [Triticum aestivum]
TraesCS1B02G306400	3.84974103823918	0.86585722850249	8.74182554576035e-06	0.00329775281992026	Up	1.69	0.76	0.73	18.69	1.61	27.04	GO:0000041,transition metal ion transport; GO:0003674,molecular_function; GO:0005215,transporter activity; GO:0005385,zinc ion transmembrane transporter activity; GO:0005575,cellular_component; GO:0005623,obsolete cell; GO:0005886,plasma membrane; GO:0006810,transport; GO:0006811,ion transport; GO:0006812,cation transport; GO:0006829,zinc ion transport; GO:0008150,biological_process; GO:0008324,c…	--	XP_044412250.1 zinc transporter 9-like [Triticum aestivum]
TraesCS1B02G306500	1.52203863522174	0.697502994274549	0.029100317702543	0.69055433898113	Up	15.44	4.29	21.73	47.46	9.74	56.29	GO:0000041,transition metal ion transport; GO:0003674,molecular_function; GO:0005215,transporter activity; GO:0005385,zinc ion transmembrane transporter activity; GO:0005575,cellular_component; GO:0005623,obsolete cell; GO:0005886,plasma membrane; GO:0006810,transport; GO:0006811,ion transport; GO:0006812,cation transport; GO:0006829,zinc ion transport; GO:0008150,biological_process; GO:0008324,c…	--	XP_044412259.1 zinc transporter 5-like [Triticum aestivum]
TraesCS1B02G308200	1.48054232584936	0.6653331341426	0.0260634748450979	0.652822497396407	Up	0.53	1.03	0.7	3.5	1.39	1.32	--	WRKY33; WRKY transcription factor 33; K13424;	XP_044412314.1 WRKY transcription factor WRKY24-like [Triticum aestivum]
TraesCS1B02G308900	-3.18694	1.26456707395474	0.0117293295234557	0.435111988774427	Down	5.5	0.67	64.55	2.79	0.21	3.9	GO:0003674,molecular_function; GO:0003824,catalytic activity; GO:0005488,binding; GO:0005515,protein binding; GO:0005575,cellular_component; GO:0005622,intracellular anatomical structure; GO:0005623,obsolete cell; GO:0005737,cytoplasm; GO:0005739,mitochondrion; GO:0007154,cell communication; GO:0008144,obsolete drug binding; GO:0008150,biological_process; GO:0008453,alanine-glyoxylate transaminas…	AGXT2; alanine-glyoxylate transaminase / (R)-3-amino-2-methylpropionate-pyruvate transaminase [EC:2.6.1.44 2.6.1.40]; K00827;	XP_044412391.1 alanine--glyoxylate aminotransferase 2 homolog 3, mitochondrial-like [Triticum aestivum]
TraesCS1B02G312100	-3.58871	1.15947648067314	0.00196738507119427	0.154173211905973	Down	2.68	0.87	0.41	0.17	0	0.17	GO:0003674,molecular_function; GO:0003824,catalytic activity; GO:0005575,cellular_component; GO:0005622,intracellular anatomical structure; GO:0005623,obsolete cell; GO:0008194,UDP-glycosyltransferase activity; GO:0016740,transferase activity; GO:0016757,glycosyltransferase activity; GO:0016758,hexosyltransferase activity; GO:0035251,UDP-glucosyltransferase activity; GO:0043226,organelle; GO:0043…	--	XP_037472572.1 UDP-glucose:2-hydroxyflavanone C-glucosyltransferase-like [Triticum dicoccoides]
TraesCS1B02G314700	1.00221326749078	0.306337435807624	0.0010694111624887	0.105579537448986	Up	1.83	2.03	2.48	3.59	3.37	5.68	--	--	XP_044412907.1 leucine-rich repeat receptor protein kinase HPCA1-like [Triticum aestivum]
TraesCS1B02G316000	-1.10637	0.293697006597336	0.000165189694236777	0.0292457321121508	Down	29.78	20.94	33.43	12.03	13.99	11.62	--	--	XP_044372416.1 uncharacterized protein LOC123094487 [Triticum aestivum]
TraesCS1B02G317100	1.09646819289994	0.544373038591806	0.0439900784365477	0.82246688541518	Up	0.58	0.53	0.85	0.93	1.63	1.53	GO:0001101,response to acid chemical; GO:0003674,molecular_function; GO:0003676,nucleic acid binding; GO:0003677,DNA binding; GO:0003700,DNA-binding transcription factor activity; GO:0005488,binding; GO:0005575,cellular_component; GO:0005622,intracellular anatomical structure; GO:0005623,obsolete cell; GO:0005634,nucleus; GO:0006355,regulation of DNA-templated transcription; GO:0007154,cell commu…	ABF; ABA responsive element binding factor; K14432;	KAF6990737.1 hypothetical protein CFC21_007899 [Triticum aestivum]
TraesCS1B02G321600	1.54213016607106	0.765221219089592	0.0438759833285663	0.82246688541518	Up	2.03	4.85	0.72	5.36	10.99	7	GO:0000139,Golgi membrane; GO:0003674,molecular_function; GO:0003824,catalytic activity; GO:0005488,binding; GO:0005515,protein binding; GO:0005575,cellular_component; GO:0005622,intracellular anatomical structure; GO:0005623,obsolete cell; GO:0005737,cytoplasm; GO:0005783,endoplasmic reticulum; GO:0005789,endoplasmic reticulum membrane; GO:0005790,smooth endoplasmic reticulum; GO:0005793,endopla…	--	XP_037472675.1 uncharacterized protein LOC119348789 [Triticum dicoccoides]
TraesCS1B02G323000	1.46440170244601	0.676769396359257	0.0304787851809124	0.70456003543822	Up	0.43	0.3	0.54	0.58	1.04	1.85	GO:0003674,molecular_function; GO:0003824,catalytic activity; GO:0004672,protein kinase activity; GO:0004674,protein serine/threonine kinase activity; GO:0005488,binding; GO:0005515,protein binding; GO:0005516,calmodulin binding; GO:0005575,cellular_component; GO:0005623,obsolete cell; GO:0005886,plasma membrane; GO:0006468,protein phosphorylation; GO:0006793,phosphorus metabolic process; GO:0006…	--	VAH20599.1 unnamed protein product [Triticum turgidum subsp. durum]
TraesCS1B02G348900	-2.00352	0.887539731826764	0.0239839623480571	0.624243406497794	Down	2.55	1.19	0.85	0.35	0.44	0.36	GO:0003674,molecular_function; GO:0003824,catalytic activity; GO:0005488,binding; GO:0005515,protein binding; GO:0005575,cellular_component; GO:0005622,intracellular anatomical structure; GO:0005623,obsolete cell; GO:0005737,cytoplasm; GO:0006725,cellular aromatic compound metabolic process; GO:0006807,nitrogen compound metabolic process; GO:0008150,biological_process; GO:0008152,metabolic proces…	HI4OMT; 2,7,4'-trihydroxyisoflavanone 4'-O-methyltransferase / isoflavone 4'-O-methyltransferase [EC:2.1.1.212 2.1.1.46]; K13259; 7-IOMT; isoflavone-7-O-methyltransferase [EC:2.1.1.150]; K13262; ROMT; trans-resveratrol di-O-methyltransferase [EC:2.1.1.240]; K16040;	KAF6991105.1 hypothetical protein CFC21_008222 [Triticum aestivum]
TraesCS1B02G349100	-1.50983	0.29500418251772	3.08826389224084e-07	0.000233002383906743	Down	69.29	47.86	64.03	25.11	17.76	18.9	GO:0003674,molecular_function; GO:0003824,catalytic activity; GO:0005488,binding; GO:0005515,protein binding; GO:0005575,cellular_component; GO:0005622,intracellular anatomical structure; GO:0005623,obsolete cell; GO:0005737,cytoplasm; GO:0006725,cellular aromatic compound metabolic process; GO:0006807,nitrogen compound metabolic process; GO:0008150,biological_process; GO:0008152,metabolic proces…	HI4OMT; 2,7,4'-trihydroxyisoflavanone 4'-O-methyltransferase / isoflavone 4'-O-methyltransferase [EC:2.1.1.212 2.1.1.46]; K13259; 7-IOMT; isoflavone-7-O-methyltransferase [EC:2.1.1.150]; K13262; ROMT; trans-resveratrol di-O-methyltransferase [EC:2.1.1.240]; K16040;	XP_037472913.1 acetylserotonin O-methyltransferase 1-like [Triticum dicoccoides]
TraesCS1B02G350600	2.42405924588164	0.416684618593155	5.97372824333732e-09	9.15492521192205e-06	Up	0.5	0.62	0.77	2.08	3.62	4.37	--	TPS; trehalose 6-phosphate synthase/phosphatase [EC:2.4.1.15 3.1.3.12]; K16055;	XP_044415835.1 probable alpha,alpha-trehalose-phosphate synthase [UDP-forming]
TraesCS1B02G372400	-1.93959	0.576318150240075	0.00076410976005977	0.0840195218454959	Down	1.08	0.73	2.03	0.25	0.37	0.33	GO:0005575,cellular_component; GO:0016020,membrane;	IRAK4; interleukin-1 receptor-associated kinase 4 [EC:2.7.11.1]; K04733;	VAH22034.1 unnamed protein product [Triticum turgidum subsp. durum]
TraesCS1B02G376900	2.0785965892827	0.584349963258189	0.000374958416975959	0.0517981288082198	Up	0.37	0.89	1.04	2.87	2	4.83	GO:0000003,reproduction; GO:0000295,adenine nucleotide transmembrane transporter activity; GO:0003006,developmental process involved in reproduction; GO:0003674,molecular_function; GO:0005215,transporter activity; GO:0005346,purine ribonucleotide transmembrane transporter activity; GO:0005347,ATP transmembrane transporter activity; GO:0005471,ATP:ADP antiporter activity; GO:0005575,cellular_compo…	SLC25A4S, ANT; solute carrier family 25 (mitochondrial adenine nucleotide translocator), member 4/5/6/31; K05863;	KAF6991410.1 hypothetical protein CFC21_008497 [Triticum aestivum]
TraesCS1B02G382100	1.67369860390073	0.6038762178425	0.005578287533958	0.293209859542159	Up	1.1	2.06	0.86	3.74	3.76	5.59	--	--	XP_037473194.1 MAPK kinase substrate protein At1g80180-like [Triticum dicoccoides]
TraesCS1B02G382200	1.0559601621468	0.523460617472263	0.0436675911534051	0.821443167531316	Up	0.78	0.88	1.24	1.22	1.72	3.06	GO:0005575,cellular_component; GO:0005618,cell wall; GO:0005623,obsolete cell; GO:0009505,plant-type cell wall; GO:0030312,external encapsulating structure; GO:0044464,obsolete cell part; GO:0071944,cell periphery;	E3.2.1.67; galacturan 1,4-alpha-galacturonidase [EC:3.2.1.67]; K01213;	XP_044417736.1 probable polygalacturonase At1g80170 [Triticum aestivum]
TraesCS1B02G397200	2.58953054718481	0.767484424978657	0.000740710094239692	0.0825571902991108	Up	0.41	0.31	1.38	2.41	5.51	4	--	--	KAF6991626.1 hypothetical protein CFC21_008691 [Triticum aestivum]
TraesCS1B02G397300	4.70946959924356	1.5191316982364	0.00193451265570296	0.153069699480905	Up	0.37	0.42	0	0.81	12.91	6.61	--	--	KAF6991627.1 hypothetical protein CFC21_008692 [Triticum aestivum]
TraesCS1B02G397500	3.49169026235677	1.53297629251567	0.0227432847448306	1	Up	0.37	0.42	0	1.23	1.54	6.69	--	--	XP_044375585.1 uncharacterized protein LOC123097816 [Triticum aestivum]
TraesCS1B02G397700	3.7832577725317	1.27155416184134	0.00292700136748623	0.196905757886488	Up	0.13	0.43	0	0.55	4.02	3.24	--	--	XP_044375585.1 uncharacterized protein LOC123097816 [Triticum aestivum]
TraesCS1B02G397800	2.76907624594837	0.91956400915794	0.00260138092088567	0.184758417496357	Up	1.12	0	1.51	5.33	5	7.11	--	--	XP_044375594.1 uncharacterized protein LOC123097825 [Triticum aestivum]
TraesCS1B02G397900	1.48069261323874	0.687346389062576	0.0312232339012933	0.7112941120732	Up	2.62	5.48	2.26	8.61	12.3	7.95	--	--	KAF6991633.1 hypothetical protein CFC21_008698 [Triticum aestivum]
TraesCS1B02G415200	1.06634966320629	0.45838058603316	0.0200003533578309	0.569779845035695	Up	2.18	2.97	1.6	5.81	3.37	5.25	GO:0000502,proteasome complex; GO:0005575,cellular_component; GO:0005622,intracellular anatomical structure; GO:0005623,obsolete cell; GO:0005838,proteasome regulatory particle; GO:0008150,biological_process; GO:0008540,proteasome regulatory particle, base subcomplex; GO:0009987,cellular process; GO:0016043,cellular component organization; GO:0022607,cellular component assembly; GO:0022624,protea…	--	XP_044420362.1 uncharacterized protein LOC123145103 [Triticum aestivum]
TraesCS1B02G416700	-2.07612	0.996427614262448	0.0371997913706261	0.76427103837741	Down	0.61	0.3	0.69	0	0.19	0.17	GO:0003674,molecular_function; GO:0003824,catalytic activity; GO:0008150,biological_process; GO:0008152,metabolic process; GO:0016740,transferase activity; GO:0016746,acyltransferase activity; GO:0016747,acyltransferase activity, transferring groups other than amino-acyl groups; GO:0016752,sinapoyltransferase activity; GO:0019748,secondary metabolic process;	SCPL19, SNG2; serine carboxypeptidase-like 19 [EC:3.4.16.- 2.3.1.91]; K09756;	XP_044420576.1 serine carboxypeptidase-like 18 isoform X1 [Triticum aestivum]
TraesCS1B02G446000	-2.52572	1.02026057429712	0.0133027166949494	0.466651308610166	Down	0.74	0.35	0.93	0.14	0.13	0.07	--	--	XP_044423035.1 protein MIZU-KUSSEI 1-like [Triticum aestivum]
TraesCS1B02G451600	1.2894594937756	0.43324464017041	0.00291763646883065	0.196814044109936	Up	1.12	1.32	0.84	1.98	2.94	3.17	GO:0003674,molecular_function; GO:0003824,catalytic activity; GO:0004672,protein kinase activity; GO:0004674,protein serine/threonine kinase activity; GO:0005575,cellular_component; GO:0005622,intracellular anatomical structure; GO:0005623,obsolete cell; GO:0005737,cytoplasm; GO:0005886,plasma membrane; GO:0006468,protein phosphorylation; GO:0006793,phosphorus metabolic process; GO:0006796,phosph…	IRAK4; interleukin-1 receptor-associated kinase 4 [EC:2.7.11.1]; K04733;	XP_044423722.1 putative receptor-like protein kinase At4g00960 [Triticum aestivum]
TraesCS1D02G000500	-1.2698	0.575467705192403	0.0273454925719348	0.669186777056015	Down	120.65	51.44	91.87	20.47	60.14	22.74	--	--	XP_044435672.1 uncharacterized protein LOC123161923 [Triticum aestivum]
TraesCS1D02G000600	6.45550153146551	2.31410703394349	0.00527683687691467	0.283440698007417	Up	0	0	0	16.83	0	3.25	--	--	XP_020180193.1 uncharacterized protein LOC109765825 [Aegilops tauschii subsp. strangulata]
TraesCS1D02G001800	-1.0754	0.416946722577555	0.00990218063678004	0.402956333799899	Down	5.45	2.83	5.36	1.86	1.5	3.01	--	--	KAF6992618.1 hypothetical protein CFC21_009594 [Triticum aestivum]
TraesCS1D02G002600	5.65913334980782	1.55880115619333	0.000282938980135674	0.0424330597089712	Up	0	0	0.47	14.4	0.16	6.47	GO:0005575,cellular_component; GO:0005622,intracellular anatomical structure; GO:0005623,obsolete cell; GO:0005737,cytoplasm; GO:0005768,endosome; GO:0005770,late endosome; GO:0005771,multivesicular body; GO:0012505,endomembrane system; GO:0031410,cytoplasmic vesicle; GO:0031982,vesicle; GO:0043226,organelle; GO:0043227,membrane-bounded organelle; GO:0043229,intracellular organelle; GO:0044424,ob…	CHMP5, VPS60; charged multivesicular body protein 5; K12198;	XP_044447583.1 vacuolar protein sorting-associated protein 60.1-like [Triticum aestivum]
TraesCS1D02G002700	6.52840071046778	1.90526750749291	0.000611411875891864	0.0720956548997443	Up	0	0	0	0.9	0.02	0.33	--	IRAK4; interleukin-1 receptor-associated kinase 4 [EC:2.7.11.1]; K04733;	XP_044447582.1 probable leucine-rich repeat receptor-like protein kinase At1g35710 [Triticum aestivum]
TraesCS1D02G004600	4.50919688008737	1.86299432777746	0.0155033189865013	0.500525521011855	Up	0	0.17	0	0.11	3.66	0.11	--	CYP735A; cytokinin trans-hydroxylase; K10717;	XP_044447566.1 cytochrome P450 72A15-like [Triticum aestivum]
TraesCS1D02G005300	1.08997194053218	0.502075774608025	0.0299363769718983	0.698973246339584	Up	1.5	0.48	1.76	2.2	1.86	3.63	--	--	XP_044447576.1 disease resistance protein Pik-2-like isoform X1 [Triticum aestivum]
TraesCS1D02G018700	3.14860128983323	1.05901558808603	0.00294770253231786	0.197928117307544	Up	0.05	0.06	0.03	0.72	0.2	0.33	--	RPM1, RPS3; disease resistance protein RPM1; K13457;	KAF6992863.1 hypothetical protein CFC21_009818 [Triticum aestivum]
TraesCS1D02G019100	3.40611101703181	1.35429477677683	0.0119017513031858	0.437864805446011	Up	0.21	0.06	0.11	3.38	0.16	0.24	GO:0003674,molecular_function; GO:0003824,catalytic activity; GO:0005575,cellular_component; GO:0005622,intracellular anatomical structure; GO:0005623,obsolete cell; GO:0008150,biological_process; GO:0008152,metabolic process; GO:0008194,UDP-glycosyltransferase activity; GO:0009058,biosynthetic process; GO:0009628,response to abiotic stimulus; GO:0009718,anthocyanin-containing compound biosynthet…	UGT; glucuronosyltransferase [EC:2.4.1.17]; K00699; CGT, UGT8; ceramide galactosyltransferase [EC:2.4.1.47]; K04628; E2.4.1.91; flavonol 3-O-glucosyltransferase [EC:2.4.1.91]; K10757; BZ1; anthocyanidin 3-O-glucosyltransferase [EC:2.4.1.115]; K12930; E2.4.1.234; kaempferol 3-O-beta-D-galactosyltransferase [EC:2.4.1.234]; K13269; UGT78D1; flavonol-3-O-rhamnosyltransferase [EC:2.4.1.-]; K15787;	KAF6992868.1 hypothetical protein CFC21_009821 [Triticum aestivum]
TraesCS1D02G036000	-7.40812	1.62419457356866	5.0885811842463e-06	0.00211482296488664	Down	16.41	5.23	0.12	0.07	0	0.07	--	LCAT; lecithin-cholesterol acyltransferase [EC:2.3.1.43]; K00650; LYPLA3; lysophospholipase III [EC:3.1.1.5]; K06129;	XP_020167370.1 lecithin-cholesterol acyltransferase-like 1 [Aegilops tauschii subsp. strangulata]
TraesCS1D02G036500	1.4128823449567	0.601494494921927	0.0188262791109244	0.553844963334639	Up	1.03	1.65	0.79	4.67	2.16	2.46	--	--	XP_044447868.1 probable clathrin assembly protein At4g32285 [Triticum aestivum]
TraesCS1D02G039600	1.3568265007285	0.512976133000805	0.00816887385643495	0.363972835867488	Up	6.87	9.63	8.3	34.36	12.09	16.07	--	--	XP_044447900.1 uncharacterized protein LOC123180013 [Triticum aestivum]
TraesCS1D02G059200	1.06171238333924	0.225678547038952	2.54446541210266e-06	0.00118729412482277	Up	17.83	16.27	24.12	38.78	40.94	37.63	--	--	KAF6993358.1 hypothetical protein CFC21_010261 [Triticum aestivum]
TraesCS1D02G062800	-1.57187	0.536684342128343	0.00340215008957649	0.216681613692105	Down	7.83	4.81	19.14	3.57	1.78	4.73	GO:0003674,molecular_function; GO:0003824,catalytic activity; GO:0005575,cellular_component; GO:0005622,intracellular anatomical structure; GO:0005623,obsolete cell; GO:0008194,UDP-glycosyltransferase activity; GO:0016740,transferase activity; GO:0016757,glycosyltransferase activity; GO:0016758,hexosyltransferase activity; GO:0035251,UDP-glucosyltransferase activity; GO:0043226,organelle; GO:0043…	UGT85A23_24; 7-deoxyloganetin glucosyltransferase [EC:2.4.1.324]; K21374;	KAF6993399.1 hypothetical protein CFC21_010297 [Triticum aestivum]
TraesCS1D02G064200	-3.50259	1.53468490878606	0.0224725337742983	0.603134129020899	Down	0.05	0.08	1.56	0	0.07	0.05	--	RPM1, RPS3; disease resistance protein RPM1; K13457;	XP_044448114.1 disease resistance protein RPM1-like isoform X1 [Triticum aestivum]
TraesCS1D02G078900	-3.98311	1.78983009256034	0.0260536864391644	0.652822497396407	Down	0.05	0.06	3.06	0	0.11	0.06	GO:0003674,molecular_function; GO:0003824,catalytic activity; GO:0004497,monooxygenase activity; GO:0005575,cellular_component; GO:0008150,biological_process; GO:0008152,metabolic process; GO:0009058,biosynthetic process; GO:0016020,membrane; GO:0016491,oxidoreductase activity; GO:0016705,oxidoreductase activity, acting on paired donors, with incorporation or reduction of molecular oxygen; GO:001…	CYP1A1; cytochrome P450 family 1 subfamily A polypeptide 1 [EC:1.14.14.1]; K07408;	XP_020187577.1 cytochrome P450 76C3 [Aegilops tauschii subsp. strangulata]
TraesCS1D02G079800	-2.1888	1.11350136878589	0.0493338510989781	0.862832165386942	Down	1.62	0.14	7.57	0.61	0.26	0.97	--	E1.11.1.7; peroxidase [EC:1.11.1.7]; K00430;	XP_020179970.1 peroxidase 2 [Aegilops tauschii subsp. strangulata]
TraesCS1D02G081200	-1.25843	0.530117169476588	0.0176022766784223	0.534509752685145	Down	90.51	98.08	343.32	89.62	49.68	64.45	GO:0003674,molecular_function; GO:0003824,catalytic activity; GO:0004364,glutathione transferase activity; GO:0005575,cellular_component; GO:0005622,intracellular anatomical structure; GO:0005623,obsolete cell; GO:0005737,cytoplasm; GO:0006518,peptide metabolic process; GO:0006575,cellular modified amino acid metabolic process; GO:0006749,glutathione metabolic process; GO:0006790,sulfur compound …	GST, gst; glutathione S-transferase [EC:2.5.1.18]; K00799;	XP_020187341.1 probable glutathione S-transferase GSTF1 [Aegilops tauschii subsp. strangulata]
TraesCS1D02G086000	-4.01339	1.96499030160803	0.0411069986355056	1	Down	0.3	4.06	0.91	0	0	0.34	--	--	KAF6993679.1 hypothetical protein CFC21_010539 [Triticum aestivum]
TraesCS1D02G087500	1.2480155769897	0.431892653297859	0.00385679562139962	0.231506871565555	Up	3.08	3.73	2.2	5.76	8.32	7.46	--	--	XP_020175109.1 putative uncharacterized protein DDB_G0277003 [Aegilops tauschii subsp. strangulata]
TraesCS1D02G087600	1.05745321773191	0.439081080119551	0.0160255799451678	0.510663070884322	Up	12.09	16.11	7.88	20.41	28.59	28	GO:0005575,cellular_component; GO:0005576,extracellular region;	E4.1.2.11; hydroxymandelonitrile lyase [EC:4.1.2.11]; K08249;	XP_044448376.1 serine carboxypeptidase 2-like [Triticum aestivum]
TraesCS1D02G087700	1.69375432573294	0.537780625596648	0.00163535282272062	0.138332274552343	Up	0.91	0.45	0.68	1.92	2.62	1.84	--	E4.1.2.11; hydroxymandelonitrile lyase [EC:4.1.2.11]; K08249;	XP_044439296.1 serine carboxypeptidase 2-like [Triticum aestivum]
TraesCS1D02G101900	1.84322043776824	0.40867472788842	6.4754821275275e-06	0.00254051295212861	Up	1.1	0.66	0.99	3.45	3.42	2.66	--	--	KAF6993866.1 hypothetical protein CFC21_010692 [Triticum aestivum]
TraesCS1D02G118800	-2.40942	1.17537756110055	0.0403731370133641	0.787565239567379	Down	2.73	2.73	0.06	0.52	0.3	0.26	--	--	XP_044448733.1 UDP-glycosyltransferase 73E1-like [Triticum aestivum]
TraesCS1D02G119000	-1.41623	0.644491222543245	0.0279891750792797	0.676832906835777	Down	8.71	10.12	2.52	3.12	1.82	3.51	--	--	XP_044440354.1 UDP-glycosyltransferase 73E1-like [Triticum aestivum]
TraesCS1D02G120100	1.55656700727076	0.731747260562351	0.0334041235141474	0.734276836063336	Up	0.27	0.15	0.67	0.58	0.91	1.58	GO:0000278,mitotic cell cycle; GO:0000280,nuclear division; GO:0000281,mitotic cytokinesis; GO:0000910,cytokinesis; GO:0000911,cytokinesis by cell plate formation; GO:0000919,cell plate assembly; GO:0001101,response to acid chemical; GO:0003674,molecular_function; GO:0003824,catalytic activity; GO:0005575,cellular_component; GO:0005622,intracellular anatomical structure; GO:0005623,obsolete cell;…	UGT75C1; anthocyanidin 3-O-glucoside 5-O-glucosyltransferase [EC:2.4.1.298]; K12338; UGT75L6, UGTCs2; crocetin glucosyltransferase [EC:2.4.1.271]; K21371; UGT85A23_24; 7-deoxyloganetin glucosyltransferase [EC:2.4.1.324]; K21374;	XP_020201287.1 UDP-glycosyltransferase 75C1 [Aegilops tauschii subsp. strangulata]
TraesCS1D02G120700	1.78275240987733	0.572804311431645	0.00185620871935175	0.149967597703014	Up	0.49	1.3	0.67	3.16	2	3.47	--	--	XP_020157174.1 FCS-Like Zinc finger 10 isoform X1 [Aegilops tauschii subsp. strangulata]
TraesCS1D02G136600	-4.79704	1.80010611233628	0.00770187436305707	1	Down	1.05	0.99	0.88	0	0	0	--	--	XP_044440841.1 uncharacterized protein LOC123167067 [Triticum aestivum]
TraesCS1D02G141400	-1.52667	0.628423268594035	0.0151252308290639	0.495718728558486	Down	5.98	2.44	8.72	2.42	0.6	2.68	GO:0003674,molecular_function; GO:0003824,catalytic activity; GO:0005215,transporter activity; GO:0005575,cellular_component; GO:0005623,obsolete cell; GO:0005886,plasma membrane; GO:0005887,integral component of plasma membrane; GO:0006810,transport; GO:0006811,ion transport; GO:0006812,cation transport; GO:0006820,anion transport; GO:0008150,biological_process; GO:0008324,cation transmembrane t…	--	XP_020159556.1 silicon efflux transporter LSI2 [Aegilops tauschii subsp. strangulata]
TraesCS1D02G146300	2.61600123554716	1.11591596823861	0.0190646896563327	0.557480710027549	Up	0.77	0	1.16	4.62	3.94	2.57	--	--	KAF6994522.1 hypothetical protein CFC21_011200 [Triticum aestivum]
TraesCS1D02G146800	3.67232391194407	1.82991595562713	0.044768135528747	1	Up	0.03	0	0	0.06	0.21	0.09	--	--	KAF6994528.1 hypothetical protein CFC21_011205 [Triticum aestivum]
TraesCS1D02G159500	6.58387927791747	2.30632823412863	0.00430772597651007	0.24564556931864	Up	0	0	0	2.92	0	0.51	--	--	XP_044441542.1 uncharacterized protein LOC123167743 [Triticum aestivum]
TraesCS1D02G161900	1.0647667600171	0.444149586134298	0.0165156887046958	0.518248283308459	Up	1.42	2.04	1.36	3.66	2.73	3.73	GO:0003674,molecular_function; GO:0003824,catalytic activity; GO:0004553,hydrolase activity, hydrolyzing O-glycosyl compounds; GO:0004557,alpha-galactosidase activity; GO:0005575,cellular_component; GO:0005576,extracellular region; GO:0005618,cell wall; GO:0005623,obsolete cell; GO:0007275,multicellular organism development; GO:0008150,biological_process; GO:0009505,plant-type cell wall; GO:00096…	E3.2.1.22B, galA, rafA; alpha-galactosidase [EC:3.2.1.22]; K07407;	XP_020155600.1 alpha-galactosidase [Aegilops tauschii subsp. strangulata]
TraesCS1D02G166600	-2.03214	0.706967033446506	0.00404728006135945	0.237924186385514	Down	22.26	9.98	86.73	10.42	4.35	11.65	GO:0003674,molecular_function; GO:0005215,transporter activity; GO:0005575,cellular_component; GO:0005622,intracellular anatomical structure; GO:0005623,obsolete cell; GO:0005737,cytoplasm; GO:0005739,mitochondrion; GO:0006810,transport; GO:0008150,biological_process; GO:0015291,secondary active transmembrane transporter activity; GO:0015292,uniporter activity; GO:0022804,active transmembrane tra…	MCU; calcium uniporter protein, mitochondrial; K20858;	XP_020187973.1 calcium uniporter protein 2, mitochondrial [Aegilops tauschii subsp. strangulata]
TraesCS1D02G179900	1.23984929036674	0.369307949004658	0.00078729470887023	0.0858318316449126	Up	6.6	11.17	14.67	24.74	26.03	23.38	GO:0003674,molecular_function; GO:0005488,binding; GO:0005575,cellular_component; GO:0005622,intracellular anatomical structure; GO:0005623,obsolete cell; GO:0005737,cytoplasm; GO:0009507,chloroplast; GO:0009532,plastid stroma; GO:0009534,chloroplast thylakoid; GO:0009535,chloroplast thylakoid membrane; GO:0009536,plastid; GO:0009570,chloroplast stroma; GO:0009579,thylakoid; GO:0010287,plastoglob…	psbA; photosystem II P680 reaction center D1 protein [EC:1.10.3.9]; K02703;	XP_044449516.1 photosystem II protein D1 [Triticum aestivum]
TraesCS1D02G185300	-1.22521	0.518551196420072	0.0181397515281834	0.543096187236655	Down	3.08	1.5	2.35	1.1	0.82	0.97	GO:0005575,cellular_component; GO:0005622,intracellular anatomical structure; GO:0005623,obsolete cell; GO:0005737,cytoplasm; GO:0005886,plasma membrane; GO:0007154,cell communication; GO:0007165,signal transduction; GO:0007275,multicellular organism development; GO:0007602,phototransduction; GO:0008150,biological_process; GO:0009314,response to radiation; GO:0009416,response to light stimulus; G…	--	KAF6994987.1 hypothetical protein CFC21_011571 [Triticum aestivum]
TraesCS1D02G187700	1.97762613215425	0.485464114343507	4.62757769387914e-05	0.0116380019325911	Up	2.45	2.38	4.04	10.35	15.95	6.49	GO:0003674,molecular_function; GO:0005488,binding; GO:0030246,carbohydrate binding;	--	XP_020176326.1 F-box protein PP2-A13 [Aegilops tauschii subsp. strangulata]
TraesCS1D02G190000	5.37299977422288	1.8598228567934	0.00386487881062959	1	Up	0	0	0	1.23	0.67	0.21	--	GST, gst; glutathione S-transferase [EC:2.5.1.18]; K00799;	XP_020187889.1 probable glutathione S-transferase GSTU6 isoform X2 [Aegilops tauschii subsp. strangulata]
TraesCS1D02G191100	-2.41381	0.948505589220254	0.0109324149933429	0.422487441834931	Down	2.73	4.38	29.44	1.42	3.59	0.87	--	GST, gst; glutathione S-transferase [EC:2.5.1.18]; K00799;	XP_020191530.1 probable glutathione S-transferase GSTU6 [Aegilops tauschii subsp. strangulata]
TraesCS1D02G195400	-1.45554	0.600316172554091	0.0153239855031606	0.497050833702092	Down	67.45	54.93	18.22	22.29	16.94	12.67	GO:0000064,L-ornithine transmembrane transporter activity; GO:0003333,amino acid transmembrane transport; GO:0003674,molecular_function; GO:0005215,transporter activity; GO:0005342,organic acid transmembrane transporter activity; GO:0005575,cellular_component; GO:0005622,intracellular anatomical structure; GO:0005623,obsolete cell; GO:0005737,cytoplasm; GO:0005739,mitochondrion; GO:0005740,mitoch…	SLC25A20_29, CACT, CACL, CRC1; solute carrier family 25 (mitochondrial carnitine/acylcarnitine transporter), member 20/29; K15109;	KAF6995126.1 hypothetical protein CFC21_011678 [Triticum aestivum]
TraesCS1D02G199000	2.96979333449909	0.703352901794573	2.41781703450029e-05	0.0073647307570763	Up	0.93	1.7	0.47	3.36	13.36	8.54	GO:0000003,reproduction; GO:0000785,chromatin; GO:0000792,heterochromatin; GO:0000902,cell morphogenesis; GO:0003006,developmental process involved in reproduction; GO:0003674,molecular_function; GO:0003824,catalytic activity; GO:0005575,cellular_component; GO:0005622,intracellular anatomical structure; GO:0005623,obsolete cell; GO:0005634,nucleus; GO:0005694,chromosome; GO:0006325,chromatin orga…	--	KAF6995161.1 hypothetical protein CFC21_011713 [Triticum aestivum]
TraesCS1D02G202300	-1.28033	0.615483310471406	0.0375066997197165	0.765463610645713	Down	0.79	2.17	1.87	0.38	0.78	0.85	GO:0003674,molecular_function; GO:0003824,catalytic activity; GO:0005575,cellular_component; GO:0005622,intracellular anatomical structure; GO:0005623,obsolete cell; GO:0005737,cytoplasm; GO:0005768,endosome; GO:0005794,Golgi apparatus; GO:0005802,trans-Golgi network; GO:0008150,biological_process; GO:0008152,metabolic process; GO:0008168,methyltransferase activity; GO:0008757,S-adenosylmethionin…	--	XP_044449736.1 probable methyltransferase PMT21 [Triticum aestivum]
TraesCS1D02G206700	1.64707458972572	0.659984085982896	0.0125734476727579	0.452395045722465	Up	0.59	0.76	0.51	2.59	1.3	1.89	GO:0005575,cellular_component; GO:0005618,cell wall; GO:0005622,intracellular anatomical structure; GO:0005623,obsolete cell; GO:0005737,cytoplasm; GO:0005794,Golgi apparatus; GO:0005829,cytosol; GO:0005911,cell-cell junction; GO:0009505,plant-type cell wall; GO:0009506,plasmodesma; GO:0012505,endomembrane system; GO:0016020,membrane; GO:0030054,cell junction; GO:0030312,external encapsulating st…	--	XP_044449785.1 expansin-like A2 [Triticum aestivum]
TraesCS1D02G219700	1.30552999201237	0.363362698875562	0.000327003768396646	0.0466179994358719	Up	8.87	11.82	8.08	18.99	25.07	27.94	GO:0000003,reproduction; GO:0000323,lytic vacuole; GO:0002084,protein depalmitoylation; GO:0003674,molecular_function; GO:0003824,catalytic activity; GO:0005575,cellular_component; GO:0005622,intracellular anatomical structure; GO:0005623,obsolete cell; GO:0005737,cytoplasm; GO:0005764,lysosome; GO:0005773,vacuole; GO:0006807,nitrogen compound metabolic process; GO:0006810,transport; GO:0006897,e…	PPT; palmitoyl-protein thioesterase [EC:3.1.2.22]; K01074;	XP_040260492.1 palmitoyl-protein thioesterase 1 isoform X2 [Aegilops tauschii subsp. strangulata]
TraesCS1D02G233300	-4.08201	1.73103219582205	0.0183668738799689	1	Down	2.38	0.45	1.2	0	0.2	0	--	H2B; histone H2B; K11252;	XP_020148652.1 histone H2B.1-like [Aegilops tauschii subsp. strangulata]
TraesCS1D02G243900	1.47078841972267	0.620861504823837	0.0178387768955012	0.538680200530947	Up	1.64	4.26	1.27	5.94	7.47	7.3	--	--	KAF7095605.1 hypothetical protein CFC21_097730 [Triticum aestivum]
TraesCS1D02G250100	-4.57773	2.13874069146755	0.0323237159734642	1	Down	0.1	0.34	1.13	0	0	0	--	--	XP_020192448.1 membrane protein PM19L [Aegilops tauschii subsp. strangulata]
TraesCS1D02G251700	1.54063603945982	0.726597282756859	0.033977062923195	0.738901340292608	Up	0.42	1.25	0.77	1.98	3.56	1.4	--	--	XP_044450319.1 probable aspartic proteinase GIP2 [Triticum aestivum]
TraesCS1D02G265800	2.07677679782193	0.802555277619675	0.00966175132387838	0.397168438117619	Up	0.27	0.77	0.55	1.49	2.66	2.43	--	--	XP_044450489.1 uncharacterized protein LOC543197 [Triticum aestivum]
TraesCS1D02G267500	-2.66045	1.1497460763779	0.0206707178149345	0.578011162295261	Down	1.19	1.85	0.55	0.3	0	0.31	GO:0000226,microtubule cytoskeleton organization; GO:0001578,microtubule bundle formation; GO:0005575,cellular_component; GO:0005623,obsolete cell; GO:0005929,cilium; GO:0006996,organelle organization; GO:0007010,cytoskeleton organization; GO:0007017,microtubule-based process; GO:0008150,biological_process; GO:0009987,cellular process; GO:0016043,cellular component organization; GO:0022607,cellul…	--	XP_044450505.1 dnaJ protein homolog 1-like [Triticum aestivum]
TraesCS1D02G273800	2.01002249409718	0.843223000504354	0.0171378105847711	0.527791199589862	Up	2.16	7.94	0.97	9.78	26.01	11.57	--	--	KAF6996092.1 hypothetical protein CFC21_012481, partial [Triticum aestivum]
TraesCS1D02G278200	-1.58612	0.531255542526152	0.00283020425845475	0.194771475111909	Down	11.09	5.95	4.55	3.17	1.74	2.25	--	--	XP_020154949.1 transcription factor DIVARICATA [Aegilops tauschii subsp. strangulata]
TraesCS1D02G279600	-1.2909	0.467725640367087	0.00578113458981361	0.300968812546761	Down	23.58	7.3	24.68	8.5	6.34	6.44	--	--	KAF6996157.1 hypothetical protein CFC21_012531 [Triticum aestivum]
TraesCS1D02G280200	1.33312017094291	0.449288028450977	0.00300541212542714	0.200256000058522	Up	23.62	24.22	14.24	31.79	55	74.8	--	--	XP_020184869.1 uncharacterized protein LOC109770573 isoform X1 [Aegilops tauschii subsp. strangulata]
TraesCS1D02G284000	-1.19169	0.412237474659187	0.00384278202411595	0.231231746312479	Down	63.74	150.83	145.91	49.11	51.12	56.86	GO:0000166,nucleotide binding; GO:0000302,response to reactive oxygen species; GO:0003674,molecular_function; GO:0005488,binding; GO:0005515,protein binding; GO:0005524,ATP binding; GO:0005575,cellular_component; GO:0005576,extracellular region; GO:0005618,cell wall; GO:0005622,intracellular anatomical structure; GO:0005623,obsolete cell; GO:0005737,cytoplasm; GO:0005739,mitochondrion; GO:0005773…	HSPA1s; heat shock 70kDa protein 1/2/6/8; K03283;	XP_020159806.1 heat shock 70 kDa protein 4 [Aegilops tauschii subsp. strangulata]
TraesCS1D02G289800	2.14884598596581	0.749651676338901	0.00415091588087081	0.239831213557587	Up	91.69	13.16	56.04	304.61	61.89	326.78	GO:0003674,molecular_function; GO:0003824,catalytic activity; GO:0008483,transaminase activity; GO:0016740,transferase activity; GO:0016769,transferase activity, transferring nitrogenous groups; GO:0033855,nicotianamine aminotransferase activity;	TAT; tyrosine aminotransferase [EC:2.6.1.5]; K00815;	XP_044450769.1 nicotianamine aminotransferase A-like [Triticum aestivum]
TraesCS1D02G292000	-1.08111	0.291512487869676	0.000208399539607029	0.0351038355687423	Down	43.14	43.53	46.89	25.16	18.19	18.45	--	--	XP_020198628.1 protein NUCLEAR FUSION DEFECTIVE 4 [Aegilops tauschii subsp. strangulata]
TraesCS1D02G292100	-2.3182	0.997284531521433	0.0200981937783711	0.57138291077397	Down	5.62	2.28	48.61	3.88	0.78	5.51	GO:0003674,molecular_function; GO:0003824,catalytic activity; GO:0005488,binding; GO:0005515,protein binding; GO:0005575,cellular_component; GO:0005622,intracellular anatomical structure; GO:0005623,obsolete cell; GO:0005737,cytoplasm; GO:0005739,mitochondrion; GO:0007154,cell communication; GO:0008144,obsolete drug binding; GO:0008150,biological_process; GO:0008453,alanine-glyoxylate transaminas…	AGXT2; alanine-glyoxylate transaminase / (R)-3-amino-2-methylpropionate-pyruvate transaminase [EC:2.6.1.44 2.6.1.40]; K00827;	XP_020198627.1 alanine--glyoxylate aminotransferase 2 homolog 3, mitochondrial [Aegilops tauschii subsp. strangulata]
TraesCS1D02G294000	3.93774844395549	1.05906862033958	0.000200707759166765	0.0342958509313495	Up	3.05	0.92	0.37	23.34	1.45	46.13	GO:0000041,transition metal ion transport; GO:0003674,molecular_function; GO:0005215,transporter activity; GO:0005385,zinc ion transmembrane transporter activity; GO:0005575,cellular_component; GO:0005623,obsolete cell; GO:0005886,plasma membrane; GO:0006810,transport; GO:0006811,ion transport; GO:0006812,cation transport; GO:0006829,zinc ion transport; GO:0008150,biological_process; GO:0008324,c…	--	XP_044450818.1 zinc transporter 9-like [Triticum aestivum]
TraesCS1D02G296600	1.54456411810408	0.721125117058704	0.0322030668315315	0.722850609657828	Up	0.91	2.11	0.43	4.68	2.69	3.11	GO:0003674,molecular_function; GO:0005215,transporter activity; GO:0005575,cellular_component; GO:0005623,obsolete cell; GO:0005886,plasma membrane; GO:0005911,cell-cell junction; GO:0006810,transport; GO:0006811,ion transport; GO:0006812,cation transport; GO:0008150,biological_process; GO:0008324,cation transmembrane transporter activity; GO:0008519,ammonium transmembrane transporter activity; G…	--	XP_020166657.1 ammonium transporter 2 member 1 [Aegilops tauschii subsp. strangulata]
TraesCS1D02G298200	-1.2278	0.540004716302678	0.0229851068420895	0.609963541473438	Down	2.16	1.84	3.52	1.34	0.48	1.3	--	--	XP_044450781.1 uncharacterized protein LOC123182321 [Triticum aestivum]
TraesCS1D02G319000	-1.77933	0.639176211911445	0.00537286861436926	0.287653766066903	Down	1.84	1.16	1.57	0.65	0.39	0.24	--	--	XP_020173450.1 LOW QUALITY PROTEIN: UDP-glycosyltransferase 73C4 [Aegilops tauschii subsp. strangulata]
TraesCS1D02G337400	-1.03781	0.489014997904631	0.0338177096934137	0.738732428095635	Down	3.33	1.12	3.2	1.35	0.92	1.3	GO:0000003,reproduction; GO:0001708,cell fate specification; GO:0003006,developmental process involved in reproduction; GO:0003674,molecular_function; GO:0003676,nucleic acid binding; GO:0003677,DNA binding; GO:0003700,DNA-binding transcription factor activity; GO:0005488,binding; GO:0005575,cellular_component; GO:0005622,intracellular anatomical structure; GO:0005623,obsolete cell; GO:0005634,nu…	K14486, ARF; auxin response factor; K14486;	XP_044451194.1 auxin response factor 14-like [Triticum aestivum]
TraesCS1D02G337900	-2.71486	1.19201041965727	0.022753381531423	0.607427960903955	Down	5.29	0.44	4.39	1	0	0.44	GO:0003674,molecular_function; GO:0003824,catalytic activity; GO:0005488,binding; GO:0005515,protein binding; GO:0005575,cellular_component; GO:0005622,intracellular anatomical structure; GO:0005623,obsolete cell; GO:0005737,cytoplasm; GO:0006725,cellular aromatic compound metabolic process; GO:0006807,nitrogen compound metabolic process; GO:0008150,biological_process; GO:0008152,metabolic proces…	HI4OMT; 2,7,4'-trihydroxyisoflavanone 4'-O-methyltransferase / isoflavone 4'-O-methyltransferase [EC:2.1.1.212 2.1.1.46]; K13259; 7-IOMT; isoflavone-7-O-methyltransferase [EC:2.1.1.150]; K13262; ROMT; trans-resveratrol di-O-methyltransferase [EC:2.1.1.240]; K16040;	KAF6996832.1 hypothetical protein CFC21_013125 [Triticum aestivum]
TraesCS1D02G338200	-2.40048	0.433364103903259	3.03907206642427e-08	3.31198073798917e-05	Down	19.44	10.75	13.73	3.57	1.67	2.95	GO:0003674,molecular_function; GO:0003824,catalytic activity; GO:0005488,binding; GO:0005515,protein binding; GO:0005575,cellular_component; GO:0005622,intracellular anatomical structure; GO:0005623,obsolete cell; GO:0005737,cytoplasm; GO:0006725,cellular aromatic compound metabolic process; GO:0006807,nitrogen compound metabolic process; GO:0008150,biological_process; GO:0008152,metabolic proces…	HI4OMT; 2,7,4'-trihydroxyisoflavanone 4'-O-methyltransferase / isoflavone 4'-O-methyltransferase [EC:2.1.1.212 2.1.1.46]; K13259; 7-IOMT; isoflavone-7-O-methyltransferase [EC:2.1.1.150]; K13262; ROMT; trans-resveratrol di-O-methyltransferase [EC:2.1.1.240]; K16040;	XP_020158815.1 acetylserotonin O-methyltransferase 1 [Aegilops tauschii subsp. strangulata]
TraesCS1D02G340400	2.95680396744175	0.580617347690263	3.53340205996722e-07	0.000254825838857136	Up	0.32	0.41	0.27	1.21	3.49	3.12	--	TPS; trehalose 6-phosphate synthase/phosphatase [EC:2.4.1.15 3.1.3.12]; K16055;	KAF6996864.1 hypothetical protein CFC21_013154 [Triticum aestivum]
TraesCS1D02G341700	2.37233356048726	1.10095721989267	0.0311781322864493	0.7112941120732	Up	0.12	2.66	0.18	7.06	5.95	3.57	--	--	XP_020155750.1 uncharacterized protein LOC109741084 [Aegilops tauschii subsp. strangulata]
TraesCS1D02G345500	1.68728823001328	0.774230288181277	0.0293086065141161	0.691353233313501	Up	0.71	0.65	0.71	0.99	4.17	1.23	--	--	XP_020197168.1 uncharacterized protein LOC109782945 [Aegilops tauschii subsp. strangulata]
TraesCS1D02G368900	1.43682900856789	0.642624572963359	0.0253598796398865	0.644390599699312	Up	25.66	37.04	11.57	50.67	111.98	41.48	--	--	XP_044451439.1 putative aminoacrylate hydrolase RutD isoform X1 [Triticum aestivum]
TraesCS1D02G370100	1.94057495227143	0.631159491196362	0.00210771631036309	0.161255094503145	Up	1.39	1.95	0.58	4.29	5.8	5.15	--	--	XP_020200911.1 MAPK kinase substrate protein At1g80180 [Aegilops tauschii subsp. strangulata]
TraesCS1D02G378800	3.4830183318526	1.75620677641478	0.047338160978223	1	Up	0	0.13	0	1.05	0.12	0.25	GO:0000003,reproduction; GO:0001067,transcription regulatory region nucleic acid binding; GO:0003006,developmental process involved in reproduction; GO:0003674,molecular_function; GO:0003676,nucleic acid binding; GO:0003677,DNA binding; GO:0003700,DNA-binding transcription factor activity; GO:0005488,binding; GO:0005575,cellular_component; GO:0005622,intracellular anatomical structure; GO:0005623…	--	XP_020159696.1 AP2/ERF and B3 domain-containing protein Os05g0549800-like [Aegilops tauschii subsp. strangulata]
TraesCS1D02G383900	4.84598712950591	1.37249332588244	0.000414318932045177	0.0550639966027846	Up	0.37	0	0.38	2.46	11.92	6.69	--	--	XP_020175999.1 uncharacterized protein LOC109761596 [Aegilops tauschii subsp. strangulata]
TraesCS1D02G384100	2.27978558577856	0.898194226586087	0.01114281871127	0.424595938165804	Up	0.74	0.83	1.49	3.24	6.83	4.13	--	--	KAF6997334.1 hypothetical protein CFC21_013567 [Triticum aestivum]
TraesCS1D02G384300	2.39207177457143	0.672328235423896	0.000373841842880506	0.0517897678437935	Up	0.25	0.84	0.87	3.12	2.92	4.01	--	--	XP_044446165.1 uncharacterized protein LOC123175544 [Triticum aestivum]
TraesCS1D02G384400	2.4842074609971	0.653886661853549	0.000145198620284033	0.0262755923887426	Up	0.74	1	0.75	3.09	5.95	4.65	--	--	XP_044446170.1 uncharacterized protein LOC123175574 [Triticum aestivum]
TraesCS1D02G384600	5.06082919556517	1.49623775166952	0.000718633673740143	0.0813914872838114	Up	0	0	0.4	3.45	6.87	3.96	--	--	KAF6997339.1 hypothetical protein CFC21_013572 [Triticum aestivum]
TraesCS1D02G395200	4.77176174274997	1.59986666764361	0.00285811600505657	1	Up	0	0.06	0	0.23	0.86	0.47	--	--	XP_020194333.1 aspartic proteinase NANA, chloroplast [Aegilops tauschii subsp. strangulata]
TraesCS1D02G402000	1.36540232982105	0.458574301914001	0.00290615131562161	0.196814044109936	Up	26.23	18.67	35.75	47.88	102.91	43.85	--	--	XP_044451742.1 RNA polymerase II degradation factor 1-like [Triticum aestivum]
TraesCS1D02G403400	1.02292759333264	0.422603354056768	0.0154975477433582	0.500525521011855	Up	49.6	53.32	26.62	82.75	93.93	91.82	--	--	XP_020180990.1 protein DEHYDRATION-INDUCED 19 [Aegilops tauschii subsp. strangulata]
TraesCS1D02G412400	-1.78637	0.709365820781912	0.0117936717447617	0.435850381337498	Down	1.64	0.41	1.39	0.44	0.22	0.28	--	--	XP_044451853.1 subtilisin-like protease SBT3.6 [Triticum aestivum]
TraesCS1D02G413400	-2.46545	1.15745540688489	0.0331663486705971	0.731476919591076	Down	9.75	4.21	1.13	0.82	0.38	1.67	--	--	XP_044451858.1 protein RADIALIS-like 5 [Triticum aestivum]
TraesCS1D02G417900	1.2527554316937	0.49849493660027	0.0119683704783866	0.439104094693323	Up	1.03	1.05	0.94	1.56	1.96	3.78	GO:0000373,Group II intron splicing; GO:0000375,RNA splicing, via transesterification reactions; GO:0000377,RNA splicing, via transesterification reactions with bulged adenosine as nucleophile; GO:0003674,molecular_function; GO:0003676,nucleic acid binding; GO:0003723,RNA binding; GO:0005488,binding; GO:0005575,cellular_component; GO:0005622,intracellular anatomical structure; GO:0005623,obsolete…	--	XP_020196712.1 LOW QUALITY PROTEIN: protein WHAT'S THIS FACTOR 1 homolog, chloroplastic [Aegilops tauschii subsp. strangulata]
TraesCS1D02G428600	-1.19867	0.398391241337253	0.00262306289796107	0.185892525403047	Down	133.97	69.66	115.28	55.51	46.02	30.39	--	--	XP_044447238.1 uncharacterized protein LOC123177749 [Triticum aestivum]
TraesCS1D02G431000	1.59653937769952	0.438864104065385	0.000274880668195375	0.041995086756914	Up	0.59	0.57	0.76	1.94	1.52	2.27	--	IRAK4; interleukin-1 receptor-associated kinase 4 [EC:2.7.11.1]; K04733;	KAF6997865.1 hypothetical protein CFC21_014036 [Triticum aestivum]
TraesCS1D02G450100	-4.06844	1.09932744597168	0.000214879780583148	0.0358432629917624	Down	26.42	1.33	5	0.43	0.09	1.51	GO:0003674,molecular_function; GO:0003824,catalytic activity; GO:0004497,monooxygenase activity; GO:0005575,cellular_component; GO:0008150,biological_process; GO:0008152,metabolic process; GO:0009058,biosynthetic process; GO:0009719,response to endogenous stimulus; GO:0009725,response to hormone; GO:0009733,response to auxin; GO:0010033,response to organic substance; GO:0016020,membrane; GO:00164…	CYP75B1; flavonoid 3'-monooxygenase [EC:1.14.14.82]; K05280;	XP_044452159.1 flavonoid 3'-monooxygenase CYP75B3-like [Triticum aestivum]
TraesCS1D02G452200	-1.83628	0.723967414253866	0.0111994404279466	0.425101979897003	Down	39.45	8.53	98.06	14.64	6	16.73	GO:0003674,molecular_function; GO:0003700,DNA-binding transcription factor activity; GO:0005575,cellular_component; GO:0005622,intracellular anatomical structure; GO:0005623,obsolete cell; GO:0005634,nucleus; GO:0006355,regulation of DNA-templated transcription; GO:0008150,biological_process; GO:0009314,response to radiation; GO:0009416,response to light stimulus; GO:0009628,response to abiotic s…	--	XP_020169153.1 uncharacterized protein LOC109754650 isoform X1 [Aegilops tauschii subsp. strangulata]
TraesCS1D02G452300	-1.04536	0.429115021006219	0.0148469701075471	0.492299027075199	Down	13.47	14.53	12.79	3.66	8.53	7.56	GO:0003674,molecular_function; GO:0003824,catalytic activity; GO:0004550,nucleoside diphosphate kinase activity; GO:0005488,binding; GO:0005575,cellular_component; GO:0005622,intracellular anatomical structure; GO:0005623,obsolete cell; GO:0005737,cytoplasm; GO:0005739,mitochondrion; GO:0005740,mitochondrial envelope; GO:0005743,mitochondrial inner membrane; GO:0005758,mitochondrial intermembrane…	ndk, NME; nucleoside-diphosphate kinase [EC:2.7.4.6]; K00940;	XP_044350553.1 nucleoside diphosphate kinase 3-like [Triticum aestivum]
TraesCS2A02G001700	-3.37223	0.842110873316468	6.21510665711619e-05	0.0144913457276944	Down	1.01	2.17	0.97	0.04	0.2	0.17	--	E2.7.1.-; kinase [EC:2.7.1.-]; K00924;	XP_044452243.1 receptor-like protein 52 [Triticum aestivum]
TraesCS2A02G002900	-2.97985	0.999049868862403	0.00285730365701741	0.195465785308049	Down	0.72	0.54	0.81	0.1	0	0.16	GO:0000038,very long-chain fatty acid metabolic process; GO:0003674,molecular_function; GO:0003824,catalytic activity; GO:0004497,monooxygenase activity; GO:0005575,cellular_component; GO:0005622,intracellular anatomical structure; GO:0005623,obsolete cell; GO:0005737,cytoplasm; GO:0005783,endoplasmic reticulum; GO:0006082,organic acid metabolic process; GO:0006629,lipid metabolic process; GO:000…	CYP86B1; fatty acid omega-hydroxylase [EC:1.14.-.-]; K15402; MAH1, CYP96A15; midchain alkane hydroxylase; K15405;	XP_044454510.1 noroxomaritidine synthase-like [Triticum aestivum]
TraesCS2A02G003600	-1.66065	0.683851313019257	0.0151663209110522	0.496178481520287	Down	2.52	0.92	6.24	0.6	0.59	1.7	--	--	KAF6998187.1 hypothetical protein CFC21_014327 [Triticum aestivum]
TraesCS2A02G007000	-1.57922	0.695633603356887	0.0231958810790388	0.613234072235657	Down	0.62	0.26	0.99	0.09	0.2	0.31	--	--	VAH24218.1 unnamed protein product [Triticum turgidum subsp. durum]
TraesCS2A02G014300	-1.45492	0.410041647640775	0.000387852883067258	0.0528352589958372	Down	37.8	33.01	47.32	9.81	8.92	24.78	--	--	XP_044454626.1 CBS domain-containing protein CBSX1, chloroplastic-like [Triticum aestivum]
TraesCS2A02G022800	-2.49564	0.79140191604221	0.00161359172802825	0.138281665374343	Down	3.65	4.74	19.32	0.51	2.74	1.15	GO:0001101,response to acid chemical; GO:0002229,defense response to oomycetes; GO:0002239,response to oomycetes; GO:0002376,immune system process; GO:0002682,regulation of immune system process; GO:0002831,regulation of response to biotic stimulus; GO:0003674,molecular_function; GO:0003824,catalytic activity; GO:0004497,monooxygenase activity; GO:0005575,cellular_component; GO:0005622,intracellu…	CYP79B1_2; tryptophan N-monooxygenase [EC:1.14.14.156]; K11812; CYP79B3; tryptophan N-monooxygenase [EC:1.14.14.156]; K11813; CYP79A2; phenylalanine N-monooxygenase [EC:1.14.14.40]; K12153; CYP79F1; homomethionine N-monooxygenase [EC:1.14.14.42]; K12154; CYP79F2; homomethionine N-monooxygenase [EC:1.14.14.42]; K12155; CYP79D1_2; valine N-monooxygenase [EC:1.14.14.38]; K13401;	XP_037475215.1 tyrosine N-monooxygenase-like isoform X1 [Triticum dicoccoides]
TraesCS2A02G029000	2.70742244957511	0.996162030396881	0.00657069263706233	0.322233337614174	Up	0.2	0.23	0	1.06	1.1	0.68	--	UGT85A23_24; 7-deoxyloganetin glucosyltransferase [EC:2.4.1.324]; K21374;	XP_044454691.1 7-deoxyloganetin glucosyltransferase-like [Triticum aestivum]
TraesCS2A02G043000	3.99002547450758	1.45207566442782	0.00599950863973179	0.307321431958026	Up	0.06	0	0	0.38	0.16	0.5	--	--	XP_044452440.1 disease resistance protein Pik-2-like [Triticum aestivum]
TraesCS2A02G064900	2.47460873799047	0.804110132929343	0.0020877985233359	0.160936029281513	Up	0.47	1.9	2.45	2.25	13.07	10.87	--	--	XP_037475477.1 heavy metal-associated isoprenylated plant protein 27-like [Triticum dicoccoides]
TraesCS2A02G075000	-5.2779	1.28762105295965	4.15022551674726e-05	0.0107121689245685	Down	23.53	30.78	0.07	0.54	0.43	0.55	GO:0005575,cellular_component; GO:0005618,cell wall; GO:0005623,obsolete cell; GO:0030312,external encapsulating structure; GO:0044464,obsolete cell part; GO:0071944,cell periphery;	--	XP_037475552.1 germin-like protein 8-14 [Triticum dicoccoides]
TraesCS2A02G089600	1.11168119557865	0.33318174040969	0.000848218173630635	0.0902331181193492	Up	3.24	2.68	2.58	7	5	6.15	--	--	XP_037475640.1 uncharacterized protein LOC119353152 [Triticum dicoccoides]
TraesCS2A02G094500	3.88039016198613	1.24830098949211	0.00188015924465788	0.150616415927766	Up	0	0.23	0.34	0.22	4.68	3.07	GO:0000271,polysaccharide biosynthetic process; GO:0000302,response to reactive oxygen species; GO:0001101,response to acid chemical; GO:0003674,molecular_function; GO:0003824,catalytic activity; GO:0005488,binding; GO:0005536,glucose binding; GO:0005575,cellular_component; GO:0005622,intracellular anatomical structure; GO:0005623,obsolete cell; GO:0005737,cytoplasm; GO:0005829,cytosol; GO:000597…	GOLS; inositol 3-alpha-galactosyltransferase [EC:2.4.1.123]; K18819;	XP_044452684.1 galactinol synthase 2-like [Triticum aestivum]
TraesCS2A02G094700	4.11475891733979	1.39470846015354	0.00317501946035517	0.208350318003234	Up	0	0.23	0.07	0.15	3.18	1.8	GO:0000271,polysaccharide biosynthetic process; GO:0000302,response to reactive oxygen species; GO:0001101,response to acid chemical; GO:0003674,molecular_function; GO:0003824,catalytic activity; GO:0005488,binding; GO:0005536,glucose binding; GO:0005575,cellular_component; GO:0005622,intracellular anatomical structure; GO:0005623,obsolete cell; GO:0005737,cytoplasm; GO:0005829,cytosol; GO:000597…	GOLS; inositol 3-alpha-galactosyltransferase [EC:2.4.1.123]; K18819;	XP_037475662.1 galactinol synthase 2-like [Triticum dicoccoides]
TraesCS2A02G097400	1.26067085717401	0.482073044813938	0.00892004477433356	0.380059005888872	Up	10.25	5.73	18.98	14.69	33.75	30.18	GO:0000271,polysaccharide biosynthetic process; GO:0000302,response to reactive oxygen species; GO:0001101,response to acid chemical; GO:0003674,molecular_function; GO:0003824,catalytic activity; GO:0005488,binding; GO:0005536,glucose binding; GO:0005575,cellular_component; GO:0005622,intracellular anatomical structure; GO:0005623,obsolete cell; GO:0005737,cytoplasm; GO:0005829,cytosol; GO:000597…	GOLS; inositol 3-alpha-galactosyltransferase [EC:2.4.1.123]; K18819;	XP_044455214.1 galactinol synthase 2-like [Triticum aestivum]
TraesCS2A02G099900	1.39027834058702	0.435161685623112	0.0013990127285981	0.127053672635518	Up	10.5	14.83	9.95	24.62	42.1	25.45	--	EIN3; ethylene-insensitive protein 3; K14514;	XP_044455239.1 protein ETHYLENE-INSENSITIVE 3-like 2 [Triticum aestivum]
TraesCS2A02G104600	-2.55159	1.28878294099945	0.0477206652429327	0.851006961519513	Down	1.73	22.06	0.17	1.7	2.15	0.6	GO:0001101,response to acid chemical; GO:0002831,regulation of response to biotic stimulus; GO:0005575,cellular_component; GO:0005622,intracellular anatomical structure; GO:0005623,obsolete cell; GO:0005737,cytoplasm; GO:0005768,endosome; GO:0005886,plasma membrane; GO:0007154,cell communication; GO:0007165,signal transduction; GO:0008150,biological_process; GO:0009605,response to external stimul…	--	XP_044455274.1 protein ENHANCED DISEASE RESISTANCE 4-like isoform X1 [Triticum aestivum]
TraesCS2A02G105900	4.40774977692794	1.04000108057811	2.25302416073546e-05	0.00699307328269796	Up	0.14	0.32	0.24	11.87	0.89	1.72	GO:0003674,molecular_function; GO:0003824,catalytic activity; GO:0004553,hydrolase activity, hydrolyzing O-glycosyl compounds; GO:0004557,alpha-galactosidase activity; GO:0005575,cellular_component; GO:0005618,cell wall; GO:0005622,intracellular anatomical structure; GO:0005623,obsolete cell; GO:0005737,cytoplasm; GO:0005773,vacuole; GO:0005975,carbohydrate metabolic process; GO:0008150,biologica…	E3.2.1.22B, galA, rafA; alpha-galactosidase [EC:3.2.1.22]; K07407;	KAF6999367.1 hypothetical protein CFC21_015406 [Triticum aestivum]
TraesCS2A02G107000	-1.58285	0.602923600030719	0.00865740228113486	0.375723597583305	Down	99.02	30.31	208.26	39.72	19.71	44.7	GO:0001101,response to acid chemical; GO:0003674,molecular_function; GO:0003824,catalytic activity; GO:0004672,protein kinase activity; GO:0004674,protein serine/threonine kinase activity; GO:0005575,cellular_component; GO:0005622,intracellular anatomical structure; GO:0005623,obsolete cell; GO:0006468,protein phosphorylation; GO:0006793,phosphorus metabolic process; GO:0006796,phosphate-containi…	PRKAA, AMPK; 5'-AMP-activated protein kinase, catalytic alpha subunit [EC:2.7.11.11]; K07198; SNF1; carbon catabolite-derepressing protein kinase [EC:2.7.11.1]; K12761;	KAF6999377.1 hypothetical protein CFC21_015415 [Triticum aestivum]
TraesCS2A02G108600	-2.64424	0.784145369294243	0.000745882985174257	0.0826447935943392	Down	7.76	1.96	9.45	1.7	0.3	0.87	--	E1.11.1.7; peroxidase [EC:1.11.1.7]; K00430;	KAF6999397.1 LOW QUALITY PROTEIN: hypothetical protein CFC21_015433 [Triticum aestivum]
TraesCS2A02G110200	-1.42232	0.545822821614392	0.00916510918446075	0.385638969487245	Down	4.38	9.8	3.99	2.17	2.18	2.72	GO:0000003,reproduction; GO:0001101,response to acid chemical; GO:0003002,regionalization; GO:0003006,developmental process involved in reproduction; GO:0003674,molecular_function; GO:0003824,catalytic activity; GO:0005215,transporter activity; GO:0005319,lipid transporter activity; GO:0005342,organic acid transmembrane transporter activity; GO:0005488,binding; GO:0005515,protein binding; GO:0005…	--	XP_044455320.1 ABC transporter G family member 1-like [Triticum aestivum]
TraesCS2A02G119600	-3.09608	0.968124154157025	0.00138373045208193	0.12613294628355	Down	1.49	0.4	4.26	0.33	0.12	0.2	GO:0001067,transcription regulatory region nucleic acid binding; GO:0003674,molecular_function; GO:0003676,nucleic acid binding; GO:0003677,DNA binding; GO:0003700,DNA-binding transcription factor activity; GO:0005488,binding; GO:0006355,regulation of DNA-templated transcription; GO:0008150,biological_process; GO:0009889,regulation of biosynthetic process; GO:0010468,regulation of gene expression…	--	XP_044455428.1 zinc finger protein CONSTANS-LIKE 13-like isoform X2 [Triticum aestivum]
TraesCS2A02G119700	-2.21176	0.645386028552733	0.000610214375337126	0.0720956548997443	Down	2.87	1.44	6.21	0.58	0.77	0.76	--	--	XP_044452784.1 uncharacterized protein LOC123184790 [Triticum aestivum]
TraesCS2A02G132600	1.13383071771274	0.532901525834742	0.0333656795384511	0.73408985654786	Up	9.49	17.95	8.07	19.16	37.25	23.04	--	--	XP_044455527.1 xylan glycosyltransferase MUCI21-like [Triticum aestivum]
TraesCS2A02G143100	2.26422736635518	1.03889247717329	0.0292973153277854	0.691353233313501	Up	0.21	0.06	0.1	0.4	0.96	0.35	GO:0000003,reproduction; GO:0000902,cell morphogenesis; GO:0000904,cell morphogenesis involved in differentiation; GO:0003006,developmental process involved in reproduction; GO:0003674,molecular_function; GO:0003824,catalytic activity; GO:0008150,biological_process; GO:0008152,metabolic process; GO:0009056,catabolic process; GO:0009653,anatomical structure morphogenesis; GO:0009826,unidimensional…	RAB1A; Ras-related protein Rab-1A; K07874; GID1; gibberellin receptor GID1 [EC:3.-.-.-]; K14493;	XP_044452863.1 probable carboxylesterase 18 [Triticum aestivum]
TraesCS2A02G143400	6.52053765961495	1.02338469304268	1.87138094015195e-10	6.55531376328514e-07	Up	1.99	0.2	3.52	205.18	11.75	277.05	GO:0000041,transition metal ion transport; GO:0003674,molecular_function; GO:0005215,transporter activity; GO:0005385,zinc ion transmembrane transporter activity; GO:0005575,cellular_component; GO:0005623,obsolete cell; GO:0005886,plasma membrane; GO:0006810,transport; GO:0006811,ion transport; GO:0006812,cation transport; GO:0006829,zinc ion transport; GO:0008150,biological_process; GO:0008324,c…	--	XP_037476105.1 zinc transporter 8-like [Triticum dicoccoides]
TraesCS2A02G143500	1.52819851626754	0.472698474770219	0.00122529908286558	0.116228031572168	Up	4.97	4.32	14.78	24.58	16.59	23.45	GO:0000003,reproduction; GO:0000902,cell morphogenesis; GO:0000904,cell morphogenesis involved in differentiation; GO:0003006,developmental process involved in reproduction; GO:0003674,molecular_function; GO:0003824,catalytic activity; GO:0008150,biological_process; GO:0008152,metabolic process; GO:0009056,catabolic process; GO:0009653,anatomical structure morphogenesis; GO:0009826,unidimensional…	RAB1A; Ras-related protein Rab-1A; K07874; GID1; gibberellin receptor GID1 [EC:3.-.-.-]; K14493;	XP_037476106.1 probable carboxylesterase 18 [Triticum dicoccoides]
TraesCS2A02G152700	-4.63396	1.50909527133821	0.00213567636432138	0.162380937337496	Down	0.8	0.06	6.06	0	0.12	0.13	GO:0000981,DNA-binding transcription factor activity, RNA polymerase II-specific; GO:0000988,obsolete transcription factor activity, protein binding; GO:0000989,obsolete transcription factor activity, transcription factor binding; GO:0001067,transcription regulatory region nucleic acid binding; GO:0001076,obsolete transcription factor activity, RNA polymerase II transcription factor binding; GO:0…	--	XP_044455723.1 myb-related protein Zm38-like [Triticum aestivum]
TraesCS2A02G156400	-1.55807	0.529028238879589	0.00322801181842449	0.209953484863866	Down	22.26	47.73	18.22	10.93	8.29	12.21	GO:0003674,molecular_function; GO:0005488,binding; GO:0005509,calcium ion binding; GO:0005575,cellular_component; GO:0005622,intracellular anatomical structure; GO:0005623,obsolete cell; GO:0005737,cytoplasm; GO:0005739,mitochondrion; GO:0043167,ion binding; GO:0043169,cation binding; GO:0043226,organelle; GO:0043227,membrane-bounded organelle; GO:0043229,intracellular organelle; GO:0043231,intra…	CALM; calmodulin; K02183;	XP_044455752.1 probable calcium-binding protein CML46 [Triticum aestivum]
TraesCS2A02G158800	2.36293439189836	0.725839883082166	0.00113213408541333	0.110160689846737	Up	3.04	1.14	5.08	23.98	6.92	13.93	--	--	KAF6999967.1 hypothetical protein CFC21_015937 [Triticum aestivum]
TraesCS2A02G160700	2.88987253075275	1.31036925689265	0.0274268849477311	1	Up	0.1	0.23	0	1.11	0.73	0.56	GO:0003674,molecular_function; GO:0005488,binding; GO:0005575,cellular_component; GO:0005622,intracellular anatomical structure; GO:0005623,obsolete cell; GO:0005737,cytoplasm; GO:0006810,transport; GO:0006811,ion transport; GO:0006812,cation transport; GO:0006873,cellular ion homeostasis; GO:0006875,cellular metal ion homeostasis; GO:0008150,biological_process; GO:0009987,cellular process; GO:00…	--	XP_037476288.1 heavy metal-associated isoprenylated plant protein 23-like [Triticum dicoccoides]
TraesCS2A02G162200	5.48811034609988	1.47692845126762	0.000202486043582055	0.0344795766087068	Up	0.12	0	0.12	7.61	2.17	0.69	--	--	KAF7000011.1 hypothetical protein CFC21_015969 [Triticum aestivum]
TraesCS2A02G168200	-2.37792	1.18839501588603	0.0453980431687121	0.835501758168519	Down	0.84	0.33	11.91	0.52	0.15	1.63	GO:0001101,response to acid chemical; GO:0001666,response to hypoxia; GO:0003674,molecular_function; GO:0003824,catalytic activity; GO:0005575,cellular_component; GO:0005622,intracellular anatomical structure; GO:0005623,obsolete cell; GO:0005737,cytoplasm; GO:0005773,vacuole; GO:0005829,cytosol; GO:0005886,plasma membrane; GO:0005911,cell-cell junction; GO:0006950,response to stress; GO:0006970,…	E2.4.1.13; sucrose synthase [EC:2.4.1.13]; K00695;	KAF7000074.1 hypothetical protein CFC21_016029 [Triticum aestivum]
TraesCS2A02G174500	-1.80107	0.814997307854889	0.0271118512758437	0.666462304971755	Down	4.05	1.76	11.05	2.54	1.27	0.42	--	--	XP_044452964.1 PI-PLC X domain-containing protein At5g67130-like isoform X1 [Triticum aestivum]
TraesCS2A02G175900	1.65282699536973	0.783084285632129	0.0348012919457421	0.74625717460041	Up	0.47	1.06	0.36	2.33	2.67	0.92	--	--	XP_044455976.1 putative methylesterase 11, chloroplastic [Triticum aestivum]
TraesCS2A02G179600	-1.60296	0.731581869902825	0.0284452138373794	0.683144824583213	Down	0.74	1.07	0.8	0.23	0.38	0.24	GO:0003674,molecular_function; GO:0003676,nucleic acid binding; GO:0003723,RNA binding; GO:0003824,catalytic activity; GO:0004518,nuclease activity; GO:0004519,endonuclease activity; GO:0005488,binding; GO:0005575,cellular_component; GO:0005622,intracellular anatomical structure; GO:0005623,obsolete cell; GO:0006139,nucleobase-containing compound metabolic process; GO:0006725,cellular aromatic co…	--	XP_044456002.1 putative pentatricopeptide repeat-containing protein At1g26500 [Triticum aestivum]
TraesCS2A02G181800	-1.07235	0.497931828428928	0.0312707755883815	0.7112941120732	Down	0.73	0.43	0.57	0.24	0.33	0.23	--	--	KAF7000227.1 hypothetical protein CFC21_016166 [Triticum aestivum]
TraesCS2A02G182400	1.45083499637635	0.651810606043994	0.026023987926071	0.652822497396407	Up	0.64	0.45	0.43	0.67	2.37	0.97	GO:0002215,defense response to nematode; GO:0005575,cellular_component; GO:0005622,intracellular anatomical structure; GO:0005623,obsolete cell; GO:0005737,cytoplasm; GO:0005739,mitochondrion; GO:0005886,plasma membrane; GO:0006950,response to stress; GO:0006952,defense response; GO:0007275,multicellular organism development; GO:0008150,biological_process; GO:0009791,post-embryonic development; G…	--	XP_037476521.1 probable LRR receptor-like serine/threonine-protein kinase At1g74360 [Triticum dicoccoides]
TraesCS2A02G182500	1.44137451525644	0.65986801281702	0.0289374493684214	0.688225729620153	Up	0.78	0.55	1.17	3.76	1.19	1.41	GO:0005575,cellular_component; GO:0005622,intracellular anatomical structure; GO:0005623,obsolete cell; GO:0005737,cytoplasm; GO:0005739,mitochondrion; GO:0005773,vacuole; GO:0005774,vacuolar membrane; GO:0005886,plasma membrane; GO:0009507,chloroplast; GO:0009526,plastid envelope; GO:0009536,plastid; GO:0009941,chloroplast envelope; GO:0016020,membrane; GO:0031090,organelle membrane; GO:0031967,…	--	XP_037476523.1 probable mitochondrial saccharopine dehydrogenase-like oxidoreductase At5g39410 isoform X2 [Triticum dicoccoides]
TraesCS2A02G184700	1.26146987372946	0.562926098248024	0.0250315427259402	0.640909804435022	Up	0.89	0.65	0.58	1.6	2.19	1.14	--	--	XP_037476547.1 uncharacterized protein LOC119353949 [Triticum dicoccoides]
TraesCS2A02G203400	-1.21983	0.525739706512935	0.0203288428644772	0.573562864504901	Down	3.84	2.84	4.85	2.16	1.46	1.1	--	--	XP_020150791.1 uncharacterized protein LOC109735993 [Aegilops tauschii subsp. strangulata]
TraesCS2A02G205500	1.1050799950834	0.427178675500344	0.00968361410424353	0.397435216491359	Up	5.73	4.95	4.86	5.69	12.99	14.92	GO:0003674,molecular_function; GO:0005215,transporter activity; GO:0005351,carbohydrate:proton symporter activity; GO:0005355,glucose transmembrane transporter activity; GO:0005402,carbohydrate:cation symporter activity; GO:0005575,cellular_component; GO:0005622,intracellular anatomical structure; GO:0005623,obsolete cell; GO:0005634,nucleus; GO:0005737,cytoplasm; GO:0005773,vacuole; GO:0005886,p…	--	XP_037476760.1 sugar transport protein MST6 [Triticum dicoccoides]
TraesCS2A02G209500	1.05726773853527	0.478320238439937	0.0270790543703903	0.665989922456525	Up	4.1	4.61	2.54	6.5	10.09	6.86	--	--	XP_037476797.1 uncharacterized protein LOC119354196 [Triticum dicoccoides]
TraesCS2A02G246400	1.77069187396827	0.774295890406902	0.022205083860718	0.599647311461163	Up	5.84	6.65	4.59	6.04	7.36	50.16	--	--	KAF7001065.1 hypothetical protein CFC21_016811 [Triticum aestivum]
TraesCS2A02G246700	-1.27454	0.444574707427713	0.00414532565884156	0.239831213557587	Down	4.41	2.7	2.55	1.62	0.87	1.5	GO:0000003,reproduction; GO:0001510,RNA methylation; GO:0002252,immune effector process; GO:0002376,immune system process; GO:0003002,regionalization; GO:0003006,developmental process involved in reproduction; GO:0003674,molecular_function; GO:0003824,catalytic activity; GO:0005575,cellular_component; GO:0005622,intracellular anatomical structure; GO:0005623,obsolete cell; GO:0005634,nucleus; GO:…	COL1A; collagen type I alpha; K06236;	KAF7001069.1 hypothetical protein CFC21_016813 [Triticum aestivum]
TraesCS2A02G248600	1.64897972412353	0.465360685201398	0.000394936544690221	0.0533136407066001	Up	0.67	0.48	1.37	2.4	2.73	2.36	--	--	XP_037477137.1 uncharacterized protein LOC119354522 [Triticum dicoccoides]
TraesCS2A02G255600	3.78936656187459	1.88239746687856	0.0441090151812266	1	Up	0	0.12	0	0.24	1.11	0.24	--	--	XP_037481498.1 uncharacterized protein LOC119359390 [Triticum dicoccoides]
TraesCS2A02G256200	-2.47637	0.677292424361323	0.000255898877972297	0.0397266512585778	Down	105.05	37.12	114.44	19.96	3.23	21.47	--	--	XP_037477277.1 uncharacterized protein LOC119354652 [Triticum dicoccoides]
TraesCS2A02G258900	-2.1924	0.663519729621621	0.000952488327328124	0.0983389053905232	Down	1.14	1.29	5.18	0.45	0.69	0.36	--	--	XP_044457046.1 uncharacterized protein LOC123188832 [Triticum aestivum]
TraesCS2A02G264800	1.08469576672966	0.362568046366547	0.0027742638469972	0.192164792825692	Up	23.96	15.68	13.41	32.43	32.04	49.24	GO:0000156,phosphorelay response regulator activity; GO:0000160,phosphorelay signal transduction system; GO:0003674,molecular_function; GO:0003700,DNA-binding transcription factor activity; GO:0005575,cellular_component; GO:0005622,intracellular anatomical structure; GO:0005623,obsolete cell; GO:0005634,nucleus; GO:0006355,regulation of DNA-templated transcription; GO:0007154,cell communication; …	--	KAF7001301.1 hypothetical protein CFC21_017000 [Triticum aestivum]
TraesCS2A02G270200	1.0561652286405	0.468604171971675	0.0242053756764402	0.626817504135612	Up	4.69	7.74	4.86	8.74	16.01	11.37	GO:0001101,response to acid chemical; GO:0003674,molecular_function; GO:0003682,chromatin binding; GO:0005488,binding; GO:0008150,biological_process; GO:0009719,response to endogenous stimulus; GO:0009725,response to hormone; GO:0009737,response to abscisic acid; GO:0009739,response to gibberellin; GO:0009937,regulation of gibberellic acid mediated signaling pathway; GO:0009938,negative regulatio…	--	KAF7001362.1 hypothetical protein CFC21_017052 [Triticum aestivum]
TraesCS2A02G277100	-2.16161	0.566897512458817	0.00013726002720626	0.0251170484859037	Down	6.89	9.84	19.78	2.61	1.02	4.4	GO:0000413,protein peptidyl-prolyl isomerization; GO:0003674,molecular_function; GO:0003755,peptidyl-prolyl cis-trans isomerase activity; GO:0003824,catalytic activity; GO:0005488,binding; GO:0005527,macrolide binding; GO:0005528,FK506 binding; GO:0005575,cellular_component; GO:0005622,intracellular anatomical structure; GO:0005623,obsolete cell; GO:0005737,cytoplasm; GO:0005773,vacuole; GO:00064…	E5.2.1.8; peptidylprolyl isomerase [EC:5.2.1.8]; K01802; FKBP4_5; FK506-binding protein 4/5 [EC:5.2.1.8]; K09571;	XP_044457246.1 70 kDa peptidyl-prolyl isomerase-like [Triticum aestivum]
TraesCS2A02G299100	-1.63666	0.809365770827449	0.0431607981045422	0.817870440434643	Down	2.04	1.75	2.4	1.05	0.12	0.8	--	H3; histone H3; K11253;	XP_044457475.1 histone H3.2-like [Triticum aestivum]
TraesCS2A02G299200	-1.00006	0.31906868581862	0.00172253321076063	0.142895808905619	Down	7.91	4.48	5.94	2.85	2.86	3.28	GO:0003674,molecular_function; GO:0003824,catalytic activity; GO:0004672,protein kinase activity; GO:0004674,protein serine/threonine kinase activity; GO:0005488,binding; GO:0005515,protein binding; GO:0005516,calmodulin binding; GO:0005575,cellular_component; GO:0005623,obsolete cell; GO:0005886,plasma membrane; GO:0006468,protein phosphorylation; GO:0006793,phosphorus metabolic process; GO:0006…	--	XP_044457473.1 G-type lectin S-receptor-like serine/threonine-protein kinase At2g19130 [Triticum aestivum]
TraesCS2A02G300400	-1.02025	0.458170323027545	0.0259609661626957	0.652613095669454	Down	2.93	1.59	2.34	0.89	0.76	1.73	GO:0003674,molecular_function; GO:0003824,catalytic activity; GO:0004672,protein kinase activity; GO:0004674,protein serine/threonine kinase activity; GO:0005488,binding; GO:0005515,protein binding; GO:0005516,calmodulin binding; GO:0005575,cellular_component; GO:0005623,obsolete cell; GO:0005886,plasma membrane; GO:0006468,protein phosphorylation; GO:0006793,phosphorus metabolic process; GO:0006…	--	KAF7001770.1 hypothetical protein CFC21_017372 [Triticum aestivum]
TraesCS2A02G301500	-1.54912	0.753415553859447	0.0397698167105807	0.782813073906128	Down	5.96	2.08	24.32	2.73	3.22	3.95	--	--	XP_044457502.1 DEAD-box ATP-dependent RNA helicase 9-like [Triticum aestivum]
TraesCS2A02G311200	-1.20969	0.587915326407681	0.0396285832749888	0.781433595652885	Down	44.11	39.25	202.83	33.39	40.89	37.2	GO:0005575,cellular_component; GO:0005622,intracellular anatomical structure; GO:0005623,obsolete cell; GO:0008150,biological_process; GO:0008152,metabolic process; GO:0044464,obsolete cell part; GO:0055114,obsolete oxidation-reduction process;	OPR; 12-oxophytodienoic acid reductase [EC:1.3.1.42]; K05894;	XP_044457627.1 putative 12-oxophytodienoate reductase 11 [Triticum aestivum]
TraesCS2A02G319200	2.98671577690557	1.02566229950296	0.0035913702776485	0.22365558858543	Up	0	0.14	0.19	0.81	0.88	0.76	--	UGT85A23_24; 7-deoxyloganetin glucosyltransferase [EC:2.4.1.324]; K21374;	XP_044457704.1 7-deoxyloganetin glucosyltransferase-like [Triticum aestivum]
TraesCS2A02G323000	2.66368307813792	0.557100155242594	1.74133952873341e-06	0.000871398283965463	Up	6.36	14.05	5.13	59.76	64.28	41.64	GO:0000151,ubiquitin ligase complex; GO:0000302,response to reactive oxygen species; GO:0001101,response to acid chemical; GO:0003674,molecular_function; GO:0005488,binding; GO:0005515,protein binding; GO:0005516,calmodulin binding; GO:0005575,cellular_component; GO:0005622,intracellular anatomical structure; GO:0005623,obsolete cell; GO:0005634,nucleus; GO:0005737,cytoplasm; GO:0006355,regulatio…	SPOP; speckle-type POZ protein; K10523;	XP_037478213.1 BTB/POZ and TAZ domain-containing protein 2-like [Triticum dicoccoides]
TraesCS2A02G332100	-1.78291	0.827659246889319	0.0312276892645535	0.7112941120732	Down	2.83	3.65	1.13	0.62	0.87	0.79	--	--	XP_044453394.1 heavy metal-associated isoprenylated plant protein 16-like [Triticum aestivum]
TraesCS2A02G333000	3.78677857250163	1.78812044662156	0.034196885783336	0.74074623485008	Up	0.19	0	0.1	2.92	0	0.85	--	--	XP_044453384.1 disease resistance protein RGA5-like [Triticum aestivum]
TraesCS2A02G333300	5.56149273383001	2.42962197733094	0.0220772473705943	1	Up	0	0	0	1.64	0	0.56	--	--	KAF7002187.1 hypothetical protein CFC21_017701 [Triticum aestivum]
TraesCS2A02G334600	-1.50035	0.586742936867077	0.0105555870850607	0.413794201629466	Down	6.03	2.48	12.1	2.98	1.37	2.39	GO:0003674,molecular_function; GO:0003824,catalytic activity; GO:0006576,cellular biogenic amine metabolic process; GO:0006595,polyamine metabolic process; GO:0006596,polyamine biosynthetic process; GO:0006807,nitrogen compound metabolic process; GO:0008150,biological_process; GO:0008152,metabolic process; GO:0009058,biosynthetic process; GO:0009308,amine metabolic process; GO:0009309,amine biosy…	aguA; agmatine deiminase [EC:3.5.3.12]; K10536;	XP_037478123.1 agmatine deiminase-like [Triticum dicoccoides]
TraesCS2A02G340900	-1.83645	0.590761757258422	0.00187972638950197	0.150616415927766	Down	1.41	1.49	4.42	0.56	0.48	0.91	--	--	XP_044457744.1 sugar transport protein MST1-like [Triticum aestivum]
TraesCS2A02G341700	1.61235652347199	0.719145769312816	0.024958522762667	0.6398279742833	Up	2.71	1.83	1.96	12.23	4.12	2.66	--	--	XP_044453354.1 uncharacterized protein LOC123185557 [Triticum aestivum]
TraesCS2A02G349300	1.06062390887018	0.484423844246913	0.028563830676149	0.684652404784468	Up	2.38	3.46	3.89	3.95	9.12	6.78	--	--	XP_037478293.1 histidine protein methyltransferase 1 homolog [Triticum dicoccoides]
TraesCS2A02G357100	6.61475669294062	1.52103852095448	1.36858063801718e-05	0.00475990130351663	Up	0	0.06	0.06	8.87	0.39	1.41	GO:0000902,cell morphogenesis; GO:0000904,cell morphogenesis involved in differentiation; GO:0001101,response to acid chemical; GO:0002682,regulation of immune system process; GO:0002831,regulation of response to biotic stimulus; GO:0003002,regionalization; GO:0003674,molecular_function; GO:0005102,signaling receptor binding; GO:0005488,binding; GO:0005515,protein binding; GO:0005575,cellular_com…	--	XP_044458089.1 protein TOO MANY MOUTHS-like [Triticum aestivum]
TraesCS2A02G357200	1.50724421570622	0.538658655082399	0.00513972719842247	0.277290826774298	Up	1.34	1.51	1.75	5.42	3.02	4.33	GO:0003674,molecular_function; GO:0005488,binding; GO:0005515,protein binding; GO:0005575,cellular_component; GO:0005622,intracellular anatomical structure; GO:0005623,obsolete cell; GO:0005737,cytoplasm; GO:0005783,endoplasmic reticulum; GO:0005789,endoplasmic reticulum membrane; GO:0006066,alcohol metabolic process; GO:0006629,lipid metabolic process; GO:0006694,steroid biosynthetic process; GO…	--	XP_020152142.1 ergosterol biosynthetic protein 28 [Aegilops tauschii subsp. strangulata]
TraesCS2A02G357400	2.37022107097941	0.57374602157674	3.60979786182918e-05	0.00984967712173925	Up	3.25	3.97	2.62	23.4	19.1	7.12	--	--	XP_044458094.1 protein NUCLEAR FUSION DEFECTIVE 4-like [Triticum aestivum]
TraesCS2A02G357500	2.27923526753889	0.444483300906286	2.93099301558195e-07	0.000228156870598657	Up	2.43	1.67	1.71	10.17	10.96	6.11	GO:0003674,molecular_function; GO:0005488,binding; GO:0005509,calcium ion binding; GO:0005575,cellular_component; GO:0005622,intracellular anatomical structure; GO:0005623,obsolete cell; GO:0005737,cytoplasm; GO:0005739,mitochondrion; GO:0005740,mitochondrial envelope; GO:0005743,mitochondrial inner membrane; GO:0005758,mitochondrial intermembrane space; GO:0006810,transport; GO:0006811,ion trans…	--	XP_044458095.1 calcium uptake protein, mitochondrial-like [Triticum aestivum]
TraesCS2A02G359400	1.41074533522468	0.712032968972659	0.0475585196950194	0.850885968024333	Up	1.74	1.23	0.46	2	4.31	2.85	GO:0001558,regulation of cell growth; GO:0003674,molecular_function; GO:0003700,DNA-binding transcription factor activity; GO:0005575,cellular_component; GO:0005622,intracellular anatomical structure; GO:0005623,obsolete cell; GO:0005634,nucleus; GO:0005737,cytoplasm; GO:0006355,regulation of DNA-templated transcription; GO:0008150,biological_process; GO:0009889,regulation of biosynthetic process…	NFYB, HAP3; nuclear transcription Y subunit beta; K08065;	XP_044458117.1 nuclear transcription factor Y subunit B-3-like [Triticum aestivum]
TraesCS2A02G375800	1.07798000648793	0.489364394208217	0.0276076783306568	0.673586145777979	Up	1.29	2.31	2.29	5.07	2.73	4.49	GO:0001101,response to acid chemical; GO:0002376,immune system process; GO:0003674,molecular_function; GO:0003824,catalytic activity; GO:0006082,organic acid metabolic process; GO:0006790,sulfur compound metabolic process; GO:0006807,nitrogen compound metabolic process; GO:0006950,response to stress; GO:0006952,defense response; GO:0006955,immune response; GO:0008146,sulfotransferase activity; GO…	ST2A, SOT15; hydroxyjasmonate sulfotransferase [EC:2.8.2.39]; K22312;	XP_044453498.1 cytosolic sulfotransferase 8-like [Triticum aestivum]
TraesCS2A02G378300	-1.54752	0.78188109152617	0.0477911638735526	0.851722228439365	Down	1.48	1.44	7.8	0.91	0.5	2.03	--	CKX; cytokinin dehydrogenase [EC:1.5.99.12]; K00279;	XP_044458303.1 cytokinin dehydrogenase 8 [Triticum aestivum]
TraesCS2A02G380800	-4.86183	1.11882049669022	1.3895859319088e-05	0.00476550235571603	Down	19.44	9.46	0.35	0.62	0.13	0.28	--	PAL; phenylalanine ammonia-lyase [EC:4.3.1.24]; K10775;	XP_044458329.1 phenylalanine ammonia-lyase-like [Triticum aestivum]
TraesCS2A02G381100	-1.55196	0.580398502771348	0.0074962193118594	0.346660846813379	Down	11.24	4.84	3.82	2.3	2.87	1.45	--	PAL; phenylalanine ammonia-lyase [EC:4.3.1.24]; K10775;	XP_044458332.1 phenylalanine ammonia-lyase [Triticum aestivum]
TraesCS2A02G382400	-2.11189	1.01554598868073	0.0375656706590597	0.76546943203226	Down	2.33	0.3	5.34	0.87	0.14	0.67	GO:0000003,reproduction; GO:0003006,developmental process involved in reproduction; GO:0003674,molecular_function; GO:0003700,DNA-binding transcription factor activity; GO:0005575,cellular_component; GO:0005622,intracellular anatomical structure; GO:0005623,obsolete cell; GO:0005634,nucleus; GO:0006355,regulation of DNA-templated transcription; GO:0007154,cell communication; GO:0007165,signal tra…	--	XP_044458339.1 protein CUP-SHAPED COTYLEDON 1-like [Triticum aestivum]
TraesCS2A02G382700	-2.84881	0.641667814183156	9.00881801795807e-06	0.00337253011006627	Down	38.23	8.18	45.78	6.13	2.95	2.57	GO:0001505,regulation of neurotransmitter levels; GO:0003674,molecular_function; GO:0003824,catalytic activity; GO:0004793,threonine aldolase activity; GO:0005575,cellular_component; GO:0005622,intracellular anatomical structure; GO:0005623,obsolete cell; GO:0005737,cytoplasm; GO:0005829,cytosol; GO:0006082,organic acid metabolic process; GO:0006520,cellular amino acid metabolic process; GO:00065…	ltaE; threonine aldolase [EC:4.1.2.48]; K01620;	XP_044458342.1 probable low-specificity L-threonine aldolase 1 [Triticum aestivum]
TraesCS2A02G384300	1.89436115375337	0.910739346757107	0.0375231850898696	0.765463610645713	Up	0.13	0.84	0.13	1.21	2.11	0.95	GO:0003674,molecular_function; GO:0003824,catalytic activity; GO:0004553,hydrolase activity, hydrolyzing O-glycosyl compounds; GO:0008150,biological_process; GO:0008152,metabolic process; GO:0008422,beta-glucosidase activity; GO:0015926,glucosidase activity; GO:0016787,hydrolase activity; GO:0016798,hydrolase activity, acting on glycosyl bonds; GO:0071704,organic substance metabolic process; GO:1…	bglB; beta-glucosidase [EC:3.2.1.21]; K05350;	XP_037478655.1 beta-glucosidase 16-like [Triticum dicoccoides]
TraesCS2A02G393800	2.73515253049164	0.440185174482274	5.17708216524714e-10	1.33625940245203e-06	Up	7.29	11.48	9.47	75.48	67.39	40.89	--	--	XP_037478766.1 uncharacterized protein LOC119355972 [Triticum dicoccoides]
TraesCS2A02G395000	2.41414892229793	1.12072230426355	0.0312322601237181	0.7112941120732	Up	0.35	0.66	0.06	3.17	0.24	2.77	--	--	XP_044458461.1 flavanone 3-dioxygenase 2-like [Triticum aestivum]
TraesCS2A02G403700	2.04275164503801	0.6126770213622	0.000855632379324978	0.0908248214599053	Up	0.75	0.23	0.62	1.72	1.76	3.06	GO:0000976,transcription cis-regulatory region binding; GO:0000981,DNA-binding transcription factor activity, RNA polymerase II-specific; GO:0001046,core promoter sequence-specific DNA binding; GO:0001067,transcription regulatory region nucleic acid binding; GO:0001228,DNA-binding transcription activator activity, RNA polymerase II-specific; GO:0003674,molecular_function; GO:0003676,nucleic acid …	--	XP_037478857.1 transcription factor bHLH112-like [Triticum dicoccoides]
TraesCS2A02G406900	2.31213644916647	0.598487710933538	0.000111866346823862	0.021660453203595	Up	150.01	29.81	77.37	470.3	209.49	573.34	GO:0003674,molecular_function; GO:0003824,catalytic activity; GO:0004175,endopeptidase activity; GO:0005488,binding; GO:0005575,cellular_component; GO:0005622,intracellular anatomical structure; GO:0005623,obsolete cell; GO:0005634,nucleus; GO:0005737,cytoplasm; GO:0005829,cytosol; GO:0006508,proteolysis; GO:0006807,nitrogen compound metabolic process; GO:0008150,biological_process; GO:0008152,me…	PREP; prolyl oligopeptidase [EC:3.4.21.26]; K01322;	XP_044458577.1 prolyl endopeptidase-like [Triticum aestivum]
TraesCS2A02G411200	-1.88548	0.942565428785586	0.0454598489303949	0.835711106198198	Down	1.19	1.96	23.48	2.3	1.46	2.57	GO:0008150,biological_process; GO:0042592,homeostatic process; GO:0048878,chemical homeostasis; GO:0050801,ion homeostasis; GO:0055062,phosphate ion homeostasis; GO:0055081,anion homeostasis; GO:0055083,monovalent inorganic anion homeostasis; GO:0065007,biological regulation; GO:0065008,regulation of biological quality; GO:0072505,divalent inorganic anion homeostasis; GO:0072506,trivalent inorgan…	--	XP_037478929.1 putative glycerol-3-phosphate transporter 1 [Triticum dicoccoides]
TraesCS2A02G412200	1.22814156576427	0.432575792818541	0.00452358529940784	0.25353273904944	Up	1.03	1.23	1.29	2.32	2.84	3.01	GO:0000271,polysaccharide biosynthetic process; GO:0003674,molecular_function; GO:0003824,catalytic activity; GO:0005575,cellular_component; GO:0005622,intracellular anatomical structure; GO:0005623,obsolete cell; GO:0005737,cytoplasm; GO:0005829,cytosol; GO:0005975,carbohydrate metabolic process; GO:0005976,polysaccharide metabolic process; GO:0005977,glycogen metabolic process; GO:0005978,glyco…	GYG1, GYG2; glycogenin [EC:2.4.1.186]; K00750;	KAF7003102.1 hypothetical protein CFC21_018472 [Triticum aestivum]
TraesCS2A02G415300	-3.20937	1.17433	0.00627709631825523	0.314438284518442	Down	1.33	0.37	2.84	0.27	0	0.19	GO:0003674,molecular_function; GO:0003700,DNA-binding transcription factor activity; GO:0006355,regulation of DNA-templated transcription; GO:0008150,biological_process; GO:0009889,regulation of biosynthetic process; GO:0010468,regulation of gene expression; GO:0010556,regulation of macromolecule biosynthetic process; GO:0019219,regulation of nucleobase-containing compound metabolic process; GO:0…	--	XP_044453629.1 ethylene-responsive transcription factor ERF024-like [Triticum aestivum]
TraesCS2A02G415700	3.34841648289295	0.667786899907923	5.32548161616303e-07	0.000348222591917668	Up	5.52	3.1	0.92	33.71	35.85	27.2	--	--	KAF7003149.1 hypothetical protein CFC21_018515 [Triticum aestivum]
TraesCS2A02G416900	2.29979027183429	0.877892237020919	0.00880142111897914	0.378063049847114	Up	0.25	0.77	0.44	1.09	4.66	1.25	GO:0005575,cellular_component; GO:0005622,intracellular anatomical structure; GO:0005623,obsolete cell; GO:0005737,cytoplasm; GO:0005829,cytosol; GO:0006950,response to stress; GO:0008150,biological_process; GO:0009611,response to wounding; GO:0044424,obsolete intracellular part; GO:0044444,obsolete cytoplasmic part; GO:0044464,obsolete cell part; GO:0050896,response to stimulus;	--	XP_037478980.1 nudix hydrolase 8-like isoform X1 [Triticum dicoccoides]
TraesCS2A02G418300	1.93192764751533	0.560136878281874	0.000562608841964388	0.0679578823122551	Up	0.51	0.19	0.34	1.11	0.9	1.95	--	--	XP_044458688.1 probable LRR receptor-like serine/threonine-protein kinase At1g56130 [Triticum aestivum]
TraesCS2A02G425600	-3.8779	0.926016571047908	2.81773539496786e-05	0.00832437117497703	Down	3.1	1.63	0.7	0.11	0.1	0.17	--	E4.2.3.19; ent-kaurene synthase [EC:4.2.3.19]; K04121; K15793; acyclic sesquiterpene synthase [EC:4.2.3.49 4.2.3.47 3.1.7.6]; K15793;	KAF7003280.1 hypothetical protein CFC21_018625 [Triticum aestivum]
TraesCS2A02G432800	-1.58061	0.393073699139931	5.79118938676242e-05	0.0136823392407466	Down	13.12	10.68	19.13	4.38	2.65	7.14	--	--	XP_037479122.1 plant intracellular Ras-group-related LRR protein 1-like [Triticum dicoccoides]
TraesCS2A02G433500	4.31217324382931	1.7021965651396	0.0112994449787498	0.42691531679728	Up	0.28	0	0.36	0.93	0	12.11	--	E2.4.1.207; xyloglucan:xyloglucosyl transferase [EC:2.4.1.207]; K08235;	KAF7003382.1 hypothetical protein CFC21_018700 [Triticum aestivum]
TraesCS2A02G443300	-2.36674	0.824857113424491	0.00411409806456518	0.239831213557587	Down	33.8	1.83	29.49	3.36	3.45	5.03	--	--	XP_037479192.1 late embryogenesis abundant protein At5g17165-like [Triticum dicoccoides]
TraesCS2A02G453700	1.25451665095659	0.484197012263955	0.0095719207176702	0.395101315241777	Up	10.59	5.32	17.25	32.9	13.9	27.87	--	--	XP_037479280.1 FCS-Like Zinc finger 2-like [Triticum dicoccoides]
TraesCS2A02G457400	1.94439551564872	0.989424449560659	0.0493935978433222	0.863117662792407	Up	0.06	0.34	0.12	0.72	0.43	0.87	--	--	XP_044458987.1 uncharacterized protein LOC123190420 isoform X1 [Triticum aestivum]
TraesCS2A02G459700	1.10269481336732	0.471015925629485	0.0192270788073197	0.558843072665213	Up	2.33	2.08	1.11	3.59	4.65	3.66	--	--	XP_044459010.1 NAC domain-containing protein 67-like [Triticum aestivum]
TraesCS2A02G484200	2.91476398622521	1.15316539271177	0.0114838550224602	0.43018898247987	Up	0.08	0.04	0.04	0.39	0.16	0.71	GO:0003674,molecular_function; GO:0005215,transporter activity; GO:0005575,cellular_component; GO:0005622,intracellular anatomical structure; GO:0005623,obsolete cell; GO:0005737,cytoplasm; GO:0005773,vacuole; GO:0005774,vacuolar membrane; GO:0006810,transport; GO:0008150,biological_process; GO:0016020,membrane; GO:0022857,transmembrane transporter activity; GO:0031090,organelle membrane; GO:0043…	--	KAF7003940.1 hypothetical protein CFC21_019209 [Triticum aestivum]
TraesCS2A02G488200	2.2026911817429	0.559578926701247	8.27348017904148e-05	0.017717892640191	Up	1.78	0.81	0.53	5.41	3.74	5.25	GO:0003674,molecular_function; GO:0003700,DNA-binding transcription factor activity; GO:0005575,cellular_component; GO:0005622,intracellular anatomical structure; GO:0005623,obsolete cell; GO:0005634,nucleus; GO:0006355,regulation of DNA-templated transcription; GO:0008150,biological_process; GO:0009888,tissue development; GO:0009889,regulation of biosynthetic process; GO:0009891,positive regulat…	--	XP_044453959.1 uncharacterized protein LOC123186239 [Triticum aestivum]
TraesCS2A02G488900	2.87651376421824	1.01492591346631	0.00459390487699248	0.256302262881215	Up	3.23	17.12	0.6	30.55	88.74	49.76	--	INV, sacA; beta-fructofuranosidase [EC:3.2.1.26]; K01193;	XP_044459221.1 fructan 6-exohydrolase-like [Triticum aestivum]
TraesCS2A02G493600	1.43858934848811	0.474938208990406	0.00245362094894028	0.178793499193136	Up	172.88	74.03	69.98	346.59	197.67	310.68	--	E3.3.1.1, ahcY; adenosylhomocysteinase [EC:3.3.1.1]; K01251;	KAF7004071.1 hypothetical protein CFC21_019321 [Triticum aestivum]
ENSRNA050024745	1.10695505195799	0.477292954150274	0.0203822377853787	0.574462829444112	Up	132.44	278.72	485.53	624.39	680.83	520.74	--	--	--
TraesCS2A02G505500	3.85855010107609	0.966067852950617	6.49465551802719e-05	0.0148833832364286	Up	7.9	1.15	4.1	75.79	4.26	110.44	GO:0000041,transition metal ion transport; GO:0003674,molecular_function; GO:0005215,transporter activity; GO:0005385,zinc ion transmembrane transporter activity; GO:0005575,cellular_component; GO:0005623,obsolete cell; GO:0005886,plasma membrane; GO:0006810,transport; GO:0006811,ion transport; GO:0006812,cation transport; GO:0006829,zinc ion transport; GO:0008150,biological_process; GO:0008324,c…	--	VAH37700.1 unnamed protein product [Triticum turgidum subsp. durum]
TraesCS2A02G508200	-1.22396	0.41137430006139	0.00292702631470097	0.196905757886488	Down	20.54	27.83	17.48	11.51	6.5	10.74	GO:0003674,molecular_function; GO:0005215,transporter activity; GO:0005575,cellular_component; GO:0005623,obsolete cell; GO:0005886,plasma membrane; GO:0005887,integral component of plasma membrane; GO:0006810,transport; GO:0006811,ion transport; GO:0006820,anion transport; GO:0008150,biological_process; GO:0008272,sulfate transport; GO:0008509,anion transmembrane transporter activity; GO:0015075…	--	KAF7004306.1 hypothetical protein CFC21_019531 [Triticum aestivum]
TraesCS2A02G510400	-4.73505	0.907691474264321	1.82255456420753e-07	0.000159606961398753	Down	14.8	2.42	45.11	1.14	0.25	0.68	--	--	XP_044459402.1 probable isoaspartyl peptidase/L-asparaginase 2 [Triticum aestivum]
TraesCS2A02G510700	-2.08097	0.888154384305256	0.019127787904056	0.55813976078563	Down	52.54	11.78	43.9	18.44	2.76	2.02	GO:0003674,molecular_function; GO:0003824,catalytic activity; GO:0004067,asparaginase activity; GO:0004175,endopeptidase activity; GO:0004190,aspartic-type endopeptidase activity; GO:0006508,proteolysis; GO:0006807,nitrogen compound metabolic process; GO:0008150,biological_process; GO:0008152,metabolic process; GO:0008233,peptidase activity; GO:0009056,catabolic process; GO:0009057,macromolecule …	ASRGL1, iaaA; L-asparaginase / beta-aspartyl-peptidase [EC:3.5.1.1 3.4.19.5]; K13051;	XP_044459403.1 probable isoaspartyl peptidase/L-asparaginase 2 [Triticum aestivum]
TraesCS2A02G510800	-1.87928	0.640521883413498	0.00334635807274915	0.215083546848874	Down	137.36	34.51	80.01	36.59	16.62	10.8	GO:0003674,molecular_function; GO:0003824,catalytic activity; GO:0004067,asparaginase activity; GO:0004175,endopeptidase activity; GO:0004190,aspartic-type endopeptidase activity; GO:0006508,proteolysis; GO:0006807,nitrogen compound metabolic process; GO:0008150,biological_process; GO:0008152,metabolic process; GO:0008233,peptidase activity; GO:0009056,catabolic process; GO:0009057,macromolecule …	ASRGL1, iaaA; L-asparaginase / beta-aspartyl-peptidase [EC:3.5.1.1 3.4.19.5]; K13051;	XP_044459404.1 probable isoaspartyl peptidase/L-asparaginase 2 [Triticum aestivum]
TraesCS2A02G513100	3.10324048810322	0.828994432169627	0.000181561932260749	0.0314628223321533	Up	0.64	0.36	0.11	3.15	1.75	4.87	--	--	KAF7004346.1 hypothetical protein CFC21_019583 [Triticum aestivum]
TraesCS2A02G513200	2.77114750759923	0.61204454625964	5.96321900460089e-06	0.00245749767398851	Up	2.43	2.28	2.44	14.17	10.38	24.39	--	--	KAF7004347.1 hypothetical protein CFC21_019584 [Triticum aestivum]
TraesCS2A02G513400	3.68241698749077	0.783027912678876	2.56628488879129e-06	0.00118729412482277	Up	5.24	8.24	0.7	89.31	46.88	53.35	--	--	XP_037474797.1 uncharacterized protein LOC119352189 [Triticum dicoccoides]
TraesCS2A02G513500	3.10523246516727	0.752070509596769	3.64484885098381e-05	0.00984967712173925	Up	2.93	2.88	0.37	21.6	12	20.82	--	--	KAF7004350.1 hypothetical protein CFC21_019587 [Triticum aestivum]
TraesCS2A02G513600	5.18126124041548	1.24030782282408	2.94860916185505e-05	0.00851163435879998	Up	0.6	0	0	8.46	4.88	8.64	--	--	XP_044454065.1 uncharacterized protein LOC123186350 [Triticum aestivum]
TraesCS2A02G513700	5.46489832581367	1.39597569780606	9.04972652491566e-05	0.0187260606965565	Up	0.27	0	0	4.79	3.93	4.58	--	--	KAF7004352.1 hypothetical protein CFC21_019589 [Triticum aestivum]
TraesCS2A02G517200	3.07227554760974	1.17745667527178	0.00907416618506021	1	Up	0.04	0.04	0.04	0.28	0.26	0.41	GO:0005575,cellular_component; GO:0005622,intracellular anatomical structure; GO:0005623,obsolete cell; GO:0005737,cytoplasm; GO:0005783,endoplasmic reticulum; GO:0005789,endoplasmic reticulum membrane; GO:0005886,plasma membrane; GO:0005887,integral component of plasma membrane; GO:0005911,cell-cell junction; GO:0009506,plasmodesma; GO:0009898,cytoplasmic side of plasma membrane; GO:0012505,endo…	--	XP_044459457.1 synaptotagmin-5-like [Triticum aestivum]
TraesCS2A02G520800	1.90894430985402	0.575482906760393	0.000909514204030421	0.0951033818333814	Up	2.66	1.04	1.62	6.83	8.06	4.26	--	--	XP_037479771.1 norbelladine synthase-like [Triticum dicoccoides]
TraesCS2A02G527700	-3.63686	1.00032730236462	0.000277256824295245	0.0420656532205913	Down	101.84	11.4	3.82	2.72	4.12	2.42	GO:0005575,cellular_component; GO:0005622,intracellular anatomical structure; GO:0005623,obsolete cell; GO:0005737,cytoplasm; GO:0044424,obsolete intracellular part; GO:0044464,obsolete cell part;	CHS; chalcone synthase [EC:2.3.1.74]; K00660; E2.3.1.159; acridone synthase [EC:2.3.1.159]; K12644; ST; stilbene synthase [EC:2.3.1.95]; K13232;	XP_037479814.1 chalcone synthase 2-like [Triticum dicoccoides]
TraesCS2A02G536200	-1.49496	0.477029272450459	0.00172497132750406	0.142895808905619	Down	16.5	17.36	10.57	3.07	6.84	6.11	--	ST2A, SOT15; hydroxyjasmonate sulfotransferase [EC:2.8.2.39]; K22312;	XP_044459569.1 flavonol 3-sulfotransferase-like [Triticum aestivum]
TraesCS2A02G539300	1.42317424274717	0.706637657975192	0.0440086420971446	0.82246688541518	Up	2.77	3.42	0.69	5.44	7.65	5.86	GO:0003674,molecular_function; GO:0005488,binding; GO:0005575,cellular_component; GO:0005622,intracellular anatomical structure; GO:0005623,obsolete cell; GO:0005737,cytoplasm; GO:0006810,transport; GO:0006811,ion transport; GO:0006812,cation transport; GO:0006873,cellular ion homeostasis; GO:0006875,cellular metal ion homeostasis; GO:0008150,biological_process; GO:0009987,cellular process; GO:00…	--	XP_044454176.1 heavy metal-associated isoprenylated plant protein 39-like [Triticum aestivum]
TraesCS2A02G542700	-1.83079	0.7123895441504	0.0101717900754488	0.408187570748483	Down	12.83	38.62	8.72	6.21	7.68	3.73	--	--	XP_044459603.1 ethylene-responsive transcription factor 7-like [Triticum aestivum]
TraesCS2A02G548100	-1.4843	0.566658159742997	0.00880866267568899	0.378063049847114	Down	3.36	1.54	5.5	1.43	0.7	1.39	GO:0003674,molecular_function; GO:0003824,catalytic activity; GO:0005575,cellular_component; GO:0005622,intracellular anatomical structure; GO:0005623,obsolete cell; GO:0005737,cytoplasm; GO:0005777,peroxisome; GO:0006576,cellular biogenic amine metabolic process; GO:0006595,polyamine metabolic process; GO:0006598,polyamine catabolic process; GO:0006807,nitrogen compound metabolic process; GO:000…	PAO4, PAO3, PAO2; polyamine oxidase [EC:1.5.3.17 1.5.3.-]; K17839;	KAF7004777.1 hypothetical protein CFC21_019954 [Triticum aestivum]
TraesCS2A02G551100	1.23700741695923	0.469368636916405	0.0084020612413391	0.369829511726538	Up	7.53	8.12	4.31	10.21	18.22	19.82	--	ARR-A; two-component response regulator ARR-A family; K14492;	XP_044459677.1 two-component response regulator ORR6-like [Triticum aestivum]
TraesCS2A02G554900	1.67106623290028	0.651229151370945	0.0102873258064014	0.410657483712839	Up	0.42	1.14	0.78	1.89	3.55	1.86	--	--	XP_044459723.1 uncharacterized protein LOC123191032 [Triticum aestivum]
TraesCS2A02G555000	6.48901239647543	3.0913145977366	0.0358071192762877	0.754626960218488	Up	0	0	0	3.8	0	0	GO:0002376,immune system process; GO:0003674,molecular_function; GO:0003824,catalytic activity; GO:0006082,organic acid metabolic process; GO:0006725,cellular aromatic compound metabolic process; GO:0006950,response to stress; GO:0006952,defense response; GO:0006955,immune response; GO:0008150,biological_process; GO:0008152,metabolic process; GO:0009056,catabolic process; GO:0009605,response to e…	HNL; (R)-mandelonitrile lyase [EC:4.1.2.10]; K20802;	XP_044459722.1 probable esterase PIR7A [Triticum aestivum]
TraesCS2A02G564200	6.64313226392974	3.0423138784883	0.0289932085241787	0.68888369148946	Up	0	0	0	0	0	0.98	--	--	XP_044459952.1 disease resistance protein RGA5 [Triticum aestivum]
TraesCS2A02G566700	-1.00934	0.410828059869836	0.0140160622186545	0.47634213947681	Down	2.47	1.99	3.61	1.06	1.43	1.38	GO:0003674,molecular_function; GO:0003824,catalytic activity; GO:0004672,protein kinase activity; GO:0004674,protein serine/threonine kinase activity; GO:0005488,binding; GO:0005543,phospholipid binding; GO:0005575,cellular_component; GO:0005622,intracellular anatomical structure; GO:0005623,obsolete cell; GO:0005634,nucleus; GO:0005737,cytoplasm; GO:0005829,cytosol; GO:0006468,protein phosphoryl…	SNRK2; serine/threonine-protein kinase SRK2 [EC:2.7.11.1]; K14498;	XP_044459943.1 serine/threonine-protein kinase SAPK5-like [Triticum aestivum]
TraesCS2A02G583600	-1.08435	0.377542211165404	0.00407720071477637	0.239174641451373	Down	3.48	3.25	4.24	0.98	1.85	2.29	--	--	XP_037480077.1 NDR1/HIN1-like protein 12 [Triticum dicoccoides]
TraesCS2A02G584900	1.20413578977282	0.45796480898824	0.00855559441349742	0.374165957452874	Up	1.57	1.34	1.67	4.74	2.05	3.56	GO:0000045,autophagosome assembly; GO:0000422,autophagy of mitochondrion; GO:0003674,molecular_function; GO:0003824,catalytic activity; GO:0004175,endopeptidase activity; GO:0004197,cysteine-type endopeptidase activity; GO:0005575,cellular_component; GO:0005622,intracellular anatomical structure; GO:0005623,obsolete cell; GO:0005737,cytoplasm; GO:0005829,cytosol; GO:0006497,protein lipidation; GO…	ATG4; cysteine protease ATG4 [EC:3.4.22.-]; K08342;	XP_044459793.1 cysteine protease ATG4B [Triticum aestivum]
TraesCS2A02G586500	3.0335840160026	0.593904190888273	3.25814691206258e-07	0.000242095125324941	Up	1.87	6.94	3.38	20.88	37.56	46.01	--	--	XP_044459783.1 stem-specific protein TSJT1-like [Triticum aestivum]
TraesCS2A02G586900	1.66303357246555	0.769312938904362	0.0306403258907781	0.705130090103074	Up	0.5	0.51	1	3.51	0.51	2.07	GO:0000166,nucleotide binding; GO:0000287,magnesium ion binding; GO:0003674,molecular_function; GO:0003824,catalytic activity; GO:0004496,mevalonate kinase activity; GO:0005488,binding; GO:0005524,ATP binding; GO:0005575,cellular_component; GO:0005622,intracellular anatomical structure; GO:0005623,obsolete cell; GO:0005737,cytoplasm; GO:0005829,cytosol; GO:0006084,acetyl-CoA metabolic process; GO…	E2.7.1.36, MVK, mvaK1; mevalonate kinase [EC:2.7.1.36]; K00869;	XP_044459776.1 mevalonate kinase-like [Triticum aestivum]
TraesCS2A02G587000	2.69258564181746	0.927821585147471	0.00370728074550324	0.226057694913929	Up	0.07	0.24	0.28	1.53	0.5	1.72	--	--	XP_037480032.1 tetraspanin-19-like [Triticum dicoccoides]
TraesCS2A02G588000	1.61272590151263	0.815658145228187	0.0480181110285504	0.851722228439365	Up	0.42	1.03	0.22	3.06	0.8	1.45	GO:0003674,molecular_function; GO:0003676,nucleic acid binding; GO:0003677,DNA binding; GO:0003684,damaged DNA binding; GO:0003690,double-stranded DNA binding; GO:0003824,catalytic activity; GO:0005488,binding; GO:0005575,cellular_component; GO:0005622,intracellular anatomical structure; GO:0005623,obsolete cell; GO:0006139,nucleobase-containing compound metabolic process; GO:0006259,DNA metaboli…	mutS2; DNA mismatch repair protein MutS2; K07456;	KAF7005250.1 hypothetical protein CFC21_020384 [Triticum aestivum]
TraesCS2A02G590900	5.06660134780759	2.57584949323267	0.0491874451495043	1	Up	0	0	0	0.53	0	0.17	--	INV, sacA; beta-fructofuranosidase [EC:3.2.1.26]; K01193;	XP_044459749.1 fructan 6-exohydrolase-like isoform X2 [Triticum aestivum]
TraesCS2A02G592500	2.8938335462177	1.12885363996856	0.0103618142145521	0.411244829819486	Up	0.06	0.1	0.03	0.71	0.09	0.57	GO:0000166,nucleotide binding; GO:0000288,nuclear-transcribed mRNA catabolic process, deadenylation-dependent decay; GO:0000291,nuclear-transcribed mRNA catabolic process, exonucleolytic; GO:0000956,nuclear-transcribed mRNA catabolic process; GO:0001882,nucleoside binding; GO:0001883,purine nucleoside binding; GO:0003674,molecular_function; GO:0003824,catalytic activity; GO:0003924,GTPase activit…	HBS1; elongation factor 1 alpha-like protein; K14416;	KAF7005305.1 hypothetical protein CFC21_020431 [Triticum aestivum]
TraesCS2A02G593000	1.19330724341931	0.454786290448866	0.00869329538075042	0.376614751561291	Up	13.47	18.38	15.59	53.67	28.17	24.51	GO:0003674,molecular_function; GO:0003824,catalytic activity; GO:0004743,pyruvate kinase activity; GO:0005575,cellular_component; GO:0005622,intracellular anatomical structure; GO:0005623,obsolete cell; GO:0005737,cytoplasm; GO:0005975,carbohydrate metabolic process; GO:0006082,organic acid metabolic process; GO:0006090,pyruvate metabolic process; GO:0006091,generation of precursor metabolites an…	PK, pyk; pyruvate kinase [EC:2.7.1.40]; K00873;	VAH38882.1 unnamed protein product [Triticum turgidum subsp. durum]
TraesCS2B02G013500	-3.21368	1.5025887284021	0.0324546956755905	0.72469041254494	Down	0.21	0.12	1.96	0.06	0	0.17	--	--	XP_037482701.1 MAR-binding filament-like protein 1 isoform X2 [Triticum dicoccoides]
TraesCS2B02G016300	-2.94326	1.48910700732446	0.048095364872591	0.85183695793154	Down	0.24	0.14	1.87	0	0.19	0.07	--	--	XP_037482687.1 NDR1/HIN1-like protein 26 [Triticum dicoccoides]
TraesCS2B02G021700	-6.59176	3.03732174565573	0.029987497199331	0.698973246339584	Down	0	0	1.59	0	0	0	--	--	XP_044318740.1 disease resistance protein PIK6-NP-like [Triticum aestivum]
TraesCS2B02G030400	5.20662730765681	1.26951938539403	4.10909017118752e-05	0.010662110639429	Up	0.24	0.13	0	0.79	7.75	5.36	--	--	KAF7005675.1 hypothetical protein CFC21_020782 [Triticum aestivum]
TraesCS2B02G031900	-3.58575	1.31173159014231	0.00626455386285942	0.314144839064337	Down	2.29	1.46	0.21	0.06	0.27	0	GO:0001101,response to acid chemical; GO:0002229,defense response to oomycetes; GO:0002239,response to oomycetes; GO:0002376,immune system process; GO:0002682,regulation of immune system process; GO:0002831,regulation of response to biotic stimulus; GO:0003674,molecular_function; GO:0003824,catalytic activity; GO:0004497,monooxygenase activity; GO:0005575,cellular_component; GO:0005622,intracellu…	CYP79B1_2; tryptophan N-monooxygenase [EC:1.14.14.156]; K11812; CYP79B3; tryptophan N-monooxygenase [EC:1.14.14.156]; K11813; CYP79A2; phenylalanine N-monooxygenase [EC:1.14.14.40]; K12153; CYP79F1; homomethionine N-monooxygenase [EC:1.14.14.42]; K12154; CYP79F2; homomethionine N-monooxygenase [EC:1.14.14.42]; K12155; CYP79D1_2; valine N-monooxygenase [EC:1.14.14.38]; K13401;	XP_044318892.1 tyrosine N-monooxygenase-like [Triticum aestivum]
TraesCS2B02G035600	-1.72932	0.833717796614554	0.0380578008789484	0.768379009017911	Down	0.49	1.7	1.63	0.3	0.17	0.73	--	CYP17A; steroid 17alpha-monooxygenase / 17alpha-hydroxyprogesterone deacetylase [EC:1.14.14.19 1.14.14.32]; K00512;	KAF7005742.1 hypothetical protein CFC21_020844 [Triticum aestivum]
TraesCS2B02G038600	-8.0408	3.30362573199254	0.0149357534000639	0.492843497405511	Down	24.6	1.03	0	0.09	0	0	GO:0005575,cellular_component; GO:0005622,intracellular anatomical structure; GO:0005623,obsolete cell; GO:0005737,cytoplasm; GO:0044424,obsolete intracellular part; GO:0044464,obsolete cell part;	CHS; chalcone synthase [EC:2.3.1.74]; K00660; E2.3.1.159; acridone synthase [EC:2.3.1.159]; K12644; ST; stilbene synthase [EC:2.3.1.95]; K13232;	KAF7030584.1 hypothetical protein CFC21_042098 [Triticum aestivum]
TraesCS2B02G038700	-3.81874	1.03310032010057	0.00021869129449497	0.0363553890621282	Down	32.62	6.44	3.08	2.07	0.61	0.2	GO:0005575,cellular_component; GO:0005622,intracellular anatomical structure; GO:0005623,obsolete cell; GO:0005737,cytoplasm; GO:0044424,obsolete intracellular part; GO:0044464,obsolete cell part;	CHS; chalcone synthase [EC:2.3.1.74]; K00660; E2.3.1.159; acridone synthase [EC:2.3.1.159]; K12644; ST; stilbene synthase [EC:2.3.1.95]; K13232;	XP_044321480.1 chalcone synthase 2 [Triticum aestivum]
TraesCS2B02G040200	2.48914284432238	0.674600659506697	0.000224428684423234	0.0371831321378373	Up	1.6	1.69	1.87	15.6	2.64	10.38	--	--	XP_037482847.1 uncharacterized protein LOC119361804 [Triticum dicoccoides]
TraesCS2B02G044300	3.3500114227667	0.967041369335183	0.000531838126168227	0.0653681041238496	Up	0	0.11	0.14	0.67	0.82	0.94	--	--	XP_044321510.1 uncharacterized protein LOC123043203 [Triticum aestivum]
TraesCS2B02G044400	2.35201438307071	0.749736663255526	0.00170615891170067	0.14229887617128	Up	2.14	0.39	1.95	4.89	2.59	15.36	--	--	XP_044321511.1 uncharacterized protein LOC123043204 [Triticum aestivum]
TraesCS2B02G045800	4.24343594186304	1.26401123591515	0.000787592509129314	0.0858318316449126	Up	0.08	0.09	0	1.63	1.32	0.18	--	--	XP_044321528.1 uncharacterized protein LOC123043214 isoform X2 [Triticum aestivum]
TraesCS2B02G045900	4.68054832849251	2.09387445937296	0.0253941901912219	1	Up	0	0	0	0.22	0.15	0.03	--	--	KAF7101660.1 hypothetical protein CFC21_102925 [Triticum aestivum]
TraesCS2B02G048400	-2.91345	1.02365484088061	0.00442546730252898	0.249459013773935	Down	25.46	4.82	0.85	1.65	1.61	0.81	GO:0005575,cellular_component; GO:0005622,intracellular anatomical structure; GO:0005623,obsolete cell; GO:0005737,cytoplasm; GO:0044424,obsolete intracellular part; GO:0044464,obsolete cell part;	CHS; chalcone synthase [EC:2.3.1.74]; K00660; E2.3.1.159; acridone synthase [EC:2.3.1.159]; K12644; ST; stilbene synthase [EC:2.3.1.95]; K13232;	XP_037482914.1 chalcone synthase 2 [Triticum dicoccoides]
TraesCS2B02G049700	-1.68153	0.748338976103084	0.0246391109868366	0.634292200475303	Down	1.47	1.44	1.16	0.56	0.53	0.14	--	--	XP_044321568.1 UNC93-like protein 1 [Triticum aestivum]
TraesCS2B02G079900	2.54612014151491	0.706547265482649	0.000313828952707035	0.0453996627424946	Up	1.31	0.82	0.81	6.14	1.57	9.93	--	--	XP_044321762.1 uncharacterized protein LOC123043405 [Triticum aestivum]
TraesCS2B02G080300	1.88149392136253	0.906383315551308	0.0379100601393674	0.767935902915534	Up	0.17	0.28	0.17	1.4	0.38	0.42	--	IRAK1; interleukin-1 receptor-associated kinase 1 [EC:2.7.11.1]; K04730;	XP_044321772.1 receptor kinase-like protein Xa21 [Triticum aestivum]
TraesCS2B02G090300	-4.36212	2.00411496843385	0.0295117870242131	0.693809946047187	Down	18.11	76.6	0	2.34	1.32	1.43	GO:0005575,cellular_component; GO:0005618,cell wall; GO:0005623,obsolete cell; GO:0030312,external encapsulating structure; GO:0044464,obsolete cell part; GO:0071944,cell periphery;	--	XP_037483245.1 germin-like protein 8-14 [Triticum dicoccoides]
TraesCS2B02G098500	1.00583717570008	0.426025543445358	0.0182267841540124	0.544041218318271	Up	4.9	2.47	4.11	10.21	4.83	7.28	--	PLCD; phosphatidylinositol phospholipase C, delta [EC:3.1.4.11]; K05857;	XP_044321916.1 phosphoinositide phospholipase C 2 isoform X2 [Triticum aestivum]
TraesCS2B02G105500	1.07351234513308	0.448510308623525	0.0166881850097434	0.520283077598744	Up	6.36	9.99	5.89	17.34	17.28	12.19	--	--	XP_044321983.1 uncharacterized protein LOC123043558 [Triticum aestivum]
TraesCS2B02G107100	-1.54306	0.64497214575054	0.0167368770445412	0.520888295667638	Down	10.33	7.97	9.74	1.91	1.15	6.94	GO:0000302,response to reactive oxygen species; GO:0001101,response to acid chemical; GO:0002238,response to molecule of fungal origin; GO:0006950,response to stress; GO:0006979,response to oxidative stress; GO:0007275,multicellular organism development; GO:0007568,aging; GO:0008150,biological_process; GO:0009605,response to external stimulus; GO:0009607,response to biotic stimulus; GO:0009620,re…	--	XP_044319273.1 senescence associated gene 20-like [Triticum aestivum]
TraesCS2B02G108300	2.68321132806509	1.08549089344008	0.0134401818751587	0.467970470840815	Up	0.24	2.01	0.06	3.98	8.2	3.86	--	--	KAF7006553.1 hypothetical protein CFC21_021589 [Triticum aestivum]
TraesCS2B02G109700	2.05760109753371	0.960076109763058	0.0320998865800773	0.722212189412184	Up	0.9	1.01	6.59	1.43	17.21	13.25	GO:0000271,polysaccharide biosynthetic process; GO:0000302,response to reactive oxygen species; GO:0001101,response to acid chemical; GO:0003674,molecular_function; GO:0003824,catalytic activity; GO:0005488,binding; GO:0005536,glucose binding; GO:0005575,cellular_component; GO:0005622,intracellular anatomical structure; GO:0005623,obsolete cell; GO:0005737,cytoplasm; GO:0005829,cytosol; GO:000597…	GOLS; inositol 3-alpha-galactosyltransferase [EC:2.4.1.123]; K18819;	XP_044319291.1 galactinol synthase 2-like [Triticum aestivum]
TraesCS2B02G114800	2.83253647380843	1.26198762744462	0.0247999818640636	1	Up	0.03	0.03	0.03	0.33	0.12	0.2	GO:0005575,cellular_component; GO:0005622,intracellular anatomical structure; GO:0005623,obsolete cell; GO:0005737,cytoplasm; GO:0005783,endoplasmic reticulum; GO:0005798,Golgi-associated vesicle; GO:0012505,endomembrane system; GO:0030133,transport vesicle; GO:0030134,COPII-coated ER to Golgi transport vesicle; GO:0030135,coated vesicle; GO:0030137,COPI-coated vesicle; GO:0030142,COPI-coated Gol…	--	XP_044322076.1 RINT1-like protein MAG2L isoform X1 [Triticum aestivum]
TraesCS2B02G114900	3.14250965299741	1.10663660661764	0.00451567867431252	0.25353273904944	Up	0.06	0.34	0.66	6.59	0.49	1.53	--	--	XP_037483443.1 probable serine/threonine-protein kinase PBL18 [Triticum dicoccoides]
TraesCS2B02G121800	4.00811443545779	1.17395331803653	0.000639689953950961	0.0745155226406391	Up	0	0.15	0.07	0.67	1.67	1.06	--	--	XP_044319345.1 WRKY transcription factor SUSIBA2-like [Triticum aestivum]
TraesCS2B02G121900	5.78269757340333	1.10654520109709	1.73307467269589e-07	0.000154530390952144	Up	0	0.15	0.07	4.44	5.21	1.59	--	--	XP_044319346.1 probable WRKY transcription factor 70 [Triticum aestivum]
TraesCS2B02G123900	-2.07748	0.57768487782179	0.000322875343878169	0.0464343980619627	Down	118.29	61.44	284	36.45	15.09	52.13	GO:0001101,response to acid chemical; GO:0003674,molecular_function; GO:0003824,catalytic activity; GO:0004672,protein kinase activity; GO:0004674,protein serine/threonine kinase activity; GO:0005575,cellular_component; GO:0005622,intracellular anatomical structure; GO:0005623,obsolete cell; GO:0006468,protein phosphorylation; GO:0006793,phosphorus metabolic process; GO:0006796,phosphate-containi…	PRKAA, AMPK; 5'-AMP-activated protein kinase, catalytic alpha subunit [EC:2.7.11.11]; K07198; SNF1; carbon catabolite-derepressing protein kinase [EC:2.7.11.1]; K12761;	XP_037483527.1 CBL-interacting protein kinase 2-like [Triticum dicoccoides]
TraesCS2B02G124300	1.49902541183208	0.757049017890338	0.0476933836740105	0.850885968024333	Up	0.6	0.37	0.33	1.82	1.02	0.74	--	E1.11.1.7; peroxidase [EC:1.11.1.7]; K00430;	XP_044322163.1 cationic peroxidase 1-like [Triticum aestivum]
TraesCS2B02G127100	2.75018117139588	1.17691991314765	0.0194515874248508	0.560282822197774	Up	0.3	0.34	0	2.96	0.49	0.94	--	--	XP_037488744.1 protein ASPARTIC PROTEASE IN GUARD CELL 1-like [Triticum dicoccoides]
TraesCS2B02G127400	4.97101773657912	2.03460624032576	0.0145563236209569	1	Up	0	0	0	0.4	0.56	0.07	--	--	KAF7006781.1 hypothetical protein CFC21_021787 [Triticum aestivum]
TraesCS2B02G129600	-1.44628	0.641989940516301	0.024271451947332	0.628124683350454	Down	2.07	1.87	1.87	0.39	0.36	1.46	--	UXS1, uxs; UDP-glucuronate decarboxylase [EC:4.1.1.35]; K08678;	KAF7006808.1 hypothetical protein CFC21_021813 [Triticum aestivum]
TraesCS2B02G133700	2.36076549913996	0.857087620748835	0.00587991520321385	0.304495165238448	Up	0.89	1	0.6	5.21	3.97	3.32	--	--	XP_044319394.1 flowering-promoting factor 1-like protein 5 [Triticum aestivum]
TraesCS2B02G135500	-1.30102	0.492057356612767	0.00819233048466221	0.364143214702131	Down	1.81	1.47	3.51	0.92	0.56	1.17	GO:0006810,transport; GO:0006811,ion transport; GO:0006812,cation transport; GO:0008150,biological_process; GO:0051179,localization; GO:0051234,establishment of localization;	--	KAF7006879.1 hypothetical protein CFC21_021877 [Triticum aestivum]
TraesCS2B02G140300	-1.72406	0.809935973291613	0.0332842693143537	0.732627401905395	Down	1.63	0.53	4.09	0.37	0.49	0.91	GO:0001067,transcription regulatory region nucleic acid binding; GO:0003674,molecular_function; GO:0003676,nucleic acid binding; GO:0003677,DNA binding; GO:0003700,DNA-binding transcription factor activity; GO:0005488,binding; GO:0006355,regulation of DNA-templated transcription; GO:0008150,biological_process; GO:0009889,regulation of biosynthetic process; GO:0010468,regulation of gene expression…	--	XP_044319425.1 zinc finger protein CONSTANS-LIKE 13-like isoform X2 [Triticum aestivum]
TraesCS2B02G144200	1.14042039265972	0.555026155788332	0.0399065707469391	0.783760155477446	Up	0.91	2.22	2.98	4.66	4.92	3.31	--	--	XP_044319442.1 momilactone A synthase-like [Triticum aestivum]
TraesCS2B02G148100	-4.76945	2.10863382872122	0.023705530129076	1	Down	0.28	0.11	1.32	0	0	0	--	--	KAF7007031.1 hypothetical protein CFC21_022006 [Triticum aestivum]
TraesCS2B02G158700	1.24686152038894	0.582700500258375	0.0323710733718188	0.724123870026753	Up	0.41	0.41	0.33	1.02	0.79	0.86	--	--	XP_044319508.1 L-type lectin-domain containing receptor kinase SIT2-like [Triticum aestivum]
TraesCS2B02G160400	-3.79862	1.38601514798607	0.00613130899621849	0.31062554182185	Down	1.04	0.2	0.82	0	0	0.15	--	--	XP_044319516.1 tau-cadinol synthase-like [Triticum aestivum]
TraesCS2B02G160500	3.90260374336491	1.93438638537642	0.0436444814521078	1	Up	0	0	0.05	0.17	0.57	0.06	--	--	XP_044322479.1 mucin-21-like [Triticum aestivum]
TraesCS2B02G168400	3.28926199803058	0.980869526677327	0.000798210987652712	0.0866041262068067	Up	2.12	0.98	0.94	15.89	0.64	24.49	GO:0000041,transition metal ion transport; GO:0003674,molecular_function; GO:0005215,transporter activity; GO:0005385,zinc ion transmembrane transporter activity; GO:0005575,cellular_component; GO:0005623,obsolete cell; GO:0005886,plasma membrane; GO:0006810,transport; GO:0006811,ion transport; GO:0006812,cation transport; GO:0006829,zinc ion transport; GO:0008150,biological_process; GO:0008324,c…	--	XP_044319543.1 zinc transporter 8-like [Triticum aestivum]
TraesCS2B02G169700	1.13586422369372	0.399836217927225	0.00449971736609283	0.253062659805686	Up	7.9	8.07	4.5	15.32	13.47	17.03	--	--	XP_044322559.1 probable mediator of RNA polymerase II transcription subunit 26b [Triticum aestivum]
TraesCS2B02G177900	-2.24084	1.11574924714742	0.0446036638892166	0.826684913375311	Down	2.27	0.09	5.89	0.55	0.6	0.37	GO:0000981,DNA-binding transcription factor activity, RNA polymerase II-specific; GO:0000988,obsolete transcription factor activity, protein binding; GO:0000989,obsolete transcription factor activity, transcription factor binding; GO:0001067,transcription regulatory region nucleic acid binding; GO:0001076,obsolete transcription factor activity, RNA polymerase II transcription factor binding; GO:0…	--	KAF7007362.1 hypothetical protein CFC21_022310 [Triticum aestivum]
TraesCS2B02G178400	2.23946001499747	0.849821547985669	0.00840847261628209	0.369829511726538	Up	4.4	2.55	8.76	44.92	2.76	21.21	--	K07025; putative hydrolase of the HAD superfamily; K07025; SDT1; pyrimidine and pyridine-specific 5'-nucleotidase [EC:3.1.3.-]; K18551;	KAF7007371.1 hypothetical protein CFC21_022314 [Triticum aestivum]
TraesCS2B02G182000	-1.75133	0.58754696660372	0.00287547229839557	0.196155366657541	Down	9.71	25.15	13.95	4.89	2.54	7.86	GO:0003674,molecular_function; GO:0005488,binding; GO:0005509,calcium ion binding; GO:0005575,cellular_component; GO:0005622,intracellular anatomical structure; GO:0005623,obsolete cell; GO:0005737,cytoplasm; GO:0005739,mitochondrion; GO:0043167,ion binding; GO:0043169,cation binding; GO:0043226,organelle; GO:0043227,membrane-bounded organelle; GO:0043229,intracellular organelle; GO:0043231,intra…	CALM; calmodulin; K02183;	XP_037484043.1 probable calcium-binding protein CML46 [Triticum dicoccoides]
TraesCS2B02G184400	2.2086210142235	0.739577936576178	0.00282351226927052	0.194771475111909	Up	3.45	0.39	3.12	10.57	12.03	7.7	--	--	KAF7007427.1 hypothetical protein CFC21_022370 [Triticum aestivum]
TraesCS2B02G186600	-1.80216	0.813595489578737	0.0267558784942046	0.661025207674704	Down	0.47	0.2	0.99	0.16	0.15	0.13	--	ACIN1, ACINUS; apoptotic chromatin condensation inducer in the nucleus; K12875;	XP_044322717.1 uncharacterized protein LOC123044136 [Triticum aestivum]
TraesCS2B02G188100	2.9968908610462	1.06015803756739	0.00470106801566944	0.261092951932554	Up	2.14	0	0.29	7.95	6.14	4.61	--	--	KAF7007467.1 hypothetical protein CFC21_022404 [Triticum aestivum]
TraesCS2B02G193700	-1.67538	0.72480288713983	0.020805480296094	0.581379805812392	Down	3.73	4.25	1.53	1.38	1.19	0.41	GO:0003674,molecular_function; GO:0003824,catalytic activity; GO:0004842,ubiquitin-protein transferase activity; GO:0006508,proteolysis; GO:0006511,ubiquitin-dependent protein catabolic process; GO:0006807,nitrogen compound metabolic process; GO:0008150,biological_process; GO:0008152,metabolic process; GO:0009056,catabolic process; GO:0009057,macromolecule catabolic process; GO:0009987,cellular p…	--	XP_044322810.1 F-box only protein 13-like [Triticum aestivum]
TraesCS2B02G213900	1.0969642122574	0.399041405697217	0.00597776659250869	0.306870266160433	Up	5.46	9.45	9.18	19.76	17.13	13.48	GO:0005575,cellular_component; GO:0005622,intracellular anatomical structure; GO:0005623,obsolete cell; GO:0005634,nucleus; GO:0043226,organelle; GO:0043227,membrane-bounded organelle; GO:0043229,intracellular organelle; GO:0043231,intracellular membrane-bounded organelle; GO:0044424,obsolete intracellular part; GO:0044464,obsolete cell part;	--	XP_037484366.1 U-box domain-containing protein 4-like [Triticum dicoccoides]
TraesCS2B02G221800	-1.45215	0.55056236909495	0.00835014375869853	0.368073067491737	Down	6.36	1.79	8.35	1.99	1.92	1.67	GO:0005575,cellular_component; GO:0005622,intracellular anatomical structure; GO:0005623,obsolete cell; GO:0005856,cytoskeleton; GO:0043226,organelle; GO:0043228,non-membrane-bounded organelle; GO:0043229,intracellular organelle; GO:0043232,intracellular non-membrane-bounded organelle; GO:0044424,obsolete intracellular part; GO:0044464,obsolete cell part;	TUBA; tubulin alpha; K07374;	XP_020152086.1 tubulin alpha-1 chain [Aegilops tauschii subsp. strangulata]
TraesCS2B02G222700	1.62716966258379	0.525893818198496	0.00197408910855341	0.154403993576663	Up	0.75	0.58	0.43	2.06	1.55	1.79	--	--	XP_044323135.1 uncharacterized protein LOC123044463 [Triticum aestivum]
TraesCS2B02G230700	-1.12065	0.560491675618194	0.0455642295662463	0.836130915386584	Down	4.65	3.07	4.36	2.87	1.14	1.35	--	--	XP_020150791.1 uncharacterized protein LOC109735993 [Aegilops tauschii subsp. strangulata]
TraesCS2B02G235900	-3.20434	1.10430259013298	0.00371154644192693	0.226057694913929	Down	3.56	7.56	0.48	0.32	0.79	0.21	--	--	XP_037489005.1 cell wall integrity and stress response component 1-like [Triticum dicoccoides]
TraesCS2B02G236200	-1.81869	0.683448370499472	0.00778959698054157	0.354368854844842	Down	1.99	0.82	4.48	0.8	0.26	0.88	--	--	XP_044323291.1 probable mixed-linked glucan synthase 8 [Triticum aestivum]
TraesCS2B02G241200	2.82419691469182	1.1940385923554	0.018018020296838	0.540441427142038	Up	0.08	0.09	0.04	0.59	0.09	0.93	--	--	XP_044323360.1 glucan endo-1,3-beta-glucosidase 3-like [Triticum aestivum]
TraesCS2B02G242600	4.40699965828074	1.70637707249363	0.00980405828172418	1	Up	0.04	0	0	0.56	0.2	0.13	--	--	XP_044323369.1 receptor-like serine/threonine-protein kinase SD1-6 [Triticum aestivum]
TraesCS2B02G244500	-1.46438	0.625455547372198	0.0192164234258259	0.558843072665213	Down	1.43	1.68	1.13	0.41	0.58	0.56	--	E2.4.1.207; xyloglucan:xyloglucosyl transferase [EC:2.4.1.207]; K08235;	XP_044323380.1 probable xyloglucan endotransglucosylase/hydrolase protein 8 [Triticum aestivum]
TraesCS2B02G245900	-1.62133	0.748719197438001	0.0303513768844029	0.703475282296256	Down	16.17	3.26	45.31	5.03	8.46	5	GO:0000003,reproduction; GO:0003006,developmental process involved in reproduction; GO:0003674,molecular_function; GO:0005215,transporter activity; GO:0005315,inorganic phosphate transmembrane transporter activity; GO:0005342,organic acid transmembrane transporter activity; GO:0005488,binding; GO:0005515,protein binding; GO:0005575,cellular_component; GO:0005622,intracellular anatomical structure…	--	KAF7008208.1 hypothetical protein CFC21_023034, partial [Triticum aestivum]
TraesCS2B02G250900	-2.10115	0.653633826504343	0.00130643916934335	0.121113579024135	Down	3.28	1.47	2.22	0.63	0.34	0.64	GO:0000003,reproduction; GO:0003006,developmental process involved in reproduction; GO:0003674,molecular_function; GO:0003676,nucleic acid binding; GO:0003677,DNA binding; GO:0003700,DNA-binding transcription factor activity; GO:0005488,binding; GO:0005575,cellular_component; GO:0005622,intracellular anatomical structure; GO:0005623,obsolete cell; GO:0005634,nucleus; GO:0006355,regulation of DNA-…	--	XP_037484808.1 squamosa promoter-binding-like protein 13 [Triticum dicoccoides]
TraesCS2B02G266000	2.04244868457723	0.512629070443851	6.76900704776825e-05	0.0153684664180372	Up	2.02	5.47	4.27	9.65	18.66	20.9	GO:0003674,molecular_function; GO:0005215,transporter activity; GO:0005351,carbohydrate:proton symporter activity; GO:0005355,glucose transmembrane transporter activity; GO:0005365,myo-inositol transmembrane transporter activity; GO:0005366,myo-inositol:proton symporter activity; GO:0005402,carbohydrate:cation symporter activity; GO:0005575,cellular_component; GO:0005623,obsolete cell; GO:0005886…	--	XP_037485056.1 probable inositol transporter 2 [Triticum dicoccoides]
TraesCS2B02G267900	-1.65709	0.453584236596575	0.000258859240485705	0.040046422752869	Down	45.11	38.83	51.21	8.2	22.04	10.93	GO:0005575,cellular_component; GO:0005622,intracellular anatomical structure; GO:0005623,obsolete cell; GO:0005737,cytoplasm; GO:0009507,chloroplast; GO:0009526,plastid envelope; GO:0009532,plastid stroma; GO:0009534,chloroplast thylakoid; GO:0009535,chloroplast thylakoid membrane; GO:0009536,plastid; GO:0009570,chloroplast stroma; GO:0009579,thylakoid; GO:0009941,chloroplast envelope; GO:0010287…	--	XP_037485097.1 uncharacterized oxidoreductase At1g06690, chloroplastic-like [Triticum dicoccoides]
TraesCS2B02G268600	1.30929560742592	0.497297718167251	0.0084679096840399	0.371112385000001	Up	1.29	2.45	4.27	5.31	6.8	6.96	--	--	XP_044323905.1 uncharacterized protein LOC123045055 [Triticum aestivum]
TraesCS2B02G282400	1.03728573999745	0.51519507475671	0.0440742027053097	0.82246688541518	Up	2.34	1.81	2.15	5.59	1.8	5.49	GO:0003674,molecular_function; GO:0005215,transporter activity; GO:0005351,carbohydrate:proton symporter activity; GO:0005355,glucose transmembrane transporter activity; GO:0005402,carbohydrate:cation symporter activity; GO:0005575,cellular_component; GO:0005622,intracellular anatomical structure; GO:0005623,obsolete cell; GO:0005634,nucleus; GO:0005737,cytoplasm; GO:0005773,vacuole; GO:0005886,p…	--	XP_037485186.1 sugar transport protein MST3-like [Triticum dicoccoides]
TraesCS2B02G284400	-1.65497	0.710482687304937	0.0198402400214892	0.566677467031948	Down	0.86	1.24	4.88	0.52	0.98	0.48	--	--	KAF7008743.1 hypothetical protein CFC21_023439 [Triticum aestivum]
TraesCS2B02G286300	-1.88304	0.625371975468163	0.00260329247955757	0.184758417496357	Down	73.13	18.71	108.75	17.39	7.47	26.86	--	--	XP_037485216.1 uncharacterized protein LOC119363944 [Triticum dicoccoides]
TraesCS2B02G293400	1.91225579980545	0.899150794703842	0.0334420767793992	0.734289435620837	Up	0.07	0.11	0.1	0.29	0.54	0.16	GO:0000003,reproduction; GO:0000226,microtubule cytoskeleton organization; GO:0000280,nuclear division; GO:0000910,cytokinesis; GO:0003674,molecular_function; GO:0003774,cytoskeletal motor activity; GO:0003777,microtubule motor activity; GO:0003824,catalytic activity; GO:0005575,cellular_component; GO:0005622,intracellular anatomical structure; GO:0005623,obsolete cell; GO:0005737,cytoplasm; GO:0…	--	XP_044324162.1 kinesin-like protein KIN-12A isoform X1 [Triticum aestivum]
TraesCS2B02G294500	-1.27306	0.37323715202674	0.000647572112626407	0.0749864326616871	Down	32.67	53.83	73.6	19.45	16.16	30.04	GO:0000413,protein peptidyl-prolyl isomerization; GO:0003674,molecular_function; GO:0003755,peptidyl-prolyl cis-trans isomerase activity; GO:0003824,catalytic activity; GO:0005488,binding; GO:0005527,macrolide binding; GO:0005528,FK506 binding; GO:0005575,cellular_component; GO:0005622,intracellular anatomical structure; GO:0005623,obsolete cell; GO:0005737,cytoplasm; GO:0005773,vacuole; GO:00064…	E5.2.1.8; peptidylprolyl isomerase [EC:5.2.1.8]; K01802; FKBP4_5; FK506-binding protein 4/5 [EC:5.2.1.8]; K09571;	XP_044324175.1 70 kDa peptidyl-prolyl isomerase-like [Triticum aestivum]
TraesCS2B02G308400	-4.15175	1.58345908279897	0.00874288137643976	0.376637531834329	Down	0.12	0.39	1.93	0	0.06	0.06	GO:0003674,molecular_function; GO:0003824,catalytic activity; GO:0005575,cellular_component; GO:0005622,intracellular anatomical structure; GO:0005623,obsolete cell; GO:0005737,cytoplasm; GO:0005829,cytosol; GO:0006082,organic acid metabolic process; GO:0006520,cellular amino acid metabolic process; GO:0006558,L-phenylalanine metabolic process; GO:0006570,tyrosine metabolic process; GO:0006571,ty…	ADT, PDT; arogenate/prephenate dehydratase [EC:4.2.1.91 4.2.1.51]; K05359;	XP_037485505.1 arogenate dehydratase/prephenate dehydratase 6, chloroplastic-like [Triticum dicoccoides]
TraesCS2B02G311900	2.50577996546516	0.715972304067081	0.000465558333074828	0.0599250556753875	Up	0.31	0.22	0.15	0.84	1.93	0.99	GO:0003674,molecular_function; GO:0003824,catalytic activity; GO:0004553,hydrolase activity, hydrolyzing O-glycosyl compounds; GO:0004564,beta-fructofuranosidase activity; GO:0004575,sucrose alpha-glucosidase activity; GO:0005575,cellular_component; GO:0005618,cell wall; GO:0005623,obsolete cell; GO:0005975,carbohydrate metabolic process; GO:0005976,polysaccharide metabolic process; GO:0005982,st…	INV, sacA; beta-fructofuranosidase [EC:3.2.1.26]; K01193;	KAF7009117.1 hypothetical protein CFC21_023713 [Triticum aestivum]
TraesCS2B02G315700	-2.91984	1.06472078211002	0.00610006436844797	0.310256594038876	Down	0.37	0.42	0.31	0.04	0.03	0.08	GO:0003674,molecular_function; GO:0003824,catalytic activity; GO:0004672,protein kinase activity; GO:0004674,protein serine/threonine kinase activity; GO:0005488,binding; GO:0005515,protein binding; GO:0005516,calmodulin binding; GO:0005575,cellular_component; GO:0005623,obsolete cell; GO:0005886,plasma membrane; GO:0006468,protein phosphorylation; GO:0006793,phosphorus metabolic process; GO:0006…	--	XP_044324435.1 G-type lectin S-receptor-like serine/threonine-protein kinase At2g19130 [Triticum aestivum]
TraesCS2B02G324200	1.42279402275026	0.557201461053464	0.0106657220663833	0.416447194154062	Up	0.57	0.71	0.89	1.17	2.2	2.32	GO:0003674,molecular_function; GO:0005215,transporter activity; GO:0005488,binding; GO:0005543,phospholipid binding; GO:0005575,cellular_component; GO:0005622,intracellular anatomical structure; GO:0005623,obsolete cell; GO:0005634,nucleus; GO:0005654,nucleoplasm; GO:0005737,cytoplasm; GO:0005794,Golgi apparatus; GO:0005802,trans-Golgi network; GO:0006810,transport; GO:0006869,lipid transport; GO…	--	KAF7009269.1 hypothetical protein CFC21_023829 [Triticum aestivum]
TraesCS2B02G333900	-2.33561	0.766613794191427	0.00231403676809517	0.171092705572643	Down	11	6.67	68.44	6.41	4.3	4.16	--	DMAS1; 3''-deamino-3''-oxonicotianamine reductase [EC:1.1.1.285]; K22374;	KAF7009389.1 hypothetical protein CFC21_023929 [Triticum aestivum]
TraesCS2B02G336000	-1.07561	0.432870128782807	0.0129613714762032	0.461385585219398	Down	37.9	40.83	26.11	13.53	22.04	14.13	--	--	XP_037485810.1 esterase AGAP003155-like [Triticum dicoccoides]
TraesCS2B02G341400	2.92409492466053	1.41548039313685	0.038847666517659	0.773962555253375	Up	0.06	0.19	0	0.67	1.02	0.12	GO:0003674,molecular_function; GO:0003824,catalytic activity; GO:0004034,aldose 1-epimerase activity; GO:0005975,carbohydrate metabolic process; GO:0005996,monosaccharide metabolic process; GO:0006006,glucose metabolic process; GO:0006012,galactose metabolic process; GO:0008150,biological_process; GO:0008152,metabolic process; GO:0009056,catabolic process; GO:0016052,carbohydrate catabolic proces…	galM, GALM; aldose 1-epimerase [EC:5.1.3.3]; K01785;	XP_044324730.1 galactose mutarotase-like isoform X3 [Triticum aestivum]
TraesCS2B02G348800	1.45981145451366	0.558070505429036	0.00890137187637562	0.379730553760636	Up	2.73	3.81	2.17	11.94	4.63	7.56	--	--	XP_037485939.1 disease resistance protein RGA5-like [Triticum dicoccoides]
TraesCS2B02G359600	2.94539228291052	0.815773470310054	0.000305546397472448	0.0444638008262502	Up	2.42	10.37	1.12	45.7	38.62	30.64	GO:0000151,ubiquitin ligase complex; GO:0000302,response to reactive oxygen species; GO:0001101,response to acid chemical; GO:0003674,molecular_function; GO:0005488,binding; GO:0005515,protein binding; GO:0005516,calmodulin binding; GO:0005575,cellular_component; GO:0005622,intracellular anatomical structure; GO:0005623,obsolete cell; GO:0005634,nucleus; GO:0005737,cytoplasm; GO:0006355,regulatio…	SPOP; speckle-type POZ protein; K10523;	XP_037486037.1 BTB/POZ and TAZ domain-containing protein 2-like [Triticum dicoccoides]
TraesCS2B02G367100	1.22200734347047	0.311820301067065	8.89365364572428e-05	0.0184810876457612	Up	3.44	2.69	3.02	6.18	6.37	8.64	--	--	XP_044325022.1 uncharacterized protein LOC123045864 [Triticum aestivum]
TraesCS2B02G370200	-1.54124	0.4889811251665	0.00162187176311376	0.138316610628186	Down	2.14	1.59	1.83	0.75	0.61	0.51	--	--	KAF7009814.1 hypothetical protein CFC21_024311 [Triticum aestivum]
TraesCS2B02G376500	1.18357748773031	0.595019406304179	0.046685643662022	0.845224618079471	Up	0.27	0.55	0.72	1.27	1.1	0.99	GO:0003674,molecular_function; GO:0003824,catalytic activity; GO:0004856,xylulokinase activity; GO:0005575,cellular_component; GO:0005622,intracellular anatomical structure; GO:0005623,obsolete cell; GO:0005737,cytoplasm; GO:0005829,cytosol; GO:0005975,carbohydrate metabolic process; GO:0005996,monosaccharide metabolic process; GO:0005997,xylulose metabolic process; GO:0006793,phosphorus metaboli…	xylB, XYLB; xylulokinase [EC:2.7.1.17]; K00854;	XP_044325133.1 xylulose kinase 2-like [Triticum aestivum]
TraesCS2B02G376600	1.71868950097195	0.52846853774546	0.00114512269080448	0.110885732812793	Up	0.44	1.02	1.79	2.7	3.09	4.58	--	--	XP_037486257.1 protein NUCLEAR FUSION DEFECTIVE 4-like [Triticum dicoccoides]
TraesCS2B02G376700	1.84721718362313	0.497386120904777	0.000204130240133131	0.0345198314012719	Up	2.03	0.98	0.96	4.54	5.71	3.71	GO:0003674,molecular_function; GO:0005488,binding; GO:0005509,calcium ion binding; GO:0005575,cellular_component; GO:0005622,intracellular anatomical structure; GO:0005623,obsolete cell; GO:0005737,cytoplasm; GO:0005739,mitochondrion; GO:0005740,mitochondrial envelope; GO:0005743,mitochondrial inner membrane; GO:0005758,mitochondrial intermembrane space; GO:0006810,transport; GO:0006811,ion trans…	--	KAF7009888.1 hypothetical protein CFC21_024376 [Triticum aestivum]
TraesCS2B02G377900	2.8386732225762	1.31929888692392	0.0314247055475323	1	Up	0.07	0	0.04	0.16	0.23	0.41	--	--	XP_044320131.1 E3 ubiquitin-protein ligase WAV3-like [Triticum aestivum]
TraesCS2B02G389400	1.39791635488675	0.475330970592729	0.00327225708907902	0.21115099987569	Up	3.64	2.5	5.52	8.08	5.06	17.3	--	XYL4; xylan 1,4-beta-xylosidase [EC:3.2.1.37]; K15920;	XP_044325253.1 probable beta-D-xylosidase 6 [Triticum aestivum]
TraesCS2B02G390700	-1.40465	0.292975338169498	1.63134340210984e-06	0.000851092678541158	Down	10.74	12.99	12.64	4.81	3.85	5	GO:0000271,polysaccharide biosynthetic process; GO:0003674,molecular_function; GO:0003824,catalytic activity; GO:0005575,cellular_component; GO:0005622,intracellular anatomical structure; GO:0005623,obsolete cell; GO:0005737,cytoplasm; GO:0005975,carbohydrate metabolic process; GO:0005976,polysaccharide metabolic process; GO:0005982,starch metabolic process; GO:0006073,cellular glucan metabolic p…	WAXY; granule-bound starch synthase [EC:2.4.1.242]; K13679;	XP_044325269.1 granule-bound starch synthase 1b, chloroplastic/amyloplastic [Triticum aestivum]
TraesCS2B02G395000	1.92294091777554	0.948667546125572	0.0426632964677423	0.813069023719837	Up	1.64	0.24	0.3	2.88	0.62	5.06	GO:0003674,molecular_function; GO:0003824,catalytic activity; GO:0005575,cellular_component; GO:0005622,intracellular anatomical structure; GO:0005623,obsolete cell; GO:0006629,lipid metabolic process; GO:0008150,biological_process; GO:0008152,metabolic process; GO:0008194,UDP-glycosyltransferase activity; GO:0008202,steroid metabolic process; GO:0009058,biosynthetic process; GO:0009314,response …	UGT73C; UDP-glucosyltransferase 73C [EC:2.4.1.-]; K13496;	KAF7010087.1 hypothetical protein CFC21_024553 [Triticum aestivum]
TraesCS2B02G397900	-2.96079	1.36882094180751	0.0305392025722643	0.70488528899661	Down	17.45	2.18	1.95	0.71	0.66	1.44	--	--	KAF7010123.1 hypothetical protein CFC21_024584 [Triticum aestivum]
TraesCS2B02G398000	-4.46978	0.890364237351535	5.16245406998505e-07	0.00034212420276505	Down	32.79	16.49	2.9	1.44	0.57	0.34	--	PAL; phenylalanine ammonia-lyase [EC:4.3.1.24]; K10775;	XP_044325324.1 phenylalanine ammonia-lyase-like [Triticum aestivum]
TraesCS2B02G398400	-2.58054	1.07596874182345	0.0164696198115784	0.518248283308459	Down	6.09	2.45	0.61	0.19	1.19	0.11	--	PAL; phenylalanine ammonia-lyase [EC:4.3.1.24]; K10775;	XP_044325327.1 phenylalanine ammonia-lyase-like [Triticum aestivum]
TraesCS2B02G400000	-2.5824	0.743452716456512	0.000513685220962864	0.064264379901122	Down	12.69	2.06	23.41	2.07	2.34	1.24	GO:0001505,regulation of neurotransmitter levels; GO:0003674,molecular_function; GO:0003824,catalytic activity; GO:0004793,threonine aldolase activity; GO:0005575,cellular_component; GO:0005622,intracellular anatomical structure; GO:0005623,obsolete cell; GO:0005737,cytoplasm; GO:0005829,cytosol; GO:0006082,organic acid metabolic process; GO:0006520,cellular amino acid metabolic process; GO:00065…	ltaE; threonine aldolase [EC:4.1.2.48]; K01620;	KAF7010150.1 hypothetical protein CFC21_024603 [Triticum aestivum]
TraesCS2B02G401500	3.14560866879591	0.640407515220713	9.02045251179913e-07	0.000546138285964372	Up	0.55	1.81	0.75	7.07	13.77	6.9	GO:0003674,molecular_function; GO:0003824,catalytic activity; GO:0004553,hydrolase activity, hydrolyzing O-glycosyl compounds; GO:0008150,biological_process; GO:0008152,metabolic process; GO:0008422,beta-glucosidase activity; GO:0015926,glucosidase activity; GO:0016787,hydrolase activity; GO:0016798,hydrolase activity, acting on glycosyl bonds; GO:0071704,organic substance metabolic process; GO:1…	bglB; beta-glucosidase [EC:3.2.1.21]; K05350;	XP_044325351.1 beta-glucosidase 16-like [Triticum aestivum]
TraesCS2B02G404900	1.47756379157691	0.635908691503242	0.0201497808574019	0.571524235412289	Up	5.98	1.83	7.63	18.86	4.59	17.38	GO:0005575,cellular_component; GO:0005622,intracellular anatomical structure; GO:0005623,obsolete cell; GO:0005737,cytoplasm; GO:0005773,vacuole; GO:0005776,autophagosome; GO:0006914,autophagy; GO:0008150,biological_process; GO:0008152,metabolic process; GO:0009056,catabolic process; GO:0009987,cellular process; GO:0043226,organelle; GO:0043227,membrane-bounded organelle; GO:0043229,intracellular…	ATG13; autophagy-related protein 13; K08331;	XP_037486524.1 autophagy-related protein 13a-like isoform X1 [Triticum dicoccoides]
TraesCS2B02G406600	1.73502996179595	0.878305721053122	0.048219565889186	0.852605239822281	Up	0.17	0.76	0.34	1.58	1.74	0.85	GO:0000988,obsolete transcription factor activity, protein binding; GO:0000989,obsolete transcription factor activity, transcription factor binding; GO:0003674,molecular_function; GO:0003676,nucleic acid binding; GO:0003677,DNA binding; GO:0003700,DNA-binding transcription factor activity; GO:0005488,binding; GO:0005575,cellular_component; GO:0005622,intracellular anatomical structure; GO:0005623…	--	XP_044320228.1 B-box zinc finger protein 20-like isoform X1 [Triticum aestivum]
TraesCS2B02G411800	2.78945410155501	0.494638411958791	1.70663268610878e-08	2.14602496306309e-05	Up	5.01	8.39	10.17	76.99	46.6	32.25	--	--	XP_044320243.1 uncharacterized protein LOC123041739 [Triticum aestivum]
TraesCS2B02G413000	2.29926438538796	0.935183125410113	0.0139470308484223	0.474937988647083	Up	1.04	1.17	0.35	8.68	0.78	3.42	--	--	XP_044325467.1 flavanone 3-dioxygenase 2-like [Triticum aestivum]
TraesCS2B02G417900	2.26338434640688	1.03293456236718	0.0284360528119862	0.683144824583213	Up	0.72	2.66	0.51	3.01	14.8	1.18	GO:0001101,response to acid chemical; GO:0003674,molecular_function; GO:0005215,transporter activity; GO:0005319,lipid transporter activity; GO:0005342,organic acid transmembrane transporter activity; GO:0005575,cellular_component; GO:0005622,intracellular anatomical structure; GO:0005623,obsolete cell; GO:0005737,cytoplasm; GO:0005768,endosome; GO:0005770,late endosome; GO:0005886,plasma membran…	--	XP_044325506.1 protein DETOXIFICATION 49-like [Triticum aestivum]
TraesCS2B02G418200	1.88220715253083	0.865131595702044	0.0295828604736675	0.694507039957834	Up	0.31	0.35	0.1	1.46	0.74	0.57	GO:0003674,molecular_function; GO:0005488,binding; GO:0030246,carbohydrate binding;	--	KAF7010373.1 hypothetical protein CFC21_024795 [Triticum aestivum]
TraesCS2B02G418600	2.7296608367172	0.685350716963655	6.80888293473954e-05	0.0153877616591042	Up	7.86	4.5	3.22	26.9	60.41	12.09	--	--	XP_044320260.1 cytochrome P450 87A3-like [Triticum aestivum]
TraesCS2B02G419700	-1.27742	0.546775920324562	0.0194766774210132	0.560537404579759	Down	2.15	1.81	3.44	1.4	0.83	0.67	--	RP-L19e, RPL19; large subunit ribosomal protein L19e; K02885;	XP_044325534.1 60S ribosomal protein L19-3-like [Triticum aestivum]
TraesCS2B02G424500	2.7683150115891	0.637657982351138	1.41591207921886e-05	0.00478880995013602	Up	38.42	7.66	21.1	201.49	60.25	182.99	GO:0003674,molecular_function; GO:0003824,catalytic activity; GO:0004175,endopeptidase activity; GO:0005488,binding; GO:0005575,cellular_component; GO:0005622,intracellular anatomical structure; GO:0005623,obsolete cell; GO:0005634,nucleus; GO:0005737,cytoplasm; GO:0005829,cytosol; GO:0006508,proteolysis; GO:0006807,nitrogen compound metabolic process; GO:0008150,biological_process; GO:0008152,me…	PREP; prolyl oligopeptidase [EC:3.4.21.26]; K01322;	KAF7010438.1 hypothetical protein CFC21_024852 [Triticum aestivum]
TraesCS2B02G424600	1.84119769800528	0.605373894271243	0.00235463282273102	0.173123760509073	Up	0.57	0.35	0.2	1.74	1.05	1.2	GO:0003674,molecular_function; GO:0005215,transporter activity; GO:0005575,cellular_component; GO:0005622,intracellular anatomical structure; GO:0005623,obsolete cell; GO:0005737,cytoplasm; GO:0005773,vacuole; GO:0005774,vacuolar membrane; GO:0005886,plasma membrane; GO:0005911,cell-cell junction; GO:0006810,transport; GO:0006811,ion transport; GO:0006820,anion transport; GO:0008150,biological_pr…	--	XP_044320276.1 mechanosensitive ion channel protein 5-like [Triticum aestivum]
TraesCS2B02G429300	-1.66648	0.67397765814652	0.0134132730178822	0.467970470840815	Down	7.07	4.13	29.29	3.21	4.33	3.89	GO:0000166,nucleotide binding; GO:0000287,magnesium ion binding; GO:0002237,response to molecule of bacterial origin; GO:0003674,molecular_function; GO:0003824,catalytic activity; GO:0003941,L-serine ammonia-lyase activity; GO:0005488,binding; GO:0005509,calcium ion binding; GO:0005515,protein binding; GO:0005524,ATP binding; GO:0005575,cellular_component; GO:0005622,intracellular anatomical stru…	SRR; serine racemase [EC:5.1.1.18]; K12235;	KAF7010493.1 hypothetical protein CFC21_024902 [Triticum aestivum]
TraesCS2B02G430800	1.02458116992596	0.407459716830631	0.0119181631341357	0.438139908741492	Up	1.84	1.13	2.41	2.57	3.49	4.61	GO:0000271,polysaccharide biosynthetic process; GO:0003674,molecular_function; GO:0003824,catalytic activity; GO:0005575,cellular_component; GO:0005622,intracellular anatomical structure; GO:0005623,obsolete cell; GO:0005737,cytoplasm; GO:0005829,cytosol; GO:0005975,carbohydrate metabolic process; GO:0005976,polysaccharide metabolic process; GO:0005977,glycogen metabolic process; GO:0005978,glyco…	GYG1, GYG2; glycogenin [EC:2.4.1.186]; K00750;	KAF7010513.1 hypothetical protein CFC21_024918 [Triticum aestivum]
TraesCS2B02G435900	4.46073373171732	1.53914300845701	0.00375319365032205	0.226954833298944	Up	0	0.14	0.12	0.2	4.85	0.27	GO:0005575,cellular_component; GO:0005622,intracellular anatomical structure; GO:0005623,obsolete cell; GO:0005737,cytoplasm; GO:0005829,cytosol; GO:0006950,response to stress; GO:0008150,biological_process; GO:0009611,response to wounding; GO:0044424,obsolete intracellular part; GO:0044444,obsolete cytoplasmic part; GO:0044464,obsolete cell part; GO:0050896,response to stimulus;	--	XP_037486840.1 nudix hydrolase 8-like [Triticum dicoccoides]
TraesCS2B02G445900	-3.5878	1.12124010114998	0.00137497298280756	0.125756327876928	Down	2.37	0.45	0.51	0.11	0.1	0.06	--	E4.2.3.19; ent-kaurene synthase [EC:4.2.3.19]; K04121; K15793; acyclic sesquiterpene synthase [EC:4.2.3.49 4.2.3.47 3.1.7.6]; K15793;	KAF7010672.1 hypothetical protein CFC21_025059 [Triticum aestivum]
TraesCS2B02G447600	-2.22964	1.13025059774666	0.0485306116727329	0.856111412605214	Down	5.75	6.61	0.26	0.43	0.67	1.9	--	--	XP_037489432.1 protein EaeB-like [Triticum dicoccoides]
TraesCS2B02G454500	6.9380643547886	3.35577375934669	0.0386870050890491	0.772495690786667	Up	0	0	0.31	4.39	0	30.71	--	E2.4.1.207; xyloglucan:xyloglucosyl transferase [EC:2.4.1.207]; K08235;	XP_037487006.1 putative xyloglucan endotransglucosylase/hydrolase protein 13 [Triticum dicoccoides]
TraesCS2B02G464400	-2.15397	0.735671972291168	0.00341272883174109	0.216792272846392	Down	13.66	4.04	11.33	0.98	4.02	1	--	--	XP_037487062.1 late embryogenesis abundant protein At5g17165-like [Triticum dicoccoides]
TraesCS2B02G474600	3.80383000204259	0.648090036503228	4.37658671626272e-09	6.92361900491097e-06	Up	0.09	0.16	0.23	2.42	1.84	2.21	GO:0000003,reproduction; GO:0001558,regulation of cell growth; GO:0003674,molecular_function; GO:0003824,catalytic activity; GO:0004672,protein kinase activity; GO:0005575,cellular_component; GO:0005618,cell wall; GO:0005623,obsolete cell; GO:0005886,plasma membrane; GO:0005911,cell-cell junction; GO:0006468,protein phosphorylation; GO:0006793,phosphorus metabolic process; GO:0006796,phosphate-co…	--	XP_044326015.1 receptor-like protein kinase FERONIA [Triticum aestivum]
TraesCS2B02G474700	1.46976712975032	0.745813728612784	0.0487594259465891	0.858436680770993	Up	2.92	3.97	8.44	25.17	3.5	11.28	--	--	XP_037487145.1 FCS-Like Zinc finger 1-like [Triticum dicoccoides]
TraesCS2B02G474900	-1.11104	0.452516090475569	0.0140786543642593	0.47780712019214	Down	5.01	3.85	5.96	2.45	1.62	2.65	--	--	XP_037487148.1 FCS-Like Zinc finger 1-like [Triticum dicoccoides]
TraesCS2B02G475000	6.67773676332565	2.22511552757226	0.00269029016013045	0.189017936594495	Up	0	0	0	5.05	0	1.72	--	--	XP_037489514.1 FCS-Like Zinc finger 3-like [Triticum dicoccoides]
TraesCS2B02G475100	7.67253708850938	3.90925316705349	0.0496856264530195	0.864360697723494	Up	0	0	0	7.74	0	4.12	--	--	XP_044320513.1 FCS-Like Zinc finger 2-like [Triticum aestivum]
TraesCS2B02G480800	1.44551695861232	0.532703603503054	0.00665668631053897	0.325149953540978	Up	2.22	1.52	2.62	8.13	4.75	3.56	--	--	XP_037487208.1 uncharacterized protein LOC119365657 [Triticum dicoccoides]
TraesCS2B02G482300	-1.69463	0.771167791334824	0.0279854419661135	0.676832906835777	Down	4.22	4.11	15.24	3.38	1.44	1.88	--	--	XP_037487218.1 integumentary mucin A.1-like [Triticum dicoccoides]
TraesCS2B02G487400	1.38853489634822	0.611497481802725	0.0231643956769643	0.613062670477068	Up	0.58	0.37	0.29	0.72	1.23	1.29	GO:0003674,molecular_function; GO:0005488,binding; GO:0005575,cellular_component; GO:0005622,intracellular anatomical structure; GO:0005623,obsolete cell; GO:0005737,cytoplasm; GO:0009507,chloroplast; GO:0009534,chloroplast thylakoid; GO:0009535,chloroplast thylakoid membrane; GO:0009536,plastid; GO:0009579,thylakoid; GO:0016020,membrane; GO:0016168,chlorophyll binding; GO:0031976,plastid thylako…	psaB; photosystem I P700 chlorophyll a apoprotein A2; K02690;	NP_114258.1 photosystem I P700 chlorophyll a apoprotein A2 [Triticum aestivum]
TraesCS2B02G497400	-1.76589	0.674515358153474	0.0088442161510432	0.37880279848324	Down	1.1	0.96	3.5	0.27	0.62	0.63	--	--	XP_044326186.1 uncharacterized protein LOC123046821 [Triticum aestivum]
TraesCS2B02G506400	7.97653324181415	1.76803126887715	6.43604538909039e-06	0.00254051295212861	Up	0	0	0	3.29	0.07	1.49	--	--	KAF7011336.1 hypothetical protein CFC21_025657 [Triticum aestivum]
TraesCS2B02G509700	-6.43527	3.07029592521306	0.036084344854282	0.756372347703493	Down	0	0	2.99	0	0	0	GO:0000325,plant-type vacuole; GO:0001101,response to acid chemical; GO:0003674,molecular_function; GO:0005215,transporter activity; GO:0005575,cellular_component; GO:0005622,intracellular anatomical structure; GO:0005623,obsolete cell; GO:0005737,cytoplasm; GO:0005773,vacuole; GO:0005774,vacuolar membrane; GO:0006810,transport; GO:0006811,ion transport; GO:0006820,anion transport; GO:0006950,res…	SLC22A3, OCT3; MFS transporter, OCT family, solute carrier family 22 (organic cation transporter), member 3; K08200; SLC22A4_5, OCTN; MFS transporter, OCT family, solute carrier family 22 (organic cation transporter), member 4/5; K08202;	XP_037487391.1 organic cation/carnitine transporter 4-like [Triticum dicoccoides]
TraesCS2B02G515800	1.32088964404148	0.62960295839475	0.0359075815342544	0.755121657813623	Up	0.91	0.27	0.58	1.41	1.72	1.07	GO:0003674,molecular_function; GO:0003700,DNA-binding transcription factor activity; GO:0005575,cellular_component; GO:0005622,intracellular anatomical structure; GO:0005623,obsolete cell; GO:0005634,nucleus; GO:0006355,regulation of DNA-templated transcription; GO:0008150,biological_process; GO:0009888,tissue development; GO:0009889,regulation of biosynthetic process; GO:0009891,positive regulat…	--	XP_044320695.1 probable transcription factor RL9 [Triticum aestivum]
TraesCS2B02G516700	2.17886965150177	1.0572759089226	0.0393189237256933	0.777829503199566	Up	12.86	66.72	1.23	168.54	102.67	136.37	--	INV, sacA; beta-fructofuranosidase [EC:3.2.1.26]; K01193;	XP_044326328.1 fructan 6-exohydrolase-like isoform X1 [Triticum aestivum]
TraesCS2B02G517400	2.6557814900937	1.13358919266246	0.0191392448300265	0.55813976078563	Up	1.09	2.92	0.69	26.25	0.91	3.05	GO:0001101,response to acid chemical; GO:0002218,activation of innate immune response; GO:0002252,immune effector process; GO:0002253,activation of immune response; GO:0002376,immune system process; GO:0002682,regulation of immune system process; GO:0002684,positive regulation of immune system process; GO:0003674,molecular_function; GO:0003700,DNA-binding transcription factor activity; GO:0006355…	--	XP_044326334.1 probable WRKY transcription factor 70 [Triticum aestivum]
TraesCS2B02G519600	1.73866198936173	0.499387156881436	0.000498443794168594	0.0630004693552114	Up	2.91	1.43	1.64	9.41	4.16	5.99	--	--	KAF7011476.1 hypothetical protein CFC21_025783 [Triticum aestivum]
TraesCS2B02G521300	5.18112519589317	2.53464185855638	0.0409411841316316	1	Up	0	0	0	0.5	0	2.04	--	--	XP_044320715.1 uncharacterized protein LOC123042300 [Triticum aestivum]
TraesCS2B02G521600	1.75924662080364	0.556770806482087	0.00157914236457344	0.137054780530599	Up	118.66	74.19	107.22	596.18	169.16	202.57	--	E3.3.1.1, ahcY; adenosylhomocysteinase [EC:3.3.1.1]; K01251;	VAH52655.1 unnamed protein product [Triticum turgidum subsp. durum]
TraesCS2B02G521700	1.40256908108462	0.672879244579407	0.0371211527576406	0.76427103837741	Up	15.18	8.85	12.35	63.28	13.38	14.46	--	glyA, SHMT; glycine hydroxymethyltransferase [EC:2.1.2.1]; K00600;	XP_044326368.1 serine hydroxymethyltransferase 4-like [Triticum aestivum]
TraesCS2B02G532000	-1.80969	0.811560905818903	0.0257552380335826	0.6503927025772	Down	1.03	1.28	7.92	0.68	1.11	0.81	GO:0003674,molecular_function; GO:0003824,catalytic activity; GO:0004672,protein kinase activity; GO:0004674,protein serine/threonine kinase activity; GO:0005488,binding; GO:0005515,protein binding; GO:0005516,calmodulin binding; GO:0005575,cellular_component; GO:0005623,obsolete cell; GO:0005886,plasma membrane; GO:0006468,protein phosphorylation; GO:0006793,phosphorus metabolic process; GO:0006…	IRAK4; interleukin-1 receptor-associated kinase 4 [EC:2.7.11.1]; K04733;	XP_044320766.1 G-type lectin S-receptor-like serine/threonine-protein kinase SD2-5 [Triticum aestivum]
TraesCS2B02G536100	-1.19587	0.436152708090242	0.00610939465920434	0.310256594038876	Down	6.63	10.33	11.39	3.13	2.62	6.86	GO:0003674,molecular_function; GO:0005215,transporter activity; GO:0005575,cellular_component; GO:0005623,obsolete cell; GO:0005886,plasma membrane; GO:0005887,integral component of plasma membrane; GO:0006810,transport; GO:0006811,ion transport; GO:0006820,anion transport; GO:0008150,biological_process; GO:0008272,sulfate transport; GO:0008509,anion transmembrane transporter activity; GO:0015075…	--	XP_044326505.1 probable sulfate transporter 3.3 [Triticum aestivum]
TraesCS2B02G536600	3.11785088895099	1.2404192388662	0.0119524169505159	1	Up	0.09	0.05	0	0.5	0.33	0.41	--	--	--
TraesCS2B02G539600	-1.49572	0.680175508573133	0.0278762487096523	0.67612190301423	Down	2.09	2.18	8.18	0.74	0.95	2.54	GO:0000003,reproduction; GO:0000139,Golgi membrane; GO:0000271,polysaccharide biosynthetic process; GO:0003002,regionalization; GO:0003006,developmental process involved in reproduction; GO:0003674,molecular_function; GO:0003824,catalytic activity; GO:0005575,cellular_component; GO:0005622,intracellular anatomical structure; GO:0005623,obsolete cell; GO:0005737,cytoplasm; GO:0005768,endosome; GO:…	--	XP_037487623.1 probable glucuronosyltransferase Os04g0650300 [Triticum dicoccoides]
TraesCS2B02G541800	4.20526656165362	1.84266754234056	0.0224797546774472	0.603134129020899	Up	0	0	0.25	0.27	0.26	4.17	--	--	XP_044320813.1 uncharacterized protein LOC123042423 [Triticum aestivum]
TraesCS2B02G558400	-4.87869	1.63896538134922	0.0029137955697537	0.196814044109936	Down	129.64	18.28	0.98	0.28	3.26	1.49	GO:0005575,cellular_component; GO:0005622,intracellular anatomical structure; GO:0005623,obsolete cell; GO:0005737,cytoplasm; GO:0044424,obsolete intracellular part; GO:0044464,obsolete cell part;	CHS; chalcone synthase [EC:2.3.1.74]; K00660; E2.3.1.159; acridone synthase [EC:2.3.1.159]; K12644; ST; stilbene synthase [EC:2.3.1.95]; K13232;	XP_037487766.1 chalcone synthase 2-like [Triticum dicoccoides]
TraesCS2B02G563900	5.35265424031452	2.7252519973806	0.0495190581528139	0.863744639688774	Up	0	0	0.04	1.79	0	0	--	--	XP_044326684.1 wall-associated receptor kinase 1-like [Triticum aestivum]
TraesCS2B02G576100	2.00859733715509	0.748178808895808	0.00726060567901114	0.338789118082194	Up	9.6	7.25	13.12	82.36	9.01	21.9	GO:0003674,molecular_function; GO:0005488,binding; GO:0005509,calcium ion binding; GO:0005515,protein binding; GO:0005575,cellular_component; GO:0005622,intracellular anatomical structure; GO:0005623,obsolete cell; GO:0005737,cytoplasm; GO:0005783,endoplasmic reticulum; GO:0005788,endoplasmic reticulum lumen; GO:0007275,multicellular organism development; GO:0008150,biological_process; GO:0012505…	CALR; calreticulin; K08057;	KAF7012137.1 hypothetical protein CFC21_026360 [Triticum aestivum]
TraesCS2B02G576400	2.5596282975674	1.30478470389456	0.0497945520624533	1	Up	0.07	0.08	0	0.43	0.33	0.12	GO:0003674,molecular_function; GO:0003824,catalytic activity; GO:0004672,protein kinase activity; GO:0004674,protein serine/threonine kinase activity; GO:0005488,binding; GO:0005515,protein binding; GO:0005516,calmodulin binding; GO:0005575,cellular_component; GO:0005623,obsolete cell; GO:0005886,plasma membrane; GO:0006468,protein phosphorylation; GO:0006793,phosphorus metabolic process; GO:0006…	--	KAF7012140.1 hypothetical protein CFC21_026363 [Triticum aestivum]
TraesCS2B02G583100	6.16521923390725	2.26416588523849	0.00647010937300736	0.317986291880666	Up	0	0	0	2.21	0	1.22	GO:0003674,molecular_function; GO:0005488,binding; GO:0005515,protein binding; GO:0006457,protein folding; GO:0008022,protein C-terminus binding; GO:0008150,biological_process; GO:0009987,cellular process; GO:0030544,Hsp70 protein binding; GO:0031072,heat shock protein binding; GO:0051087,chaperone binding;	--	XP_037487953.1 small glutamine-rich tetratricopeptide repeat-containing protein 2-like [Triticum dicoccoides]
TraesCS2B02G583300	1.3742725355071	0.65552529101591	0.0360427588296796	0.756372347703493	Up	1.81	1.03	1.32	6.68	1.75	1.87	GO:0003674,molecular_function; GO:0005488,binding; GO:0005515,protein binding; GO:0005575,cellular_component; GO:0005622,intracellular anatomical structure; GO:0005623,obsolete cell; GO:0005737,cytoplasm; GO:0005768,endosome; GO:0005770,late endosome; GO:0006605,protein targeting; GO:0006623,protein targeting to vacuole; GO:0006810,transport; GO:0006886,intracellular protein transport; GO:0006996…	VPS41; vacuolar protein sorting-associated protein 41; K20184;	KAF7012226.1 hypothetical protein CFC21_026438 [Triticum aestivum]
TraesCS2B02G592800	2.04708222693661	0.80335486727745	0.0108290669774708	0.419816817108417	Up	0.46	0.31	1.01	4.01	1.32	1.54	--	--	XP_044321081.1 dof zinc finger protein DOF3.1-like [Triticum aestivum]
TraesCS2B02G594900	-2.63331	1.05273493510183	0.0123703102689778	0.450038861944318	Down	2.94	0.43	25.36	1.03	1.05	2	--	INV, sacA; beta-fructofuranosidase [EC:3.2.1.26]; K01193;	XP_044326915.1 fructan 6-exohydrolase-like isoform X2 [Triticum aestivum]
TraesCS2B02G603600	-2.57862	1.0577164063583	0.0147723134623413	0.492299027075199	Down	2.47	13.06	0.6	1.02	1.3	0.6	--	CNOT7_8, CAF1, POP2; CCR4-NOT transcription complex subunit 7/8; K12581;	XP_044326996.1 probable CCR4-associated factor 1 homolog 11 [Triticum aestivum]
TraesCS2B02G608800	6.39537133877199	3.09660039428566	0.0388957673610172	0.77445689287521	Up	0	0	0	0	0	1.29	--	--	KAF7012524.1 hypothetical protein CFC21_026708 [Triticum aestivum]
TraesCS2B02G615800	1.20804386744894	0.494051490762277	0.0144780641497451	0.486556003327208	Up	1.16	2.32	1.81	5.08	3.11	3.96	--	E1.11.1.7; peroxidase [EC:1.11.1.7]; K00430;	XP_044327073.1 peroxidase 66-like [Triticum aestivum]
TraesCS2B02G621000	2.46429098140761	1.2524212553733	0.0491116047746393	0.860616540361673	Up	0.04	0.14	0.12	0.04	0.15	1.62	GO:0000285,1-phosphatidylinositol-3-phosphate 5-kinase activity; GO:0000322,storage vacuole; GO:0000323,lytic vacuole; GO:0000324,fungal-type vacuole; GO:0000329,fungal-type vacuole membrane; GO:0003674,molecular_function; GO:0003824,catalytic activity; GO:0005488,binding; GO:0005543,phospholipid binding; GO:0005575,cellular_component; GO:0005622,intracellular anatomical structure; GO:0005623,obs…	PIKFYVE, FAB1; 1-phosphatidylinositol-3-phosphate 5-kinase [EC:2.7.1.150]; K00921;	XP_044327132.1 putative 1-phosphatidylinositol-3-phosphate 5-kinase FAB1D [Triticum aestivum]
TraesCS2B02G623700	1.71211138103608	0.817049762226376	0.0361283504666423	0.756372347703493	Up	0.99	0.84	2.77	5.43	7.07	0.84	--	--	KAF7012699.1 hypothetical protein CFC21_026860 [Triticum aestivum]
TraesCS2D02G027100	-2.20742	0.856453005988825	0.0099548320410448	0.40380059398253	Down	0.34	1.1	1.11	0.19	0.09	0.29	--	CYP17A; steroid 17alpha-monooxygenase / 17alpha-hydroxyprogesterone deacetylase [EC:1.14.14.19 1.14.14.32]; K00512;	XP_044329755.1 cytochrome P450 89A2-like [Triticum aestivum]
TraesCS2D02G027700	-9.32343	3.9074917725276	0.0170309315534342	0.526948841837202	Down	21.82	1.15	0	0	0	0	GO:0005575,cellular_component; GO:0005622,intracellular anatomical structure; GO:0005623,obsolete cell; GO:0005737,cytoplasm; GO:0044424,obsolete intracellular part; GO:0044464,obsolete cell part;	CHS; chalcone synthase [EC:2.3.1.74]; K00660; E2.3.1.159; acridone synthase [EC:2.3.1.159]; K12644; ST; stilbene synthase [EC:2.3.1.95]; K13232;	XP_020166951.1 chalcone synthase 2 [Aegilops tauschii subsp. strangulata]
TraesCS2D02G029800	3.31238389021884	1.30808793333911	0.0113338536886504	0.427885695723713	Up	0.16	0.18	0	2.43	0.17	0.91	--	--	XP_044329774.1 UDP-glycosyltransferase 73C4-like [Triticum aestivum]
TraesCS2D02G033100	1.20851253139747	0.561322661378921	0.0313208009584568	0.711424982278867	Up	4.91	16.04	7.16	17.42	23.52	26.94	--	CHIB; basic endochitinase B [EC:3.2.1.14]; K20547;	BAB82472.1 chitinase 2 [Triticum aestivum]
TraesCS2D02G033200	-2.2134	0.876005842231723	0.0115141325135667	0.430384582772733	Down	2.8	28.37	8.12	2.57	1.24	5.67	GO:0002376,immune system process; GO:0006457,protein folding; GO:0006950,response to stress; GO:0006952,defense response; GO:0006955,immune response; GO:0008150,biological_process; GO:0009605,response to external stimulus; GO:0009607,response to biotic stimulus; GO:0009617,response to bacterium; GO:0009987,cellular process; GO:0042742,defense response to bacterium; GO:0043207,response to external…	HSP90A, htpG; molecular chaperone HtpG; K04079;	XP_044329802.1 heat shock protein 83 [Triticum aestivum]
TraesCS2D02G034500	-6.69402	3.17298218252279	0.0348848313066919	0.747237237693634	Down	6.74	0.26	0	0.06	0	0	GO:0005575,cellular_component; GO:0005622,intracellular anatomical structure; GO:0005623,obsolete cell; GO:0005737,cytoplasm; GO:0044424,obsolete intracellular part; GO:0044464,obsolete cell part;	CHS; chalcone synthase [EC:2.3.1.74]; K00660; E2.3.1.159; acridone synthase [EC:2.3.1.159]; K12644; ST; stilbene synthase [EC:2.3.1.95]; K13232;	XP_020194633.1 chalcone synthase 2 [Aegilops tauschii subsp. strangulata]
TraesCS2D02G035700	-1.65099	0.466424050042567	0.000400624092368284	0.0535340766044496	Down	2.3	1.46	2.91	0.66	0.67	0.72	--	--	XP_020185263.1 UNC93-like protein 1 [Aegilops tauschii subsp. strangulata]
TraesCS2D02G036200	-1.52181	0.503717273356317	0.0025180748675166	0.182144328721597	Down	5.81	5.18	10.92	3.33	1.23	2.78	--	--	XP_044329833.1 stress-response A/B barrel domain-containing protein HS1-like [Triticum aestivum]
TraesCS2D02G044600	1.76915121494053	0.473388135205232	0.000186072974653045	0.0321310026407042	Up	6.67	3.04	12.66	16.6	24.91	30.12	--	CYP17A; steroid 17alpha-monooxygenase / 17alpha-hydroxyprogesterone deacetylase [EC:1.14.14.19 1.14.14.32]; K00512;	KAF7013311.1 hypothetical protein CFC21_027399 [Triticum aestivum]
TraesCS2D02G048800	1.71130547444365	0.667627460232734	0.0103693151121937	0.411244829819486	Up	0.42	0.81	0.72	0.62	2.8	3.05	GO:0003674,molecular_function; GO:0003824,catalytic activity; GO:0005215,transporter activity; GO:0005575,cellular_component; GO:0005623,obsolete cell; GO:0005886,plasma membrane; GO:0005911,cell-cell junction; GO:0006810,transport; GO:0008150,biological_process; GO:0009506,plasmodesma; GO:0015399,primary active transmembrane transporter activity; GO:0016020,membrane; GO:0016021,integral componen…	--	XP_020199334.1 ABC transporter G family member 25 [Aegilops tauschii subsp. strangulata]
TraesCS2D02G051800	5.66895538542656	2.67140861497065	0.0338306248439406	1	Up	0	0	0	0.54	0.02	0	GO:0000302,response to reactive oxygen species; GO:0003674,molecular_function; GO:0003824,catalytic activity; GO:0005215,transporter activity; GO:0005575,cellular_component; GO:0005623,obsolete cell; GO:0005886,plasma membrane; GO:0006810,transport; GO:0006855,xenobiotic transmembrane transport; GO:0006950,response to stress; GO:0006979,response to oxidative stress; GO:0008150,biological_process;…	ABCG2, CD338; ATP-binding cassette, subfamily G (WHITE), member 2; K05681;	KAF7013407.1 hypothetical protein CFC21_027492 [Triticum aestivum]
TraesCS2D02G053800	-1.94312	0.874801453563561	0.0263365196460577	0.65536116335567	Down	2	1.02	0.73	0.3	0.28	0.41	GO:0005575,cellular_component; GO:0005622,intracellular anatomical structure; GO:0005623,obsolete cell; GO:0005737,cytoplasm; GO:0008150,biological_process; GO:0009507,chloroplast; GO:0009536,plastid; GO:0022613,ribonucleoprotein complex biogenesis; GO:0042254,ribosome biogenesis; GO:0043226,organelle; GO:0043227,membrane-bounded organelle; GO:0043229,intracellular organelle; GO:0043231,intracell…	--	KAF7013433.1 hypothetical protein CFC21_027517 [Triticum aestivum]
TraesCS2D02G063000	2.15182976522724	0.800177053857102	0.00716252006753238	0.3374689988119	Up	0.19	1.56	0.56	3.04	3.23	4.34	--	--	XP_020193026.1 heavy metal-associated isoprenylated plant protein 27 [Aegilops tauschii subsp. strangulata]
TraesCS2D02G070400	-1.60465	0.508252904255875	0.00159297781249244	0.137054780530599	Down	4.79	6.17	3.4	1.53	1.08	2.28	GO:0001666,response to hypoxia; GO:0002218,activation of innate immune response; GO:0002253,activation of immune response; GO:0002376,immune system process; GO:0002682,regulation of immune system process; GO:0002684,positive regulation of immune system process; GO:0003674,molecular_function; GO:0003824,catalytic activity; GO:0004497,monooxygenase activity; GO:0006950,response to stress; GO:000695…	FMO; dimethylaniline monooxygenase (N-oxide forming) [EC:1.14.13.8]; K00485;	XP_044330095.1 probable flavin-containing monooxygenase 1 [Triticum aestivum]
TraesCS2D02G073700	-3.56434	1.22618447411736	0.00365083466243027	0.224643140125775	Down	8.49	28.4	0.2	1.73	0.91	0.77	GO:0005575,cellular_component; GO:0005618,cell wall; GO:0005623,obsolete cell; GO:0030312,external encapsulating structure; GO:0044464,obsolete cell part; GO:0071944,cell periphery;	--	XP_020167978.1 germin-like protein 8-14 [Aegilops tauschii subsp. strangulata]
TraesCS2D02G093100	3.15333948778317	0.737644791165189	1.91244315653556e-05	0.00611376979345261	Up	0.99	4.37	5.48	9.26	42.36	43.95	GO:0000271,polysaccharide biosynthetic process; GO:0000302,response to reactive oxygen species; GO:0001101,response to acid chemical; GO:0003674,molecular_function; GO:0003824,catalytic activity; GO:0005488,binding; GO:0005536,glucose binding; GO:0005575,cellular_component; GO:0005622,intracellular anatomical structure; GO:0005623,obsolete cell; GO:0005737,cytoplasm; GO:0005829,cytosol; GO:000597…	GOLS; inositol 3-alpha-galactosyltransferase [EC:2.4.1.123]; K18819;	XP_020176281.1 galactinol synthase 2 [Aegilops tauschii subsp. strangulata]
TraesCS2D02G093700	2.04341041715319	0.966871784277082	0.0345644596715449	0.743128306335921	Up	0.05	0.05	0.14	0.1	0.44	0.38	GO:0000003,reproduction; GO:0000166,nucleotide binding; GO:0000278,mitotic cell cycle; GO:0000280,nuclear division; GO:0000281,mitotic cytokinesis; GO:0000910,cytokinesis; GO:0000911,cytokinesis by cell plate formation; GO:0001101,response to acid chemical; GO:0003674,molecular_function; GO:0003824,catalytic activity; GO:0004672,protein kinase activity; GO:0004674,protein serine/threonine kinase …	FU; fused [EC:2.7.11.1]; K06228;	XP_020153094.1 serine/threonine-protein kinase TIO [Aegilops tauschii subsp. strangulata]
TraesCS2D02G093900	1.80235883248431	0.811084808216951	0.0262726099703654	0.654849690139251	Up	0.37	0.21	0.5	1.57	1.47	0.49	GO:0003674,molecular_function; GO:0003824,catalytic activity; GO:0005575,cellular_component; GO:0005622,intracellular anatomical structure; GO:0005623,obsolete cell; GO:0005737,cytoplasm; GO:0006725,cellular aromatic compound metabolic process; GO:0006807,nitrogen compound metabolic process; GO:0008150,biological_process; GO:0008152,metabolic process; GO:0008168,methyltransferase activity; GO:000…	--	KAF7013904.1 hypothetical protein CFC21_027952 [Triticum aestivum]
TraesCS2D02G098400	1.88678035385099	0.766277067806604	0.0138061033204853	0.472810833058601	Up	0.68	0.43	0.48	2.43	0.79	2.69	GO:0003674,molecular_function; GO:0003824,catalytic activity; GO:0004842,ubiquitin-protein transferase activity; GO:0005575,cellular_component; GO:0005622,intracellular anatomical structure; GO:0005623,obsolete cell; GO:0005634,nucleus; GO:0005737,cytoplasm; GO:0006508,proteolysis; GO:0006511,ubiquitin-dependent protein catabolic process; GO:0006807,nitrogen compound metabolic process; GO:0006950…	--	XP_044330333.1 probable E3 ubiquitin-protein ligase ATL45 [Triticum aestivum]
TraesCS2D02G099400	1.07688459217527	0.481965581458522	0.0254593987174039	0.646249675207145	Up	20.21	34.21	19.28	43.44	72.65	40.02	--	EIN3; ethylene-insensitive protein 3; K14514;	XP_044330339.1 protein ETHYLENE-INSENSITIVE 3-like 2 [Triticum aestivum]
TraesCS2D02G104600	3.69677082944522	1.38724790042564	0.00770287352691578	0.351728697051654	Up	0.14	0.08	0	1.83	0.21	0.78	--	--	XP_020181741.1 LOW QUALITY PROTEIN: transcription factor WRKY19 [Aegilops tauschii subsp. strangulata]
TraesCS2D02G106800	-2.53564	0.685099092236732	0.000214641877077499	0.0358432629917624	Down	90.46	25.84	196.9	23.98	6.63	18.76	GO:0001101,response to acid chemical; GO:0003674,molecular_function; GO:0003824,catalytic activity; GO:0004672,protein kinase activity; GO:0004674,protein serine/threonine kinase activity; GO:0005575,cellular_component; GO:0005622,intracellular anatomical structure; GO:0005623,obsolete cell; GO:0006468,protein phosphorylation; GO:0006793,phosphorus metabolic process; GO:0006796,phosphate-containi…	PRKAA, AMPK; 5'-AMP-activated protein kinase, catalytic alpha subunit [EC:2.7.11.11]; K07198; SNF1; carbon catabolite-derepressing protein kinase [EC:2.7.11.1]; K12761;	XP_044330405.1 CBL-interacting protein kinase 2-like [Triticum aestivum]
TraesCS2D02G107300	2.66658326950792	1.21927844360404	0.0287412479334625	1	Up	0	0.08	0.21	0.52	0.7	0.46	--	E1.11.1.7; peroxidase [EC:1.11.1.7]; K00430;	XP_020179743.1 peroxidase P7 [Aegilops tauschii subsp. strangulata]
TraesCS2D02G107600	6.50204934577793	1.20303666049283	6.49178235794372e-08	6.63257288783162e-05	Up	0	0	0.15	5.73	2.31	5.03	--	E1.11.1.7; peroxidase [EC:1.11.1.7]; K00430;	EMS51084.1 Peroxidase 2 [Triticum urartu]
TraesCS2D02G107900	3.60074709306157	1.6542666463337	0.0295072513659759	1	Up	0.07	0	0.07	1.2	0.21	0.15	GO:0005575,cellular_component; GO:0005576,extracellular region; GO:0005618,cell wall; GO:0005622,intracellular anatomical structure; GO:0005623,obsolete cell; GO:0005737,cytoplasm; GO:0005794,Golgi apparatus; GO:0005829,cytosol; GO:0006725,cellular aromatic compound metabolic process; GO:0008150,biological_process; GO:0008152,metabolic process; GO:0009058,biosynthetic process; GO:0009698,phenylpr…	E1.11.1.7; peroxidase [EC:1.11.1.7]; K00430;	XP_020183801.1 peroxidase [Aegilops tauschii subsp. strangulata]
TraesCS2D02G109600	5.46662559266749	2.45042739106034	0.0256886426087349	1	Up	0	0	0	1.08	0.38	0	--	--	KAF7014093.1 hypothetical protein CFC21_028119 [Triticum aestivum]
TraesCS2D02G110700	-1.56958	0.40853959435491	0.000122077308758798	0.0230261280724623	Down	3.07	2.13	2.72	0.74	0.83	1.06	GO:0000003,reproduction; GO:0001101,response to acid chemical; GO:0003002,regionalization; GO:0003006,developmental process involved in reproduction; GO:0003674,molecular_function; GO:0003824,catalytic activity; GO:0005215,transporter activity; GO:0005319,lipid transporter activity; GO:0005342,organic acid transmembrane transporter activity; GO:0005488,binding; GO:0005515,protein binding; GO:0005…	--	KAF7014105.1 LOW QUALITY PROTEIN: hypothetical protein CFC21_028130 [Triticum aestivum]
TraesCS2D02G114800	-2.06103	0.654404296693825	0.00163564528052094	0.138332274552343	Down	14	5.29	36.54	3.31	5.73	2.85	GO:0005575,cellular_component; GO:0005622,intracellular anatomical structure; GO:0005623,obsolete cell; GO:0005737,cytoplasm; GO:0005773,vacuole; GO:0005811,lipid droplet; GO:0006996,organelle organization; GO:0008150,biological_process; GO:0009987,cellular process; GO:0010876,lipid localization; GO:0016043,cellular component organization; GO:0019915,lipid storage; GO:0032502,developmental proces…	--	XP_020153940.2 stress-related protein [Aegilops tauschii subsp. strangulata]
TraesCS2D02G117800	1.83929887537964	0.720154929709385	0.0106483410345745	0.416099834802045	Up	0.35	0.36	0.35	1.84	0.26	1.75	GO:0000731,DNA synthesis involved in DNA repair; GO:0005575,cellular_component; GO:0005622,intracellular anatomical structure; GO:0005623,obsolete cell; GO:0005634,nucleus; GO:0006139,nucleobase-containing compound metabolic process; GO:0006259,DNA metabolic process; GO:0006281,DNA repair; GO:0006301,postreplication repair; GO:0006725,cellular aromatic compound metabolic process; GO:0006807,nitro…	REV3L, POLZ; DNA polymerase zeta [EC:2.7.7.7]; K02350;	KAF7014172.1 hypothetical protein CFC21_028190 [Triticum aestivum]
TraesCS2D02G117900	1.59286508297405	0.593072525121284	0.00723597102308903	0.338606159297051	Up	2.44	3.75	5.03	17.14	3.67	12.35	GO:0005575,cellular_component; GO:0005622,intracellular anatomical structure; GO:0005623,obsolete cell; GO:0005737,cytoplasm; GO:0005773,vacuole; GO:0005774,vacuolar membrane; GO:0005783,endoplasmic reticulum; GO:0005794,Golgi apparatus; GO:0012505,endomembrane system; GO:0016020,membrane; GO:0031090,organelle membrane; GO:0043226,organelle; GO:0043227,membrane-bounded organelle; GO:0043229,intra…	xylA; xylose isomerase [EC:5.3.1.5]; K01805;	XP_044330527.1 xylose isomerase-like [Triticum aestivum]
TraesCS2D02G121400	-1.75945	0.84665772422407	0.037699048726209	0.765947266764028	Down	1.74	0.41	4.58	0.59	0.37	0.87	GO:0001067,transcription regulatory region nucleic acid binding; GO:0003674,molecular_function; GO:0003676,nucleic acid binding; GO:0003677,DNA binding; GO:0003700,DNA-binding transcription factor activity; GO:0005488,binding; GO:0006355,regulation of DNA-templated transcription; GO:0008150,biological_process; GO:0009889,regulation of biosynthetic process; GO:0010468,regulation of gene expression…	--	XP_044330549.1 zinc finger protein CONSTANS-LIKE 13-like isoform X2 [Triticum aestivum]
TraesCS2D02G125000	-1.39161	0.630000989969393	0.0271816356017832	0.666740707600281	Down	1.15	0.69	0.99	0.18	0.46	0.41	GO:0003674,molecular_function; GO:0003700,DNA-binding transcription factor activity; GO:0006355,regulation of DNA-templated transcription; GO:0008150,biological_process; GO:0009889,regulation of biosynthetic process; GO:0010468,regulation of gene expression; GO:0010556,regulation of macromolecule biosynthetic process; GO:0019219,regulation of nucleobase-containing compound metabolic process; GO:0…	LIN54; protein lin-54; K21776;	XP_044330578.1 protein tesmin/TSO1-like CXC 5 [Triticum aestivum]
TraesCS2D02G132000	-3.45802	1.11479603552212	0.00192260455134574	0.153062418510628	Down	0.87	0.19	1.04	0.05	0.09	0.05	--	--	--
TraesCS2D02G134700	1.3065787651132	0.270448965441247	1.3574858412219e-06	0.000748005203813071	Up	9.54	7.8	15.35	23.89	22.4	31.99	--	--	XP_020187477.1 xylan glycosyltransferase MUCI21 [Aegilops tauschii subsp. strangulata]
TraesCS2D02G135600	-1.34396	0.572701667402343	0.0189406656750755	0.555876233016983	Down	1.89	1.33	3.55	0.39	1.17	0.97	GO:0000302,response to reactive oxygen species; GO:0003674,molecular_function; GO:0005215,transporter activity; GO:0005451,monovalent cation:proton antiporter activity; GO:0005575,cellular_component; GO:0005622,intracellular anatomical structure; GO:0005623,obsolete cell; GO:0005737,cytoplasm; GO:0005886,plasma membrane; GO:0006810,transport; GO:0006811,ion transport; GO:0006812,cation transport;…	--	XP_044330678.1 sodium/hydrogen exchanger 8-like isoform X1 [Triticum aestivum]
TraesCS2D02G139100	-1.59763	0.538191162568576	0.00299248198680004	0.199665726686613	Down	22.76	6.38	17.67	2.58	5.15	7.36	--	--	XP_044327817.1 alpha-copaene synthase-like [Triticum aestivum]
TraesCS2D02G142200	5.2600016152169	1.72861564234104	0.00234311499121216	1	Up	0	0	0	0.15	0.28	0.15	GO:0002229,defense response to oomycetes; GO:0002239,response to oomycetes; GO:0003674,molecular_function; GO:0005215,transporter activity; GO:0006810,transport; GO:0006855,xenobiotic transmembrane transport; GO:0006950,response to stress; GO:0006952,defense response; GO:0008150,biological_process; GO:0009605,response to external stimulus; GO:0009607,response to biotic stimulus; GO:0009636,respon…	--	XP_045088583.1 protein DETOXIFICATION 19-like [Aegilops tauschii subsp. strangulata]
TraesCS2D02G146500	2.14292071883255	0.569773703133739	0.000169233266999928	0.0295700082749394	Up	2.28	8.84	4.64	20.09	26.66	24.72	GO:0000003,reproduction; GO:0000902,cell morphogenesis; GO:0000904,cell morphogenesis involved in differentiation; GO:0003006,developmental process involved in reproduction; GO:0003674,molecular_function; GO:0003824,catalytic activity; GO:0008150,biological_process; GO:0008152,metabolic process; GO:0009056,catabolic process; GO:0009653,anatomical structure morphogenesis; GO:0009826,unidimensional…	RAB1A; Ras-related protein Rab-1A; K07874; GID1; gibberellin receptor GID1 [EC:3.-.-.-]; K14493;	XP_044330791.1 probable carboxylesterase 18 [Triticum aestivum]
TraesCS2D02G146600	1.01826922876856	0.346737541849905	0.00331709139722761	0.213762784771931	Up	2.47	2.91	4.48	4.5	6.14	9.03	GO:0000003,reproduction; GO:0000902,cell morphogenesis; GO:0000904,cell morphogenesis involved in differentiation; GO:0003006,developmental process involved in reproduction; GO:0003674,molecular_function; GO:0003824,catalytic activity; GO:0008150,biological_process; GO:0008152,metabolic process; GO:0009056,catabolic process; GO:0009653,anatomical structure morphogenesis; GO:0009826,unidimensional…	RAB1A; Ras-related protein Rab-1A; K07874; GID1; gibberellin receptor GID1 [EC:3.-.-.-]; K14493;	KAF7014490.1 hypothetical protein CFC21_028477 [Triticum aestivum]
TraesCS2D02G146800	4.84038172084334	1.19386618880065	5.026843293057e-05	0.0123880111525029	Up	0.86	0.62	1.85	44.3	0.19	47.87	GO:0000041,transition metal ion transport; GO:0003674,molecular_function; GO:0005215,transporter activity; GO:0005385,zinc ion transmembrane transporter activity; GO:0005575,cellular_component; GO:0005623,obsolete cell; GO:0005886,plasma membrane; GO:0006810,transport; GO:0006811,ion transport; GO:0006812,cation transport; GO:0006829,zinc ion transport; GO:0008150,biological_process; GO:0008324,c…	--	XP_044327842.1 zinc transporter 8 [Triticum aestivum]
TraesCS2D02G154500	1.31872008116131	0.533951912410057	0.0135212924171664	0.469121890813922	Up	0.49	0.26	0.72	0.95	1.05	1.56	--	--	XP_044330858.1 tol-Pal system protein TolB-like [Triticum aestivum]
TraesCS2D02G157800	-1.60697	0.772818884413922	0.037583928500984	0.76546943203226	Down	3.49	5.76	1.15	0.54	1.63	1.44	GO:0001101,response to acid chemical; GO:0003674,molecular_function; GO:0003824,catalytic activity; GO:0004497,monooxygenase activity; GO:0006950,response to stress; GO:0006970,response to osmotic stress; GO:0008150,biological_process; GO:0008152,metabolic process; GO:0009628,response to abiotic stimulus; GO:0009651,response to salt stress; GO:0009719,response to endogenous stimulus; GO:0009725,r…	CYP735A; cytokinin trans-hydroxylase; K10717;	XP_020184145.1 cytochrome P450 709B1 [Aegilops tauschii subsp. strangulata]
TraesCS2D02G158200	-2.17046	1.04898659249061	0.0385369201326846	0.770835468497741	Down	0.82	0.12	1.66	0.12	0.17	0.25	GO:0000981,DNA-binding transcription factor activity, RNA polymerase II-specific; GO:0000988,obsolete transcription factor activity, protein binding; GO:0000989,obsolete transcription factor activity, transcription factor binding; GO:0001067,transcription regulatory region nucleic acid binding; GO:0001076,obsolete transcription factor activity, RNA polymerase II transcription factor binding; GO:0…	--	XP_044330898.1 transcription factor MYB3 [Triticum aestivum]
TraesCS2D02G162300	-2.0022	0.528307149293907	0.000150745064823802	0.0270794458755461	Down	19.17	51.31	30.48	10.43	5.51	10.02	GO:0003674,molecular_function; GO:0005488,binding; GO:0005509,calcium ion binding; GO:0005575,cellular_component; GO:0005622,intracellular anatomical structure; GO:0005623,obsolete cell; GO:0005737,cytoplasm; GO:0005739,mitochondrion; GO:0043167,ion binding; GO:0043169,cation binding; GO:0043226,organelle; GO:0043227,membrane-bounded organelle; GO:0043229,intracellular organelle; GO:0043231,intra…	CALM; calmodulin; K02183;	XP_020192323.1 probable calcium-binding protein CML46 [Aegilops tauschii subsp. strangulata]
TraesCS2D02G175100	-1.9092	0.761431572463367	0.012162818006104	0.444137570988344	Down	7.56	8.66	1.9	2.38	1.64	0.89	GO:0003674,molecular_function; GO:0003824,catalytic activity; GO:0004842,ubiquitin-protein transferase activity; GO:0006508,proteolysis; GO:0006511,ubiquitin-dependent protein catabolic process; GO:0006807,nitrogen compound metabolic process; GO:0008150,biological_process; GO:0008152,metabolic process; GO:0009056,catabolic process; GO:0009057,macromolecule catabolic process; GO:0009987,cellular p…	--	XP_044331094.1 F-box only protein 13-like [Triticum aestivum]
TraesCS2D02G177100	-3.40844	1.05630188788818	0.00125196604797969	0.117845809902057	Down	3.15	5.1	67.28	3.92	0.75	1.39	--	--	KAF7014831.1 hypothetical protein CFC21_028772 [Triticum aestivum]
TraesCS2D02G177700	1.74990537221065	0.425449856149561	3.90430611047035e-05	0.0102700608037817	Up	2.66	2.24	1.39	6.21	7.24	7.81	GO:0003674,molecular_function; GO:0003824,catalytic activity; GO:0004064,arylesterase activity; GO:0005575,cellular_component; GO:0005622,intracellular anatomical structure; GO:0005623,obsolete cell; GO:0005737,cytoplasm; GO:0005783,endoplasmic reticulum; GO:0009986,cell surface; GO:0012505,endomembrane system; GO:0016020,membrane; GO:0016787,hydrolase activity; GO:0016788,hydrolase activity, act…	--	XP_044331135.1 protein STRICTOSIDINE SYNTHASE-LIKE 4-like [Triticum aestivum]
TraesCS2D02G182700	1.15531230408903	0.562824013298643	0.0401010868522335	0.785827556811316	Up	8.97	2.63	11.81	17.99	8.2	23.58	GO:0003674,molecular_function; GO:0003824,catalytic activity; GO:0005575,cellular_component; GO:0005622,intracellular anatomical structure; GO:0005623,obsolete cell; GO:0005737,cytoplasm; GO:0005829,cytosol; GO:0006081,cellular aldehyde metabolic process; GO:0006098,pentose-phosphate shunt; GO:0006139,nucleobase-containing compound metabolic process; GO:0006725,cellular aromatic compound metaboli…	PGLS, pgl, devB; 6-phosphogluconolactonase [EC:3.1.1.31]; K01057;	XP_044331189.1 probable 6-phosphogluconolactonase 2 [Triticum aestivum]
TraesCS2D02G183400	2.20005153980029	0.881289635326545	0.0125460999853368	0.452074422763339	Up	0.05	0.14	0.18	0.17	0.7	0.82	--	--	XP_020182044.1 protein LONGIFOLIA 1 [Aegilops tauschii subsp. strangulata]
TraesCS2D02G201100	1.35620663853271	0.642873473738915	0.0348927226621104	0.747237237693634	Up	0.59	0.14	0.97	1.48	1.17	1.46	--	--	XP_020163462.1 coniferyl alcohol acyltransferase-like [Aegilops tauschii subsp. strangulata]
TraesCS2D02G202200	-1.31876	0.52854835705241	0.012593699874011	0.452791521643237	Down	9.4	3.12	12.55	2.94	4	2.29	GO:0005575,cellular_component; GO:0005622,intracellular anatomical structure; GO:0005623,obsolete cell; GO:0005856,cytoskeleton; GO:0043226,organelle; GO:0043228,non-membrane-bounded organelle; GO:0043229,intracellular organelle; GO:0043232,intracellular non-membrane-bounded organelle; GO:0044424,obsolete intracellular part; GO:0044464,obsolete cell part;	TUBA; tubulin alpha; K07374;	XP_020152086.1 tubulin alpha-1 chain [Aegilops tauschii subsp. strangulata]
TraesCS2D02G206400	1.03814900882392	0.468150787977517	0.0265853511206456	0.658733131308305	Up	2.5	3.08	1.97	3.58	6.66	5.32	--	--	XP_044331429.1 zinc finger AN1 and C2H2 domain-containing stress-associated protein 16-like [Triticum aestivum]
TraesCS2D02G206900	1.65212508309969	0.631581453043713	0.00890045183151417	0.379730553760636	Up	1.09	1.97	0.73	2.32	5.46	4.45	GO:0001101,response to acid chemical; GO:0005575,cellular_component; GO:0005623,obsolete cell; GO:0005886,plasma membrane; GO:0007154,cell communication; GO:0007165,signal transduction; GO:0008150,biological_process; GO:0009719,response to endogenous stimulus; GO:0009725,response to hormone; GO:0009737,response to abscisic acid; GO:0009738,abscisic acid-activated signaling pathway; GO:0009755,hor…	--	XP_044331432.1 remorin 4.1-like [Triticum aestivum]
TraesCS2D02G211000	1.23846780346076	0.4249390609696	0.00356304713584298	0.223446796149457	Up	9.01	5.6	6.78	11.96	23	13.99	GO:0001101,response to acid chemical; GO:0006950,response to stress; GO:0006970,response to osmotic stress; GO:0008150,biological_process; GO:0009605,response to external stimulus; GO:0009607,response to biotic stimulus; GO:0009611,response to wounding; GO:0009617,response to bacterium; GO:0009628,response to abiotic stimulus; GO:0009651,response to salt stress; GO:0009719,response to endogenous …	--	XP_020146640.1 F-box protein SKIP27 [Aegilops tauschii subsp. strangulata]
TraesCS2D02G212300	-1.47677	0.511222184788451	0.00386836132235183	0.231754991578937	Down	19.84	14.11	21.13	8.85	3.32	7.23	--	--	XP_020150791.1 uncharacterized protein LOC109735993 [Aegilops tauschii subsp. strangulata]
TraesCS2D02G220600	-3.73299	1.73327030447953	0.0312615922742492	1	Down	0.66	0.25	0.89	0	0.11	0	--	--	XP_020197563.1 uncharacterized protein LOC109783367 [Aegilops tauschii subsp. strangulata]
TraesCS2D02G228900	1.59655887577985	0.806199948040051	0.0476641014749897	0.850885968024333	Up	0.16	0.24	0.27	0.65	0.84	0.49	--	--	XP_044331714.1 uncharacterized protein LOC123052550 isoform X3 [Triticum aestivum]
TraesCS2D02G230600	-1.53898	0.716938977597817	0.0318248771845743	0.718896269925706	Down	0.52	0.7	0.47	0.09	0.29	0.2	GO:0000109,nucleotide-excision repair complex; GO:0000166,nucleotide binding; GO:0000720,pyrimidine dimer repair by nucleotide-excision repair; GO:0003674,molecular_function; GO:0003676,nucleic acid binding; GO:0003677,DNA binding; GO:0003678,DNA helicase activity; GO:0003824,catalytic activity; GO:0004386,helicase activity; GO:0004842,ubiquitin-protein transferase activity; GO:0005488,binding; G…	--	XP_020174356.1 DNA repair protein RAD16 [Aegilops tauschii subsp. strangulata]
TraesCS2D02G232800	-2.00728	0.757496173048675	0.00805177086324765	0.360280013599022	Down	2.2	1.43	1.1	0.28	0.35	0.57	GO:0000003,reproduction; GO:0003006,developmental process involved in reproduction; GO:0003674,molecular_function; GO:0003676,nucleic acid binding; GO:0003677,DNA binding; GO:0003700,DNA-binding transcription factor activity; GO:0005488,binding; GO:0005575,cellular_component; GO:0005622,intracellular anatomical structure; GO:0005623,obsolete cell; GO:0005634,nucleus; GO:0006355,regulation of DNA-…	--	XP_044331777.1 squamosa promoter-binding-like protein 13 [Triticum aestivum]
ENSRNA050017633	1.71242966194294	0.642078893766917	0.00765298091408145	0.351084973814283	Up	1.02	3.45	5.65	12.13	11.37	7.8	--	--	--
TraesCS2D02G248800	2.15023864748061	0.734071341066633	0.00339840336839845	0.216681613692105	Up	1.15	1.79	1.99	2.83	2.99	17.3	--	--	XP_020172620.1 myb-like protein X [Aegilops tauschii subsp. strangulata]
TraesCS2D02G249300	-2.85203	1.18113544904447	0.0157503715834502	0.506034143377258	Down	1.21	1.12	0.02	0.12	0.13	0.09	--	--	KAF7015865.1 hypothetical protein CFC21_029589 [Triticum aestivum]
TraesCS2D02G250300	1.93776	0.380188998056657	3.45385226470051e-07	0.000252806520765937	Up	1.43	1.91	2.51	7.03	6.5	8.37	--	--	XP_020177389.1 uncharacterized protein LOC109762915 [Aegilops tauschii subsp. strangulata]
TraesCS2D02G252400	1.09239718078004	0.526938797006815	0.0381629103259694	0.768465788077579	Up	5.04	10.49	3.93	12.81	11.75	19.29	GO:0003674,molecular_function; GO:0005215,transporter activity; GO:0005351,carbohydrate:proton symporter activity; GO:0005355,glucose transmembrane transporter activity; GO:0005365,myo-inositol transmembrane transporter activity; GO:0005366,myo-inositol:proton symporter activity; GO:0005402,carbohydrate:cation symporter activity; GO:0005575,cellular_component; GO:0005623,obsolete cell; GO:0005886…	--	XP_020147502.1 probable inositol transporter 2 [Aegilops tauschii subsp. strangulata]
TraesCS2D02G260200	1.33534250013674	0.536714165598256	0.0128465310503656	0.458520181398092	Up	5.05	6.04	12.94	21.38	24.45	10.07	--	--	XP_044328153.1 uncharacterized protein LOC123049272 [Triticum aestivum]
TraesCS2D02G264200	1.39960511303207	0.38502943049811	0.000277915859045933	0.0420656532205913	Up	4.57	5.52	5.13	15.31	7.94	17.17	GO:0003674,molecular_function; GO:0005215,transporter activity; GO:0005351,carbohydrate:proton symporter activity; GO:0005355,glucose transmembrane transporter activity; GO:0005402,carbohydrate:cation symporter activity; GO:0005575,cellular_component; GO:0005622,intracellular anatomical structure; GO:0005623,obsolete cell; GO:0005634,nucleus; GO:0005737,cytoplasm; GO:0005773,vacuole; GO:0005886,p…	--	XP_037477337.1 sugar transport protein MST3 [Triticum dicoccoides]
TraesCS2D02G266500	-2.34304	0.81863059778578	0.00420780392242921	0.241916661383178	Down	36.28	7.78	34.79	6.92	0.68	7.39	--	--	XP_020152666.1 uncharacterized protein LOC109737965 [Aegilops tauschii subsp. strangulata]
TraesCS2D02G267400	-1.34908	0.664698109808356	0.0423959822274173	0.811662427878781	Down	5.02	1.41	8.69	1.78	0.96	2.87	GO:0003333,amino acid transmembrane transport; GO:0003674,molecular_function; GO:0005215,transporter activity; GO:0005342,organic acid transmembrane transporter activity; GO:0005575,cellular_component; GO:0005623,obsolete cell; GO:0005886,plasma membrane; GO:0006810,transport; GO:0006811,ion transport; GO:0006812,cation transport; GO:0006820,anion transport; GO:0006855,xenobiotic transmembrane tr…	--	XP_020185757.1 probable proline transporter 2 [Aegilops tauschii subsp. strangulata]
TraesCS2D02G272800	5.74017808573704	2.13620599796854	0.00720774975867079	0.337930454985635	Up	0.1	0.45	0.05	12.97	0	23.36	--	UGT85A23_24; 7-deoxyloganetin glucosyltransferase [EC:2.4.1.324]; K21374;	XP_020176414.1 7-deoxyloganetin glucosyltransferase isoform X1 [Aegilops tauschii subsp. strangulata]
TraesCS2D02G276000	-1.55123	0.608760429935084	0.0108288428053425	0.419816817108417	Down	18.85	47.2	34.35	8.24	5.14	23.04	GO:0000413,protein peptidyl-prolyl isomerization; GO:0003674,molecular_function; GO:0003755,peptidyl-prolyl cis-trans isomerase activity; GO:0003824,catalytic activity; GO:0005488,binding; GO:0005527,macrolide binding; GO:0005528,FK506 binding; GO:0005575,cellular_component; GO:0005622,intracellular anatomical structure; GO:0005623,obsolete cell; GO:0005737,cytoplasm; GO:0005773,vacuole; GO:00064…	E5.2.1.8; peptidylprolyl isomerase [EC:5.2.1.8]; K01802; FKBP4_5; FK506-binding protein 4/5 [EC:5.2.1.8]; K09571;	XP_020158971.1 70 kDa peptidyl-prolyl isomerase [Aegilops tauschii subsp. strangulata]
TraesCS2D02G293400	-1.91177	0.638860039114708	0.00276726498592938	0.192164792825692	Down	2.71	2.63	2.72	0.67	0.5	0.96	GO:0000028,ribosomal small subunit assembly; GO:0000462,maturation of SSU-rRNA from tricistronic rRNA transcript (SSU-rRNA, 5.8S rRNA, LSU-rRNA); GO:0003674,molecular_function; GO:0003676,nucleic acid binding; GO:0003723,RNA binding; GO:0003729,mRNA binding; GO:0003735,structural constituent of ribosome; GO:0005198,structural molecule activity; GO:0005488,binding; GO:0005575,cellular_component; G…	RP-S14e, RPS14; small subunit ribosomal protein S14e; K02955;	XP_020182896.1 40S ribosomal protein S14 isoform X2 [Aegilops tauschii subsp. strangulata]
TraesCS2D02G297100	-1.77477	0.527863064767863	0.000773325292303214	0.0847590052043765	Down	1.88	0.88	2.33	0.34	0.61	0.46	GO:0003674,molecular_function; GO:0003824,catalytic activity; GO:0004672,protein kinase activity; GO:0004674,protein serine/threonine kinase activity; GO:0005488,binding; GO:0005515,protein binding; GO:0005516,calmodulin binding; GO:0005575,cellular_component; GO:0005623,obsolete cell; GO:0005886,plasma membrane; GO:0006468,protein phosphorylation; GO:0006793,phosphorus metabolic process; GO:0006…	--	XP_044332665.1 G-type lectin S-receptor-like serine/threonine-protein kinase At2g19130 [Triticum aestivum]
TraesCS2D02G310800	-1.48634	0.653238863115559	0.0228859435952487	0.607990010755465	Down	1.94	2.18	2.19	0.79	0.62	0.81	--	H2B; histone H2B; K11252;	XP_044966649.1 histone H2B.1-like [Hordeum vulgare subsp. vulgare]
TraesCS2D02G313200	2.01491187355544	0.848075429438022	0.0175079149462695	0.534184898417517	Up	0.11	0.6	0.64	1.4	2.29	1.55	--	--	KAF7016701.1 hypothetical protein CFC21_030242 [Triticum aestivum]
TraesCS2D02G313700	-1.81481	0.801613511338365	0.0235772299037741	0.618646833446221	Down	37.62	36.22	281.43	41.84	10.85	38.02	--	DMAS1; 3''-deamino-3''-oxonicotianamine reductase [EC:1.1.1.285]; K22374;	KAF7009389.1 hypothetical protein CFC21_023929 [Triticum aestivum]
TraesCS2D02G317000	3.22400283038311	1.45856766191999	0.027078133077416	1	Up	0	0.06	0.05	0.29	0.22	0.53	--	UGT85A23_24; 7-deoxyloganetin glucosyltransferase [EC:2.4.1.324]; K21374;	XP_044332882.1 7-deoxyloganetin glucosyltransferase-like [Triticum aestivum]
TraesCS2D02G322200	1.0762710555673	0.473863402756286	0.0231307243594039	0.612510602776241	Up	1.89	2.4	1.7	5.55	2.6	4.55	GO:0003674,molecular_function; GO:0003824,catalytic activity; GO:0004034,aldose 1-epimerase activity; GO:0005975,carbohydrate metabolic process; GO:0005996,monosaccharide metabolic process; GO:0006006,glucose metabolic process; GO:0006012,galactose metabolic process; GO:0008150,biological_process; GO:0008152,metabolic process; GO:0009056,catabolic process; GO:0016052,carbohydrate catabolic proces…	galM, GALM; aldose 1-epimerase [EC:5.1.3.3]; K01785;	XP_020146554.1 galactose mutarotase [Aegilops tauschii subsp. strangulata]
TraesCS2D02G324400	-3.69584	1.87531792767451	0.0487488133572045	1	Down	0.07	0.39	0.62	0	0.07	0	--	SLC32A, VGAT; solute carrier family 32 (vesicular inhibitory amino acid transporter); K15015;	XP_020168409.1 amino acid transporter AVT1I [Aegilops tauschii subsp. strangulata]
TraesCS2D02G329900	2.05211464824695	0.61641004897381	0.000871149592203782	0.0916782127709564	Up	1.31	0.84	0.94	5.64	1.92	5.23	--	--	XP_020149025.1 disease resistance protein RGA5 [Aegilops tauschii subsp. strangulata]
TraesCS2D02G339900	2.93819420113686	0.835722930182038	0.000438511103056163	0.0576542171715208	Up	1.14	7.35	1.08	24.42	35.13	18.47	GO:0000151,ubiquitin ligase complex; GO:0000302,response to reactive oxygen species; GO:0001101,response to acid chemical; GO:0003674,molecular_function; GO:0005488,binding; GO:0005515,protein binding; GO:0005516,calmodulin binding; GO:0005575,cellular_component; GO:0005622,intracellular anatomical structure; GO:0005623,obsolete cell; GO:0005634,nucleus; GO:0005737,cytoplasm; GO:0006355,regulatio…	SPOP; speckle-type POZ protein; K10523;	XP_044333126.1 BTB/POZ and TAZ domain-containing protein 2-like [Triticum aestivum]
TraesCS2D02G347700	1.13770557453315	0.523152066658817	0.0296516337956646	0.69528398190717	Up	2.83	4.37	2.95	3.99	10.74	7.68	--	--	XP_020151754.1 histidine protein methyltransferase 1 homolog [Aegilops tauschii subsp. strangulata]
TraesCS2D02G364500	-5.05091	2.24994144743117	0.0247740819302827	0.636097252326174	Down	0.19	0	4.19	0	0	0.11	--	PXG; peroxygenase [EC:1.11.2.3]; K17991;	XP_044328433.1 peroxygenase-like [Triticum aestivum]
TraesCS2D02G364600	-2.96812	1.36182453019264	0.0292934456919638	0.691353233313501	Down	4.02	0.1	46.97	1.03	0.61	4.29	--	PXG; peroxygenase [EC:1.11.2.3]; K17991;	XP_020156811.1 peroxygenase [Aegilops tauschii subsp. strangulata]
TraesCS2D02G377200	-4.1871	1.01425596862769	3.65539290829417e-05	0.00984967712173925	Down	37.52	13.93	1.12	1.6	0.39	0.97	--	PAL; phenylalanine ammonia-lyase [EC:4.3.1.24]; K10775;	XP_020181748.1 phenylalanine ammonia-lyase [Aegilops tauschii subsp. strangulata]
TraesCS2D02G377500	-3.76736	0.967103136921064	9.79941133073747e-05	0.0197766638300698	Down	5.9	2.32	0.55	0.1	0.41	0.14	--	PAL; phenylalanine ammonia-lyase [EC:4.3.1.24]; K10775;	XP_044333552.1 phenylalanine ammonia-lyase-like [Triticum aestivum]
TraesCS2D02G377600	-2.41992	0.85359724947912	0.0045830405654843	0.255987348942956	Down	13.13	6.42	2.35	1.01	2.58	0.4	--	PAL; phenylalanine ammonia-lyase [EC:4.3.1.24]; K10775;	XP_044333553.1 phenylalanine ammonia-lyase-like [Triticum aestivum]
TraesCS2D02G379000	-2.30347	0.731419238210016	0.00163653349416832	0.138332274552343	Down	11.52	3.42	2.4	1.63	0.8	1.06	GO:0001505,regulation of neurotransmitter levels; GO:0003674,molecular_function; GO:0003824,catalytic activity; GO:0004793,threonine aldolase activity; GO:0005575,cellular_component; GO:0005622,intracellular anatomical structure; GO:0005623,obsolete cell; GO:0005737,cytoplasm; GO:0005829,cytosol; GO:0006082,organic acid metabolic process; GO:0006520,cellular amino acid metabolic process; GO:00065…	ltaE; threonine aldolase [EC:4.1.2.48]; K01620;	XP_020173636.1 probable low-specificity L-threonine aldolase 1 [Aegilops tauschii subsp. strangulata]
TraesCS2D02G381000	1.60657471582793	0.552312400696698	0.00362801226618538	0.223892938104076	Up	3.95	9.73	5.42	13.95	28.73	15.96	GO:0003674,molecular_function; GO:0003824,catalytic activity; GO:0004553,hydrolase activity, hydrolyzing O-glycosyl compounds; GO:0008150,biological_process; GO:0008152,metabolic process; GO:0008422,beta-glucosidase activity; GO:0015926,glucosidase activity; GO:0016787,hydrolase activity; GO:0016798,hydrolase activity, acting on glycosyl bonds; GO:0071704,organic substance metabolic process; GO:1…	bglB; beta-glucosidase [EC:3.2.1.21]; K05350;	XP_020182872.1 beta-glucosidase 16 [Aegilops tauschii subsp. strangulata]
TraesCS2D02G383200	-1.15305	0.353489237092101	0.00110664731808467	0.108325531190001	Down	49	40	49	27.3	15.09	18.08	GO:0005575,cellular_component; GO:0005622,intracellular anatomical structure; GO:0005623,obsolete cell; GO:0005634,nucleus; GO:0008150,biological_process; GO:0010029,regulation of seed germination; GO:0043226,organelle; GO:0043227,membrane-bounded organelle; GO:0043229,intracellular organelle; GO:0043231,intracellular membrane-bounded organelle; GO:0044424,obsolete intracellular part; GO:0044464,…	SAUR; SAUR family protein; K14488;	XP_020167173.1 auxin-responsive protein SAUR50 [Aegilops tauschii subsp. strangulata]
TraesCS2D02G384600	1.62312141464584	0.503874397210463	0.00127618607679521	0.119851257703844	Up	6.01	2.53	6.73	20.53	7.13	17.43	GO:0005575,cellular_component; GO:0005622,intracellular anatomical structure; GO:0005623,obsolete cell; GO:0005737,cytoplasm; GO:0005773,vacuole; GO:0005776,autophagosome; GO:0006914,autophagy; GO:0008150,biological_process; GO:0008152,metabolic process; GO:0009056,catabolic process; GO:0009987,cellular process; GO:0043226,organelle; GO:0043227,membrane-bounded organelle; GO:0043229,intracellular…	ATG13; autophagy-related protein 13; K08331;	KAF7017549.1 hypothetical protein CFC21_030974 [Triticum aestivum]
TraesCS2D02G386300	2.36478828905372	1.09866022004953	0.0313635694966846	0.711424982278867	Up	0.22	0.08	0.15	0.24	1.19	0.81	GO:0000988,obsolete transcription factor activity, protein binding; GO:0000989,obsolete transcription factor activity, transcription factor binding; GO:0003674,molecular_function; GO:0003676,nucleic acid binding; GO:0003677,DNA binding; GO:0003700,DNA-binding transcription factor activity; GO:0005488,binding; GO:0005575,cellular_component; GO:0005622,intracellular anatomical structure; GO:0005623…	--	XP_044333644.1 B-box zinc finger protein 20-like isoform X3 [Triticum aestivum]
TraesCS2D02G388800	-1.12316	0.489706422615194	0.0218174802067888	0.594175867851257	Down	2.46	1.44	5.1	1.16	0.91	1.85	GO:0000166,nucleotide binding; GO:0003674,molecular_function; GO:0003824,catalytic activity; GO:0004352,glutamate dehydrogenase (NAD+) activity; GO:0004353,glutamate dehydrogenase [NAD(P)+] activity; GO:0005488,binding; GO:0005507,copper ion binding; GO:0005524,ATP binding; GO:0005575,cellular_component; GO:0005622,intracellular anatomical structure; GO:0005623,obsolete cell; GO:0005737,cytoplasm…	GLUD1_2, gdhA; glutamate dehydrogenase (NAD(P)+) [EC:1.4.1.3]; K00261;	XP_020180035.1 glutamate dehydrogenase 2, mitochondrial [Aegilops tauschii subsp. strangulata]
TraesCS2D02G391600	1.02980674075674	0.509770056228573	0.0433688963947116	0.818335532163545	Up	1.42	1.37	3.06	2.15	4.51	4.83	GO:0005575,cellular_component; GO:0005618,cell wall; GO:0005623,obsolete cell; GO:0016020,membrane; GO:0030312,external encapsulating structure; GO:0044464,obsolete cell part; GO:0071944,cell periphery;	--	XP_020162651.1 expansin-A10 [Aegilops tauschii subsp. strangulata]
TraesCS2D02G391700	2.56904928312071	0.487541387754078	1.36872407557846e-07	0.000124448821227674	Up	9.21	13.21	9.71	92.31	55.62	39.32	--	--	XP_020162654.1 uncharacterized protein LOC109748010 [Aegilops tauschii subsp. strangulata]
TraesCS2D02G392800	2.62825385455933	0.829252893056353	0.00152741503459824	0.134240072960094	Up	0.63	0.64	0.7	7.25	0.71	4.02	--	--	XP_020174579.1 flavanone 3-dioxygenase 2 [Aegilops tauschii subsp. strangulata]
TraesCS2D02G393400	-1.04419	0.403644015008244	0.00968444941390213	0.397435216491359	Down	18.96	29.31	30.63	16.36	8.96	12.39	--	--	XP_020174299.1 brassinosteroid-responsive RING protein 1 [Aegilops tauschii subsp. strangulata]
TraesCS2D02G394200	1.17158490261465	0.489688137138859	0.0167334661506425	0.520888295667638	Up	0.77	1.72	1.15	2.33	2.84	3.09	GO:0003674,molecular_function; GO:0003824,catalytic activity; GO:0006082,organic acid metabolic process; GO:0006520,cellular amino acid metabolic process; GO:0006807,nitrogen compound metabolic process; GO:0008150,biological_process; GO:0008152,metabolic process; GO:0008652,cellular amino acid biosynthetic process; GO:0009058,biosynthetic process; GO:0009692,ethylene metabolic process; GO:0009693…	ACS; 1-aminocyclopropane-1-carboxylate synthase [EC:4.4.1.14]; K01762; ACS1_2_6; 1-aminocyclopropane-1-carboxylate synthase 1/2/6 [EC:4.4.1.14]; K20772;	XP_044333732.1 1-aminocyclopropane-1-carboxylate synthase [Triticum aestivum]
TraesCS2D02G396500	-1.33754	0.635116026287426	0.0352061933346956	0.748561546997183	Down	3.69	1.84	5.78	0.98	2.43	0.64	GO:0003674,molecular_function; GO:0005488,binding; GO:0005507,copper ion binding; GO:0005575,cellular_component; GO:0005622,intracellular anatomical structure; GO:0005623,obsolete cell; GO:0005737,cytoplasm; GO:0006873,cellular ion homeostasis; GO:0006875,cellular metal ion homeostasis; GO:0006878,cellular copper ion homeostasis; GO:0008047,enzyme activator activity; GO:0008150,biological_process…	CCS; copper chaperone for superoxide dismutase; K04569;	XP_020189680.1 copper chaperone for superoxide dismutase, chloroplastic [Aegilops tauschii subsp. strangulata]
TraesCS2D02G397700	2.48040346598814	0.747692064785904	0.000908551669498882	0.0951033818333814	Up	0.46	1.16	0.52	7.27	1.95	2.76	GO:0003674,molecular_function; GO:0005488,binding; GO:0030246,carbohydrate binding;	--	XP_020187178.1 F-box protein PP2-A13 [Aegilops tauschii subsp. strangulata]
TraesCS2D02G403800	2.75837026908418	1.04961795305117	0.00858947008413263	0.374165957452874	Up	13.57	2.09	47.82	234.79	12.01	132.9	GO:0003674,molecular_function; GO:0003824,catalytic activity; GO:0004175,endopeptidase activity; GO:0005488,binding; GO:0005575,cellular_component; GO:0005622,intracellular anatomical structure; GO:0005623,obsolete cell; GO:0005634,nucleus; GO:0005737,cytoplasm; GO:0005829,cytosol; GO:0006508,proteolysis; GO:0006807,nitrogen compound metabolic process; GO:0008150,biological_process; GO:0008152,me…	PREP; prolyl oligopeptidase [EC:3.4.21.26]; K01322;	XP_044333832.1 prolyl endopeptidase-like [Triticum aestivum]
TraesCS2D02G414200	2.41113380769891	1.21764009966983	0.0476844839158347	0.850885968024333	Up	0.43	0.24	0.38	0.12	4.57	0.48	GO:0005575,cellular_component; GO:0005622,intracellular anatomical structure; GO:0005623,obsolete cell; GO:0005737,cytoplasm; GO:0005829,cytosol; GO:0006950,response to stress; GO:0008150,biological_process; GO:0009611,response to wounding; GO:0044424,obsolete intracellular part; GO:0044444,obsolete cytoplasmic part; GO:0044464,obsolete cell part; GO:0050896,response to stimulus;	--	XP_020196924.1 nudix hydrolase 8 [Aegilops tauschii subsp. strangulata]
TraesCS2D02G415700	2.74027849797169	0.707770454594055	0.000108076649916315	0.021200747954184	Up	0.15	0.06	0.1	0.73	0.45	0.92	--	--	XP_044333933.1 probable LRR receptor-like serine/threonine-protein kinase At1g56140 isoform X2 [Triticum aestivum]
TraesCS2D02G423500	-1.46401	0.508281814127667	0.00397279295832604	0.235213453582176	Down	43.92	33.01	23	11.88	16.66	6.91	--	E4.2.3.19; ent-kaurene synthase [EC:4.2.3.19]; K04121; K15793; acyclic sesquiterpene synthase [EC:4.2.3.49 4.2.3.47 3.1.7.6]; K15793;	XP_020197947.1 acyclic sesquiterpene synthase isoform X2 [Aegilops tauschii subsp. strangulata]
TraesCS2D02G431500	4.31369086359157	1.3662415984636	0.00159214939355692	0.137054780530599	Up	0.36	0.16	0.79	1.09	0.15	25.55	--	E2.4.1.207; xyloglucan:xyloglucosyl transferase [EC:2.4.1.207]; K08235;	XP_044334092.1 putative xyloglucan endotransglucosylase/hydrolase protein 13 [Triticum aestivum]
TraesCS2D02G432300	-1.11029	0.56072518490255	0.0476926832108785	0.850885968024333	Down	1.83	2.28	1.51	0.79	1.01	0.8	--	--	KAF7018120.1 hypothetical protein CFC21_031439 [Triticum aestivum]
TraesCS2D02G437600	-1.07891	0.51372400195922	0.0357129797925467	0.753725160470983	Down	5.01	2.42	9.98	2.84	2.08	2.76	GO:0003674,molecular_function; GO:0003700,DNA-binding transcription factor activity; GO:0005575,cellular_component; GO:0005622,intracellular anatomical structure; GO:0005623,obsolete cell; GO:0005634,nucleus; GO:0006355,regulation of DNA-templated transcription; GO:0008150,biological_process; GO:0009888,tissue development; GO:0009889,regulation of biosynthetic process; GO:0009891,positive regulat…	--	XP_044334132.1 myb family transcription factor PHL11-like [Triticum aestivum]
TraesCS2D02G441200	1.66768846451319	0.699404460720998	0.0171051043529902	0.527791199589862	Up	2.15	2.42	1.35	3.82	8.82	6	--	--	KAF7018211.1 hypothetical protein CFC21_031522 [Triticum aestivum]
TraesCS2D02G442500	-1.40597	0.66364740965547	0.0341280647811469	0.739582158609026	Down	54.15	12.01	25.47	6.99	18.44	7.24	--	--	XP_020152023.1 late embryogenesis abundant protein At5g17165 [Aegilops tauschii subsp. strangulata]
TraesCS2D02G452900	1.52021840854815	0.685261288063586	0.026524115068494	0.657951000037439	Up	9.32	1.65	2.81	6.71	15.49	16.97	GO:0000003,reproduction; GO:0001558,regulation of cell growth; GO:0003674,molecular_function; GO:0003824,catalytic activity; GO:0004672,protein kinase activity; GO:0005575,cellular_component; GO:0005618,cell wall; GO:0005623,obsolete cell; GO:0005886,plasma membrane; GO:0005911,cell-cell junction; GO:0006468,protein phosphorylation; GO:0006793,phosphorus metabolic process; GO:0006796,phosphate-co…	--	XP_044334258.1 receptor-like protein kinase FERONIA [Triticum aestivum]
TraesCS2D02G453300	-1.92168	0.796063533846121	0.0157793580775995	0.506034143377258	Down	5.41	1.45	16.69	1.83	1.98	1.73	--	--	XP_044328785.1 FCS-Like Zinc finger 1-like [Triticum aestivum]
TraesCS2D02G455000	-1.67965	0.49137198244298	0.000630174805405425	0.0737575241811156	Down	20.63	10.47	30.55	8.87	3.8	5.36	--	--	XP_020179883.1 FCS-Like Zinc finger 1 [Aegilops tauschii subsp. strangulata]
TraesCS2D02G457400	-1.91096	0.891750668329007	0.0321189369121342	0.722212189412184	Down	1.05	0.2	1.27	0.32	0.07	0.24	GO:0002376,immune system process; GO:0003674,molecular_function; GO:0003824,catalytic activity; GO:0004672,protein kinase activity; GO:0004674,protein serine/threonine kinase activity; GO:0004675,transmembrane receptor protein serine/threonine kinase activity; GO:0004888,transmembrane signaling receptor activity; GO:0005488,binding; GO:0005515,protein binding; GO:0005575,cellular_component; GO:00…	--	KAF7018385.1 hypothetical protein CFC21_031684 [Triticum aestivum]
TraesCS2D02G460800	-1.02776	0.512160506665907	0.0447794028018806	0.828620744953771	Down	14.59	18.07	13.75	10.42	6.72	5.31	--	--	XP_044328825.1 protein app1-like [Triticum aestivum]
TraesCS2D02G488500	3.31241960820928	1.26725973715577	0.00895298329487501	0.380800740471783	Up	0.09	0.05	0.56	4.95	0.14	1.09	GO:0003674,molecular_function; GO:0003700,DNA-binding transcription factor activity; GO:0005575,cellular_component; GO:0005622,intracellular anatomical structure; GO:0005623,obsolete cell; GO:0005634,nucleus; GO:0006355,regulation of DNA-templated transcription; GO:0008150,biological_process; GO:0009888,tissue development; GO:0009889,regulation of biosynthetic process; GO:0009891,positive regulat…	--	KAF7018734.1 hypothetical protein CFC21_031990 [Triticum aestivum]
TraesCS2D02G489200	3.45351230802224	0.875149006292307	7.94015628112471e-05	0.0171538856468122	Up	1.49	7.91	3.66	103.44	12.33	29.87	--	INV, sacA; beta-fructofuranosidase [EC:3.2.1.26]; K01193;	XP_020165231.1 fructan 6-exohydrolase isoform X2 [Aegilops tauschii subsp. strangulata]
TraesCS2D02G489700	1.96127151929749	0.950270068971802	0.0390262882290077	0.775973253571522	Up	1.17	1.72	0.37	9.16	1.05	2.76	GO:0001101,response to acid chemical; GO:0002218,activation of innate immune response; GO:0002252,immune effector process; GO:0002253,activation of immune response; GO:0002376,immune system process; GO:0002682,regulation of immune system process; GO:0002684,positive regulation of immune system process; GO:0003674,molecular_function; GO:0003700,DNA-binding transcription factor activity; GO:0006355…	--	XP_044328979.1 WRKY DNA-binding transcription factor 70-like [Triticum aestivum]
TraesCS2D02G491700	1.6732815576525	0.66380205603618	0.0117103753209412	0.434961846187186	Up	2.23	1.57	4.74	15.54	3.02	6.66	--	--	XP_044334567.1 uncharacterized protein LOC123054786 [Triticum aestivum]
TraesCS2D02G493500	2.1316415674928	0.897923104271098	0.0175980303686947	0.534509752685145	Up	45.45	23.02	134.6	599.38	44.35	143.5	--	E3.3.1.1, ahcY; adenosylhomocysteinase [EC:3.3.1.1]; K01251;	XP_020185059.1 adenosylhomocysteinase [Aegilops tauschii subsp. strangulata]
TraesCS2D02G504400	-3.35678	1.3990365371662	0.0164240667000848	0.517980555590051	Down	0.3	0.17	1.97	0.06	0	0.17	GO:0003674,molecular_function; GO:0003824,catalytic activity; GO:0004672,protein kinase activity; GO:0004674,protein serine/threonine kinase activity; GO:0005488,binding; GO:0005515,protein binding; GO:0005516,calmodulin binding; GO:0005575,cellular_component; GO:0005623,obsolete cell; GO:0005886,plasma membrane; GO:0006468,protein phosphorylation; GO:0006793,phosphorus metabolic process; GO:0006…	IRAK4; interleukin-1 receptor-associated kinase 4 [EC:2.7.11.1]; K04733;	XP_044329056.1 G-type lectin S-receptor-like serine/threonine-protein kinase SD2-5 [Triticum aestivum]
TraesCS2D02G509205	1.62393776634865	0.765556324755296	0.0339006144253503	0.738901340292608	Up	0.2	0.14	0.16	0.4	0.5	0.63	--	--	XP_044334711.1 wall-associated receptor kinase-like 8 [Triticum aestivum]
TraesCS2D02G511300	3.48630293413164	1.55760168207851	0.0252047161567083	1	Up	0.03	0	0.03	0.36	0.06	0.19	--	--	KAF7019011.1 hypothetical protein CFC21_032241 [Triticum aestivum]
TraesCS2D02G511800	-3.80199	0.910037681537676	2.94299194322633e-05	0.00851163435879998	Down	5.19	0.59	9.5	0.36	0.27	0.37	--	--	XP_044334720.1 probable isoaspartyl peptidase/L-asparaginase 2 [Triticum aestivum]
TraesCS2D02G514500	4.04965467836318	2.0491489858279	0.048125143914601	1	Up	0	0	0.26	2.42	0	1.6	--	--	KAF7019055.1 hypothetical protein CFC21_032280 [Triticum aestivum]
TraesCS2D02G515000	7.91625263657252	3.09165779508767	0.0104515548319331	0.412219385053321	Up	0	0	0.29	43.55	0	18.74	--	--	XP_020161607.1 uncharacterized protein LOC109746922 [Aegilops tauschii subsp. strangulata]
TraesCS2D02G515200	6.36510807527332	1.3784001098131	3.87921885223326e-06	0.00168354665249886	Up	0.3	0	0.3	31.58	3.36	12.95	--	--	XP_020161608.1 uncharacterized protein LOC109746923 [Aegilops tauschii subsp. strangulata]
TraesCS2D02G515400	5.59194345310719	1.69849634217769	0.000993748885943072	0.100483379619658	Up	0	0.14	0.12	10.73	0.38	0.55	--	--	KAF7019064.1 hypothetical protein CFC21_032288 [Triticum aestivum]
TraesCS2D02G518100	-2.21985	0.95392439619458	0.0199615992755858	0.569149296554652	Down	0.45	0.7	3.62	0.43	0.29	0.19	--	--	XP_044334757.1 uncharacterized vacuolar membrane protein YML018C-like [Triticum aestivum]
TraesCS2D02G522500	3.49886112348223	1.24488746964288	0.00494516390437489	0.270062119192037	Up	1.08	1.44	0	23.29	1.92	4.29	--	--	XP_020169431.1 norbelladine synthase [Aegilops tauschii subsp. strangulata]
TraesCS2D02G530600	-3.61118	1.15829992412286	0.00182297590278842	0.147678758454398	Down	7.37	0.86	0.92	0.56	0.1	0.06	GO:0005575,cellular_component; GO:0005622,intracellular anatomical structure; GO:0005623,obsolete cell; GO:0005737,cytoplasm; GO:0044424,obsolete intracellular part; GO:0044464,obsolete cell part;	CHS; chalcone synthase [EC:2.3.1.74]; K00660; E2.3.1.159; acridone synthase [EC:2.3.1.159]; K12644; ST; stilbene synthase [EC:2.3.1.95]; K13232;	KAF7019254.1 hypothetical protein CFC21_032449 [Triticum aestivum]
TraesCS2D02G547200	-1.8709	0.818531177087035	0.022272875594899	0.600486031912833	Down	0.68	0.47	1.26	0.23	0.27	0.12	--	--	KAF7019453.1 hypothetical protein CFC21_032627 [Triticum aestivum]
TraesCS2D02G549300	-1.0274	0.523162450405005	0.0495509697092968	0.863744639688774	Down	8.64	5.97	26.45	4.8	6.18	7.64	GO:0003674,molecular_function; GO:0003824,catalytic activity; GO:0005575,cellular_component; GO:0005622,intracellular anatomical structure; GO:0005623,obsolete cell; GO:0005737,cytoplasm; GO:0005777,peroxisome; GO:0006576,cellular biogenic amine metabolic process; GO:0006595,polyamine metabolic process; GO:0006598,polyamine catabolic process; GO:0006807,nitrogen compound metabolic process; GO:000…	PAO4, PAO3, PAO2; polyamine oxidase [EC:1.5.3.17 1.5.3.-]; K17839;	KAF7019476.1 hypothetical protein CFC21_032646 [Triticum aestivum]
TraesCS2D02G552200	1.43220805003889	0.521307650744082	0.00600812761792727	0.307321431958026	Up	7.3	13.22	5	17.56	24.56	29.98	--	ARR-A; two-component response regulator ARR-A family; K14492;	XP_044335039.1 two-component response regulator ORR6-like [Triticum aestivum]
TraesCS2D02G555300	1.9938981119916	0.694439296665755	0.00408872002682665	0.239338685451709	Up	0.38	0.23	1.66	1.84	3.43	2.92	--	--	XP_044335083.1 uncharacterized protein LOC123055178 [Triticum aestivum]
TraesCS2D02G557300	-2.08079	0.990504003965671	0.035663605817293	0.753456893557255	Down	1.28	0.18	2.19	0.23	0.11	0.47	GO:0005575,cellular_component; GO:0005622,intracellular anatomical structure; GO:0005623,obsolete cell; GO:0005737,cytoplasm; GO:0009507,chloroplast; GO:0009536,plastid; GO:0043226,organelle; GO:0043227,membrane-bounded organelle; GO:0043229,intracellular organelle; GO:0043231,intracellular membrane-bounded organelle; GO:0044424,obsolete intracellular part; GO:0044444,obsolete cytoplasmic part; G…	fer; ferredoxin; K05337;	XP_020183190.1 chaperone protein dnaJ C76, chloroplastic [Aegilops tauschii subsp. strangulata]
TraesCS2D02G564800	1.46563824078742	0.400607923832139	0.000253660781899839	0.0397266512585778	Up	1.47	1.45	1.3	3.28	4.22	4	--	SIAH1; E3 ubiquitin-protein ligase SIAH1 [EC:2.3.2.27]; K04506;	XP_044335150.1 putative E3 ubiquitin-protein ligase SINA-like 9 [Triticum aestivum]
TraesCS2D02G564900	-2.42189	0.807860062506978	0.00271835944438161	0.189943755499779	Down	1.52	2.73	13.54	1.44	0.46	1.1	--	INV, sacA; beta-fructofuranosidase [EC:3.2.1.26]; K01193;	XP_044335152.1 fructan 6-exohydrolase-like [Triticum aestivum]
TraesCS2D02G567200	-1.60061	0.751257387979921	0.0331239309103369	0.731476919591076	Down	0.87	0.51	0.54	0.27	0.13	0.23	--	--	KAF7017403.1 hypothetical protein CFC21_030848 [Triticum aestivum]
TraesCS2D02G573700	4.11103011710484	2.04078996807618	0.0439643259950765	0.82246688541518	Up	0.09	0	0	1.37	0	0.21	--	--	XP_044335824.1 probable LRR receptor-like serine/threonine-protein kinase At3g47570 [Triticum aestivum]
TraesCS2D02G576000	2.42521772155456	1.11391018417722	0.0294648135226008	0.693370403052719	Up	0	0.31	0.12	0.48	0.49	1.52	--	--	KAF7019798.1 hypothetical protein CFC21_032934 [Triticum aestivum]
TraesCS2D02G582600	2.3637692671718	0.879656059709507	0.00720642178330034	0.337930454985635	Up	0.14	0.23	0.07	0.94	0.28	1.11	--	IRAK1; interleukin-1 receptor-associated kinase 1 [EC:2.7.11.1]; K04730; IRAK4; interleukin-1 receptor-associated kinase 4 [EC:2.7.11.1]; K04733;	XP_044329466.1 L-type lectin-domain containing receptor kinase IX.1-like [Triticum aestivum]
TraesCS2D02G583000	1.09765123447306	0.492935201338268	0.0259629320293449	0.652613095669454	Up	26.54	16.18	57.62	75.54	35.62	92.05	--	E1.11.1.7; peroxidase [EC:1.11.1.7]; K00430;	KAF7019870.1 hypothetical protein CFC21_033002 [Triticum aestivum]
TraesCS2D02G583100	1.16803911206562	0.578034815000086	0.0433100841512857	0.81827902616457	Up	8.43	4.78	2.47	7.04	12.12	17.19	--	E1.11.1.7; peroxidase [EC:1.11.1.7]; K00430;	XP_044335286.1 cationic peroxidase SPC4-like [Triticum aestivum]
TraesCS2D02G583200	3.97879536487152	1.69181779452085	0.0186834621867725	0.551274125828359	Up	0	0.08	0.07	1.77	0.07	0.39	--	E1.11.1.7; peroxidase [EC:1.11.1.7]; K00430;	XP_044335285.1 cationic peroxidase SPC4-like [Triticum aestivum]
TraesCS2D02G588200	-1.43262	0.6934050843884	0.0388227117256011	0.773944961680977	Down	2.81	1.24	5.94	0.79	0.51	2.29	GO:0003674,molecular_function; GO:0003824,catalytic activity; GO:0004672,protein kinase activity; GO:0005575,cellular_component; GO:0005622,intracellular anatomical structure; GO:0005623,obsolete cell; GO:0005737,cytoplasm; GO:0006468,protein phosphorylation; GO:0006793,phosphorus metabolic process; GO:0006796,phosphate-containing compound metabolic process; GO:0006807,nitrogen compound metabolic…	--	XP_020180266.1 serine/threonine-protein kinase STY8 isoform X2 [Aegilops tauschii subsp. strangulata]
TraesCS2D02G597200	-1.64172	0.753153987566155	0.029272800596861	0.691353233313501	Down	3.43	9.26	3.07	2.02	2.28	0.83	--	CNOT7_8, CAF1, POP2; CCR4-NOT transcription complex subunit 7/8; K12581;	XP_044335218.1 probable CCR4-associated factor 1 homolog 11 [Triticum aestivum]
TraesCS2D02G600100	2.7919532695132	0.696388798106532	6.09280231042696e-05	0.0142965128280215	Up	7.4	23.5	4.93	51.46	87.14	132.99	--	--	XP_044335167.1 stem-specific protein TSJT1-like [Triticum aestivum]
TraesCS3A02G006900	3.07341710739422	1.48060609454464	0.0379140161868821	0.767935902915534	Up	0.16	0.04	0	1.09	0.04	0.62	--	--	XP_044336360.1 wall-associated receptor kinase 2-like [Triticum aestivum]
TraesCS3A02G007200	3.30396906851417	1.29955767861937	0.0110100493018925	0.423291757954101	Up	0	0	0.1	0.22	0.41	0.28	--	--	XP_044338187.1 probable LRR receptor-like serine/threonine-protein kinase At3g47570 [Triticum aestivum]
TraesCS3A02G015500	-1.556	0.68367698420585	0.0228504639706416	0.607705858776701	Down	3.9	1.93	17.17	1.97	2.28	2.76	GO:0003674,molecular_function; GO:0003824,catalytic activity; GO:0005575,cellular_component; GO:0005622,intracellular anatomical structure; GO:0005623,obsolete cell; GO:0005737,cytoplasm; GO:0005829,cytosol; GO:0005886,plasma membrane; GO:0005911,cell-cell junction; GO:0006810,transport; GO:0007275,multicellular organism development; GO:0008150,biological_process; GO:0008194,UDP-glycosyltransfera…	E2.4.1.14; sucrose-phosphate synthase [EC:2.4.1.14]; K00696;	KAF7020272.1 hypothetical protein CFC21_033390 [Triticum aestivum]
TraesCS3A02G023700	1.53171629288387	0.489031439977484	0.00173535461269402	0.143119436117181	Up	0.99	1.05	1.16	2.77	3.95	2.21	--	EOGT; EGF domain-specific O-GlcNAc transferase [EC:2.4.1.255]; K18134; POMGNT2, GTDC2; protein O-mannose beta-1,4-N-acetylglucosaminyltransferase [EC:2.4.1.312]; K18207;	XP_044338304.1 alpha-1,3-arabinosyltransferase XAT3-like [Triticum aestivum]
TraesCS3A02G033000	4.22471029126274	1.66310259729278	0.011077060526741	1	Up	0	0	0.04	0.44	0.14	0.35	GO:0000003,reproduction; GO:0001101,response to acid chemical; GO:0003006,developmental process involved in reproduction; GO:0003674,molecular_function; GO:0003824,catalytic activity; GO:0004672,protein kinase activity; GO:0004674,protein serine/threonine kinase activity; GO:0005575,cellular_component; GO:0005623,obsolete cell; GO:0005886,plasma membrane; GO:0006468,protein phosphorylation; GO:00…	IRAK4; interleukin-1 receptor-associated kinase 4 [EC:2.7.11.1]; K04733;	XP_044338372.1 LEAF RUST 10 DISEASE-RESISTANCE LOCUS RECEPTOR-LIKE PROTEIN KINASE-like 1.2 [Triticum aestivum]
TraesCS3A02G039100	1.3218795156234	0.659543006680315	0.0450448381814863	0.831878073434421	Up	1.1	0.59	0.37	1.15	1.4	2.75	--	--	KAF7020546.1 hypothetical protein CFC21_033627 [Triticum aestivum]
TraesCS3A02G045200	1.4946683832542	0.606510185461156	0.0137252526293672	0.471623775833284	Up	1.18	2.5	1.09	2.32	5.31	6.38	GO:0003674,molecular_function; GO:0003824,catalytic activity; GO:0004672,protein kinase activity; GO:0004674,protein serine/threonine kinase activity; GO:0005575,cellular_component; GO:0005623,obsolete cell; GO:0005886,plasma membrane; GO:0006468,protein phosphorylation; GO:0006793,phosphorus metabolic process; GO:0006796,phosphate-containing compound metabolic process; GO:0006807,nitrogen compou…	IRAK4; interleukin-1 receptor-associated kinase 4 [EC:2.7.11.1]; K04733;	XP_044336525.1 putative receptor-like protein kinase At4g00960 [Triticum aestivum]
TraesCS3A02G046000	2.56022504461732	1.18762859107679	0.0311035396656495	0.711109698108192	Up	0.92	3.66	0.2	3.01	23.9	2.38	--	--	KAF7020615.1 hypothetical protein CFC21_033691 [Triticum aestivum]
TraesCS3A02G049900	-1.71655	0.824702570637186	0.0373957672649985	0.765463610645713	Down	0.46	0.62	0.55	0.1	0.19	0.2	--	--	--
TraesCS3A02G050800	-1.52423	0.631396149001227	0.0157754777266169	0.506034143377258	Down	33.42	7.84	57.08	10.62	5.72	15.73	--	--	XP_037404010.1 L-Ala-D/L-amino acid epimerase-like [Triticum dicoccoides]
TraesCS3A02G055500	-2.11427	0.886931526071162	0.0171347208113842	0.527791199589862	Down	16.47	7.77	138.45	16.38	6.73	9.21	GO:0000030,mannosyltransferase activity; GO:0003674,molecular_function; GO:0003824,catalytic activity; GO:0005575,cellular_component; GO:0005622,intracellular anatomical structure; GO:0005623,obsolete cell; GO:0005737,cytoplasm; GO:0006082,organic acid metabolic process; GO:0006629,lipid metabolic process; GO:0006643,membrane lipid metabolic process; GO:0006664,glycolipid metabolic process; GO:00…	SQD2; sulfoquinovosyltransferase [EC:2.4.1.-]; K06119;	XP_037404038.1 sulfoquinovosyl transferase SQD2-like [Triticum dicoccoides]
TraesCS3A02G060300	1.9225781769813	0.935190253469971	0.0398003489417189	0.782813073906128	Up	2.13	4.44	0.61	18.76	4.83	4.4	GO:0005575,cellular_component; GO:0005622,intracellular anatomical structure; GO:0005623,obsolete cell; GO:0005737,cytoplasm; GO:0009507,chloroplast; GO:0009534,chloroplast thylakoid; GO:0009535,chloroplast thylakoid membrane; GO:0009536,plastid; GO:0009543,chloroplast thylakoid lumen; GO:0009579,thylakoid; GO:0016020,membrane; GO:0031976,plastid thylakoid; GO:0031977,thylakoid lumen; GO:0031978,…	--	XP_037404075.1 thylakoid lumenal 15 kDa protein 1, chloroplastic-like [Triticum dicoccoides]
TraesCS3A02G070100	-2.15151	0.728992815308799	0.00316390156194119	0.208269659730413	Down	1.11	2.21	2.06	0.37	0.44	0.38	--	--	XP_037408971.1 uncharacterized protein LOC119271139 [Triticum dicoccoides]
TraesCS3A02G075800	-1.09072	0.524349176978015	0.0375120545069819	0.765463610645713	Down	57.61	35.19	20.11	17.8	18.94	16.41	--	--	KAF7020944.1 hypothetical protein CFC21_033981 [Triticum aestivum]
TraesCS3A02G076300	-3.78647	1.32035153140486	0.00413370681559348	0.239831213557587	Down	3.98	0.79	14.97	0.09	0	1.31	--	--	KAF7020956.1 hypothetical protein CFC21_033994 [Triticum aestivum]
TraesCS3A02G081300	2.92058955281881	1.08409302459749	0.00705917743095804	0.33610594212778	Up	1.2	8.98	0.6	41.94	5.53	44.58	GO:0005575,cellular_component; GO:0005622,intracellular anatomical structure; GO:0005623,obsolete cell; GO:0005737,cytoplasm; GO:0005768,endosome; GO:0005770,late endosome; GO:0005771,multivesicular body; GO:0012505,endomembrane system; GO:0031410,cytoplasmic vesicle; GO:0031982,vesicle; GO:0043226,organelle; GO:0043227,membrane-bounded organelle; GO:0043229,intracellular organelle; GO:0044424,ob…	CHMP5, VPS60; charged multivesicular body protein 5; K12198;	KAF7021041.1 hypothetical protein CFC21_034050 [Triticum aestivum]
TraesCS3A02G083700	1.11116549793935	0.203776741904835	4.956684012133e-08	5.17193065189392e-05	Up	60.59	46.21	75.66	122.09	111.77	150.1	GO:0005575,cellular_component; GO:0005622,intracellular anatomical structure; GO:0005623,obsolete cell; GO:0005634,nucleus; GO:0005737,cytoplasm; GO:0006109,regulation of carbohydrate metabolic process; GO:0006457,protein folding; GO:0008150,biological_process; GO:0009507,chloroplast; GO:0009536,plastid; GO:0009889,regulation of biosynthetic process; GO:0009987,cellular process; GO:0010322,regula…	--	XP_037404236.1 chaperone protein dnaJ 20, chloroplastic-like [Triticum dicoccoides]
TraesCS3A02G092800	1.43644002584712	0.545474099444628	0.0084539958287174	0.371112385000001	Up	2.09	2.27	4.29	3.04	11.15	8.18	GO:0001101,response to acid chemical; GO:0003674,molecular_function; GO:0003824,catalytic activity; GO:0005575,cellular_component; GO:0005622,intracellular anatomical structure; GO:0005623,obsolete cell; GO:0005737,cytoplasm; GO:0006950,response to stress; GO:0006979,response to oxidative stress; GO:0008150,biological_process; GO:0008378,galactosyltransferase activity; GO:0009414,response to wate…	E2.4.1.82; raffinose synthase [EC:2.4.1.82]; K06617;	XP_044338817.1 galactinol--sucrose galactosyltransferase-like [Triticum aestivum]
TraesCS3A02G095900	5.83650851613065	2.37150952991057	0.0138513965525772	1	Up	0	0	0	5.18	0	1.68	--	--	KAF7021218.1 hypothetical protein CFC21_034203 [Triticum aestivum]
TraesCS3A02G097800	1.17074025934484	0.434835570824687	0.00709452031757916	0.33687785258201	Up	4	2.86	2.44	5.21	5.38	10.8	GO:0003674,molecular_function; GO:0003824,catalytic activity; GO:0004518,nuclease activity; GO:0004519,endonuclease activity; GO:0004520,endodeoxyribonuclease activity; GO:0004521,endoribonuclease activity; GO:0004536,deoxyribonuclease activity; GO:0004540,ribonuclease activity; GO:0005575,cellular_component; GO:0005622,intracellular anatomical structure; GO:0005623,obsolete cell; GO:0005634,nucl…	--	XP_037404357.1 probable staphylococcal-like nuclease CAN1 [Triticum dicoccoides]
TraesCS3A02G104600	-1.04834	0.495926901569256	0.03452463221879	0.743128306335921	Down	4.87	1.91	5.88	2.24	1.92	1.57	--	--	VAH57649.1 unnamed protein product [Triticum turgidum subsp. durum]
TraesCS3A02G105400	1.26632629945036	0.525208081026327	0.0159047282057775	0.508132753055072	Up	1.45	4.37	3.39	5	8.33	9.11	GO:0001101,response to acid chemical; GO:0001666,response to hypoxia; GO:0002376,immune system process; GO:0002682,regulation of immune system process; GO:0002831,regulation of response to biotic stimulus; GO:0005575,cellular_component; GO:0005622,intracellular anatomical structure; GO:0005623,obsolete cell; GO:0005634,nucleus; GO:0005737,cytoplasm; GO:0006355,regulation of DNA-templated transcri…	NPR1; regulatory protein NPR1; K14508;	XP_037404449.1 BTB/POZ domain and ankyrin repeat-containing protein NPR1-like [Triticum dicoccoides]
TraesCS3A02G109300	-1.32033	0.500017835149333	0.00827673398397265	0.366004789276828	Down	3.46	3.44	9.67	1.89	1.54	2.9	--	--	XP_044339024.1 transcription factor MYBS3-like [Triticum aestivum]
TraesCS3A02G113900	1.0981522640479	0.400946395584931	0.00616450358391713	0.31134234836136	Up	19.61	23.02	16.83	32.33	57.14	37.23	GO:0003674,molecular_function; GO:0003824,catalytic activity; GO:0004553,hydrolase activity, hydrolyzing O-glycosyl compounds; GO:0004557,alpha-galactosidase activity; GO:0005575,cellular_component; GO:0005911,cell-cell junction; GO:0005975,carbohydrate metabolic process; GO:0006950,response to stress; GO:0006979,response to oxidative stress; GO:0008150,biological_process; GO:0008152,metabolic pr…	E2.4.1.82; raffinose synthase [EC:2.4.1.82]; K06617;	XP_044339068.1 probable galactinol--sucrose galactosyltransferase 2 [Triticum aestivum]
TraesCS3A02G117700	-1.43953	0.493822703584508	0.00355609065991448	0.223424806943539	Down	5.01	1.69	5.81	1.55	1.36	1.43	--	--	XP_044339110.1 FCS-Like Zinc finger 10-like [Triticum aestivum]
TraesCS3A02G118300	-2.04512	0.59349878572047	0.000569237712596095	0.0684215359397673	Down	22.02	11.5	67.7	8.62	7.78	5.46	GO:0000278,mitotic cell cycle; GO:0000280,nuclear division; GO:0000281,mitotic cytokinesis; GO:0000910,cytokinesis; GO:0000911,cytokinesis by cell plate formation; GO:0000919,cell plate assembly; GO:0001101,response to acid chemical; GO:0003674,molecular_function; GO:0003824,catalytic activity; GO:0005575,cellular_component; GO:0005622,intracellular anatomical structure; GO:0005623,obsolete cell;…	UGT75C1; anthocyanidin 3-O-glucoside 5-O-glucosyltransferase [EC:2.4.1.298]; K12338; UGT75L6, UGTCs2; crocetin glucosyltransferase [EC:2.4.1.271]; K21371; UGT85A23_24; 7-deoxyloganetin glucosyltransferase [EC:2.4.1.324]; K21374;	XP_044339118.1 UDP-glycosyltransferase 75C1-like [Triticum aestivum]
TraesCS3A02G121300	1.00177252268354	0.255383528931952	8.75912649451654e-05	0.0184023890010661	Up	7.95	7.41	10.64	17.78	13.66	19.5	GO:0003674,molecular_function; GO:0003700,DNA-binding transcription factor activity; GO:0005488,binding; GO:0005515,protein binding; GO:0005575,cellular_component; GO:0005622,intracellular anatomical structure; GO:0005623,obsolete cell; GO:0005634,nucleus; GO:0006355,regulation of DNA-templated transcription; GO:0007154,cell communication; GO:0007165,signal transduction; GO:0008150,biological_pro…	IAA; auxin-responsive protein IAA; K14484;	XP_037404590.1 auxin-responsive protein IAA1-like [Triticum dicoccoides]
TraesCS3A02G129000	1.01918	0.513371874262322	0.0471139328092231	0.848555196498864	Up	4.51	10.9	4.65	12.49	15.61	13.95	GO:0000325,plant-type vacuole; GO:0003674,molecular_function; GO:0003824,catalytic activity; GO:0005215,transporter activity; GO:0005575,cellular_component; GO:0005576,extracellular region; GO:0005622,intracellular anatomical structure; GO:0005623,obsolete cell; GO:0005737,cytoplasm; GO:0005773,vacuole; GO:0005774,vacuolar membrane; GO:0005911,cell-cell junction; GO:0006810,transport; GO:0008150,…	ABCC2; ATP-binding cassette, subfamily C (CFTR/MRP), member 2; K05666;	XP_037404667.1 ABC transporter C family member 3-like [Triticum dicoccoides]
TraesCS3A02G130300	-1.36096	0.525227641012845	0.0095648710787034	0.395101315241777	Down	9.88	3.22	9.79	3.87	2.25	2.24	GO:0003674,molecular_function; GO:0005215,transporter activity; GO:0005342,organic acid transmembrane transporter activity; GO:0005575,cellular_component; GO:0005622,intracellular anatomical structure; GO:0005623,obsolete cell; GO:0005737,cytoplasm; GO:0005739,mitochondrion; GO:0006810,transport; GO:0006811,ion transport; GO:0006820,anion transport; GO:0008028,monocarboxylic acid transmembrane tr…	--	XP_037404684.1 phosphoenolpyruvate/phosphate translocator 3, chloroplastic-like [Triticum dicoccoides]
TraesCS3A02G139700	2.8390702711373	1.34290468832784	0.0345044718360861	0.743128306335921	Up	0.14	0.48	0	2.04	1.91	0.48	--	--	XP_037409559.1 E3 ubiquitin-protein ligase ATL41-like [Triticum dicoccoides]
TraesCS3A02G149300	-1.01833	0.412650484982228	0.0135953735814966	0.470522735222425	Down	4.35	2.11	4.42	1.41	1.65	2.16	GO:0000041,transition metal ion transport; GO:0003674,molecular_function; GO:0005215,transporter activity; GO:0005575,cellular_component; GO:0005622,intracellular anatomical structure; GO:0005623,obsolete cell; GO:0005737,cytoplasm; GO:0005739,mitochondrion; GO:0005740,mitochondrial envelope; GO:0005743,mitochondrial inner membrane; GO:0006810,transport; GO:0006811,ion transport; GO:0006812,catio…	--	KAF7021876.1 hypothetical protein CFC21_034754 [Triticum aestivum]
TraesCS3A02G153000	1.24425234816564	0.296451280515757	2.70287449322293e-05	0.00813200417313776	Up	10.12	11.27	13.89	26.31	31.24	23.4	--	CYP17A; steroid 17alpha-monooxygenase / 17alpha-hydroxyprogesterone deacetylase [EC:1.14.14.19 1.14.14.32]; K00512; CYP1B1; cytochrome P450 family 1 subfamily B polypeptide 1 [EC:1.14.14.1]; K07410;	XP_044339547.1 cytochrome P450 71A1-like [Triticum aestivum]
TraesCS3A02G155000	1.65675850358189	0.83511113165914	0.0472694551062831	0.848651822474309	Up	0.34	1.86	1.18	2.11	6.43	1.92	--	--	XP_037405012.1 bark storage protein A-like [Triticum dicoccoides]
TraesCS3A02G166400	2.83073403129652	1.04480333731705	0.00674159378122223	0.328316286618589	Up	0.16	0.18	0.08	0.77	1.44	0.61	--	--	XP_044339695.1 uncharacterized protein LOC123060895 isoform X1 [Triticum aestivum]
TraesCS3A02G173000	1.11545004365127	0.563882085972052	0.0479104483168607	0.851722228439365	Up	1.74	0.85	3.23	1.94	3.78	6.42	--	--	XP_037405173.1 phospholipase A1 PLIP3, chloroplastic-like [Triticum dicoccoides]
TraesCS3A02G175800	3.00645894364643	0.598145494480816	5.00032385255561e-07	0.000335919016511205	Up	0.58	0.22	0.82	5.84	3.55	2.74	GO:0003674,molecular_function; GO:0003824,catalytic activity; GO:0004553,hydrolase activity, hydrolyzing O-glycosyl compounds; GO:0005575,cellular_component; GO:0005622,intracellular anatomical structure; GO:0005623,obsolete cell; GO:0005737,cytoplasm; GO:0005773,vacuole; GO:0005777,peroxisome; GO:0008150,biological_process; GO:0008152,metabolic process; GO:0008422,beta-glucosidase activity; GO:0…	E3.2.1.21; beta-glucosidase [EC:3.2.1.21]; K01188; HIUH; hydroxyisourate hydrolase [EC:3.5.2.17]; K19964;	XP_044339796.1 beta-glucosidase 10-like isoform X2 [Triticum aestivum]
TraesCS3A02G179400	-1.77174	0.439495602148006	5.54666635817803e-05	0.0133340227878141	Down	17.84	10.15	31.61	6.9	4.44	4.91	--	--	XP_044336980.1 TLC domain-containing protein 5 [Triticum aestivum]
TraesCS3A02G183800	6.96842962921387	1.51421916405677	4.18462446495439e-06	0.00178450581205068	Up	0	0	0	1	0.94	0.29	GO:0003674,molecular_function; GO:0005215,transporter activity; GO:0005310,dicarboxylic acid transmembrane transporter activity; GO:0005342,organic acid transmembrane transporter activity; GO:0005575,cellular_component; GO:0005622,intracellular anatomical structure; GO:0005623,obsolete cell; GO:0005737,cytoplasm; GO:0005773,vacuole; GO:0006810,transport; GO:0006811,ion transport; GO:0006820,anion…	--	XP_044339898.1 tonoplast dicarboxylate transporter-like [Triticum aestivum]
TraesCS3A02G205000	1.33546897040166	0.387918396266701	0.000576034954278303	0.0689052320855716	Up	3.73	2	3.83	7.98	8.44	6.72	--	--	XP_037405725.1 NDR1/HIN1-like protein 6 [Triticum dicoccoides]
TraesCS3A02G207100	-1.17301	0.547632186541706	0.0321966442027368	0.722850609657828	Down	5.02	2.35	6.15	2.28	1.57	1.86	--	--	XP_044337027.1 uncharacterized protein LOC123058345 [Triticum aestivum]
TraesCS3A02G212800	1.20680095388904	0.399540641907272	0.00252381809545328	0.182144328721597	Up	1.45	2	2.05	4.39	3.24	4.92	--	--	XP_044340413.1 FCS-Like Zinc finger 11-like [Triticum aestivum]
TraesCS3A02G218000	1.70331940999064	0.440333326600528	0.000109619226585467	0.0213388099168728	Up	3.76	4.08	1.96	9.59	11.85	11.07	GO:0003674,molecular_function; GO:0003824,catalytic activity; GO:0005215,transporter activity; GO:0005575,cellular_component; GO:0005623,obsolete cell; GO:0005886,plasma membrane; GO:0006810,transport; GO:0008150,biological_process; GO:0015399,primary active transmembrane transporter activity; GO:0016020,membrane; GO:0016021,integral component of membrane; GO:0016462,pyrophosphatase activity; GO:…	--	KAF7022791.1 hypothetical protein CFC21_035440 [Triticum aestivum]
TraesCS3A02G235500	-1.38246	0.326450187984898	2.28723816140429e-05	0.00705461928763697	Down	60.45	51.7	41.11	20.86	16.02	22.26	--	AAE; acetylajmaline esterase [EC:3.1.1.80]; K21026;	XP_044340725.1 GDSL esterase/lipase At1g28600-like [Triticum aestivum]
TraesCS3A02G236200	-1.17652	0.484325061096618	0.0151320514804358	0.495718728558486	Down	8.79	9.16	6.33	4.41	4.05	2.09	GO:0003674,molecular_function; GO:0003824,catalytic activity; GO:0005575,cellular_component; GO:0005622,intracellular anatomical structure; GO:0005623,obsolete cell; GO:0005737,cytoplasm; GO:0005794,Golgi apparatus; GO:0008150,biological_process; GO:0008374,O-acyltransferase activity; GO:0009987,cellular process; GO:0012505,endomembrane system; GO:0016407,acetyltransferase activity; GO:0016413,O-…	--	KAF7023015.1 hypothetical protein CFC21_035626 [Triticum aestivum]
TraesCS3A02G244600	1.37098168364792	0.548960763467525	0.0125103199663904	0.451734835133145	Up	10.64	12.94	14.38	13.65	54.87	26.76	GO:0003674,molecular_function; GO:0003824,catalytic activity; GO:0004103,choline kinase activity; GO:0004305,ethanolamine kinase activity; GO:0005575,cellular_component; GO:0005622,intracellular anatomical structure; GO:0005623,obsolete cell; GO:0005737,cytoplasm; GO:0005829,cytosol; GO:0006629,lipid metabolic process; GO:0006644,phospholipid metabolic process; GO:0006646,phosphatidylethanolamine…	RP-S1, rpsA; small subunit ribosomal protein S1; K02945; CHK; choline/ethanolamine kinase [EC:2.7.1.32 2.7.1.82]; K14156;	XP_044340839.1 probable choline kinase 2 isoform X2 [Triticum aestivum]
TraesCS3A02G246600	3.30484459186613	1.04830872240808	0.00161851666819341	0.138281665374343	Up	0.61	0.1	0	1.81	3.12	2.04	GO:0005575,cellular_component; GO:0005618,cell wall; GO:0005622,intracellular anatomical structure; GO:0005623,obsolete cell; GO:0005737,cytoplasm; GO:0005794,Golgi apparatus; GO:0005886,plasma membrane; GO:0005911,cell-cell junction; GO:0009505,plant-type cell wall; GO:0009506,plasmodesma; GO:0012505,endomembrane system; GO:0016020,membrane; GO:0030054,cell junction; GO:0030312,external encapsul…	--	XP_037406196.1 fasciclin-like arabinogalactan protein 11 [Triticum dicoccoides]
TraesCS3A02G246700	-1.82569	0.756358189443518	0.015787448040766	0.506034143377258	Down	3.92	1.7	6.16	1.65	1.03	0.34	GO:0001101,response to acid chemical; GO:0007154,cell communication; GO:0007165,signal transduction; GO:0008150,biological_process; GO:0009719,response to endogenous stimulus; GO:0009725,response to hormone; GO:0009751,response to salicylic acid; GO:0009753,response to jasmonic acid; GO:0009755,hormone-mediated signaling pathway; GO:0009863,salicylic acid mediated signaling pathway; GO:0009867,ja…	--	XP_037406198.1 monothiol glutaredoxin-S5-like [Triticum dicoccoides]
TraesCS3A02G252800	1.27828267712771	0.509270696884752	0.0120722281457689	0.441816522758696	Up	4.21	8.66	5.23	8.25	19.56	17.08	--	IST1; vacuolar protein sorting-associated protein IST1; K19476;	XP_044340955.1 uncharacterized protein LOC123061764 [Triticum aestivum]
TraesCS3A02G253700	1.97175244598535	0.516874574554741	0.000136315355957161	0.0251170484859037	Up	0.26	0.33	0.45	1.38	1.25	1.32	GO:0003674,molecular_function; GO:0003824,catalytic activity; GO:0005215,transporter activity; GO:0005575,cellular_component; GO:0005623,obsolete cell; GO:0005886,plasma membrane; GO:0006810,transport; GO:0007275,multicellular organism development; GO:0008150,biological_process; GO:0009555,pollen development; GO:0009653,anatomical structure morphogenesis; GO:0009987,cellular process; GO:0010208,p…	ABCG2, CD338; ATP-binding cassette, subfamily G (WHITE), member 2; K05681;	XP_037406291.1 ABC transporter G family member STR2-like [Triticum dicoccoides]
TraesCS3A02G253800	1.1537472301797	0.451518077673803	0.0106107732024256	0.415293638164529	Up	8.36	8.74	24.57	34.34	20.49	32.15	GO:0005575,cellular_component; GO:0005622,intracellular anatomical structure; GO:0005623,obsolete cell; GO:0005634,nucleus; GO:0005737,cytoplasm; GO:0005829,cytosol; GO:0006508,proteolysis; GO:0006511,ubiquitin-dependent protein catabolic process; GO:0006807,nitrogen compound metabolic process; GO:0008150,biological_process; GO:0008152,metabolic process; GO:0009056,catabolic process; GO:0009057,m…	--	XP_044340963.1 F-box/kelch-repeat protein At1g23390-like [Triticum aestivum]
TraesCS3A02G259900	2.94266192964224	0.825163121636321	0.000362253250609525	0.0503265202921861	Up	0.22	1.87	0.56	9.76	6.99	4.08	GO:0000003,reproduction; GO:0001067,transcription regulatory region nucleic acid binding; GO:0003006,developmental process involved in reproduction; GO:0003674,molecular_function; GO:0003676,nucleic acid binding; GO:0003677,DNA binding; GO:0003700,DNA-binding transcription factor activity; GO:0005488,binding; GO:0005575,cellular_component; GO:0005622,intracellular anatomical structure; GO:0005623…	--	XP_037406344.1 AP2/ERF and B3 domain-containing protein Os01g0693400-like [Triticum dicoccoides]
TraesCS3A02G272500	1.17640408624433	0.434385869187569	0.00676491125369766	0.328798823382147	Up	2.79	3.14	2.96	3.63	8.58	7.8	GO:0002376,immune system process; GO:0006950,response to stress; GO:0006952,defense response; GO:0006955,immune response; GO:0008150,biological_process; GO:0008219,cell death; GO:0009626,plant-type hypersensitive response; GO:0009987,cellular process; GO:0010337,regulation of salicylic acid metabolic process; GO:0010565,regulation of cellular ketone metabolic process; GO:0010817,regulation of hor…	--	KAF7023495.1 hypothetical protein CFC21_035996 [Triticum aestivum]
TraesCS3A02G276800	1.23070285930742	0.342428132546474	0.000325580859144744	0.0466179994358719	Up	7.39	3.74	7.72	13.18	10.46	19.59	GO:0005575,cellular_component; GO:0005622,intracellular anatomical structure; GO:0005623,obsolete cell; GO:0005737,cytoplasm; GO:0005773,vacuole; GO:0005783,endoplasmic reticulum; GO:0008150,biological_process; GO:0009888,tissue development; GO:0010073,meristem maintenance; GO:0012505,endomembrane system; GO:0032501,multicellular organismal process; GO:0032502,developmental process; GO:0043226,or…	--	XP_044341187.1 probable glutamate carboxypeptidase LAMP1 [Triticum aestivum]
TraesCS3A02G277500	1.12021232829095	0.470619455220747	0.0172988638278176	0.53101481835405	Up	8.02	10.19	4.41	17.17	17.34	15.62	GO:0002791,regulation of peptide secretion; GO:0002792,negative regulation of peptide secretion; GO:0003674,molecular_function; GO:0003824,catalytic activity; GO:0004439,phosphatidylinositol-4,5-bisphosphate 5-phosphatase activity; GO:0005575,cellular_component; GO:0005622,intracellular anatomical structure; GO:0005623,obsolete cell; GO:0005737,cytoplasm; GO:0005739,mitochondrion; GO:0005740,mito…	--	XP_037406515.1 phosphatidylglycerophosphate phosphatase PTPMT1-like [Triticum dicoccoides]
TraesCS3A02G279800	-1.33227	0.564034284776678	0.018174768588586	0.543782292979686	Down	61.25	63.06	201.55	51.88	43.38	21.25	GO:0003674,molecular_function; GO:0003824,catalytic activity; GO:0005575,cellular_component; GO:0005622,intracellular anatomical structure; GO:0005623,obsolete cell; GO:0005737,cytoplasm; GO:0005829,cytosol; GO:0008194,UDP-glycosyltransferase activity; GO:0016740,transferase activity; GO:0016757,glycosyltransferase activity; GO:0016758,hexosyltransferase activity; GO:0035251,UDP-glucosyltransfera…	GT1; anthocyanidin 5,3-O-glucosyltransferase [EC:2.4.1.-]; K12938;	XP_044341215.1 anthocyanidin 5,3-O-glucosyltransferase-like [Triticum aestivum]
TraesCS3A02G288400	-1.59208	0.7285774212027	0.0288744338043945	0.687727590190048	Down	0.58	0.39	0.85	0.21	0.12	0.26	--	--	KAF7023696.1 hypothetical protein CFC21_036161 [Triticum aestivum]
TraesCS3A02G290300	1.88994714638052	0.95813383932939	0.0485492059873488	0.856131467395029	Up	0.04	0.07	0.06	0.31	0.11	0.21	--	--	XP_037406641.1 proline-rich receptor-like protein kinase PERK2 isoform X2 [Triticum dicoccoides]
TraesCS3A02G303600	1.37091844299085	0.531574728891621	0.00990936845828345	0.402956333799899	Up	0.67	1.73	2.12	2.31	3.67	5.71	GO:0003674,molecular_function; GO:0003824,catalytic activity; GO:0004806,triglyceride lipase activity; GO:0005575,cellular_component; GO:0005622,intracellular anatomical structure; GO:0005623,obsolete cell; GO:0005811,lipid droplet; GO:0006629,lipid metabolic process; GO:0006638,neutral lipid metabolic process; GO:0006639,acylglycerol metabolic process; GO:0006641,triglyceride metabolic process; …	TGL4; TAG lipase / steryl ester hydrolase / phospholipase A2 / LPA acyltransferase [EC:3.1.1.3 3.1.1.13 3.1.1.4 2.3.1.51]; K14674;	XP_044341431.1 triacylglycerol lipase SDP1-like [Triticum aestivum]
TraesCS3A02G305900	-1.76116	0.557114327980917	0.00157111481200345	0.137054780530599	Down	7.81	4.05	19.7	3.58	1.87	3.12	GO:0003674,molecular_function; GO:0003824,catalytic activity; GO:0004672,protein kinase activity; GO:0004674,protein serine/threonine kinase activity; GO:0005575,cellular_component; GO:0005622,intracellular anatomical structure; GO:0005623,obsolete cell; GO:0006468,protein phosphorylation; GO:0006793,phosphorus metabolic process; GO:0006796,phosphate-containing compound metabolic process; GO:0006…	PRKAA, AMPK; 5'-AMP-activated protein kinase, catalytic alpha subunit [EC:2.7.11.11]; K07198;	XP_037406700.1 CBL-interacting protein kinase 19-like [Triticum dicoccoides]
TraesCS3A02G322100	-1.17724	0.460833635885001	0.0106312109629657	0.41576173591292	Down	1.08	1.25	2.1	0.54	0.54	0.84	--	--	XP_037406841.1 dymeclin-like isoform X2 [Triticum dicoccoides]
TraesCS3A02G331800	-2.53308	0.702093897083724	0.000308694620949765	0.0447890322662646	Down	6.82	2.14	1.81	0.71	0.62	0.5	--	CYP98A, C3'H; 5-O-(4-coumaroyl)-D-quinate 3'-monooxygenase [EC:1.14.14.96]; K09754;	XP_037406998.1 cytochrome P450 98A1-like [Triticum dicoccoides]
TraesCS3A02G332700	2.24621791372148	0.995124791050521	0.0239941848911797	0.624243406497794	Up	0.14	0.16	0.21	0.45	1.28	0.54	GO:0003674,molecular_function; GO:0003824,catalytic activity; GO:0005575,cellular_component; GO:0005622,intracellular anatomical structure; GO:0005623,obsolete cell; GO:0005634,nucleus; GO:0005737,cytoplasm; GO:0005829,cytosol; GO:0008150,biological_process; GO:0008194,UDP-glycosyltransferase activity; GO:0009909,regulation of flower development; GO:0016740,transferase activity; GO:0016757,glycos…	UGT85A23_24; 7-deoxyloganetin glucosyltransferase [EC:2.4.1.324]; K21374;	KAF7024244.1 hypothetical protein CFC21_036618 [Triticum aestivum]
TraesCS3A02G338000	1.35792297700035	0.482944947982818	0.00492719844711449	0.269380979983213	Up	0.89	1.6	2.05	3.69	3.73	3.86	GO:0003674,molecular_function; GO:0005488,binding; GO:0005575,cellular_component; GO:0005623,obsolete cell; GO:0005886,plasma membrane; GO:0006810,transport; GO:0006869,lipid transport; GO:0007275,multicellular organism development; GO:0008150,biological_process; GO:0008289,lipid binding; GO:0010876,lipid localization; GO:0016020,membrane; GO:0031224,intrinsic component of membrane; GO:0031225,an…	--	XP_037407064.1 xylogen-like protein 11 [Triticum dicoccoides]
TraesCS3A02G345800	1.08213814632549	0.493528677390277	0.02833224169112	0.682772218562269	Up	1.73	2.6	4.86	8.59	4.14	5.75	GO:0005575,cellular_component; GO:0005622,intracellular anatomical structure; GO:0005623,obsolete cell; GO:0005634,nucleus; GO:0005737,cytoplasm; GO:0008150,biological_process; GO:0010033,response to organic substance; GO:0010200,response to chitin; GO:0010243,response to organonitrogen compound; GO:0042221,response to chemical; GO:0043226,organelle; GO:0043227,membrane-bounded organelle; GO:0043…	--	XP_037407155.1 U-box domain-containing protein 16-like [Triticum dicoccoides]
TraesCS3A02G346400	-1.24759	0.560827018693163	0.0261112373653856	0.652919030595095	Down	1.31	2.66	2.54	1.29	0.65	0.75	--	--	XP_044341911.1 protein NUCLEAR FUSION DEFECTIVE 4-like [Triticum aestivum]
TraesCS3A02G346700	2.4297847520762	0.701130336403455	0.000529197203337301	0.0652069347961422	Up	0.19	1.02	0.43	2.24	3.62	3.14	GO:0003333,amino acid transmembrane transport; GO:0003674,molecular_function; GO:0005215,transporter activity; GO:0005342,organic acid transmembrane transporter activity; GO:0005575,cellular_component; GO:0005622,intracellular anatomical structure; GO:0005623,obsolete cell; GO:0005737,cytoplasm; GO:0005773,vacuole; GO:0005774,vacuolar membrane; GO:0006810,transport; GO:0006811,ion transport; GO:0…	--	KAF7024411.1 hypothetical protein CFC21_036770 [Triticum aestivum]
TraesCS3A02G352300	-2.22028	0.497008885171317	7.92159680329442e-06	0.00301149634752218	Down	5.91	11.74	9.49	2.15	1.41	2.31	--	clpS; ATP-dependent Clp protease adaptor protein ClpS; K06891;	XP_037407223.1 ATP-dependent Clp protease adapter protein CLPS2, chloroplastic-like [Triticum dicoccoides]
TraesCS3A02G366400	-1.05838	0.419762524211162	0.0116899772500061	0.434655338734299	Down	6.56	4.95	3.61	2.59	2.52	2.09	GO:0000272,polysaccharide catabolic process; GO:0001101,response to acid chemical; GO:0003674,molecular_function; GO:0003824,catalytic activity; GO:0004645,1,4-alpha-oligoglucan phosphorylase activity; GO:0005488,binding; GO:0005575,cellular_component; GO:0005622,intracellular anatomical structure; GO:0005623,obsolete cell; GO:0005737,cytoplasm; GO:0005829,cytosol; GO:0005975,carbohydrate metabol…	PYG, glgP; glycogen phosphorylase [EC:2.4.1.1]; K00688;	XP_044342141.1 alpha-glucan phosphorylase, H isozyme isoform X2 [Triticum aestivum]
TraesCS3A02G368400	-2.84364	1.15061982176096	0.0134587027746159	0.467970470840815	Down	0.83	0.1	0.88	0.1	0.05	0.1	GO:0000003,reproduction; GO:0003006,developmental process involved in reproduction; GO:0003674,molecular_function; GO:0003824,catalytic activity; GO:0005575,cellular_component; GO:0006793,phosphorus metabolic process; GO:0006796,phosphate-containing compound metabolic process; GO:0007275,multicellular organism development; GO:0008150,biological_process; GO:0008152,metabolic process; GO:0008374,O-…	GPAT; glycerol-3-phosphate acyltransferase [EC:2.3.1.15 2.3.1.198]; K13508;	XP_037407393.1 glycerol-3-phosphate 2-O-acyltransferase 6-like [Triticum dicoccoides]
TraesCS3A02G368600	-3.03682	0.699182273997494	1.40299530848594e-05	0.00477807589746244	Down	26.99	12.35	80.98	7.51	1.99	3.61	--	--	XP_044342173.1 uncharacterized protein LOC123062635 [Triticum aestivum]
TraesCS3A02G371200	1.4128734915345	0.558894	0.0114720208826455	0.430121847175701	Up	0.63	1.6	1.47	2.06	4.41	3.22	--	--	XP_044342212.1 cytochrome P450 94C1-like [Triticum aestivum]
TraesCS3A02G374200	-2.36109	1.01193945885395	0.0196360255964189	0.562240665762998	Down	1.21	0.81	1.46	0.26	0.25	0.13	--	--	KAF7024730.1 hypothetical protein CFC21_037033 [Triticum aestivum]
TraesCS3A02G375500	3.17810241813824	1.50561540306379	0.034786683429509	0.74625717460041	Up	0	0.16	0.14	0.08	1.93	0.54	--	--	XP_037407470.1 transcription factor DIVARICATA-like [Triticum dicoccoides]
TraesCS3A02G376800	2.48389330431058	0.306191108897498	4.96983062773879e-16	6.09313659537345e-12	Up	6.59	7.18	10.42	36.11	36.32	61.34	--	--	XP_037407487.1 uncharacterized protein LOC119269692 [Triticum dicoccoides]
TraesCS3A02G382200	-1.66084	0.411524409522611	5.44084618853793e-05	0.0131780649782308	Down	3.59	3.42	5.04	1.36	0.71	1.7	--	--	XP_044336156.1 protein NRT1/ PTR FAMILY 5.10-like [Triticum aestivum]
TraesCS3A02G384400	-1.23877	0.583302989576084	0.0336934071840234	0.737089795915813	Down	2.91	3.7	11.28	2.47	1.46	3.24	GO:0000981,DNA-binding transcription factor activity, RNA polymerase II-specific; GO:0000988,obsolete transcription factor activity, protein binding; GO:0000989,obsolete transcription factor activity, transcription factor binding; GO:0001067,transcription regulatory region nucleic acid binding; GO:0001076,obsolete transcription factor activity, RNA polymerase II transcription factor binding; GO:0…	--	XP_037407576.1 myb-related protein 308-like [Triticum dicoccoides]
TraesCS3A02G388100	1.99614157133644	0.409012849508061	1.05877107862571e-06	0.000633209664230286	Up	4.76	2.97	2.65	9.71	14.51	17.3	--	--	XP_044342387.1 amino acid permease 6-like [Triticum aestivum]
TraesCS3A02G399700	-1.00251	0.336116223199449	0.00285779180819868	0.195465785308049	Down	7.63	6.25	9.66	3.81	4.17	3.33	--	--	KAF7025061.1 hypothetical protein CFC21_037304 [Triticum aestivum]
TraesCS3A02G403500	3.99277976159071	1.39117350785591	0.00410367493480422	0.239581336283016	Up	0.12	0	0.08	2.44	0.12	0.4	--	--	XP_044337532.1 uncharacterized protein LOC123058932 [Triticum aestivum]
TraesCS3A02G404100	-1.43332	0.536315809862102	0.00752826822161557	0.346660846813379	Down	4.37	1.98	4.03	1.46	0.65	1.65	--	--	XP_037407760.1 protein TRIGALACTOSYLDIACYLGLYCEROL 5, chloroplastic-like [Triticum dicoccoides]
TraesCS3A02G410000	1.50611503833945	0.485714844440924	0.00192984579376104	0.153069699480905	Up	0.44	0.35	0.51	1.04	1.36	1.18	GO:0005575,cellular_component; GO:0005622,intracellular anatomical structure; GO:0005623,obsolete cell; GO:0005634,nucleus; GO:0005737,cytoplasm; GO:0043226,organelle; GO:0043227,membrane-bounded organelle; GO:0043229,intracellular organelle; GO:0043231,intracellular membrane-bounded organelle; GO:0044424,obsolete intracellular part; GO:0044464,obsolete cell part;	--	KAF7025180.1 hypothetical protein CFC21_037406 [Triticum aestivum]
TraesCS3A02G413700	1.77348890083384	0.446876706426842	7.22866133441847e-05	0.0158968959866016	Up	1.6	1.03	1.43	6	3.52	3.95	GO:0000151,ubiquitin ligase complex; GO:0000302,response to reactive oxygen species; GO:0001101,response to acid chemical; GO:0003674,molecular_function; GO:0005488,binding; GO:0005515,protein binding; GO:0005516,calmodulin binding; GO:0005575,cellular_component; GO:0005622,intracellular anatomical structure; GO:0005623,obsolete cell; GO:0005634,nucleus; GO:0005737,cytoplasm; GO:0006355,regulatio…	SPOP; speckle-type POZ protein; K10523;	XP_044342623.1 BTB/POZ and TAZ domain-containing protein 2-like [Triticum aestivum]
TraesCS3A02G424800	1.38740158548215	0.441799275859131	0.00168749710678006	0.14098219014242	Up	6.13	7.21	3.75	12.45	16.68	16.23	--	--	XP_044342756.1 uncharacterized protein LOC123063084 [Triticum aestivum]
TraesCS3A02G436100	1.72445235667431	0.362933890847172	2.01990297544092e-06	0.000983872202894719	Up	2.05	2.04	1.96	5.02	5.64	9.48	GO:0000976,transcription cis-regulatory region binding; GO:0000987,cis-regulatory region sequence-specific DNA binding; GO:0001067,transcription regulatory region nucleic acid binding; GO:0003674,molecular_function; GO:0003676,nucleic acid binding; GO:0003677,DNA binding; GO:0003690,double-stranded DNA binding; GO:0003700,DNA-binding transcription factor activity; GO:0005488,binding; GO:0005575,c…	--	XP_037408010.1 transcription factor TCP20-like [Triticum dicoccoides]
TraesCS3A02G447500	1.07941730353508	0.465948879803216	0.0205255163309082	0.576639331446448	Up	131.86	234.36	103.31	269.62	347.54	417.74	GO:0003674,molecular_function; GO:0003824,catalytic activity; GO:0004553,hydrolase activity, hydrolyzing O-glycosyl compounds; GO:0005575,cellular_component; GO:0005622,intracellular anatomical structure; GO:0005623,obsolete cell; GO:0005737,cytoplasm; GO:0005773,vacuole; GO:0005777,peroxisome; GO:0008150,biological_process; GO:0008152,metabolic process; GO:0008422,beta-glucosidase activity; GO:0…	E3.2.1.21; beta-glucosidase [EC:3.2.1.21]; K01188; HIUH; hydroxyisourate hydrolase [EC:3.5.2.17]; K19964;	XP_044342908.1 beta-glucosidase 5-like isoform X1 [Triticum aestivum]
TraesCS3A02G447900	-2.14446	1.08023299207076	0.0471241300444955	1	Down	0.27	0.18	0.19	0.03	0.03	0.09	--	--	XP_044342911.1 uncharacterized protein LOC123063237 [Triticum aestivum]
TraesCS3A02G452100	-1.75552	0.452766126669642	0.000105614608486859	0.0208755899704452	Down	10.86	5.41	11.55	3.66	2.23	1.9	--	--	XP_044342930.1 heavy metal-associated isoprenylated plant protein 35-like [Triticum aestivum]
TraesCS3A02G479400	-6.60423	2.53336895535524	0.00913670338468966	0.385273491563685	Down	0	0.03	1.76	0	0	0	--	--	XP_044343097.1 disease resistance protein RGA5-like [Triticum aestivum]
TraesCS3A02G487500	-2.06837	0.554448	0.000191093323014129	0.0327671596291466	Down	17.35	11.28	9.66	4.82	1.39	2.87	GO:0001101,response to acid chemical; GO:0003674,molecular_function; GO:0003676,nucleic acid binding; GO:0003677,DNA binding; GO:0003700,DNA-binding transcription factor activity; GO:0005488,binding; GO:0005575,cellular_component; GO:0005622,intracellular anatomical structure; GO:0005623,obsolete cell; GO:0005634,nucleus; GO:0006355,regulation of DNA-templated transcription; GO:0008150,biological…	--	XP_044343174.1 scarecrow-like protein 3 [Triticum aestivum]
TraesCS3A02G489100	1.27725182803106	0.644680624055414	0.0475670103322301	0.850885968024333	Up	3.25	2.12	0.95	6.54	3.01	6.09	--	--	XP_037408370.1 cysteine-rich and transmembrane domain-containing protein WIH1-like [Triticum dicoccoides]
TraesCS3A02G492100	4.50338864587272	2.11160935419204	0.0329509231377945	1	Up	0	0	0	0.24	0.05	0.29	GO:0003674,molecular_function; GO:0003824,catalytic activity; GO:0003993,acid phosphatase activity; GO:0004620,phospholipase activity; GO:0004629,phospholipase C activity; GO:0006629,lipid metabolic process; GO:0006644,phospholipid metabolic process; GO:0006793,phosphorus metabolic process; GO:0006796,phosphate-containing compound metabolic process; GO:0008081,phosphoric diester hydrolase activit…	plc; phospholipase C [EC:3.1.4.3]; K01114;	XP_037408433.1 non-specific phospholipase C2-like [Triticum dicoccoides]
TraesCS3A02G506000	3.86009878544524	1.86202948395914	0.0381666988329929	1	Up	0	0.07	0	0.07	0.57	0.34	--	--	XP_044337993.1 uncharacterized protein LOC123059502 [Triticum aestivum]
TraesCS3A02G506300	1.46750453851615	0.670074850995548	0.0285198412762505	0.684266896295794	Up	0.41	0.39	0.41	1.02	0.66	1.7	GO:0000003,reproduction; GO:0001101,response to acid chemical; GO:0002239,response to oomycetes; GO:0003006,developmental process involved in reproduction; GO:0003674,molecular_function; GO:0003824,catalytic activity; GO:0005575,cellular_component; GO:0005622,intracellular anatomical structure; GO:0005623,obsolete cell; GO:0005737,cytoplasm; GO:0005829,cytosol; GO:0006725,cellular aromatic compou…	UGT76C1_2; cytokinin-N-glucosyltransferase [EC:2.4.1.-]; K13493;	KAF7026253.1 hypothetical protein CFC21_038368 [Triticum aestivum]
TraesCS3A02G507200	1.29301319471978	0.643335390755848	0.0444461521125289	0.825589734294209	Up	0.55	0.67	0.77	2.51	0.84	1.4	GO:0000003,reproduction; GO:0001101,response to acid chemical; GO:0002239,response to oomycetes; GO:0003006,developmental process involved in reproduction; GO:0003674,molecular_function; GO:0003824,catalytic activity; GO:0005575,cellular_component; GO:0005622,intracellular anatomical structure; GO:0005623,obsolete cell; GO:0005737,cytoplasm; GO:0005829,cytosol; GO:0006725,cellular aromatic compou…	UGT76C1_2; cytokinin-N-glucosyltransferase [EC:2.4.1.-]; K13493;	KAF7026266.1 hypothetical protein CFC21_038379 [Triticum aestivum]
TraesCS3A02G529300	3.79867179259791	1.03555620115814	0.000244223008542926	0.0392686575801759	Up	0.13	0.36	0	2.39	0.92	3.94	--	--	KAF7026503.1 hypothetical protein CFC21_038614 [Triticum aestivum]
TraesCS3A02G531400	-1.08413	0.43964199114905	0.0136651350244273	0.471605831620647	Down	68.4	62.33	145.79	55.29	23.42	45.07	GO:0005575,cellular_component; GO:0005622,intracellular anatomical structure; GO:0005623,obsolete cell; GO:0005737,cytoplasm; GO:0005829,cytosol; GO:0008150,biological_process; GO:0008152,metabolic process; GO:0009987,cellular process; GO:0044237,cellular metabolic process; GO:0044424,obsolete intracellular part; GO:0044444,obsolete cytoplasmic part; GO:0044464,obsolete cell part; GO:0072593,reac…	--	XP_044343545.1 metallothionein-like protein 2C isoform X3 [Triticum aestivum]
TraesCS3B02G001500	-1.59036	0.591803497133912	0.00720286628415807	0.337930454985635	Down	2.8	1.76	1.64	0.45	0.77	0.84	--	--	XP_044343662.1 swi5-dependent recombination DNA repair protein 1 homolog [Triticum aestivum]
TraesCS3B02G002900	1.52937000218742	0.648693235282821	0.0183926733522166	0.546953311205664	Up	0.92	0.46	1.23	1.57	3.25	2.4	--	--	KAF7026636.1 hypothetical protein CFC21_038739 [Triticum aestivum]
TraesCS3B02G010200	7.24791205894134	3.48083149072458	0.0373209337328732	0.765463610645713	Up	0.11	0	0	0	1.02	16.98	--	--	KAF7026707.1 hypothetical protein CFC21_038803 [Triticum aestivum]
TraesCS3B02G013100	-1.04802	0.465329405215484	0.0243093788287916	0.628442934708893	Down	3.97	2.51	7.55	2.61	1.56	2.21	GO:0003674,molecular_function; GO:0003824,catalytic activity; GO:0005575,cellular_component; GO:0005622,intracellular anatomical structure; GO:0005623,obsolete cell; GO:0005737,cytoplasm; GO:0005783,endoplasmic reticulum; GO:0006725,cellular aromatic compound metabolic process; GO:0006805,xenobiotic metabolic process; GO:0006950,response to stress; GO:0006970,response to osmotic stress; GO:000815…	--	XP_044346618.1 UDP-glycosyltransferase 72B1-like [Triticum aestivum]
TraesCS3B02G018800	-2.33412	1.18093106512626	0.0480972357111893	0.85183695793154	Down	0.22	0.2	4.94	0.34	0.23	0.35	--	--	XP_044346692.1 uncharacterized protein LOC123068246 [Triticum aestivum]
TraesCS3B02G034900	3.84913841554243	1.58824471868776	0.015371024767725	0.497893279811096	Up	0	0.15	0	0.29	1.37	0.45	GO:0003674,molecular_function; GO:0003824,catalytic activity; GO:0005575,cellular_component; GO:0005622,intracellular anatomical structure; GO:0005623,obsolete cell; GO:0005737,cytoplasm; GO:0005783,endoplasmic reticulum; GO:0006725,cellular aromatic compound metabolic process; GO:0006805,xenobiotic metabolic process; GO:0006950,response to stress; GO:0006970,response to osmotic stress; GO:000815…	--	XP_044346823.1 UDP-glycosyltransferase 72B3-like isoform X1 [Triticum aestivum]
TraesCS3B02G047300	1.19342476196995	0.305464689402676	9.34817860415207e-05	0.0191627707599	Up	4.93	6.42	9.69	14.75	15.96	15.75	GO:0003674,molecular_function; GO:0005215,transporter activity; GO:0005351,carbohydrate:proton symporter activity; GO:0005355,glucose transmembrane transporter activity; GO:0005402,carbohydrate:cation symporter activity; GO:0005575,cellular_component; GO:0005622,intracellular anatomical structure; GO:0005623,obsolete cell; GO:0005737,cytoplasm; GO:0006810,transport; GO:0006811,ion transport; GO:0…	--	XP_037411137.1 plastidic glucose transporter 4-like isoform X2 [Triticum dicoccoides]
TraesCS3B02G054200	1.20479946500102	0.515003056290514	0.0193146095019226	0.558843072665213	Up	3.48	3.47	2.26	3.94	9.97	7.4	--	SIAH1; E3 ubiquitin-protein ligase SIAH1 [EC:2.3.2.27]; K04506;	XP_044343975.1 putative E3 ubiquitin-protein ligase SINA-like 6 [Triticum aestivum]
TraesCS3B02G062700	-2.12969	1.07012185206873	0.0465759042083649	0.844442633501973	Down	4.02	3.62	49.26	3.08	0.82	8.08	GO:0001101,response to acid chemical; GO:0005575,cellular_component; GO:0005576,extracellular region; GO:0005618,cell wall; GO:0005623,obsolete cell; GO:0006810,transport; GO:0006869,lipid transport; GO:0006950,response to stress; GO:0006970,response to osmotic stress; GO:0008150,biological_process; GO:0009414,response to water deprivation; GO:0009415,response to water; GO:0009628,response to abi…	--	KAF7027438.1 hypothetical protein CFC21_039481 [Triticum aestivum]
TraesCS3B02G067900	-1.9318	0.809956348295639	0.0170761542499572	0.527682218381947	Down	15.91	7.51	103.89	12.81	8.71	7.24	GO:0000030,mannosyltransferase activity; GO:0003674,molecular_function; GO:0003824,catalytic activity; GO:0005575,cellular_component; GO:0005622,intracellular anatomical structure; GO:0005623,obsolete cell; GO:0005737,cytoplasm; GO:0006082,organic acid metabolic process; GO:0006629,lipid metabolic process; GO:0006643,membrane lipid metabolic process; GO:0006664,glycolipid metabolic process; GO:00…	SQD2; sulfoquinovosyltransferase [EC:2.4.1.-]; K06119;	XP_044347026.1 sulfoquinovosyl transferase SQD2-like [Triticum aestivum]
TraesCS3B02G090200	-2.78405	1.00943424453424	0.00581505745540024	0.302413820435083	Down	3.22	0.39	12.74	0.81	0.22	1.12	--	--	XP_044347190.1 probable folate-biopterin transporter 8, chloroplastic [Triticum aestivum]
TraesCS3B02G096000	-1.36807	0.633878365957106	0.0309077611405991	0.70796240733121	Down	0.87	1.13	0.74	0.58	0.3	0.17	GO:0000003,reproduction; GO:0000578,embryonic axis specification; GO:0001101,response to acid chemical; GO:0003002,regionalization; GO:0003006,developmental process involved in reproduction; GO:0005575,cellular_component; GO:0005623,obsolete cell; GO:0005886,plasma membrane; GO:0006725,cellular aromatic compound metabolic process; GO:0006950,response to stress; GO:0007275,multicellular organism d…	--	XP_037411448.1 LRR receptor-like serine/threonine-protein kinase RPK2 [Triticum dicoccoides]
TraesCS3B02G096500	2.27998395615736	0.75121806140173	0.00240496260351642	0.176032494088133	Up	9.34	22.47	4.69	85.42	23.42	81.94	GO:0005575,cellular_component; GO:0005622,intracellular anatomical structure; GO:0005623,obsolete cell; GO:0005737,cytoplasm; GO:0007623,circadian rhythm; GO:0008150,biological_process; GO:0009314,response to radiation; GO:0009416,response to light stimulus; GO:0009507,chloroplast; GO:0009526,plastid envelope; GO:0009532,plastid stroma; GO:0009534,chloroplast thylakoid; GO:0009535,chloroplast thy…	--	KAF7027874.1 hypothetical protein CFC21_039870 [Triticum aestivum]
TraesCS3B02G096600	1.67019724133346	0.561890215164061	0.0029542189938753	0.197928117307544	Up	0.52	0.67	0.97	2.69	1.6	2.41	--	PPP1C; serine/threonine-protein phosphatase PP1 catalytic subunit [EC:3.1.3.16]; K06269;	XP_037411452.1 serine/threonine-protein phosphatase alpha-3 isoform-like [Triticum dicoccoides]
TraesCS3B02G107600	-1.55839	0.752502862889687	0.0383647937251505	0.770286616492602	Down	0.37	0.44	0.66	0.14	0.04	0.32	--	--	XP_044347362.1 leucine-rich repeat receptor-like serine/threonine-protein kinase RGI4 [Triticum aestivum]
TraesCS3B02G108000	1.11504163350039	0.437200044410129	0.0107594699271239	0.418110273134773	Up	4.95	5.49	6.68	6.25	17.01	13.06	GO:0001101,response to acid chemical; GO:0003674,molecular_function; GO:0003824,catalytic activity; GO:0005575,cellular_component; GO:0005622,intracellular anatomical structure; GO:0005623,obsolete cell; GO:0005737,cytoplasm; GO:0006950,response to stress; GO:0006979,response to oxidative stress; GO:0008150,biological_process; GO:0008378,galactosyltransferase activity; GO:0009414,response to wate…	E2.4.1.82; raffinose synthase [EC:2.4.1.82]; K06617;	XP_044347366.1 galactinol--sucrose galactosyltransferase-like [Triticum aestivum]
TraesCS3B02G113400	5.19496237522269	1.99115626425754	0.0090802487077925	1	Up	0	0	0	0.79	0.07	0.51	--	ALKBH6; alkylated DNA repair protein alkB homolog 6 [EC:1.14.11.-]; K10768;	XP_044347427.1 alpha-ketoglutarate-dependent dioxygenase alkB homolog 6-like [Triticum aestivum]
TraesCS3B02G116500	5.30853208911015	2.5269171872329	0.0356590664596049	1	Up	0	0	0	0.6	0	0.15	--	--	XP_044347458.1 uncharacterized protein LOC123068842 [Triticum aestivum]
TraesCS3B02G123100	-1.80475	0.586979029185808	0.00210755940194998	0.161255094503145	Down	3.71	1.33	3.61	0.55	1.09	0.69	--	--	XP_044347494.1 NDR1/HIN1-like protein 6 [Triticum aestivum]
TraesCS3B02G123700	-1.59758	0.658473423278576	0.0152586042013411	0.496372344139518	Down	39.81	21.82	163.08	26.56	14.01	26.5	--	--	XP_037404447.1 monothiol glutaredoxin-S2-like [Triticum dicoccoides]
TraesCS3B02G123800	1.46224710831125	0.398787776570919	0.000245671942294919	0.0393725415754416	Up	1.87	2.52	2.04	3.94	6.29	7.58	GO:0001101,response to acid chemical; GO:0001666,response to hypoxia; GO:0002376,immune system process; GO:0002682,regulation of immune system process; GO:0002831,regulation of response to biotic stimulus; GO:0005575,cellular_component; GO:0005622,intracellular anatomical structure; GO:0005623,obsolete cell; GO:0005634,nucleus; GO:0005737,cytoplasm; GO:0006355,regulation of DNA-templated transcri…	NPR1; regulatory protein NPR1; K14508;	KAF7028198.1 hypothetical protein CFC21_040162 [Triticum aestivum]
TraesCS3B02G128500	-1.95617	0.786118163253073	0.0128320297963936	0.458520181398092	Down	1.97	1.2	9.64	1.34	0.6	1.01	--	--	XP_037411776.1 transcription factor MYBS3-like [Triticum dicoccoides]
TraesCS3B02G129900	1.95482678322725	0.930387847590132	0.0356332381966922	0.753456893557255	Up	0.14	0.77	0.68	1.49	1.12	3.65	--	--	XP_044344310.1 WRKY transcription factor WRKY24 [Triticum aestivum]
TraesCS3B02G132600	1.48694520148693	0.754532962680658	0.0487601585163245	0.858436680770993	Up	0.44	0.66	0.3	1.86	0.98	1.07	--	--	KAF7028309.1 hypothetical protein CFC21_040251 [Triticum aestivum]
TraesCS3B02G132700	1.42874305262041	0.70897943786131	0.0438825615996745	0.82246688541518	Up	2.53	5.69	1.86	7.56	14.01	5.83	--	--	KAF7028310.1 hypothetical protein CFC21_040252 [Triticum aestivum]
TraesCS3B02G133400	1.57430841008712	0.508116973949529	0.00194621896756629	0.153276971525228	Up	32.78	37.93	22.53	52.94	143.64	82.29	GO:0003674,molecular_function; GO:0003824,catalytic activity; GO:0004553,hydrolase activity, hydrolyzing O-glycosyl compounds; GO:0004557,alpha-galactosidase activity; GO:0005575,cellular_component; GO:0005911,cell-cell junction; GO:0005975,carbohydrate metabolic process; GO:0006950,response to stress; GO:0006979,response to oxidative stress; GO:0008150,biological_process; GO:0008152,metabolic pr…	E2.4.1.82; raffinose synthase [EC:2.4.1.82]; K06617;	XP_044347602.1 probable galactinol--sucrose galactosyltransferase 2 [Triticum aestivum]
TraesCS3B02G144800	-1.92057	0.732549271823887	0.00874758159008382	0.376637531834329	Down	7.52	4.05	38.21	4.61	2.69	4.43	--	UGT73C; UDP-glucosyltransferase 73C [EC:2.4.1.-]; K13496;	KAF7028467.1 hypothetical protein CFC21_040387 [Triticum aestivum]
TraesCS3B02G146500	-1.73724	0.649595149270812	0.00748756812446797	0.346660846813379	Down	1.73	1.7	3.42	0.79	0.86	0.25	GO:0000902,cell morphogenesis; GO:0000904,cell morphogenesis involved in differentiation; GO:0005575,cellular_component; GO:0005622,intracellular anatomical structure; GO:0005623,obsolete cell; GO:0005737,cytoplasm; GO:0008150,biological_process; GO:0008152,metabolic process; GO:0009058,biosynthetic process; GO:0009059,macromolecule biosynthetic process; GO:0009653,anatomical structure morphogene…	--	XP_037411967.1 uncharacterized acetyltransferase At3g50280-like [Triticum dicoccoides]
TraesCS3B02G148000	1.6338118687627	0.415358274404218	8.37177580980854e-05	0.0177588449429298	Up	2.45	3.21	2.87	11.06	6.27	8.83	--	--	XP_044347789.1 uncharacterized protein At1g15400-like [Triticum aestivum]
TraesCS3B02G149200	1.10804450145673	0.363334213552307	0.00229103327585458	0.169903373344157	Up	5.32	6.89	6.06	12.61	9.42	17.69	--	--	XP_044347800.1 uncharacterized protein LOC123069110 [Triticum aestivum]
TraesCS3B02G165400	2.06701687949883	0.649583000285513	0.00146227791890442	0.131278870162666	Up	17.52	7.72	7.59	18.39	28.03	98.05	GO:0003674,molecular_function; GO:0005215,transporter activity; GO:0005432,calcium:sodium antiporter activity; GO:0005488,binding; GO:0005509,calcium ion binding; GO:0006810,transport; GO:0006811,ion transport; GO:0006812,cation transport; GO:0006814,sodium ion transport; GO:0006816,calcium ion transport; GO:0008150,biological_process; GO:0008324,cation transmembrane transporter activity; GO:0015…	--	XP_037412157.1 sodium/calcium exchanger NCL1-like [Triticum dicoccoides]
TraesCS3B02G169300	-1.23779	0.367514626026105	0.000757142887189872	0.0834405490577045	Down	5.05	6.8	5.35	2.89	2.1	2.28	GO:0001101,response to acid chemical; GO:0003674,molecular_function; GO:0003824,catalytic activity; GO:0004672,protein kinase activity; GO:0004674,protein serine/threonine kinase activity; GO:0005575,cellular_component; GO:0005622,intracellular anatomical structure; GO:0005623,obsolete cell; GO:0005737,cytoplasm; GO:0005829,cytosol; GO:0006468,protein phosphorylation; GO:0006793,phosphorus metabo…	PRKAA, AMPK; 5'-AMP-activated protein kinase, catalytic alpha subunit [EC:2.7.11.11]; K07198; SNF1; carbon catabolite-derepressing protein kinase [EC:2.7.11.1]; K12761;	XP_044348009.1 CBL-interacting protein kinase 5 [Triticum aestivum]
TraesCS3B02G170600	2.42749734888297	1.14239109233405	0.0335927285782773	0.736113048349999	Up	0.17	0.06	0.11	1.17	0.35	0.25	--	--	XP_044348014.1 probable F-box protein At3g61730 [Triticum aestivum]
TraesCS3B02G172400	1.01919663437877	0.502379879818223	0.0424850883627129	0.812065423058073	Up	3.52	3.38	1.98	5.77	8	4.04	GO:0005575,cellular_component; GO:0005622,intracellular anatomical structure; GO:0005623,obsolete cell; GO:0005737,cytoplasm; GO:0008150,biological_process; GO:0009314,response to radiation; GO:0009416,response to light stimulus; GO:0009507,chloroplast; GO:0009536,plastid; GO:0009628,response to abiotic stimulus; GO:0043226,organelle; GO:0043227,membrane-bounded organelle; GO:0043229,intracellula…	GH3; auxin responsive GH3 gene family; K14487; JAR1_4_6; jasmonic acid-amino synthetase [EC:6.3.2.52]; K14506;	XP_044348021.1 jasmonoyl--L-amino acid synthetase GH3.3-like [Triticum aestivum]
TraesCS3B02G173800	2.81772609895974	0.398918065401302	1.62452990986519e-12	9.95857141371236e-09	Up	8.12	11.71	9	78.95	42.85	83.79	--	--	XP_037412223.1 uncharacterized protein LOC119275475 [Triticum dicoccoides]
TraesCS3B02G177000	-2.43214	0.981462460867665	0.0132092279953003	0.46513190574553	Down	2.32	0.39	12.46	0.82	0.89	0.71	GO:0000064,L-ornithine transmembrane transporter activity; GO:0003333,amino acid transmembrane transport; GO:0003674,molecular_function; GO:0005215,transporter activity; GO:0005287,high-affinity basic amino acid transmembrane transporter activity; GO:0005289,high-affinity L-arginine transmembrane transporter activity; GO:0005290,L-histidine transmembrane transporter activity; GO:0005292,high-affi…	SLC25A20_29, CACT, CACL, CRC1; solute carrier family 25 (mitochondrial carnitine/acylcarnitine transporter), member 20/29; K15109;	XP_037412262.1 mitochondrial arginine transporter BAC2-like [Triticum dicoccoides]
TraesCS3B02G209100	-1.45036	0.395993489509187	0.000249693414431437	0.0397266512585778	Down	13.19	9.43	24.49	6.32	3.9	6.14	--	--	XP_044344580.1 TLC domain-containing protein 5-like [Triticum aestivum]
TraesCS3B02G211100	2.22123028655141	1.05210798855734	0.0347534997162961	0.746056783925134	Up	0.52	0.35	0	1.31	1.98	0.81	GO:0007154,cell communication; GO:0007165,signal transduction; GO:0008150,biological_process; GO:0009314,response to radiation; GO:0009416,response to light stimulus; GO:0009605,response to external stimulus; GO:0009606,tropism; GO:0009628,response to abiotic stimulus; GO:0009637,response to blue light; GO:0009638,phototropism; GO:0009639,response to red or far red light; GO:0009987,cellular proc…	--	XP_044344587.1 protein PHYTOCHROME KINASE SUBSTRATE 4-like [Triticum aestivum]
TraesCS3B02G225200	-2.04238	0.817958269897923	0.0125274642805219	0.451734835133145	Down	6.25	8.03	3.14	2.2	0.46	1.74	--	--	XP_037412802.1 zinc finger Ran-binding domain-containing protein 2-like [Triticum dicoccoides]
TraesCS3B02G236900	1.85932378019532	0.514181951559782	0.000299096383139043	0.0441116158586863	Up	1.44	3.59	5.73	8.55	13.63	15.69	GO:0003674,molecular_function; GO:0003700,DNA-binding transcription factor activity; GO:0006355,regulation of DNA-templated transcription; GO:0008150,biological_process; GO:0009889,regulation of biosynthetic process; GO:0010033,response to organic substance; GO:0010200,response to chitin; GO:0010243,response to organonitrogen compound; GO:0010468,regulation of gene expression; GO:0010556,regulati…	--	XP_044348909.1 putative transcription factor bHLH041 [Triticum aestivum]
TraesCS3B02G239200	1.88502065158242	0.930581498638866	0.0428019599384208	0.814373935785393	Up	0.08	0.45	0.12	0.62	1.24	0.59	--	--	KAF7029662.1 hypothetical protein CFC21_041350 [Triticum aestivum]
TraesCS3B02G248500	2.44577255377714	0.457184581322019	8.81297571707478e-08	8.64394284282129e-05	Up	2.54	4.38	3.14	10.89	24.47	19.88	GO:0003674,molecular_function; GO:0003824,catalytic activity; GO:0005215,transporter activity; GO:0005575,cellular_component; GO:0005623,obsolete cell; GO:0005886,plasma membrane; GO:0006810,transport; GO:0008150,biological_process; GO:0015399,primary active transmembrane transporter activity; GO:0016020,membrane; GO:0016021,integral component of membrane; GO:0016462,pyrophosphatase activity; GO:…	--	XP_044349051.1 ABC transporter G family member 37 [Triticum aestivum]
TraesCS3B02G252700	4.70315125311423	2.14596792440555	0.0284067871747622	0.683144824583213	Up	0	0	0.07	1.52	0	0.16	GO:0003674,molecular_function; GO:0003724,RNA helicase activity; GO:0003824,catalytic activity; GO:0004386,helicase activity; GO:0005575,cellular_component; GO:0005622,intracellular anatomical structure; GO:0005623,obsolete cell; GO:0005634,nucleus; GO:0005730,nucleolus; GO:0005737,cytoplasm; GO:0006139,nucleobase-containing compound metabolic process; GO:0006725,cellular aromatic compound metabo…	--	XP_044344649.1 DEAD-box ATP-dependent RNA helicase 26-like isoform X1 [Triticum aestivum]
TraesCS3B02G255200	1.05550916558808	0.393735262086051	0.00734554977511709	0.341453181536983	Up	1.64	1.6	1.37	2.93	3.25	3.29	GO:0003674,molecular_function; GO:0005215,transporter activity; GO:0005575,cellular_component; GO:0005622,intracellular anatomical structure; GO:0005623,obsolete cell; GO:0005737,cytoplasm; GO:0005773,vacuole; GO:0005774,vacuolar membrane; GO:0006810,transport; GO:0006855,xenobiotic transmembrane transport; GO:0008150,biological_process; GO:0009507,chloroplast; GO:0009536,plastid; GO:0016020,memb…	--	XP_044344653.1 protein DETOXIFICATION 14-like [Triticum aestivum]
TraesCS3B02G256900	7.89753449971313	3.90889313839552	0.043341733055928	0.81827902616457	Up	0	0	0	8.6	0.36	0	--	--	XP_044349182.1 uncharacterized protein LOC123070184 [Triticum aestivum]
TraesCS3B02G263600	-1.01011	0.498356778491199	0.0426753057045097	0.813069023719837	Down	1.48	2.25	2.1	0.76	1.25	0.83	GO:0003674,molecular_function; GO:0003824,catalytic activity; GO:0005575,cellular_component; GO:0005622,intracellular anatomical structure; GO:0005623,obsolete cell; GO:0005737,cytoplasm; GO:0005794,Golgi apparatus; GO:0008150,biological_process; GO:0008374,O-acyltransferase activity; GO:0009987,cellular process; GO:0012505,endomembrane system; GO:0016407,acetyltransferase activity; GO:0016413,O-…	--	KAF7029962.1 hypothetical protein CFC21_041592 [Triticum aestivum]
TraesCS3B02G267600	-1.2205	0.564475105794493	0.0306038425454752	0.705130090103074	Down	2.01	1.76	1.33	1.02	0.55	0.6	GO:0003674,molecular_function; GO:0003824,catalytic activity; GO:0004842,ubiquitin-protein transferase activity; GO:0006807,nitrogen compound metabolic process; GO:0007275,multicellular organism development; GO:0008150,biological_process; GO:0008152,metabolic process; GO:0009987,cellular process; GO:0016567,protein ubiquitination; GO:0016740,transferase activity; GO:0019538,protein metabolic proc…	--	XP_044349302.1 F-box/kelch-repeat protein At3g61590-like [Triticum aestivum]
TraesCS3B02G281700	3.12615598154608	1.17440943669885	0.00777018427639122	0.353894849183806	Up	0.04	0.05	0.09	0.14	0.71	0.67	--	SLC23A1, SVCT1; solute carrier family 23 (nucleobase transporter), member 1; K14611;	XP_044349545.1 nucleobase-ascorbate transporter LPE1-like [Triticum aestivum]
TraesCS3B02G284600	1.2867525054132	0.495179219835526	0.00936159077915161	0.390513627825228	Up	4.07	7.12	4.36	6.78	16.24	15.87	--	IST1; vacuolar protein sorting-associated protein IST1; K19476;	KAF7030193.1 LOW QUALITY PROTEIN: hypothetical protein CFC21_041792 [Triticum aestivum]
TraesCS3B02G285600	1.27837031533183	0.505164743384034	0.0113867354110685	0.428891621577736	Up	0.7	0.44	1.24	1.31	2.22	1.95	GO:0003674,molecular_function; GO:0003824,catalytic activity; GO:0005215,transporter activity; GO:0005575,cellular_component; GO:0005623,obsolete cell; GO:0005886,plasma membrane; GO:0006810,transport; GO:0007275,multicellular organism development; GO:0008150,biological_process; GO:0009555,pollen development; GO:0009653,anatomical structure morphogenesis; GO:0009987,cellular process; GO:0010208,p…	ABCG2, CD338; ATP-binding cassette, subfamily G (WHITE), member 2; K05681;	XP_037413637.1 ABC transporter G family member STR2-like [Triticum dicoccoides]
TraesCS3B02G287100	-2.03425	0.673105050586035	0.00250955856633055	0.182058	Down	2.27	0.78	2.85	0.41	0.52	0.42	--	E2.1.1.141; jasmonate O-methyltransferase [EC:2.1.1.141]; K08241; GAMT2; gibberellin A4 carboxyl methyltransferase [EC:2.1.1.276]; K18886;	XP_044344742.1 probable methyltransferase TCM_000336 [Triticum aestivum]
TraesCS3B02G288900	1.41858848285942	0.652543986860106	0.0297099859033009	0.69528398190717	Up	3.08	10.91	4.21	8.27	22.63	20.36	--	IST1; vacuolar protein sorting-associated protein IST1; K19476;	KAF7030247.1 hypothetical protein CFC21_041833 [Triticum aestivum]
TraesCS3B02G291700	-1.13548	0.485262343841132	0.0192873892380211	0.558843072665213	Down	3.61	2.25	5.54	2.38	1.07	1.45	GO:0000003,reproduction; GO:0000902,cell morphogenesis; GO:0000904,cell morphogenesis involved in differentiation; GO:0001505,regulation of neurotransmitter levels; GO:0003006,developmental process involved in reproduction; GO:0003674,molecular_function; GO:0003824,catalytic activity; GO:0005575,cellular_component; GO:0005622,intracellular anatomical structure; GO:0005623,obsolete cell; GO:000573…	E2.1.1.103, NMT; phosphoethanolamine N-methyltransferase [EC:2.1.1.103]; K05929;	XP_044349660.1 phosphoethanolamine N-methyltransferase 1-like [Triticum aestivum]
TraesCS3B02G294900	2.52324056173802	1.06065805141388	0.0173625596688368	0.532173305449642	Up	0.04	0.04	0.16	0.64	0.2	0.48	--	E3.2.1.14; chitinase [EC:3.2.1.14]; K01183;	KAF7030322.1 hypothetical protein CFC21_041887 [Triticum aestivum]
TraesCS3B02G306200	1.21906074450342	0.393566162714644	0.00195177870914205	0.15339291614589	Up	3.01	3.25	3.36	4.39	9.1	8.73	GO:0002376,immune system process; GO:0006950,response to stress; GO:0006952,defense response; GO:0006955,immune response; GO:0008150,biological_process; GO:0008219,cell death; GO:0009626,plant-type hypersensitive response; GO:0009987,cellular process; GO:0010337,regulation of salicylic acid metabolic process; GO:0010565,regulation of cellular ketone metabolic process; GO:0010817,regulation of hor…	--	XP_037413861.1 MACPF domain-containing protein CAD1-like [Triticum dicoccoides]
TraesCS3B02G313400	-1.98693	0.51629194536504	0.000118861111263868	0.0226811974999664	Down	24.2	18.53	57.9	10.21	8.31	4.55	GO:0003674,molecular_function; GO:0003824,catalytic activity; GO:0005575,cellular_component; GO:0005622,intracellular anatomical structure; GO:0005623,obsolete cell; GO:0005737,cytoplasm; GO:0005829,cytosol; GO:0008194,UDP-glycosyltransferase activity; GO:0016740,transferase activity; GO:0016757,glycosyltransferase activity; GO:0016758,hexosyltransferase activity; GO:0035251,UDP-glucosyltransfera…	GT1; anthocyanidin 5,3-O-glucosyltransferase [EC:2.4.1.-]; K12938;	XP_044349907.1 anthocyanidin 5,3-O-glucosyltransferase-like [Triticum aestivum]
TraesCS3B02G323100	-1.81038	0.840208468325821	0.0311869443113978	0.7112941120732	Down	0.64	0.36	1.13	0.04	0.2	0.36	--	--	XP_044350032.1 protein MLN51 homolog isoform X3 [Triticum aestivum]
TraesCS3B02G323200	-1.33958	0.526957278915578	0.0110189280459127	0.423291757954101	Down	7.12	5.84	7.21	0.92	2.97	4.11	--	--	XP_044344844.1 uncharacterized protein LOC123065668 [Triticum aestivum]
TraesCS3B02G323500	2.17356929661687	1.06851859075637	0.0419324929229626	0.80634883357576	Up	0.93	0	0.24	2.25	1.62	1.11	GO:0003674,molecular_function; GO:0005215,transporter activity; GO:0005575,cellular_component; GO:0005623,obsolete cell; GO:0005886,plasma membrane; GO:0005887,integral component of plasma membrane; GO:0006810,transport; GO:0006811,ion transport; GO:0006820,anion transport; GO:0008150,biological_process; GO:0008272,sulfate transport; GO:0008509,anion transmembrane transporter activity; GO:0015075…	--	KAF7030693.1 hypothetical protein CFC21_042175 [Triticum aestivum]
TraesCS3B02G324400	1.04349921732211	0.516891956893072	0.0435084667562269	0.819078202760892	Up	4.04	3.62	14.46	12.85	14.06	15.08	--	--	XP_037414084.1 probable WRKY transcription factor 65 [Triticum dicoccoides]
TraesCS3B02G332700	1.71159132985852	0.503706205378104	0.000678815806745981	0.0777951231741123	Up	0.8	0.84	2.47	2.69	4.74	5.27	GO:0003674,molecular_function; GO:0003824,catalytic activity; GO:0004806,triglyceride lipase activity; GO:0005575,cellular_component; GO:0005622,intracellular anatomical structure; GO:0005623,obsolete cell; GO:0005811,lipid droplet; GO:0006629,lipid metabolic process; GO:0006638,neutral lipid metabolic process; GO:0006639,acylglycerol metabolic process; GO:0006641,triglyceride metabolic process; …	TGL4; TAG lipase / steryl ester hydrolase / phospholipase A2 / LPA acyltransferase [EC:3.1.1.3 3.1.1.13 3.1.1.4 2.3.1.51]; K14674;	XP_044350174.1 triacylglycerol lipase SDP1-like [Triticum aestivum]
TraesCS3B02G343100	-1.41371	0.58640999188428	0.0159181100437531	0.508229189228968	Down	0.75	0.49	1.11	0.35	0.18	0.32	--	--	KAF7094526.1 hypothetical protein CFC21_096827 [Triticum aestivum]
TraesCS3B02G349900	2.33729773951964	1.12414815751449	0.0376015142791891	0.76546943203226	Up	0.32	0.06	0.43	2.96	0.28	0.54	GO:0000166,nucleotide binding; GO:0000287,magnesium ion binding; GO:0000325,plant-type vacuole; GO:0001101,response to acid chemical; GO:0001558,regulation of cell growth; GO:0001727,lipid kinase activity; GO:0001932,regulation of protein phosphorylation; GO:0001934,positive regulation of protein phosphorylation; GO:0001959,regulation of cytokine-mediated signaling pathway; GO:0003376,sphingosine…	SPHK; sphingosine kinase [EC:2.7.1.91]; K04718;	XP_044350396.1 sphingosine kinase 2-like isoform X2 [Triticum aestivum]
TraesCS3B02G350100	4.4993192820069	1.4354382823559	0.00172172604214396	0.142895808905619	Up	0.03	0.04	0.07	2.68	0.18	0.12	--	--	XP_037414361.1 uncharacterized protein LOC119277212 [Triticum dicoccoides]
TraesCS3B02G355900	-2.137	1.06116729604435	0.044028153142353	0.82246688541518	Down	1.36	0.79	1.75	0.72	0.05	0.05	GO:0005575,cellular_component; GO:0005622,intracellular anatomical structure; GO:0005623,obsolete cell; GO:0005737,cytoplasm; GO:0009507,chloroplast; GO:0009534,chloroplast thylakoid; GO:0009536,plastid; GO:0009543,chloroplast thylakoid lumen; GO:0009579,thylakoid; GO:0031976,plastid thylakoid; GO:0031977,thylakoid lumen; GO:0031978,plastid thylakoid lumen; GO:0031984,organelle subcompartment; GO…	E1.10.3.1; polyphenol oxidase [EC:1.10.3.1]; K00422;	CDM84541.1 unnamed protein product [Triticum aestivum]
TraesCS3B02G356400	-2.05629	0.783976221265034	0.00871868486083384	0.376637531834329	Down	1.2	2.83	3.13	0.79	0.37	0.54	--	--	XP_037414412.1 uncharacterized protein LOC119277258 [Triticum dicoccoides]
TraesCS3B02G357600	2.32730732653594	1.15684974950037	0.0442449438512883	0.824033627422052	Up	0.46	0.13	0.35	0.25	2.97	1.29	GO:0000160,phosphorelay signal transduction system; GO:0003674,molecular_function; GO:0003700,DNA-binding transcription factor activity; GO:0006355,regulation of DNA-templated transcription; GO:0007154,cell communication; GO:0007165,signal transduction; GO:0008150,biological_process; GO:0009719,response to endogenous stimulus; GO:0009723,response to ethylene; GO:0009725,response to hormone; GO:00…	--	XP_037417996.1 ethylene-responsive transcription factor 12-like [Triticum dicoccoides]
TraesCS3B02G365500	1.54367795869548	0.461019412291897	0.000812792518938654	0.087604742684111	Up	1.01	1.07	1.02	3.65	2.26	3	GO:0000166,nucleotide binding; GO:0003674,molecular_function; GO:0003824,catalytic activity; GO:0003973,(S)-2-hydroxy-acid oxidase activity; GO:0005488,binding; GO:0008150,biological_process; GO:0008152,metabolic process; GO:0016491,oxidoreductase activity; GO:0016614,oxidoreductase activity, acting on CH-OH group of donors; GO:0016899,oxidoreductase activity, acting on the CH-OH group of donors,…	--	KAF7031238.1 hypothetical protein CFC21_042599 [Triticum aestivum]
TraesCS3B02G369300	3.00444754059865	1.22211006334677	0.0139553769629585	0.474937988647083	Up	0.51	0.45	0	3.96	0.29	3.98	GO:0003002,regionalization; GO:0005575,cellular_component; GO:0005622,intracellular anatomical structure; GO:0005623,obsolete cell; GO:0005634,nucleus; GO:0005737,cytoplasm; GO:0005768,endosome; GO:0006139,nucleobase-containing compound metabolic process; GO:0006396,RNA processing; GO:0006725,cellular aromatic compound metabolic process; GO:0006807,nitrogen compound metabolic process; GO:0006810,…	--	VAH80993.1 unnamed protein product [Triticum turgidum subsp. durum]
TraesCS3B02G375100	-1.82225	0.514544227961357	0.000397887328941409	0.0533136407066001	Down	10.76	3.24	9.99	1.53	2.77	2.11	--	CYP73A; trans-cinnamate 4-monooxygenase [EC:1.14.14.91]; K00487;	XP_037414587.1 trans-cinnamate 4-monooxygenase [Triticum dicoccoides]
TraesCS3B02G376300	1.77675738580712	0.624097578812641	0.00441441196631748	0.249122183245311	Up	0.59	0.95	3.01	4.53	6.2	3.49	--	--	KAF7031368.1 hypothetical protein CFC21_042707 [Triticum aestivum]
TraesCS3B02G378500	1.91674574211884	0.952981323132737	0.044292182675554	0.824033627422052	Up	0.43	4.46	0.38	7.63	6.47	7.89	GO:0003333,amino acid transmembrane transport; GO:0003674,molecular_function; GO:0005215,transporter activity; GO:0005342,organic acid transmembrane transporter activity; GO:0005575,cellular_component; GO:0005622,intracellular anatomical structure; GO:0005623,obsolete cell; GO:0005737,cytoplasm; GO:0005773,vacuole; GO:0005774,vacuolar membrane; GO:0006810,transport; GO:0006811,ion transport; GO:0…	--	KAF7031391.1 hypothetical protein CFC21_042728 [Triticum aestivum]
TraesCS3B02G384800	-2.07867	0.970118133106547	0.0321373306674139	0.722294607360516	Down	2.35	3.51	0.46	0.88	0.51	0.13	GO:0003674,molecular_function; GO:0003824,catalytic activity; GO:0004180,carboxypeptidase activity; GO:0004185,serine-type carboxypeptidase activity; GO:0005575,cellular_component; GO:0005622,intracellular anatomical structure; GO:0005623,obsolete cell; GO:0005737,cytoplasm; GO:0005773,vacuole; GO:0006508,proteolysis; GO:0006807,nitrogen compound metabolic process; GO:0008150,biological_process; …	--	XP_044350768.1 serine carboxypeptidase-like 27 [Triticum aestivum]
TraesCS3B02G387500	1.34888288099196	0.608312844194241	0.0265946496006462	0.658733131308305	Up	0.51	0.32	0.55	1.72	0.95	0.68	--	ABCG2, CD338; ATP-binding cassette, subfamily G (WHITE), member 2; K05681;	XP_037414695.1 ABC transporter G family member 6-like [Triticum dicoccoides]
TraesCS3B02G394400	1.0972593166778	0.512859937713101	0.0323959089504434	0.724123870026753	Up	3.1	4.53	2.05	5.3	8.92	6.84	--	--	KAF7031578.1 hypothetical protein CFC21_042892 [Triticum aestivum]
TraesCS3B02G396900	1.2141917438164	0.505695317035863	0.0163488090826254	0.516932267067073	Up	3.73	3.89	3.75	4.61	6.27	16.42	GO:0003674,molecular_function; GO:0003824,catalytic activity; GO:0005575,cellular_component; GO:0005622,intracellular anatomical structure; GO:0005623,obsolete cell; GO:0005737,cytoplasm; GO:0005794,Golgi apparatus; GO:0005802,trans-Golgi network; GO:0006629,lipid metabolic process; GO:0006643,membrane lipid metabolic process; GO:0006665,sphingolipid metabolic process; GO:0006807,nitrogen compoun…	SGMS; shingomyelin synthase [EC:2.7.8.27]; K04714;	XP_037414788.1 phosphatidylinositol:ceramide inositolphosphotransferase-like [Triticum dicoccoides]
TraesCS3B02G397300	-1.06257	0.490302673061578	0.0302220166769716	0.7020928090267	Down	1.22	1.54	1.81	0.59	0.65	0.93	GO:0003674,molecular_function; GO:0003824,catalytic activity; GO:0008150,biological_process; GO:0008152,metabolic process; GO:0016491,oxidoreductase activity; GO:0016722,oxidoreductase activity, acting on metal ions; GO:0055114,obsolete oxidation-reduction process;	E1.10.3.2; laccase [EC:1.10.3.2]; K05909;	XP_044350906.1 laccase-8-like [Triticum aestivum]
TraesCS3B02G398000	-1.33047	0.251439337586003	1.2138321789429e-07	0.000114476045937574	Down	49.24	42.43	55.96	14.98	22.19	20.12	GO:0000272,polysaccharide catabolic process; GO:0001101,response to acid chemical; GO:0003674,molecular_function; GO:0003824,catalytic activity; GO:0004645,1,4-alpha-oligoglucan phosphorylase activity; GO:0005488,binding; GO:0005575,cellular_component; GO:0005622,intracellular anatomical structure; GO:0005623,obsolete cell; GO:0005737,cytoplasm; GO:0005829,cytosol; GO:0005975,carbohydrate metabol…	PYG, glgP; glycogen phosphorylase [EC:2.4.1.1]; K00688;	XP_044350912.1 alpha-glucan phosphorylase, H isozyme-like [Triticum aestivum]
TraesCS3B02G398100	-1.23524	0.573274797486336	0.0311843155320251	0.7112941120732	Down	1.04	1.41	1.32	0.48	0.45	0.67	GO:0000302,response to reactive oxygen species; GO:0001101,response to acid chemical; GO:0003674,molecular_function; GO:0003824,catalytic activity; GO:0004672,protein kinase activity; GO:0004674,protein serine/threonine kinase activity; GO:0004683,calmodulin-dependent protein kinase activity; GO:0005488,binding; GO:0005515,protein binding; GO:0005516,calmodulin binding; GO:0006468,protein phospho…	IRAK4; interleukin-1 receptor-associated kinase 4 [EC:2.7.11.1]; K04733;	XP_044350914.1 calmodulin-binding receptor-like cytoplasmic kinase 2 [Triticum aestivum]
TraesCS3B02G400100	-2.73833	0.87083771964056	0.00166381791535474	0.139479135704123	Down	6.23	1.38	28.88	2.22	1	1.56	--	--	XP_037414823.1 uncharacterized protein LOC119277641 [Triticum dicoccoides]
TraesCS3B02G406200	-2.31219	1.02161200700445	0.0236185696554956	0.619400146778161	Down	0.95	0.31	7.47	0.69	0.33	0.51	GO:0001871,obsolete pattern binding; GO:0003674,molecular_function; GO:0003824,catalytic activity; GO:0004553,hydrolase activity, hydrolyzing O-glycosyl compounds; GO:0005488,binding; GO:0005575,cellular_component; GO:0005622,intracellular anatomical structure; GO:0005623,obsolete cell; GO:0005634,nucleus; GO:0005737,cytoplasm; GO:0005886,plasma membrane; GO:0016020,membrane; GO:0016787,hydrolase…	--	XP_037414881.1 glucan endo-1,3-beta-glucosidase 14-like isoform X1 [Triticum dicoccoides]
TraesCS3B02G406300	-1.26806	0.531634815744028	0.0170693320557826	0.527682218381947	Down	4.82	2.77	9.29	2.64	1.11	2.91	--	--	XP_044351016.1 uncharacterized protein LOC123071503 [Triticum aestivum]
TraesCS3B02G407500	1.5524671255178	0.732389244172978	0.0340288591890301	0.739392682095359	Up	0.56	1.11	0.56	2.15	2.02	2.35	--	--	XP_037414894.1 lysine-rich arabinogalactan protein 19-like [Triticum dicoccoides]
TraesCS3B02G409300	2.67172616682871	0.34483791399591	9.3517509866571e-15	9.17238440273302e-11	Up	12.33	21.09	20.5	120.92	89.05	132.74	--	--	XP_020158532.1 protein EARLY RESPONSIVE TO DEHYDRATION 15 [Aegilops tauschii subsp. strangulata]
TraesCS3B02G410200	5.41039103457272	2.71594919083237	0.0463621609972567	1	Up	0	0	0	4.85	0	0.25	GO:0000785,chromatin; GO:0000786,nucleosome; GO:0003674,molecular_function; GO:0003676,nucleic acid binding; GO:0003677,DNA binding; GO:0003682,chromatin binding; GO:0005488,binding; GO:0005575,cellular_component; GO:0005622,intracellular anatomical structure; GO:0005623,obsolete cell; GO:0005634,nucleus; GO:0005694,chromosome; GO:0006325,chromatin organization; GO:0006334,nucleosome assembly; GO…	H3; histone H3; K11253;	XP_037414924.1 histone H3.2-like [Triticum dicoccoides]
TraesCS3B02G410300	7.97505131900033	2.96263729639804	0.00710514229275164	0.33687785258201	Up	0.09	0	0	16.37	0	8.5	--	YKT6; synaptobrevin homolog YKT6; K08516;	XP_020156175.1 VAMP-like protein YKT61 [Aegilops tauschii subsp. strangulata]
TraesCS3B02G414100	-2.27053	0.722351580149181	0.00167084459272754	0.139829163262715	Down	11.4	8.51	2.1	1.71	1.52	1.46	GO:0003674,molecular_function; GO:0004857,enzyme inhibitor activity; GO:0008150,biological_process; GO:0009628,response to abiotic stimulus; GO:0030234,enzyme regulator activity; GO:0043086,negative regulation of catalytic activity; GO:0044092,negative regulation of molecular function; GO:0050790,regulation of catalytic activity; GO:0050896,response to stimulus; GO:0065007,biological regulation; …	--	XP_037414966.1 pectinesterase inhibitor 28-like [Triticum dicoccoides]
TraesCS3B02G420600	1.53459994631613	0.377709997509195	4.84656979079174e-05	0.0120040721772837	Up	8.96	4.57	5.31	16.5	14.41	23.59	--	--	XP_044351141.1 amino acid permease 6-like [Triticum aestivum]
TraesCS3B02G424700	-2.39348	1.20041366546388	0.0461655323403259	0.842263345052798	Down	1.26	0.14	14.55	0.71	0.37	1.63	GO:0000003,reproduction; GO:0000902,cell morphogenesis; GO:0000904,cell morphogenesis involved in differentiation; GO:0003006,developmental process involved in reproduction; GO:0003674,molecular_function; GO:0005215,transporter activity; GO:0005575,cellular_component; GO:0005623,obsolete cell; GO:0005886,plasma membrane; GO:0005911,cell-cell junction; GO:0006807,nitrogen compound metabolic proces…	--	XP_044351173.1 protein NRT1/ PTR FAMILY 8.1-like [Triticum aestivum]
TraesCS3B02G429000	1.54897589006591	0.774587277485848	0.0455279660338856	0.836130915386584	Up	9.82	11.44	10.21	6.54	63.95	18.7	--	--	XP_037415096.1 uncharacterized protein LOC119277865 [Triticum dicoccoides]
TraesCS3B02G433000	-2.60319	1.03078445543322	0.0115550354994546	0.431081082865304	Down	11.55	3.64	162.12	8.66	5.49	11.2	GO:0003674,molecular_function; GO:0003824,catalytic activity; GO:0004396,hexokinase activity; GO:0005575,cellular_component; GO:0005622,intracellular anatomical structure; GO:0005623,obsolete cell; GO:0005737,cytoplasm; GO:0005829,cytosol; GO:0005886,plasma membrane; GO:0005911,cell-cell junction; GO:0005975,carbohydrate metabolic process; GO:0005996,monosaccharide metabolic process; GO:0006000,f…	E2.7.1.4, scrK; fructokinase [EC:2.7.1.4]; K00847;	XP_037415150.1 fructokinase-1-like [Triticum dicoccoides]
TraesCS3B02G433100	-1.04018	0.459351373203254	0.023546229874185	0.618164164486033	Down	5.68	4.76	15.82	3.61	3.65	4.68	GO:0000278,mitotic cell cycle; GO:0000281,mitotic cytokinesis; GO:0000910,cytokinesis; GO:0000911,cytokinesis by cell plate formation; GO:0005575,cellular_component; GO:0005622,intracellular anatomical structure; GO:0005623,obsolete cell; GO:0005634,nucleus; GO:0005635,nuclear envelope; GO:0005737,cytoplasm; GO:0005773,vacuole; GO:0005774,vacuolar membrane; GO:0005783,endoplasmic reticulum; GO:00…	RP-L31, rpmE; large subunit ribosomal protein L31; K02909; RANGAP1; Ran GTPase-activating protein 1; K14319;	XP_044351265.1 RAN GTPase-activating protein 2-like [Triticum aestivum]
TraesCS3B02G435200	-1.45173	0.430825528813263	0.000752665000702731	0.0831338835573482	Down	4.99	2.89	6.53	2.12	1.67	1.15	GO:0003674,molecular_function; GO:0003824,catalytic activity; GO:0004672,protein kinase activity; GO:0004674,protein serine/threonine kinase activity; GO:0005488,binding; GO:0005515,protein binding; GO:0005516,calmodulin binding; GO:0005575,cellular_component; GO:0005623,obsolete cell; GO:0005886,plasma membrane; GO:0006468,protein phosphorylation; GO:0006793,phosphorus metabolic process; GO:0006…	--	XP_044351281.1 G-type lectin S-receptor-like serine/threonine-protein kinase At2g19130 [Triticum aestivum]
TraesCS3B02G440500	-3.03486	1.39683379363852	0.0298050196360782	0.696363967590715	Down	0.32	0.21	1.9	0.07	0	0.21	--	--	XP_044351328.1 S-norcoclaurine synthase 1-like [Triticum aestivum]
TraesCS3B02G441100	-1.36641	0.648430394948188	0.0350950704079868	0.748120583911347	Down	10.61	3.62	3.49	2.07	3.17	1.41	--	--	XP_044351334.1 amino acid permease 3-like [Triticum aestivum]
TraesCS3B02G450500	-1.7059	0.862063216472652	0.0478318443691308	0.851722228439365	Down	3.48	0.56	9.99	1.09	1.44	1.29	--	--	ABV32165.1 UFG1 [Triticum aestivum]
TraesCS3B02G456400	2.75272626095034	0.957749727068562	0.00405103272021175	0.237924186385514	Up	0.23	1.11	0.15	3.31	5.36	1.52	--	--	XP_044345242.1 uncharacterized protein LOC123066162 [Triticum aestivum]
TraesCS3B02G457000	6.6146123360376	3.06431716226853	0.030881787731813	0.707901160798268	Up	0	0	0	5.06	0	0	--	--	KAF7032290.1 hypothetical protein CFC21_043482 [Triticum aestivum]
TraesCS3B02G468000	-1.91904	0.922954680122636	0.0375957310174862	0.76546943203226	Down	0.71	0.8	0.58	0.07	0.26	0.22	GO:0005575,cellular_component; GO:0005622,intracellular anatomical structure; GO:0005623,obsolete cell; GO:0005634,nucleus; GO:0043226,organelle; GO:0043227,membrane-bounded organelle; GO:0043229,intracellular organelle; GO:0043231,intracellular membrane-bounded organelle; GO:0044424,obsolete intracellular part; GO:0044464,obsolete cell part;	--	XP_044345287.1 F-box protein At1g67340-like [Triticum aestivum]
TraesCS3B02G468800	2.68630101302228	0.871706768614148	0.00205852088817852	0.159481710706418	Up	0.35	1.18	1.05	4.2	6.08	5.84	--	--	KAF7032429.1 hypothetical protein CFC21_043601 [Triticum aestivum]
TraesCS3B02G470000	1.46012035131632	0.729879606359848	0.0454468617283043	0.835711106198198	Up	0.9	2.24	1.45	3.76	5.93	2.62	GO:0008150,biological_process; GO:0048518,positive regulation of biological process; GO:0048576,positive regulation of short-day photoperiodism, flowering; GO:0048580,regulation of post-embryonic development; GO:0048582,positive regulation of post-embryonic development; GO:0048583,regulation of response to stimulus; GO:0048584,positive regulation of response to stimulus; GO:0048587,regulation of …	MEF2A; MADS-box transcription enhancer factor 2A; K09260;	XP_037415451.1 MADS-box transcription factor 51-like [Triticum dicoccoides]
TraesCS3B02G470700	1.17029686185704	0.283329090025414	3.61941442076535e-05	0.00984967712173925	Up	4.11	4.5	5.46	8.44	10.99	11.65	GO:0000976,transcription cis-regulatory region binding; GO:0000987,cis-regulatory region sequence-specific DNA binding; GO:0001067,transcription regulatory region nucleic acid binding; GO:0003674,molecular_function; GO:0003676,nucleic acid binding; GO:0003677,DNA binding; GO:0003690,double-stranded DNA binding; GO:0003700,DNA-binding transcription factor activity; GO:0005488,binding; GO:0005575,c…	--	XP_044351549.1 transcription factor TCP20-like [Triticum aestivum]
TraesCS3B02G481300	-1.12492	0.53176649981866	0.034392064542392	0.742808963251047	Down	7.87	5.16	3.09	3.03	1.6	2.87	GO:0003674,molecular_function; GO:0003824,catalytic activity; GO:0005575,cellular_component; GO:0005576,extracellular region; GO:0005622,intracellular anatomical structure; GO:0005623,obsolete cell; GO:0005737,cytoplasm; GO:0005773,vacuole; GO:0005777,peroxisome; GO:0008150,biological_process; GO:0008152,metabolic process; GO:0016740,transferase activity; GO:0016746,acyltransferase activity; GO:0…	--	XP_044351621.1 serine carboxypeptidase 1 [Triticum aestivum]
TraesCS3B02G488600	2.29883465741303	0.814707600115486	0.00477745536136143	0.263350700216852	Up	0.3	0.67	0.45	1.96	1.83	3.16	--	--	KAF7032653.1 hypothetical protein CFC21_043805 [Triticum aestivum]
TraesCS3B02G489000	-2.12266	0.597836873946291	0.000384411192948688	0.0525122822100184	Down	4.57	2.86	9.03	1.78	0.53	1.24	--	--	XP_037415585.1 heavy metal-associated isoprenylated plant protein 35-like [Triticum dicoccoides]
TraesCS3B02G489500	2.19746103130196	1.02704736575884	0.032387855781076	0.724123870026753	Up	0.53	1.69	9.78	3.78	8.9	40.1	GO:0000003,reproduction; GO:0003006,developmental process involved in reproduction; GO:0007275,multicellular organism development; GO:0008150,biological_process; GO:0009791,post-embryonic development; GO:0009909,regulation of flower development; GO:0009911,positive regulation of flower development; GO:0010228,vegetative to reproductive phase transition of meristem; GO:0022414,reproductive process…	--	XP_020194654.1 flowering-promoting factor 1-like protein 2 [Aegilops tauschii subsp. strangulata]
TraesCS3B02G493000	1.10747549205829	0.511579886607688	0.0304019035758533	0.703605357840217	Up	3.27	3.74	1.61	5.33	7.5	6.04	GO:0003674,molecular_function; GO:0005215,transporter activity; GO:0005575,cellular_component; GO:0005622,intracellular anatomical structure; GO:0005623,obsolete cell; GO:0005737,cytoplasm; GO:0005739,mitochondrion; GO:0005740,mitochondrial envelope; GO:0005743,mitochondrial inner membrane; GO:0006810,transport; GO:0006811,ion transport; GO:0006812,cation transport; GO:0006820,anion transport; GO…	--	KAF7032704.1 hypothetical protein CFC21_043852 [Triticum aestivum]
TraesCS3B02G509400	-2.90733	1.43052321492631	0.0421175764780791	1	Down	1.27	1.66	2.54	0.69	0	0	--	--	KAF7032878.1 hypothetical protein CFC21_044011 [Triticum aestivum]
TraesCS3B02G513100	-2.7779	1.39802357009951	0.046920010143061	0.847203320112613	Down	1.1	0	8.79	0.21	0.47	0.58	--	SAMT; salicylate 1-O-methyltransferase [EC:2.1.1.274]; K21483;	KAF7032932.1 hypothetical protein CFC21_044061 [Triticum aestivum]
TraesCS3B02G525000	5.43574554210612	2.02005765298317	0.00712624693877179	1	Up	0	0	0	1.25	0.07	0.4	GO:0001871,obsolete pattern binding; GO:0002215,defense response to nematode; GO:0002376,immune system process; GO:0003674,molecular_function; GO:0003824,catalytic activity; GO:0004553,hydrolase activity, hydrolyzing O-glycosyl compounds; GO:0005488,binding; GO:0005575,cellular_component; GO:0005576,extracellular region; GO:0005618,cell wall; GO:0005622,intracellular anatomical structure; GO:0005…	--	XP_044345543.1 glucan endo-1,3-beta-glucosidase, acidic isoform-like [Triticum aestivum]
TraesCS3B02G532000	-1.0433	0.430155133682322	0.0152908919670209	0.496609690698459	Down	17.03	7.99	7.91	4.5	6.13	5.12	--	ACACA; acetyl-CoA carboxylase / biotin carboxylase 1 [EC:6.4.1.2 6.3.4.14 2.1.3.15]; K11262;	XP_044351920.1 acetyl-CoA carboxylase 1 [Triticum aestivum]
TraesCS3B02G535100	-1.22488	0.501254802449803	0.0145406766895743	0.487415806926463	Down	10.57	4.59	11.82	4.46	1.78	4.92	GO:0001101,response to acid chemical; GO:0003674,molecular_function; GO:0003676,nucleic acid binding; GO:0003677,DNA binding; GO:0003700,DNA-binding transcription factor activity; GO:0005488,binding; GO:0005575,cellular_component; GO:0005622,intracellular anatomical structure; GO:0005623,obsolete cell; GO:0005634,nucleus; GO:0006355,regulation of DNA-templated transcription; GO:0008150,biological…	--	XP_044351945.1 scarecrow-like protein 3 [Triticum aestivum]
TraesCS3B02G549700	5.00547134697799	1.66845966941871	0.00269930555425429	0.189109490980263	Up	0.58	0	0	3.64	0.15	16.45	GO:0000302,response to reactive oxygen species; GO:0000976,transcription cis-regulatory region binding; GO:0000977,RNA polymerase II transcription regulatory region sequence-specific DNA binding; GO:0001067,transcription regulatory region nucleic acid binding; GO:0001101,response to acid chemical; GO:0003674,molecular_function; GO:0003676,nucleic acid binding; GO:0003677,DNA binding; GO:0003690,d…	--	XP_044346449.1 protein IRON-RELATED TRANSCRIPTION FACTOR 2-like [Triticum aestivum]
TraesCS3B02G555800	1.40662706932191	0.530084535129367	0.0079640507904292	0.359636293566702	Up	0.85	0.31	1.06	1.83	1.22	2.66	--	--	XP_044352073.1 cysteine-rich receptor-like protein kinase 10 isoform X1 [Triticum aestivum]
TraesCS3B02G555900	3.38415738247527	1.35469300008189	0.0124861278249593	0.451734835133145	Up	0.06	0.64	0	5.45	1.51	0.63	--	--	KAF7033385.1 hypothetical protein CFC21_044489 [Triticum aestivum]
TraesCS3B02G556000	2.97377617876663	0.943161313208559	0.00161608522776272	0.138281665374343	Up	0.25	0.28	0	1.03	1.22	2.1	--	--	KAF7033386.1 hypothetical protein CFC21_044490, partial [Triticum aestivum]
TraesCS3B02G556500	-2.00832	0.653963414490173	0.00213342294857765	0.162380937337496	Down	2.45	1.18	1.32	0.43	0.18	0.63	--	--	XP_044352077.1 xylan glycosyltransferase MUCI21-like [Triticum aestivum]
TraesCS3B02G563700	-1.70574	0.585180478756922	0.00355814062157999	0.223424806943539	Down	17	13.99	70.73	10.78	9.17	8.02	--	--	XP_044352130.1 protein DETOXIFICATION 40-like [Triticum aestivum]
TraesCS3B02G567500	5.39990420426679	1.55649028593192	0.000521850795739902	0.0647900882883051	Up	0	0.09	0	2.89	0.08	0.96	GO:0000003,reproduction; GO:0001558,regulation of cell growth; GO:0003674,molecular_function; GO:0003824,catalytic activity; GO:0004672,protein kinase activity; GO:0005575,cellular_component; GO:0005618,cell wall; GO:0005623,obsolete cell; GO:0005886,plasma membrane; GO:0005911,cell-cell junction; GO:0006468,protein phosphorylation; GO:0006793,phosphorus metabolic process; GO:0006796,phosphate-co…	--	XP_044352169.1 receptor-like protein kinase FERONIA [Triticum aestivum]
TraesCS3B02G568100	-1.94099	0.702880977107853	0.00575413551286934	0.299881572461876	Down	10.53	3.03	24.49	2.3	1.62	5.42	GO:0003674,molecular_function; GO:0003824,catalytic activity; GO:0004175,endopeptidase activity; GO:0004197,cysteine-type endopeptidase activity; GO:0006508,proteolysis; GO:0006807,nitrogen compound metabolic process; GO:0008150,biological_process; GO:0008152,metabolic process; GO:0008233,peptidase activity; GO:0008234,cysteine-type peptidase activity; GO:0010941,regulation of cell death; GO:0010…	--	XP_044352170.1 metacaspase-1-like [Triticum aestivum]
TraesCS3B02G572900	1.64843330429197	0.779366003786081	0.0344218330889744	0.742993449170947	Up	0.53	0.3	0.73	2.73	0.94	0.88	--	--	XP_044345785.1 putative E3 ubiquitin-protein ligase SINA-like 9 [Triticum aestivum]
TraesCS3B02G573800	3.46138530209866	1.28159170853877	0.00691627932941838	0.332856972123657	Up	12.65	2.84	0	77.48	5.93	96.39	--	--	XP_044345788.1 uncharacterized protein LOC123066857 [Triticum aestivum]
TraesCS3B02G591700	1.64485686312233	0.647778451178794	0.0111097551369249	0.424440522747725	Up	1.42	2.94	0.84	3.13	7.55	6.31	--	--	KAF7033805.1 hypothetical protein CFC21_044882 [Triticum aestivum]
TraesCS3B02G600300	1.78019739213968	0.742473801765555	0.0165003151628526	0.518248283308459	Up	1.85	1.42	1.86	11.99	2.2	2.55	--	--	XP_044352449.1 receptor-like cytoplasmic kinase 176 [Triticum aestivum]
TraesCS3B02G601700	-1.37066	0.360407786493873	0.000142911383165953	0.0259574708957093	Down	18.58	12.8	27.58	5.57	6.04	10.59	GO:0005575,cellular_component; GO:0005622,intracellular anatomical structure; GO:0005623,obsolete cell; GO:0005737,cytoplasm; GO:0005829,cytosol; GO:0008150,biological_process; GO:0008152,metabolic process; GO:0009987,cellular process; GO:0044237,cellular metabolic process; GO:0044424,obsolete intracellular part; GO:0044444,obsolete cytoplasmic part; GO:0044464,obsolete cell part; GO:0072593,reac…	--	XP_037416294.1 metallothionein-like protein 2C [Triticum dicoccoides]
TraesCS3B02G610800	-2.00748	0.749680508135279	0.00741122954853857	0.343854407085979	Down	3.75	3.07	9.13	0.25	1.63	1.9	--	--	XP_044352482.1 protein H2A.5-like [Triticum aestivum]
TraesCS3B02G611100	1.49339325615372	0.521401081315667	0.00418073374932769	0.240642445775562	Up	2	2	1.34	5.77	6.32	2.6	--	--	KAF7034062.1 hypothetical protein CFC21_045115 [Triticum aestivum]
TraesCS3B02G612300	6.2686118237297	2.40356002462907	0.00910588663313341	0.384635474914294	Up	0	0	0	6.49	0.72	0	--	MEF2A; MADS-box transcription enhancer factor 2A; K09260;	KAF7034075.1 hypothetical protein CFC21_045127 [Triticum aestivum]
TraesCS3B02G612400	5.17913934390258	1.73617854634636	0.00285374217924348	0.195465785308049	Up	0.13	0	0	3.98	0.55	0.15	--	MEF2A; MADS-box transcription enhancer factor 2A; K09260;	XP_044352491.1 agamous-like MADS-box protein AGL28 [Triticum aestivum]
TraesCS3D02G017700	-1.93703	0.921253916196728	0.0355005298178964	0.752716017667639	Down	1.06	2.09	0.56	0.54	0.13	0.35	GO:0003674,molecular_function; GO:0003700,DNA-binding transcription factor activity; GO:0006355,regulation of DNA-templated transcription; GO:0008150,biological_process; GO:0009889,regulation of biosynthetic process; GO:0010468,regulation of gene expression; GO:0010556,regulation of macromolecule biosynthetic process; GO:0019219,regulation of nucleobase-containing compound metabolic process; GO:0…	--	KAF7034284.1 hypothetical protein CFC21_045319 [Triticum aestivum]
TraesCS3D02G031100	-2.39541	0.605528514768764	7.62497385192161e-05	0.0165458558704464	Down	3.16	2.61	6.99	1.19	0.66	0.39	GO:0003674,molecular_function; GO:0003824,catalytic activity; GO:0005575,cellular_component; GO:0005622,intracellular anatomical structure; GO:0005623,obsolete cell; GO:0005737,cytoplasm; GO:0005783,endoplasmic reticulum; GO:0006725,cellular aromatic compound metabolic process; GO:0006805,xenobiotic metabolic process; GO:0006950,response to stress; GO:0006970,response to osmotic stress; GO:000815…	--	XP_044354945.1 hydroquinone glucosyltransferase-like [Triticum aestivum]
TraesCS3D02G045200	1.00912312745107	0.448488896840419	0.0244456745630117	0.630246108288075	Up	0.78	1.28	1.54	1.51	3.25	2.31	GO:0000003,reproduction; GO:0001101,response to acid chemical; GO:0003006,developmental process involved in reproduction; GO:0003674,molecular_function; GO:0003824,catalytic activity; GO:0004672,protein kinase activity; GO:0004674,protein serine/threonine kinase activity; GO:0005575,cellular_component; GO:0005623,obsolete cell; GO:0005886,plasma membrane; GO:0006468,protein phosphorylation; GO:00…	IRAK4; interleukin-1 receptor-associated kinase 4 [EC:2.7.11.1]; K04733;	XP_044355035.1 LEAF RUST 10 DISEASE-RESISTANCE LOCUS RECEPTOR-LIKE PROTEIN KINASE-like 1.2 isoform X4 [Triticum aestivum]
TraesCS3D02G049000	1.05814	0.468629241303122	0.0239493016643925	0.624243406497794	Up	0.94	1.33	1.04	2.22	2.59	1.99	--	--	--
TraesCS3D02G065000	3.66431183996287	1.68122015152408	0.0292904612242843	1	Up	0.07	0.08	0	1.45	0.38	0.08	GO:0000027,ribosomal large subunit assembly; GO:0003674,molecular_function; GO:0003824,catalytic activity; GO:0004518,nuclease activity; GO:0004527,exonuclease activity; GO:0006139,nucleobase-containing compound metabolic process; GO:0006364,rRNA processing; GO:0006396,RNA processing; GO:0006725,cellular aromatic compound metabolic process; GO:0006807,nitrogen compound metabolic process; GO:00069…	--	XP_044352841.1 RNA exonuclease 4-like [Triticum aestivum]
TraesCS3D02G065100	2.31186102511229	1.10934575892968	0.0371614412074542	0.76427103837741	Up	0.19	0.22	0.13	1.75	0.59	0.21	GO:0000027,ribosomal large subunit assembly; GO:0003674,molecular_function; GO:0003824,catalytic activity; GO:0004518,nuclease activity; GO:0004527,exonuclease activity; GO:0006139,nucleobase-containing compound metabolic process; GO:0006364,rRNA processing; GO:0006396,RNA processing; GO:0006725,cellular aromatic compound metabolic process; GO:0006807,nitrogen compound metabolic process; GO:00069…	--	XP_044355242.1 RNA exonuclease 4-like [Triticum aestivum]
TraesCS3D02G069300	-5.01852	1.89376571191762	0.00804861567397546	0.360280013599022	Down	0.04	0.17	1.44	0.04	0	0	--	--	KAF7034879.1 hypothetical protein CFC21_045834 [Triticum aestivum]
TraesCS3D02G076300	-2.92421	1.03586191821697	0.00475812018799771	0.263069867124685	Down	3.59	0.62	12.31	0.54	0.1	1.39	--	--	XP_044355319.1 probable folate-biopterin transporter 8, chloroplastic [Triticum aestivum]
TraesCS3D02G077000	1.71386075003179	0.67140244844292	0.0106904446892892	0.416694752286704	Up	2.2	4.78	1.03	6.52	12.13	8.95	--	SPOP; speckle-type POZ protein; K10523;	XP_020171721.1 BTB/POZ and MATH domain-containing protein 1 [Aegilops tauschii subsp. strangulata]
TraesCS3D02G077400	-2.628	0.56862838071673	3.80696986422772e-06	0.00166694293849635	Down	50.04	13.58	75.19	8.99	6.22	5.2	GO:0003674,molecular_function; GO:0003824,catalytic activity; GO:0004497,monooxygenase activity; GO:0005575,cellular_component; GO:0005622,intracellular anatomical structure; GO:0005623,obsolete cell; GO:0005737,cytoplasm; GO:0005783,endoplasmic reticulum; GO:0005789,endoplasmic reticulum membrane; GO:0008150,biological_process; GO:0008152,metabolic process; GO:0009058,biosynthetic process; GO:00…	CYP71AN24; phenylacetaldehyde oxime monooxygenase [EC:1.14.14.44]; K00495; CYP17A; steroid 17alpha-monooxygenase / 17alpha-hydroxyprogesterone deacetylase [EC:1.14.14.19 1.14.14.32]; K00512; CYP1A1; cytochrome P450 family 1 subfamily A polypeptide 1 [EC:1.14.14.1]; K07408; CYP2J; cytochrome P450 family 2 subfamily J [EC:1.14.14.1 1.14.14.73 1.14.14.74 1.14.14.75]; K07418; CYP71A13; indoleacetaldo…	XP_044352891.1 premnaspirodiene oxygenase-like [Triticum aestivum]
TraesCS3D02G077500	-1.26343	0.643974646922856	0.0497720274124586	0.864636909789013	Down	24.14	9.57	83.95	13.25	15.1	15.5	--	RDH12; retinol dehydrogenase 12 [EC:1.1.1.300]; K11153;	KAF7015806.1 hypothetical protein CFC21_029554 [Triticum aestivum]
TraesCS3D02G089100	1.53884349043764	0.649045422108993	0.0177432263989266	0.536833401777769	Up	0.66	0.37	0.47	1.7	0.63	2.04	--	--	XP_044355428.1 triacylglycerol lipase OBL1-like isoform X1 [Triticum aestivum]
TraesCS3D02G090900	5.53362682173601	2.58935249968118	0.0325923213410918	1	Up	0	0	0	1.17	0	0.11	--	--	XP_020189673.1 poly [ADP-ribose]
TraesCS3D02G092900	1.02161825888223	0.491985483525939	0.0378457776749481	0.767574351926026	Up	4.76	6.85	13.06	8.54	21.97	17.25	GO:0001101,response to acid chemical; GO:0003674,molecular_function; GO:0003824,catalytic activity; GO:0005575,cellular_component; GO:0005622,intracellular anatomical structure; GO:0005623,obsolete cell; GO:0005737,cytoplasm; GO:0006950,response to stress; GO:0006979,response to oxidative stress; GO:0008150,biological_process; GO:0008378,galactosyltransferase activity; GO:0009414,response to wate…	E2.4.1.82; raffinose synthase [EC:2.4.1.82]; K06617;	XP_044355466.1 galactinol--sucrose galactosyltransferase-like [Triticum aestivum]
TraesCS3D02G094200	2.7473801593962	0.849329803942352	0.00121743973320248	0.115918304214037	Up	0.2	1.32	0.79	4.07	7.23	3.72	--	--	KAF7035146.1 hypothetical protein CFC21_046060 [Triticum aestivum]
TraesCS3D02G096500	-1.77303	0.679496145659982	0.00907177443108115	0.384239912863276	Down	4.18	1.8	3.28	0.63	1.53	0.38	GO:0003333,amino acid transmembrane transport; GO:0003674,molecular_function; GO:0005215,transporter activity; GO:0005310,dicarboxylic acid transmembrane transporter activity; GO:0005313,L-glutamate transmembrane transporter activity; GO:0005326,neurotransmitter transmembrane transporter activity; GO:0005342,organic acid transmembrane transporter activity; GO:0005575,cellular_component; GO:000562…	--	XP_020183715.1 amino-acid permease BAT1 homolog [Aegilops tauschii subsp. strangulata]
TraesCS3D02G097100	-6.41145	3.07559695666477	0.037103695703512	0.76427103837741	Down	0	0	4.69	0	0	0	--	--	KAF7035194.1 hypothetical protein CFC21_046113 [Triticum aestivum]
TraesCS3D02G098400	1.47287124446869	0.461562782861212	0.00141755335921469	0.128499508852583	Up	1.42	0.83	1.84	2.3	3.5	5.33	GO:0003674,molecular_function; GO:0003824,catalytic activity; GO:0004518,nuclease activity; GO:0004519,endonuclease activity; GO:0004520,endodeoxyribonuclease activity; GO:0004521,endoribonuclease activity; GO:0004536,deoxyribonuclease activity; GO:0004540,ribonuclease activity; GO:0005575,cellular_component; GO:0005622,intracellular anatomical structure; GO:0005623,obsolete cell; GO:0005634,nucl…	--	XP_020156142.1 probable staphylococcal-like nuclease CAN1 [Aegilops tauschii subsp. strangulata]
TraesCS3D02G101600	-1.35216	0.343828282047321	8.40123983352644e-05	0.0177588449429298	Down	3.81	4.4	4.87	1.49	1.95	1.56	--	--	XP_020153580.2 receptor like protein 22-like [Aegilops tauschii subsp. strangulata]
TraesCS3D02G106800	-1.22781	0.491231308361674	0.0124382295051228	0.451734835133145	Down	2.03	1.63	3.09	1.08	0.95	0.71	--	--	XP_044355609.1 NDR1/HIN1-like protein 6 [Triticum aestivum]
TraesCS3D02G107400	-1.80115	0.70247928173294	0.0103475130215632	0.411244829819486	Down	39.99	16.99	175.31	22.26	15.5	21.54	--	--	XP_020187597.1 monothiol glutaredoxin-S2 [Aegilops tauschii subsp. strangulata]
TraesCS3D02G107500	1.28556771821245	0.51048418822244	0.0117912741098563	0.435850381337498	Up	1.62	3.68	2.06	4.53	7.47	6.18	GO:0001101,response to acid chemical; GO:0001666,response to hypoxia; GO:0002376,immune system process; GO:0002682,regulation of immune system process; GO:0002831,regulation of response to biotic stimulus; GO:0005575,cellular_component; GO:0005622,intracellular anatomical structure; GO:0005623,obsolete cell; GO:0005634,nucleus; GO:0005737,cytoplasm; GO:0006355,regulation of DNA-templated transcri…	NPR1; regulatory protein NPR1; K14508;	XP_044355622.1 BTB/POZ domain and ankyrin repeat-containing protein NPR1-like [Triticum aestivum]
TraesCS3D02G109300	1.5332160450837	0.736420393227685	0.0373438606145198	0.765463610645713	Up	6.17	2.67	12.38	8.91	7.62	44.11	GO:0001101,response to acid chemical; GO:0003674,molecular_function; GO:0003676,nucleic acid binding; GO:0003677,DNA binding; GO:0003700,DNA-binding transcription factor activity; GO:0003723,RNA binding; GO:0003727,single-stranded RNA binding; GO:0005488,binding; GO:0005575,cellular_component; GO:0005622,intracellular anatomical structure; GO:0005623,obsolete cell; GO:0005634,nucleus; GO:0005737,…	--	XP_020192020.1 zinc finger CCCH domain-containing protein 2 [Aegilops tauschii subsp. strangulata]
TraesCS3D02G111100	-1.85259	0.866487443015379	0.0325128222803353	0.72469041254494	Down	0.79	0.74	4.74	0.5	0.61	0.44	--	--	XP_020189174.1 transcription factor MYBS3 [Aegilops tauschii subsp. strangulata]
TraesCS3D02G114900	-4.33191	2.18110535457708	0.0470213279552585	1	Down	0.19	1.26	0.75	0	0	0	GO:0005575,cellular_component; GO:0005622,intracellular anatomical structure; GO:0005623,obsolete cell; GO:0005737,cytoplasm; GO:0006950,response to stress; GO:0008150,biological_process; GO:0009266,response to temperature stimulus; GO:0009408,response to heat; GO:0009628,response to abiotic stimulus; GO:0044424,obsolete intracellular part; GO:0044464,obsolete cell part; GO:0050896,response to st…	HSP20; HSP20 family protein; K13993;	XP_020189633.1 17.5 kDa class II heat shock protein [Aegilops tauschii subsp. strangulata]
TraesCS3D02G116400	1.4617837248078	0.449401464697964	0.00114300171625066	0.110885732812793	Up	54.82	91.02	62.94	136.08	270.74	168.38	GO:0003674,molecular_function; GO:0003824,catalytic activity; GO:0004553,hydrolase activity, hydrolyzing O-glycosyl compounds; GO:0004557,alpha-galactosidase activity; GO:0005575,cellular_component; GO:0005911,cell-cell junction; GO:0005975,carbohydrate metabolic process; GO:0006950,response to stress; GO:0006979,response to oxidative stress; GO:0008150,biological_process; GO:0008152,metabolic pr…	E2.4.1.82; raffinose synthase [EC:2.4.1.82]; K06617;	XP_020154136.1 probable galactinol--sucrose galactosyltransferase 2 [Aegilops tauschii subsp. strangulata]
TraesCS3D02G119500	-1.43323	0.611478250742606	0.0190840479555466	0.557480710027549	Down	5.78	1.22	6.72	1.63	1.35	1.79	--	--	XP_044355736.1 FCS-Like Zinc finger 10-like [Triticum aestivum]
TraesCS3D02G120200	-1.37611	0.493883879099323	0.00533141489416957	0.286058991055766	Down	41.88	24.61	77.41	24.63	15.18	10.89	GO:0000278,mitotic cell cycle; GO:0000280,nuclear division; GO:0000281,mitotic cytokinesis; GO:0000910,cytokinesis; GO:0000911,cytokinesis by cell plate formation; GO:0000919,cell plate assembly; GO:0001101,response to acid chemical; GO:0003674,molecular_function; GO:0003824,catalytic activity; GO:0005575,cellular_component; GO:0005622,intracellular anatomical structure; GO:0005623,obsolete cell;…	UGT75C1; anthocyanidin 3-O-glucoside 5-O-glucosyltransferase [EC:2.4.1.298]; K12338; UGT75L6, UGTCs2; crocetin glucosyltransferase [EC:2.4.1.271]; K21371; UGT85A23_24; 7-deoxyloganetin glucosyltransferase [EC:2.4.1.324]; K21374;	XP_020191589.1 UDP-glycosyltransferase 75C1 [Aegilops tauschii subsp. strangulata]
TraesCS3D02G128500	-3.148	1.21818857681853	0.00976159393013113	0.399597936500468	Down	1.04	2.08	24.27	0.76	1.72	0.06	GO:0000902,cell morphogenesis; GO:0000904,cell morphogenesis involved in differentiation; GO:0005575,cellular_component; GO:0005622,intracellular anatomical structure; GO:0005623,obsolete cell; GO:0005737,cytoplasm; GO:0008150,biological_process; GO:0008152,metabolic process; GO:0009058,biosynthetic process; GO:0009059,macromolecule biosynthetic process; GO:0009653,anatomical structure morphogene…	--	XP_044353043.1 uncharacterized acetyltransferase At3g50280-like [Triticum aestivum]
TraesCS3D02G131500	1.36075274380123	0.630422205962278	0.030890652395104	0.707901160798268	Up	2.93	3.7	2.02	6.2	3.94	13.06	--	--	KAF7035632.1 hypothetical protein CFC21_046457 [Triticum aestivum]
TraesCS3D02G136900	-1.96852	0.676617315554834	0.00362180839017288	0.223892938104076	Down	8.34	2.51	2.24	1.11	1.34	0.81	--	CYP73A; trans-cinnamate 4-monooxygenase [EC:1.14.14.91]; K00487;	XP_020191423.1 trans-cinnamate 4-monooxygenase [Aegilops tauschii subsp. strangulata]
TraesCS3D02G142600	-2.22126	0.90713279223074	0.0143387727275778	0.484048038292257	Down	0.74	0.58	1.41	0.16	0.23	0.17	--	--	XP_020153838.1 uncharacterized protein LOC109739162 [Aegilops tauschii subsp. strangulata]
TraesCS3D02G148000	1.8097481010144	0.669992980079573	0.00691012322331079	0.332856972123657	Up	14.92	10.02	6.33	14.17	21.2	82.23	GO:0003674,molecular_function; GO:0005215,transporter activity; GO:0005432,calcium:sodium antiporter activity; GO:0005488,binding; GO:0005509,calcium ion binding; GO:0006810,transport; GO:0006811,ion transport; GO:0006812,cation transport; GO:0006814,sodium ion transport; GO:0006816,calcium ion transport; GO:0008150,biological_process; GO:0008324,cation transmembrane transporter activity; GO:0015…	--	XP_020183310.1 sodium/calcium exchanger NCL1 [Aegilops tauschii subsp. strangulata]
TraesCS3D02G155300	1.44786893548692	0.306852119040267	2.37638636667577e-06	0.00113145984279754	Up	59.83	70.48	98.89	227.88	140.96	244.59	--	--	XP_020191339.1 uncharacterized protein LOC109777099 [Aegilops tauschii subsp. strangulata]
TraesCS3D02G162500	2.53017822784204	1.24297155987067	0.0417917246846758	0.804675292603528	Up	0.2	1.42	0.2	1.67	8.63	0.37	--	--	KAF7035964.1 hypothetical protein CFC21_046738 [Triticum aestivum]
TraesCS3D02G177900	-2.7669	1.19534654635232	0.020628006224396	0.577676313406461	Down	0.9	0.24	3.13	0	0.33	0.24	GO:0000003,reproduction; GO:0003674,molecular_function; GO:0003824,catalytic activity; GO:0003993,acid phosphatase activity; GO:0006793,phosphorus metabolic process; GO:0006796,phosphate-containing compound metabolic process; GO:0007275,multicellular organism development; GO:0008150,biological_process; GO:0008152,metabolic process; GO:0009791,post-embryonic development; GO:0009845,seed germinatio…	ACP7; acid phosphatase type 7; K22390;	KAF7036136.1 hypothetical protein CFC21_046883 [Triticum aestivum]
TraesCS3D02G188000	10.3207792551272	1.40140041403519	1.77654335301517e-13	1.45205770958695e-09	Up	0	0	0	13.39	4.34	3.13	GO:0003674,molecular_function; GO:0005215,transporter activity; GO:0005310,dicarboxylic acid transmembrane transporter activity; GO:0005342,organic acid transmembrane transporter activity; GO:0005575,cellular_component; GO:0005622,intracellular anatomical structure; GO:0005623,obsolete cell; GO:0005737,cytoplasm; GO:0005773,vacuole; GO:0006810,transport; GO:0006811,ion transport; GO:0006820,anion…	--	XP_044356471.1 tonoplast dicarboxylate transporter-like [Triticum aestivum]
TraesCS3D02G207600	-2.06155	0.875079023506515	0.0184808664802224	0.547492163866856	Down	44	10.8	259.26	20.6	12.75	33.95	GO:0000322,storage vacuole; GO:0000323,lytic vacuole; GO:0000325,plant-type vacuole; GO:0000326,protein storage vacuole; GO:0001101,response to acid chemical; GO:0003674,molecular_function; GO:0003824,catalytic activity; GO:0004175,endopeptidase activity; GO:0004197,cysteine-type endopeptidase activity; GO:0005575,cellular_component; GO:0005622,intracellular anatomical structure; GO:0005623,obsol…	LGMN; legumain [EC:3.4.22.34]; K01369;	VAH61088.1 unnamed protein product [Triticum turgidum subsp. durum]
TraesCS3D02G218700	-3.53296	1.73020938480037	0.0411590010817254	1	Down	0.33	0.3	0.27	0.07	0	0	--	--	XP_020183461.1 uncharacterized protein LOC109769101 [Aegilops tauschii subsp. strangulata]
TraesCS3D02G234300	1.69891528093868	0.424792230076326	6.35024921483578e-05	0.014620778016186	Up	4.33	3.37	3.37	7.4	17.07	10.75	GO:0003674,molecular_function; GO:0003824,catalytic activity; GO:0005215,transporter activity; GO:0005575,cellular_component; GO:0005623,obsolete cell; GO:0005886,plasma membrane; GO:0006810,transport; GO:0008150,biological_process; GO:0015399,primary active transmembrane transporter activity; GO:0016020,membrane; GO:0016021,integral component of membrane; GO:0016462,pyrophosphatase activity; GO:…	--	KAF7037023.1 hypothetical protein CFC21_047502 [Triticum aestivum]
TraesCS3D02G235600	-2.06173	0.903361756009387	0.0224725033909452	0.603134129020899	Down	2.09	5.13	0.7	1	0.28	0.78	--	AAE; acetylajmaline esterase [EC:3.1.1.80]; K21026;	XP_020148676.1 GDSL esterase/lipase At1g28600 isoform X1 [Aegilops tauschii subsp. strangulata]
TraesCS3D02G244800	-1.72419	0.772671124929706	0.0256502191844687	0.648408453105943	Down	1.88	1.74	2.11	0.97	0.45	0.25	GO:0001101,response to acid chemical; GO:0007154,cell communication; GO:0007165,signal transduction; GO:0008150,biological_process; GO:0009719,response to endogenous stimulus; GO:0009725,response to hormone; GO:0009751,response to salicylic acid; GO:0009753,response to jasmonic acid; GO:0009755,hormone-mediated signaling pathway; GO:0009863,salicylic acid mediated signaling pathway; GO:0009867,ja…	--	XP_020154079.1 monothiol glutaredoxin-S5 [Aegilops tauschii subsp. strangulata]
TraesCS3D02G245300	1.31776452144349	0.571378284106398	0.0210943848090218	0.585151905503951	Up	0.57	0.3	0.61	1.65	1.03	0.82	GO:0005575,cellular_component; GO:0016020,membrane;	IRAK4; interleukin-1 receptor-associated kinase 4 [EC:2.7.11.1]; K04733;	KAF7037159.1 hypothetical protein CFC21_047607 [Triticum aestivum]
TraesCS3D02G246800	1.88958506031314	0.69335317807713	0.0064245991304457	0.317530521306847	Up	17.18	47.25	14.66	39.51	153.85	116.19	GO:0003674,molecular_function; GO:0003824,catalytic activity; GO:0004103,choline kinase activity; GO:0004305,ethanolamine kinase activity; GO:0005575,cellular_component; GO:0005622,intracellular anatomical structure; GO:0005623,obsolete cell; GO:0005737,cytoplasm; GO:0005829,cytosol; GO:0006629,lipid metabolic process; GO:0006644,phospholipid metabolic process; GO:0006646,phosphatidylethanolamine…	RP-S1, rpsA; small subunit ribosomal protein S1; K02945; CHK; choline/ethanolamine kinase [EC:2.7.1.32 2.7.1.82]; K14156;	XP_020172417.1 probable choline kinase 2 isoform X2 [Aegilops tauschii subsp. strangulata]
TraesCS3D02G251900	-1.02848	0.32852860382087	0.00174473293832218	0.143119436117181	Down	30.75	21.36	47.19	17.87	11.69	16.96	GO:0005575,cellular_component; GO:0005622,intracellular anatomical structure; GO:0005623,obsolete cell; GO:0005634,nucleus; GO:0043226,organelle; GO:0043227,membrane-bounded organelle; GO:0043229,intracellular organelle; GO:0043231,intracellular membrane-bounded organelle; GO:0044424,obsolete intracellular part; GO:0044464,obsolete cell part;	--	XP_020178343.1 probable cytokinin riboside 5'-monophosphate phosphoribohydrolase LOGL1 [Aegilops tauschii subsp. strangulata]
TraesCS3D02G253500	1.6089694753038	0.632834439427886	0.011006861670348	0.423291757954101	Up	2.78	8.58	3.3	8	21.57	17.19	--	IST1; vacuolar protein sorting-associated protein IST1; K19476;	XP_044357438.1 uncharacterized protein LOC123078863 [Triticum aestivum]
TraesCS3D02G254600	5.78491618944411	1.40670968393106	3.91611380336284e-05	0.0102700608037817	Up	0	0.05	0	0.69	1.16	0.66	GO:0003674,molecular_function; GO:0003824,catalytic activity; GO:0005215,transporter activity; GO:0005575,cellular_component; GO:0005623,obsolete cell; GO:0005886,plasma membrane; GO:0006810,transport; GO:0007275,multicellular organism development; GO:0008150,biological_process; GO:0009555,pollen development; GO:0009653,anatomical structure morphogenesis; GO:0009987,cellular process; GO:0010208,p…	ABCG2, CD338; ATP-binding cassette, subfamily G (WHITE), member 2; K05681;	KAF7037271.1 hypothetical protein CFC21_047686 [Triticum aestivum]
TraesCS3D02G254700	1.45822510458359	0.420323575261209	0.000521832479539414	0.0647900882883051	Up	6.97	5.42	12.75	30.28	16.84	17.58	GO:0005575,cellular_component; GO:0005622,intracellular anatomical structure; GO:0005623,obsolete cell; GO:0005634,nucleus; GO:0005737,cytoplasm; GO:0005829,cytosol; GO:0006508,proteolysis; GO:0006511,ubiquitin-dependent protein catabolic process; GO:0006807,nitrogen compound metabolic process; GO:0008150,biological_process; GO:0008152,metabolic process; GO:0009056,catabolic process; GO:0009057,m…	--	XP_044357448.1 F-box/kelch-repeat protein At1g23390-like [Triticum aestivum]
TraesCS3D02G256000	-5.02338	1.97160429518701	0.0108383865533776	1	Down	0.56	0.09	1.04	0	0	0	--	E2.1.1.141; jasmonate O-methyltransferase [EC:2.1.1.141]; K08241; GAMT2; gibberellin A4 carboxyl methyltransferase [EC:2.1.1.276]; K18886;	XP_020166097.1 probable methyltransferase TCM_000336 [Aegilops tauschii subsp. strangulata]
TraesCS3D02G257900	-1.37506	0.60120988777427	0.022186700099488	0.599480969465009	Down	1.23	1.03	4.45	0.95	0.59	0.84	--	ABCB1, CD243; ATP-binding cassette, subfamily B (MDR/TAP), member 1 [EC:7.6.2.2]; K05658;	XP_044357477.1 ABC transporter B family member 4 isoform X1 [Triticum aestivum]
TraesCS3D02G258500	1.32395461269596	0.483309150972111	0.00615601441216847	0.31134234836136	Up	3.34	4.29	3.76	7.6	13.76	6.39	GO:0003674,molecular_function; GO:0003824,catalytic activity; GO:0004161,dimethylallyltranstransferase activity; GO:0004337,geranyltranstransferase activity; GO:0004659,prenyltransferase activity; GO:0005575,cellular_component; GO:0005622,intracellular anatomical structure; GO:0005623,obsolete cell; GO:0005737,cytoplasm; GO:0005739,mitochondrion; GO:0005829,cytosol; GO:0006629,lipid metabolic pro…	FDPS; farnesyl diphosphate synthase [EC:2.5.1.1 2.5.1.10]; K00787;	XP_044357486.1 farnesyl pyrophosphate synthase-like isoform X2 [Triticum aestivum]
TraesCS3D02G260100	1.64177459867947	0.476894482765911	0.000576071963358911	0.0689052320855716	Up	1.05	1.09	1.06	3.45	3.32	2.98	GO:0000003,reproduction; GO:0001067,transcription regulatory region nucleic acid binding; GO:0003006,developmental process involved in reproduction; GO:0003674,molecular_function; GO:0003676,nucleic acid binding; GO:0003677,DNA binding; GO:0003700,DNA-binding transcription factor activity; GO:0005488,binding; GO:0005575,cellular_component; GO:0005622,intracellular anatomical structure; GO:0005623…	--	KAF7037343.1 hypothetical protein CFC21_047739 [Triticum aestivum]
TraesCS3D02G268900	1.59447628947327	0.545606545044166	0.00347353884659888	0.219801056227169	Up	1.26	1.12	2.38	7.52	2.58	3.39	--	UBE2O; ubiquitin-conjugating enzyme E2 O [EC:2.3.2.24]; K10581;	XP_044357588.1 uncharacterized protein LOC123078988 [Triticum aestivum]
TraesCS3D02G272100	1.28948044590149	0.400372139841449	0.00127875819907642	0.119851257703844	Up	3.06	3.96	3.37	5.41	10.46	9.5	GO:0002376,immune system process; GO:0006950,response to stress; GO:0006952,defense response; GO:0006955,immune response; GO:0008150,biological_process; GO:0008219,cell death; GO:0009626,plant-type hypersensitive response; GO:0009987,cellular process; GO:0010337,regulation of salicylic acid metabolic process; GO:0010565,regulation of cellular ketone metabolic process; GO:0010817,regulation of hor…	--	XP_044357618.1 MACPF domain-containing protein CAD1-like [Triticum aestivum]
TraesCS3D02G277400	5.14826011768379	1.3225732491191	9.91720463209514e-05	0.0199323619820729	Up	0.55	0	0	8.68	7.01	3.36	--	--	KAF7037605.1 hypothetical protein CFC21_047942 [Triticum aestivum]
TraesCS3D02G277600	1.16741400581559	0.532792822407337	0.0284429744376012	0.683144824583213	Up	17.57	42.33	19.27	72.31	62.8	45.92	--	--	XP_044357684.1 uncharacterized protein LOC123079077 [Triticum aestivum]
TraesCS3D02G279700	-1.21744	0.585100628092302	0.0374578027037585	0.765463610645713	Down	21.93	20.38	24.75	12.75	11.44	2.99	GO:0003674,molecular_function; GO:0003824,catalytic activity; GO:0005575,cellular_component; GO:0005622,intracellular anatomical structure; GO:0005623,obsolete cell; GO:0005737,cytoplasm; GO:0005829,cytosol; GO:0008194,UDP-glycosyltransferase activity; GO:0016740,transferase activity; GO:0016757,glycosyltransferase activity; GO:0016758,hexosyltransferase activity; GO:0035251,UDP-glucosyltransfera…	GT1; anthocyanidin 5,3-O-glucosyltransferase [EC:2.4.1.-]; K12938;	XP_044357704.1 anthocyanidin 5,3-O-glucosyltransferase-like [Triticum aestivum]
TraesCS3D02G279800	-4.19206	1.7895562681434	0.0191543650700886	0.55813976078563	Down	0.05	0.11	2.15	0.06	0	0.06	GO:0003674,molecular_function; GO:0003824,catalytic activity; GO:0005575,cellular_component; GO:0005622,intracellular anatomical structure; GO:0005623,obsolete cell; GO:0005737,cytoplasm; GO:0005829,cytosol; GO:0008194,UDP-glycosyltransferase activity; GO:0016740,transferase activity; GO:0016757,glycosyltransferase activity; GO:0016758,hexosyltransferase activity; GO:0035251,UDP-glucosyltransfera…	GT1; anthocyanidin 5,3-O-glucosyltransferase [EC:2.4.1.-]; K12938;	XP_044357705.1 anthocyanidin 5,3-O-glucosyltransferase-like [Triticum aestivum]
TraesCS3D02G287100	-2.08563	0.977637173900306	0.0328968311449026	0.729121933062552	Down	0.77	1.5	9.72	1.3	0.29	0.94	GO:0003674,molecular_function; GO:0003824,catalytic activity; GO:0003993,acid phosphatase activity; GO:0004427,inorganic diphosphate phosphatase activity; GO:0006725,cellular aromatic compound metabolic process; GO:0006732,obsolete coenzyme metabolic process; GO:0006790,sulfur compound metabolic process; GO:0006793,phosphorus metabolic process; GO:0006796,phosphate-containing compound metabolic p…	PHOSPHO1; phosphoethanolamine/phosphocholine phosphatase [EC:3.1.3.75]; K06124; PHOSPHO2; pyridoxal phosphate phosphatase PHOSPHO2 [EC:3.1.3.74]; K13248;	XP_044353438.1 inorganic pyrophosphatase 1-like [Triticum aestivum]
TraesCS3D02G287300	-2.34351	0.79262280567186	0.00311000180003769	0.205272676010294	Down	2.81	2.28	18.92	1.65	1.34	1.17	GO:0003674,molecular_function; GO:0003824,catalytic activity; GO:0003993,acid phosphatase activity; GO:0004427,inorganic diphosphate phosphatase activity; GO:0006725,cellular aromatic compound metabolic process; GO:0006732,obsolete coenzyme metabolic process; GO:0006790,sulfur compound metabolic process; GO:0006793,phosphorus metabolic process; GO:0006796,phosphate-containing compound metabolic p…	PHOSPHO1; phosphoethanolamine/phosphocholine phosphatase [EC:3.1.3.75]; K06124; PHOSPHO2; pyridoxal phosphate phosphatase PHOSPHO2 [EC:3.1.3.74]; K13248;	XP_044353439.1 inorganic pyrophosphatase 1-like [Triticum aestivum]
TraesCS3D02G289500	1.68187120708143	0.483660838009453	0.000506344790912462	0.0636709099772771	Up	2.5	1.55	5.94	7.47	9.3	13.57	--	--	XP_020185102.1 probable WRKY transcription factor 65 [Aegilops tauschii subsp. strangulata]
TraesCS3D02G296000	-1.42951	0.627922901991407	0.0228119305822413	0.607705858776701	Down	6.43	2.51	16.96	2.72	2.64	3.45	GO:0003674,molecular_function; GO:0003824,catalytic activity; GO:0004672,protein kinase activity; GO:0004674,protein serine/threonine kinase activity; GO:0005575,cellular_component; GO:0005622,intracellular anatomical structure; GO:0005623,obsolete cell; GO:0006468,protein phosphorylation; GO:0006793,phosphorus metabolic process; GO:0006796,phosphate-containing compound metabolic process; GO:0006…	PRKAA, AMPK; 5'-AMP-activated protein kinase, catalytic alpha subunit [EC:2.7.11.11]; K07198;	KAF7086089.1 hypothetical protein CFC21_089433 [Triticum aestivum]
TraesCS3D02G298200	2.10475817762115	0.559670738034153	0.000169433174797781	0.0295700082749394	Up	0.42	0.75	1.97	2.8	4.46	5.6	GO:0003674,molecular_function; GO:0003824,catalytic activity; GO:0004806,triglyceride lipase activity; GO:0005575,cellular_component; GO:0005622,intracellular anatomical structure; GO:0005623,obsolete cell; GO:0005811,lipid droplet; GO:0006629,lipid metabolic process; GO:0006638,neutral lipid metabolic process; GO:0006639,acylglycerol metabolic process; GO:0006641,triglyceride metabolic process; …	TGL4; TAG lipase / steryl ester hydrolase / phospholipase A2 / LPA acyltransferase [EC:3.1.1.3 3.1.1.13 3.1.1.4 2.3.1.51]; K14674;	XP_044357920.1 triacylglycerol lipase SDP1-like [Triticum aestivum]
TraesCS3D02G298600	1.53644964900609	0.75799217473616	0.0426624786760517	0.813069023719837	Up	0.33	0.31	0.16	0.89	0.67	0.73	GO:0000138,Golgi trans cisterna; GO:0003674,molecular_function; GO:0003735,structural constituent of ribosome; GO:0003824,catalytic activity; GO:0005198,structural molecule activity; GO:0005575,cellular_component; GO:0005618,cell wall; GO:0005622,intracellular anatomical structure; GO:0005623,obsolete cell; GO:0005737,cytoplasm; GO:0005773,vacuole; GO:0005774,vacuolar membrane; GO:0005794,Golgi a…	RGP, UTM; reversibly glycosylated polypeptide / UDP-arabinopyranose mutase [EC:2.4.1.- 5.4.99.30]; K13379;	XP_020155394.1 UDP-arabinopyranose mutase 1 [Aegilops tauschii subsp. strangulata]
TraesCS3D02G301200	6.07967470633858	2.36970726485306	0.0103003322600231	0.410681784035604	Up	0	0	0	0	0.17	1.21	--	--	KAF7037915.1 hypothetical protein CFC21_048185 [Triticum aestivum]
TraesCS3D02G301400	2.12551749183654	0.883855676011542	0.0161802486859546	0.513922005056929	Up	0.36	1.2	0.08	2.64	2.31	2.73	--	--	KAF7037919.1 hypothetical protein CFC21_048189 [Triticum aestivum]
TraesCS3D02G312000	-2.77332	1.1771256078229	0.01847226332122	0.547492163866856	Down	0.25	0.28	5.41	0.22	0.26	0.28	GO:0003674,molecular_function; GO:0003824,catalytic activity; GO:0003993,acid phosphatase activity; GO:0005488,binding; GO:0005506,iron ion binding; GO:0005575,cellular_component; GO:0005576,extracellular region; GO:0005615,extracellular space; GO:0005618,cell wall; GO:0005622,intracellular anatomical structure; GO:0005623,obsolete cell; GO:0005737,cytoplasm; GO:0005829,cytosol; GO:0005911,cell-c…	ACP7; acid phosphatase type 7; K22390;	XP_020151610.1 purple acid phosphatase 2 [Aegilops tauschii subsp. strangulata]
TraesCS3D02G312900	1.16350303017144	0.358196134804187	0.00116125817720084	0.111665220133542	Up	2.53	1.17	2.32	4.34	4.58	4.01	--	IDE, ide; insulysin [EC:3.4.24.56]; K01408;	XP_044358072.1 insulin-degrading enzyme-like 1, peroxisomal isoform X2 [Triticum aestivum]
TraesCS3D02G325300	-2.79605	0.778591269797621	0.000329200944503456	0.0466599523681907	Down	8.85	3.44	1.53	0.69	0.86	0.41	--	CYP98A, C3'H; 5-O-(4-coumaroyl)-D-quinate 3'-monooxygenase [EC:1.14.14.96]; K09754;	XP_044358178.1 cytochrome P450 98A1-like [Triticum aestivum]
TraesCS3D02G325500	-1.2207	0.499902703899088	0.0146108082645241	0.489432136680687	Down	5.22	3.48	3.01	2.22	1.56	1.13	--	--	XP_020146683.1 cytochrome P450 94B3 [Aegilops tauschii subsp. strangulata]
TraesCS3D02G336900	-1.02272	0.520814228511522	0.0495664631355032	0.863744639688774	Down	21.32	6.91	10.59	4.56	8.41	5.47	--	CYP73A; trans-cinnamate 4-monooxygenase [EC:1.14.14.91]; K00487;	KAF7038338.1 hypothetical protein CFC21_048535 [Triticum aestivum]
TraesCS3D02G344400	-1.66099	0.55764502142402	0.00289590909801569	0.196814044109936	Down	3.2	2.1	7.93	1.2	0.79	1.99	GO:0000271,polysaccharide biosynthetic process; GO:0003674,molecular_function; GO:0003824,catalytic activity; GO:0005575,cellular_component; GO:0005622,intracellular anatomical structure; GO:0005623,obsolete cell; GO:0005737,cytoplasm; GO:0005794,Golgi apparatus; GO:0005975,carbohydrate metabolic process; GO:0005976,polysaccharide metabolic process; GO:0006355,regulation of DNA-templated transcri…	--	XP_020178196.1 protein trichome birefringence-like 28 [Aegilops tauschii subsp. strangulata]
TraesCS3D02G346200	-2.53527	0.831331244235892	0.00229111601469082	0.169903373344157	Down	0.81	0.68	0.77	0.04	0.08	0.27	GO:0003674,molecular_function; GO:0003824,catalytic activity; GO:0004180,carboxypeptidase activity; GO:0004185,serine-type carboxypeptidase activity; GO:0005575,cellular_component; GO:0005622,intracellular anatomical structure; GO:0005623,obsolete cell; GO:0005737,cytoplasm; GO:0005773,vacuole; GO:0006508,proteolysis; GO:0006807,nitrogen compound metabolic process; GO:0008150,biological_process; …	--	XP_020194418.1 serine carboxypeptidase-like 27 [Aegilops tauschii subsp. strangulata]
TraesCS3D02G346300	-2.57248	0.853235878262298	0.00257000544355518	0.183725418305233	Down	9.46	2.9	46.8	2.35	1.87	4.79	--	clpS; ATP-dependent Clp protease adaptor protein ClpS; K06891;	KAF7038462.1 hypothetical protein CFC21_048647 [Triticum aestivum]
TraesCS3D02G359300	-2.14824	0.985535536138907	0.0292748955564345	0.691353233313501	Down	1.7	0.97	15.85	2.19	0.83	0.5	GO:0000272,polysaccharide catabolic process; GO:0001101,response to acid chemical; GO:0003674,molecular_function; GO:0003824,catalytic activity; GO:0004645,1,4-alpha-oligoglucan phosphorylase activity; GO:0005488,binding; GO:0005575,cellular_component; GO:0005622,intracellular anatomical structure; GO:0005623,obsolete cell; GO:0005737,cytoplasm; GO:0005829,cytosol; GO:0005975,carbohydrate metabol…	PYG, glgP; glycogen phosphorylase [EC:2.4.1.1]; K00688;	XP_044358510.1 alpha-glucan phosphorylase, H isozyme-like [Triticum aestivum]
TraesCS3D02G360500	-1.04528	0.4238075858106	0.0136479447701018	0.471344267232791	Down	14.51	10.4	16.93	6.81	3.22	10.12	--	--	XP_020182102.3 transcription factor DIVARICATA [Aegilops tauschii subsp. strangulata]
TraesCS3D02G360900	-1.40046	0.503405176714322	0.00540287151036361	0.288002414934502	Down	8.82	9.81	8.62	4.62	3.71	1.68	GO:0000902,cell morphogenesis; GO:0000904,cell morphogenesis involved in differentiation; GO:0005575,cellular_component; GO:0005622,intracellular anatomical structure; GO:0005623,obsolete cell; GO:0005737,cytoplasm; GO:0008150,biological_process; GO:0008152,metabolic process; GO:0009058,biosynthetic process; GO:0009059,macromolecule biosynthetic process; GO:0009653,anatomical structure morphogene…	--	XP_044358536.1 protein ENHANCED PSEUDOMONAS SUSCEPTIBILITY 1-like [Triticum aestivum]
TraesCS3D02G361500	-2.68996	0.759501923914438	0.00039749967282235	0.0533136407066001	Down	22.01	9.85	92.03	8.67	2.34	6.14	--	--	XP_044358539.1 uncharacterized protein LOC123079795 [Triticum aestivum]
[truncated: 1,301 more rows]
