# Supplementary material for: Transcriptome Analysis Reveals Candidate Pathways and Genes Involved in Wheat (Triticum aestivum L.) Response to Zinc Deficiency
Source: Biology (Basel). 2025 Aug 2;14(8):985. doi: 10.3390/biology14080985 (PMC12383756; doi:10.3390/biology14080985)
Supplement: Supplementary file 1 [file biology-14-00985-s001.zip › Table S4. GO enrichment analysis of DEGs in roots.xlsx]

## Sheet: Sheet1
Table S4. GO enrichment analysis of DEGs in roots
ID	Type	GoLevel	Description	GeneRatio	BgRatio	pvalue	p.adjust	qvalue	geneID	Count
GO:0000302	BP	5	response to reactive oxygen species	48/785	607/39792	5.47986096119886e-16	1.41928398895051e-12	1.19518651701095e-12	TraesCS1A02G175500/TraesCS1A02G285000/TraesCS1A02G340100/TraesCS1B02G294300/TraesCS1B02G352400/TraesCS1D02G163800/TraesCS1D02G284000/TraesCS1D02G342100/TraesCS2A02G281200/TraesCS2A02G315100/TraesCS2D02G091300/TraesCS2D02G426300/TraesCS3A02G274400/TraesCS3A02G396100/TraesCS3A02G400400/TraesCS3A02G413600/TraesCS3A02G413700/TraesCS3A02G489600/TraesCS3B02G308100/TraesCS3B02G390700/TraesCS3B02G433400/…	48
GO:0046916	BP	8	cellular transition metal ion homeostasis	30/785	241/39792	1.35524176319229e-15	1.75503808333402e-12	1.47792680701812e-12	TraesCS1A02G185700/TraesCS1D02G190700/TraesCS2A02G081300/TraesCS2A02G157800/TraesCS2A02G539300/TraesCS2A02G539500/TraesCS2B02G095900/TraesCS2B02G183300/TraesCS2B02G569300/TraesCS2B02G569600/TraesCS2D02G079100/TraesCS2D02G163900/TraesCS2D02G431900/TraesCS2D02G540300/TraesCS3A02G268400/TraesCS3A02G489600/TraesCS3D02G495300/TraesCS3D02G495700/TraesCS4A02G035900/TraesCS4D02G268000/TraesCS4D02G316400/…	30
GO:0030003	BP	6	cellular cation homeostasis	38/785	404/39792	2.66682707531738e-15	2.30236070835734e-12	1.93883007019565e-12	TraesCS1A02G185700/TraesCS1B02G370500/TraesCS1D02G190700/TraesCS2A02G081300/TraesCS2A02G157800/TraesCS2A02G539300/TraesCS2A02G539500/TraesCS2B02G095900/TraesCS2B02G183300/TraesCS2B02G569300/TraesCS2B02G569600/TraesCS2D02G079100/TraesCS2D02G163900/TraesCS2D02G431900/TraesCS2D02G540300/TraesCS3A02G183800/TraesCS3A02G268400/TraesCS3A02G489600/TraesCS3D02G188000/TraesCS3D02G495300/TraesCS3D02G495700/…	38
GO:0055076	BP	9	transition metal ion homeostasis	33/785	308/39792	4.40022116991388e-15	2.84914320751924e-12	2.39927849054251e-12	TraesCS1A02G050900/TraesCS1A02G185700/TraesCS1B02G017700/TraesCS1D02G190700/TraesCS2A02G081300/TraesCS2A02G157800/TraesCS2A02G539300/TraesCS2A02G539500/TraesCS2B02G095900/TraesCS2B02G183300/TraesCS2B02G569300/TraesCS2B02G569600/TraesCS2D02G079100/TraesCS2D02G163900/TraesCS2D02G431900/TraesCS2D02G540300/TraesCS3A02G268400/TraesCS3A02G489600/TraesCS3D02G495300/TraesCS3D02G495700/TraesCS4A02G035900/…	33
GO:0006873	BP	5	cellular ion homeostasis	39/785	440/39792	8.0777563531534e-15	3.97332274451342e-12	3.34595599537972e-12	TraesCS1A02G185700/TraesCS1B02G370500/TraesCS1D02G190700/TraesCS2A02G081300/TraesCS2A02G157800/TraesCS2A02G539300/TraesCS2A02G539500/TraesCS2B02G095900/TraesCS2B02G183300/TraesCS2B02G303200/TraesCS2B02G569300/TraesCS2B02G569600/TraesCS2D02G079100/TraesCS2D02G163900/TraesCS2D02G431900/TraesCS2D02G540300/TraesCS3A02G183800/TraesCS3A02G268400/TraesCS3A02G489600/TraesCS3D02G188000/TraesCS3D02G495300/…	39
GO:0042542	BP	5	response to hydrogen peroxide	31/785	278/39792	9.94323157255766e-15	3.97332274451342e-12	3.34595599537972e-12	TraesCS1A02G285000/TraesCS1A02G340100/TraesCS1B02G294300/TraesCS1B02G352400/TraesCS1D02G284000/TraesCS1D02G342100/TraesCS3A02G274400/TraesCS3A02G396100/TraesCS3A02G400400/TraesCS3A02G413600/TraesCS3A02G413700/TraesCS3B02G308100/TraesCS3B02G390700/TraesCS3B02G433400/TraesCS3B02G448000/TraesCS3B02G448100/TraesCS3D02G359400/TraesCS3D02G390100/TraesCS3D02G408000/TraesCS3D02G408100/TraesCS3D02G417500/…	31
GO:0031012	CC	4	extracellular matrix	23/785	143/39792	1.07387101203065e-14	3.97332274451342e-12	3.34595599537972e-12	TraesCS3A02G012600/TraesCS4B02G377200/TraesCS4B02G377500/TraesCS4B02G377800/TraesCS4B02G377900/TraesCS4B02G378000/TraesCS4B02G378100/TraesCS4B02G378300/TraesCS5A02G543800/TraesCS5A02G543900/TraesCS5A02G545200/TraesCS5A02G545250/TraesCS7A02G473400/TraesCS7A02G473600/TraesCS7D02G460500/TraesCSU02G127900/TraesCSU02G128000/TraesCSU02G128400/TraesCSU02G128500/TraesCSU02G128600/TraesCSU02G145500/TraesC…	23
GO:0055082	BP	4	cellular chemical homeostasis	41/785	512/39792	5.05084784348248e-14	1.63521198932745e-11	1.37702062259154e-11	TraesCS1A02G185700/TraesCS1B02G370500/TraesCS1D02G190700/TraesCS2A02G081300/TraesCS2A02G157800/TraesCS2A02G539300/TraesCS2A02G539500/TraesCS2B02G095900/TraesCS2B02G183300/TraesCS2B02G303200/TraesCS2B02G569300/TraesCS2B02G569600/TraesCS2D02G079100/TraesCS2D02G163900/TraesCS2D02G431900/TraesCS2D02G540300/TraesCS3A02G183800/TraesCS3A02G268400/TraesCS3A02G489600/TraesCS3D02G188000/TraesCS3D02G495300/…	41
GO:0009636	BP	4	response to toxic substance	53/785	827/39792	9.07258961633716e-14	2.61088967847925e-11	2.198643939772e-11	TraesCS1A02G102700/TraesCS1A02G285000/TraesCS1A02G317900/TraesCS1A02G340100/TraesCS1B02G113500/TraesCS1B02G294300/TraesCS1B02G352400/TraesCS1D02G096400/TraesCS1D02G284000/TraesCS1D02G342100/TraesCS2A02G378100/TraesCS3A02G249200/TraesCS3A02G274400/TraesCS3A02G396100/TraesCS3A02G400400/TraesCS3A02G413600/TraesCS3A02G413700/TraesCS3B02G308100/TraesCS3B02G390700/TraesCS3B02G433400/TraesCS3B02G446400/…	53
GO:0050801	BP	6	ion homeostasis	51/785	796/39792	2.72654804600908e-13	7.06175943916352e-11	5.94674479087454e-11	TraesCS1A02G050900/TraesCS1A02G185700/TraesCS1B02G017700/TraesCS1B02G370500/TraesCS1D02G190700/TraesCS2A02G081300/TraesCS2A02G157800/TraesCS2A02G539300/TraesCS2A02G539500/TraesCS2B02G095900/TraesCS2B02G183300/TraesCS2B02G303200/TraesCS2B02G430000/TraesCS2B02G569300/TraesCS2B02G569600/TraesCS2D02G079100/TraesCS2D02G163900/TraesCS2D02G431900/TraesCS2D02G540300/TraesCS3A02G183800/TraesCS3A02G268400/…	51
GO:0030001	BP	7	metal ion transport	49/785	749/39792	3.77148392823948e-13	8.8801303401275e-11	7.47800449694947e-11	TraesCS1A02G185700/TraesCS1A02G297400/TraesCS1B02G306400/TraesCS1D02G190700/TraesCS1D02G294000/TraesCS2A02G143400/TraesCS2A02G505500/TraesCS2A02G539300/TraesCS2A02G539500/TraesCS2B02G569300/TraesCS2B02G569600/TraesCS2D02G146800/TraesCS2D02G431900/TraesCS2D02G540300/TraesCS3A02G268400/TraesCS4A02G025400/TraesCS4A02G035900/TraesCS4A02G187500/TraesCS4A02G248500/TraesCS4B02G066300/TraesCS4B02G233300/…	49
GO:0000325	CC	7	plant-type vacuole	52/785	833/39792	4.30344171281538e-13	9.28826169682653e-11	7.8216940604855e-11	TraesCS2A02G056800/TraesCS2A02G451300/TraesCS2B02G166900/TraesCS2B02G403000/TraesCS2D02G382600/TraesCS3A02G012600/TraesCS3A02G528900/TraesCS3B02G182400/TraesCS3D02G534200/TraesCS4A02G187500/TraesCS4A02G248500/TraesCS4B02G066300/TraesCS4B02G233300/TraesCS4B02G377200/TraesCS4B02G377500/TraesCS4B02G377800/TraesCS4B02G377900/TraesCS4B02G378000/TraesCS4B02G378100/TraesCS4B02G378300/TraesCS4D02G065300/…	52
GO:0098771	BP	7	inorganic ion homeostasis	45/785	653/39792	5.96491044783638e-13	1.18839369691509e-10	1.00075258687587e-10	TraesCS1A02G050900/TraesCS1A02G185700/TraesCS1B02G017700/TraesCS1B02G370500/TraesCS1D02G190700/TraesCS2A02G081300/TraesCS2A02G157800/TraesCS2A02G539300/TraesCS2A02G539500/TraesCS2B02G095900/TraesCS2B02G183300/TraesCS2B02G303200/TraesCS2B02G430000/TraesCS2B02G569300/TraesCS2B02G569600/TraesCS2D02G079100/TraesCS2D02G163900/TraesCS2D02G431900/TraesCS2D02G540300/TraesCS3A02G183800/TraesCS3A02G268400/…	45
GO:0055080	BP	7	cation homeostasis	43/785	607/39792	7.88580396475796e-13	1.45887373348022e-10	1.2285252492465e-10	TraesCS1A02G050900/TraesCS1A02G185700/TraesCS1B02G017700/TraesCS1B02G370500/TraesCS1D02G190700/TraesCS2A02G081300/TraesCS2A02G157800/TraesCS2A02G539300/TraesCS2A02G539500/TraesCS2B02G095900/TraesCS2B02G183300/TraesCS2B02G569300/TraesCS2B02G569600/TraesCS2D02G079100/TraesCS2D02G163900/TraesCS2D02G431900/TraesCS2D02G540300/TraesCS3A02G183800/TraesCS3A02G268400/TraesCS3A02G489600/TraesCS3D02G188000/…	43
GO:0006875	BP	7	cellular metal ion homeostasis	31/785	335/39792	1.519652270796e-12	2.62393292090775e-10	2.20962772286969e-10	TraesCS1A02G185700/TraesCS1B02G370500/TraesCS1D02G190700/TraesCS2A02G081300/TraesCS2A02G157800/TraesCS2A02G539300/TraesCS2A02G539500/TraesCS2B02G095900/TraesCS2B02G183300/TraesCS2B02G569300/TraesCS2B02G569600/TraesCS2D02G079100/TraesCS2D02G163900/TraesCS2D02G431900/TraesCS2D02G540300/TraesCS3A02G268400/TraesCS3A02G489600/TraesCS3D02G495300/TraesCS3D02G495700/TraesCS4A02G035900/TraesCS4D02G268000/…	31
GO:0010038	BP	5	response to metal ion	72/785	1489/39792	3.65162791359716e-12	5.9110726851354e-10	4.97774541906139e-10	TraesCS1A02G285000/TraesCS1B02G294300/TraesCS1B02G370500/TraesCS1D02G096400/TraesCS1D02G139800/TraesCS1D02G284000/TraesCS2A02G161200/TraesCS2A02G281200/TraesCS2B02G133000/TraesCS2B02G187000/TraesCS2D02G168200/TraesCS2D02G168300/TraesCS2D02G426300/TraesCS2D02G431900/TraesCS3A02G266300/TraesCS3A02G489600/TraesCS3B02G299800/TraesCS3B02G390700/TraesCS3B02G398000/TraesCS3B02G446400/TraesCS3B02G446500/…	72
GO:0010167	BP	5	response to nitrate	19/785	126/39792	7.20076137773559e-12	1.09705717460795e-09	9.23837620722486e-10	TraesCS2B02G131600/TraesCS3A02G413600/TraesCS3A02G413700/TraesCS3B02G448000/TraesCS3B02G448100/TraesCS3D02G408000/TraesCS3D02G408100/TraesCS4A02G367300/TraesCS5D02G506100/TraesCS6A02G031100/TraesCS6B02G044100/TraesCS6B02G044200/TraesCS6D02G193200/TraesCS6D02G251500/TraesCS7A02G420500/TraesCS7A02G428500/TraesCS7B02G237900/TraesCS7D02G333900/TraesCS7D02G413200	19
GO:0015075	MF	4	ion transmembrane transporter activity	75/785	1626/39792	1.18881415788817e-11	1.71057148273909e-09	1.44048124862239e-09	TraesCS1A02G207300/TraesCS1A02G297400/TraesCS1B02G306400/TraesCS1D02G294000/TraesCS2A02G046400/TraesCS2A02G143400/TraesCS2A02G220400/TraesCS2A02G505500/TraesCS2B02G245900/TraesCS2B02G417900/TraesCS2D02G146800/TraesCS2D02G226000/TraesCS2D02G362900/TraesCS2D02G431900/TraesCS3A02G130300/TraesCS3A02G183800/TraesCS3A02G288800/TraesCS3A02G304400/TraesCS3B02G149400/TraesCS3B02G383400/TraesCS3D02G131200/…	75
GO:0019725	BP	3	cellular homeostasis	41/785	614/39792	1.73029061932568e-11	2.3586593179229e-09	1.98623942561929e-09	TraesCS1A02G185700/TraesCS1B02G370500/TraesCS1D02G190700/TraesCS2A02G081300/TraesCS2A02G157800/TraesCS2A02G539300/TraesCS2A02G539500/TraesCS2B02G095900/TraesCS2B02G183300/TraesCS2B02G303200/TraesCS2B02G569300/TraesCS2B02G569600/TraesCS2D02G079100/TraesCS2D02G163900/TraesCS2D02G431900/TraesCS2D02G540300/TraesCS3A02G183800/TraesCS3A02G268400/TraesCS3A02G489600/TraesCS3D02G188000/TraesCS3D02G495300/…	41
GO:0015318	MF	4	inorganic molecular entity transmembrane transporter activity	74/785	1613/39792	2.11270935327994e-11	2.45111866878497e-09	2.0640999316084e-09	TraesCS1A02G207300/TraesCS1A02G297400/TraesCS1B02G306400/TraesCS1D02G294000/TraesCS2A02G046400/TraesCS2A02G143400/TraesCS2A02G220400/TraesCS2A02G505500/TraesCS2B02G245900/TraesCS2B02G417900/TraesCS2D02G146800/TraesCS2D02G226000/TraesCS2D02G431900/TraesCS3A02G130300/TraesCS3A02G183800/TraesCS3A02G288800/TraesCS3A02G304400/TraesCS3B02G149400/TraesCS3B02G182400/TraesCS3D02G131200/TraesCS3D02G188000/…	74
GO:0048878	BP	5	chemical homeostasis	59/785	1135/39792	2.17099234431848e-11	2.45111866878497e-09	2.0640999316084e-09	TraesCS1A02G050900/TraesCS1A02G185700/TraesCS1B02G017700/TraesCS1B02G370500/TraesCS1D02G190700/TraesCS2A02G081300/TraesCS2A02G157800/TraesCS2A02G539300/TraesCS2A02G539500/TraesCS2B02G095900/TraesCS2B02G183300/TraesCS2B02G303200/TraesCS2B02G430000/TraesCS2B02G569300/TraesCS2B02G569600/TraesCS2D02G079100/TraesCS2D02G163900/TraesCS2D02G431900/TraesCS2D02G540300/TraesCS3A02G183800/TraesCS3A02G268400/…	59
GO:0005385	MF	8	zinc ion transmembrane transporter activity	15/785	76/39792	2.17666908811021e-11	2.45111866878497e-09	2.0640999316084e-09	TraesCS1A02G297400/TraesCS1B02G306400/TraesCS1D02G294000/TraesCS2A02G143400/TraesCS2A02G505500/TraesCS2D02G146800/TraesCS4A02G025400/TraesCS4B02G278600/TraesCS4D02G277100/TraesCS5A02G230300/TraesCS5A02G499000/TraesCS6B02G128000/TraesCS7A02G420600/TraesCS7B02G321200/TraesCS7D02G413400	15
GO:0071577	BP	7	zinc ion transmembrane transport	15/785	76/39792	2.17666908811021e-11	2.45111866878497e-09	2.0640999316084e-09	TraesCS1A02G297400/TraesCS1B02G306400/TraesCS1D02G294000/TraesCS2A02G143400/TraesCS2A02G505500/TraesCS2D02G146800/TraesCS4A02G025400/TraesCS4B02G278600/TraesCS4D02G277100/TraesCS5A02G230300/TraesCS5A02G499000/TraesCS6B02G128000/TraesCS7A02G420600/TraesCS7B02G321200/TraesCS7D02G413400	15
GO:0006829	BP	9	zinc ion transport	16/785	91/39792	2.9802024554929e-11	3.21613514988609e-09	2.70832433674618e-09	TraesCS1A02G297400/TraesCS1B02G306400/TraesCS1D02G294000/TraesCS2A02G143400/TraesCS2A02G505500/TraesCS2D02G146800/TraesCS4A02G025400/TraesCS4B02G278600/TraesCS4D02G277100/TraesCS5A02G230300/TraesCS5A02G499000/TraesCS6B02G128000/TraesCS7A02G420600/TraesCS7B02G321200/TraesCS7D02G412800/TraesCS7D02G413400	16
GO:0006979	BP	4	response to oxidative stress	59/785	1155/39792	4.32017772065988e-11	4.47570411860363e-09	3.76901399461358e-09	TraesCS1A02G175500/TraesCS1A02G285000/TraesCS1A02G340100/TraesCS1B02G294300/TraesCS1B02G352400/TraesCS1D02G163800/TraesCS1D02G284000/TraesCS1D02G342100/TraesCS2A02G161200/TraesCS2A02G281200/TraesCS2A02G315100/TraesCS2B02G187000/TraesCS2D02G091300/TraesCS2D02G168200/TraesCS2D02G168300/TraesCS2D02G426300/TraesCS3A02G256300/TraesCS3A02G274400/TraesCS3A02G396100/TraesCS3A02G400400/TraesCS3A02G413600/…	59
GO:0009266	BP	4	response to temperature stimulus	82/785	1927/39792	6.72095658119417e-11	6.61770801060715e-09	5.57280674577444e-09	TraesCS1A02G175500/TraesCS1A02G285000/TraesCS1A02G340100/TraesCS1A02G364000/TraesCS1B02G294300/TraesCS1B02G352400/TraesCS1B02G396000/TraesCS1D02G139800/TraesCS1D02G163800/TraesCS1D02G239000/TraesCS1D02G284000/TraesCS1D02G342100/TraesCS2A02G019400/TraesCS2B02G127800/TraesCS2B02G133000/TraesCS3A02G113100/TraesCS3A02G274400/TraesCS3A02G396100/TraesCS3A02G400400/TraesCS3A02G413600/TraesCS3A02G413700/…	82
GO:0046915	MF	7	transition metal ion transmembrane transporter activity	21/785	178/39792	6.8987689685866e-11	6.61770801060715e-09	5.57280674577444e-09	TraesCS1A02G297400/TraesCS1B02G306400/TraesCS1D02G294000/TraesCS2A02G143400/TraesCS2A02G505500/TraesCS2D02G146800/TraesCS2D02G431900/TraesCS4A02G025400/TraesCS4B02G233300/TraesCS4B02G278600/TraesCS4D02G277100/TraesCS5A02G230300/TraesCS5A02G499000/TraesCS5B02G202100/TraesCS6B02G128000/TraesCS7A02G420600/TraesCS7A02G420900/TraesCS7B02G227900/TraesCS7B02G321200/TraesCS7D02G413000/TraesCS7D02G413400	21
GO:0034220	BP	4	ion transmembrane transport	79/785	1836/39792	9.19914069787432e-11	8.50920514553374e-09	7.1656464383442e-09	TraesCS1A02G207300/TraesCS1A02G297400/TraesCS1B02G306400/TraesCS1D02G294000/TraesCS2A02G046400/TraesCS2A02G143400/TraesCS2A02G220400/TraesCS2A02G505500/TraesCS2B02G245900/TraesCS2B02G417900/TraesCS2D02G146800/TraesCS2D02G226000/TraesCS2D02G362900/TraesCS2D02G431900/TraesCS3A02G130300/TraesCS3A02G183800/TraesCS3A02G288800/TraesCS3A02G304400/TraesCS3B02G149400/TraesCS3B02G182400/TraesCS3B02G383400/…	79
GO:0009408	BP	4	response to heat	43/785	708/39792	1.13260741878423e-10	1.01153559125902e-08	8.51819445270756e-09	TraesCS1A02G285000/TraesCS1A02G340100/TraesCS1B02G294300/TraesCS1B02G352400/TraesCS1B02G396000/TraesCS1D02G284000/TraesCS1D02G342100/TraesCS2A02G019400/TraesCS2B02G127800/TraesCS2B02G133000/TraesCS3A02G113100/TraesCS3A02G274400/TraesCS3B02G130300/TraesCS3B02G130500/TraesCS3B02G131200/TraesCS3B02G308100/TraesCS3B02G390700/TraesCS3D02G020500/TraesCS3D02G114700/TraesCS3D02G115000/TraesCS4A02G066100/…	43
GO:0006812	BP	6	cation transport	63/785	1316/39792	1.3190098768654e-10	1.1387451936938e-08	9.58943321005301e-09	TraesCS1A02G185700/TraesCS1A02G207300/TraesCS1A02G297400/TraesCS1B02G306400/TraesCS1D02G190700/TraesCS1D02G294000/TraesCS2A02G046400/TraesCS2A02G143400/TraesCS2A02G505500/TraesCS2A02G539300/TraesCS2A02G539500/TraesCS2B02G569300/TraesCS2B02G569600/TraesCS2D02G146800/TraesCS2D02G362900/TraesCS2D02G431900/TraesCS2D02G540300/TraesCS3A02G268400/TraesCS3B02G383400/TraesCS4A02G025400/TraesCS4A02G035900/…	63
GO:0055065	BP	8	metal ion homeostasis	35/785	509/39792	2.42204915778051e-10	2.02358300601662e-08	1.70406989980347e-08	TraesCS1A02G050900/TraesCS1A02G185700/TraesCS1B02G017700/TraesCS1B02G370500/TraesCS1D02G190700/TraesCS2A02G081300/TraesCS2A02G157800/TraesCS2A02G539300/TraesCS2A02G539500/TraesCS2B02G095900/TraesCS2B02G183300/TraesCS2B02G569300/TraesCS2B02G569600/TraesCS2D02G079100/TraesCS2D02G163900/TraesCS2D02G431900/TraesCS2D02G540300/TraesCS3A02G268400/TraesCS3A02G489600/TraesCS3D02G495300/TraesCS3D02G495700/…	35
GO:0000041	BP	8	transition metal ion transport	23/785	231/39792	2.72138125958812e-10	2.20261795697913e-08	1.85483617429822e-08	TraesCS1A02G297400/TraesCS1B02G306400/TraesCS1D02G294000/TraesCS2A02G143400/TraesCS2A02G505500/TraesCS2D02G146800/TraesCS2D02G431900/TraesCS4A02G025400/TraesCS4B02G233300/TraesCS4B02G278600/TraesCS4D02G277100/TraesCS5A02G230300/TraesCS5A02G499000/TraesCS5B02G202100/TraesCS6A02G355800/TraesCS6B02G128000/TraesCS7A02G420600/TraesCS7A02G420900/TraesCS7B02G227900/TraesCS7B02G321200/TraesCS7D02G412800/…	23
GO:1901698	BP	4	response to nitrogen compound	62/785	1310/39792	2.92293222710382e-10	2.29405892975724e-08	1.93183909874294e-08	TraesCS2A02G281200/TraesCS2A02G388500/TraesCS2A02G450300/TraesCS2B02G131600/TraesCS2D02G211000/TraesCS2D02G426300/TraesCS2D02G449900/TraesCS3A02G167200/TraesCS3A02G266300/TraesCS3A02G376900/TraesCS3A02G413600/TraesCS3A02G413700/TraesCS3A02G489600/TraesCS3B02G299800/TraesCS3B02G448000/TraesCS3B02G448100/TraesCS3D02G266400/TraesCS3D02G370000/TraesCS3D02G390200/TraesCS3D02G408000/TraesCS3D02G408100/…	62
GO:0010106	BP	6	cellular response to iron ion starvation	10/785	39/39792	3.19802828470546e-09	2.4361450757021e-07	2.05149059006493e-07	TraesCS2A02G081300/TraesCS2A02G157800/TraesCS2B02G095900/TraesCS2B02G183300/TraesCS2D02G079100/TraesCS2D02G163900/TraesCS3A02G489600/TraesCS3D02G495300/TraesCS3D02G495700/TraesCS7B02G321400	10
GO:0009703	MF	7	nitrate reductase (NADH) activity	6/785	9/39792	4.61874841159504e-09	3.32293288500865e-07	2.79825927158623e-07	TraesCS4A02G376700/TraesCS6A02G017500/TraesCS6B02G356800/TraesCS6D02G020700/TraesCS6D02G306000/TraesCS7D02G073700	6
GO:0046857	MF	5	oxidoreductase activity, acting on other nitrogenous compounds as donors, with NAD or NADP as acceptor	6/785	9/39792	4.61874841159504e-09	3.32293288500865e-07	2.79825927158623e-07	TraesCS4A02G376700/TraesCS6A02G017500/TraesCS6B02G356800/TraesCS6D02G020700/TraesCS6D02G306000/TraesCS7D02G073700	6
GO:0042592	BP	4	homeostatic process	60/785	1360/39792	7.76313563212353e-09	5.43419494248647e-07	4.57616416209387e-07	TraesCS1A02G050900/TraesCS1A02G185700/TraesCS1A02G349900/TraesCS1B02G017700/TraesCS1B02G370500/TraesCS1D02G190700/TraesCS2A02G081300/TraesCS2A02G157800/TraesCS2A02G539300/TraesCS2A02G539500/TraesCS2B02G095900/TraesCS2B02G183300/TraesCS2B02G303200/TraesCS2B02G430000/TraesCS2B02G569300/TraesCS2B02G569600/TraesCS2D02G079100/TraesCS2D02G163900/TraesCS2D02G431900/TraesCS2D02G540300/TraesCS3A02G183800/…	60
GO:0046677	BP	4	response to antibiotic	50/785	1035/39792	8.49102200510732e-09	5.78730184032315e-07	4.87351733921949e-07	TraesCS1A02G285000/TraesCS1A02G340100/TraesCS1B02G294300/TraesCS1B02G352400/TraesCS1D02G284000/TraesCS1D02G342100/TraesCS2A02G315100/TraesCS2B02G131600/TraesCS2D02G091300/TraesCS2D02G211000/TraesCS3A02G246700/TraesCS3A02G274400/TraesCS3A02G396100/TraesCS3A02G400400/TraesCS3A02G413600/TraesCS3A02G413700/TraesCS3A02G528900/TraesCS3B02G308100/TraesCS3B02G390700/TraesCS3B02G433400/TraesCS3B02G448000/…	50
GO:0006879	BP	9	cellular iron ion homeostasis	14/785	102/39792	1.44497064523246e-08	9.5960871055181e-07	8.0809154572784e-07	TraesCS2A02G081300/TraesCS2A02G157800/TraesCS2B02G095900/TraesCS2B02G183300/TraesCS2D02G079100/TraesCS2D02G163900/TraesCS2D02G431900/TraesCS3A02G489600/TraesCS3D02G495300/TraesCS3D02G495700/TraesCS5B02G202100/TraesCS7A02G420900/TraesCS7B02G321400/TraesCS7D02G413000	14
GO:0009651	BP	5	response to salt stress	73/785	1861/39792	2.38705148729474e-08	1.54561583802335e-06	1.30157123201966e-06	TraesCS1A02G175500/TraesCS1B02G370500/TraesCS1D02G096400/TraesCS1D02G163800/TraesCS2A02G161200/TraesCS2B02G133000/TraesCS2B02G177300/TraesCS2B02G187000/TraesCS2D02G157300/TraesCS2D02G157800/TraesCS2D02G168200/TraesCS2D02G168300/TraesCS2D02G211000/TraesCS3A02G012600/TraesCS3A02G231600/TraesCS3A02G396100/TraesCS3A02G400400/TraesCS3A02G413600/TraesCS3A02G413700/TraesCS3B02G391700/TraesCS3B02G433400/…	73
GO:0008940	MF	5	nitrate reductase activity	6/785	12/39792	4.82942522213034e-08	2.97814555364704e-06	2.50791204517646e-06	TraesCS4A02G376700/TraesCS6A02G017500/TraesCS6B02G356800/TraesCS6D02G020700/TraesCS6D02G306000/TraesCS7D02G073700	6
GO:0015714	BP	7	phosphoenolpyruvate transport	6/785	12/39792	4.82942522213034e-08	2.97814555364704e-06	2.50791204517646e-06	TraesCS2A02G220400/TraesCS2B02G245900/TraesCS2D02G226000/TraesCS3A02G130300/TraesCS3B02G149400/TraesCS3D02G131200	6
GO:0005576	CC	3	extracellular region	61/785	1480/39792	6.62682990746483e-08	3.99150917682184e-06	3.36127088574471e-06	TraesCS1A02G050900/TraesCS1A02G285000/TraesCS1A02G423800/TraesCS1B02G017700/TraesCS1B02G294300/TraesCS1D02G096400/TraesCS1D02G139800/TraesCS1D02G284000/TraesCS2A02G040500/TraesCS2A02G040700/TraesCS2A02G161200/TraesCS2B02G053200/TraesCS2B02G187000/TraesCS2D02G039300/TraesCS2D02G168200/TraesCS2D02G168300/TraesCS3A02G012600/TraesCS3A02G150800/TraesCS3B02G390700/TraesCS3B02G446400/TraesCS3B02G446500/…	61
GO:0016621	MF	6	cinnamoyl-CoA reductase activity	8/785	30/39792	8.82596374778031e-08	5.19528320607977e-06	4.3749753314356e-06	TraesCS6A02G381300/TraesCS6A02G381400/TraesCS6B02G420000/TraesCS6B02G420200/TraesCS6B02G420300/TraesCS6D02G365700/TraesCS6D02G366000/TraesCS6D02G366200	8
GO:0015140	MF	7	malate transmembrane transporter activity	9/785	44/39792	1.65276711419685e-07	9.10780175695709e-06	7.66972779533228e-06	TraesCS3A02G183800/TraesCS3D02G188000/TraesCS5A02G263100/TraesCS5B02G261500/TraesCS5B02G261800/TraesCS5B02G262500/TraesCS5D02G270600/TraesCS7B02G116000/TraesCS7D02G211100	9
GO:0015743	BP	7	malate transport	9/785	44/39792	1.65276711419685e-07	9.10780175695709e-06	7.66972779533228e-06	TraesCS3A02G183800/TraesCS3D02G188000/TraesCS5A02G263100/TraesCS5B02G261500/TraesCS5B02G261800/TraesCS5B02G262500/TraesCS5D02G270600/TraesCS7B02G116000/TraesCS7D02G211100	9
GO:0071423	BP	6	malate transmembrane transport	9/785	44/39792	1.65276711419685e-07	9.10780175695709e-06	7.66972779533228e-06	TraesCS3A02G183800/TraesCS3D02G188000/TraesCS5A02G263100/TraesCS5B02G261500/TraesCS5B02G261800/TraesCS5B02G262500/TraesCS5D02G270600/TraesCS7B02G116000/TraesCS7D02G211100	9
GO:0008509	MF	5	anion transmembrane transporter activity	38/785	755/39792	1.93029174374803e-07	1.04155325339738e-05	8.77097476545159e-06	TraesCS1A02G207300/TraesCS2A02G220400/TraesCS2B02G245900/TraesCS2B02G417900/TraesCS2D02G226000/TraesCS3A02G130300/TraesCS3A02G183800/TraesCS3A02G288800/TraesCS3A02G304400/TraesCS3B02G149400/TraesCS3D02G131200/TraesCS3D02G188000/TraesCS4A02G367300/TraesCS4D02G134400/TraesCS5A02G263100/TraesCS5B02G261500/TraesCS5B02G261800/TraesCS5B02G262500/TraesCS5D02G243700/TraesCS5D02G270600/TraesCS5D02G506100/…	38
GO:0015717	BP	7	triose phosphate transport	6/785	15/39792	2.48673016168369e-07	1.24206363982698e-05	1.04594832827535e-05	TraesCS2A02G220400/TraesCS2B02G245900/TraesCS2D02G226000/TraesCS3A02G130300/TraesCS3B02G149400/TraesCS3D02G131200	6
GO:0035436	BP	6	triose phosphate transmembrane transport	6/785	15/39792	2.48673016168369e-07	1.24206363982698e-05	1.04594832827535e-05	TraesCS2A02G220400/TraesCS2B02G245900/TraesCS2D02G226000/TraesCS3A02G130300/TraesCS3B02G149400/TraesCS3D02G131200	6
GO:0071917	MF	5	triose-phosphate transmembrane transporter activity	6/785	15/39792	2.48673016168369e-07	1.24206363982698e-05	1.04594832827535e-05	TraesCS2A02G220400/TraesCS2B02G245900/TraesCS2D02G226000/TraesCS3A02G130300/TraesCS3B02G149400/TraesCS3D02G131200	6
GO:0042594	BP	4	response to starvation	29/785	494/39792	2.49371850467193e-07	1.24206363982698e-05	1.04594832827535e-05	TraesCS1A02G324000/TraesCS1B02G337400/TraesCS1D02G325300/TraesCS2A02G081300/TraesCS2A02G157800/TraesCS2B02G095900/TraesCS2B02G183300/TraesCS2D02G079100/TraesCS2D02G163900/TraesCS2D02G565300/TraesCS3A02G167200/TraesCS3A02G207900/TraesCS3A02G489600/TraesCS3B02G236600/TraesCS3D02G210800/TraesCS3D02G495300/TraesCS3D02G495700/TraesCS5D02G186200/TraesCS6A02G085000/TraesCS6A02G375800/TraesCS6A02G375900/…	29
GO:0006820	BP	6	anion transport	44/785	958/39792	2.73260448100627e-07	1.33536709543514e-05	1.1245196593138e-05	TraesCS1A02G207300/TraesCS2A02G220400/TraesCS2B02G245900/TraesCS2B02G417900/TraesCS2D02G226000/TraesCS3A02G130300/TraesCS3A02G183800/TraesCS3A02G288800/TraesCS3A02G304400/TraesCS3B02G149400/TraesCS3D02G131200/TraesCS3D02G188000/TraesCS4A02G367300/TraesCS4D02G134400/TraesCS5A02G263100/TraesCS5A02G309800/TraesCS5B02G261500/TraesCS5B02G261800/TraesCS5B02G262500/TraesCS5D02G243700/TraesCS5D02G270600/…	44
GO:0015556	MF	7	C4-dicarboxylate transmembrane transporter activity	9/785	47/39792	3.01339601757025e-07	1.44531401583462e-05	1.21710653965021e-05	TraesCS3A02G183800/TraesCS3D02G188000/TraesCS5A02G263100/TraesCS5B02G261500/TraesCS5B02G261800/TraesCS5B02G262500/TraesCS5D02G270600/TraesCS7B02G116000/TraesCS7D02G211100	9
GO:0010438	BP	6	cellular response to sulfur starvation	5/785	9/39792	3.48105693199896e-07	1.55447197480643e-05	1.30902903141594e-05	TraesCS1A02G324000/TraesCS1B02G337400/TraesCS1D02G325300/TraesCS6A02G085000/TraesCS6B02G117300	5
GO:0016847	MF	5	1-aminocyclopropane-1-carboxylate synthase activity	5/785	9/39792	3.48105693199896e-07	1.55447197480643e-05	1.30902903141594e-05	TraesCS3A02G106600/TraesCS3D02G108700/TraesCS4A02G256500/TraesCS4B02G058200/TraesCS4D02G058200	5
GO:0018871	BP	6	1-aminocyclopropane-1-carboxylate metabolic process	5/785	9/39792	3.48105693199896e-07	1.55447197480643e-05	1.30902903141594e-05	TraesCS3A02G106600/TraesCS3D02G108700/TraesCS4A02G256500/TraesCS4B02G058200/TraesCS4D02G058200	5
GO:0042218	BP	7	1-aminocyclopropane-1-carboxylate biosynthetic process	5/785	9/39792	3.48105693199896e-07	1.55447197480643e-05	1.30902903141594e-05	TraesCS3A02G106600/TraesCS3D02G108700/TraesCS4A02G256500/TraesCS4B02G058200/TraesCS4D02G058200	5
GO:0055072	BP	10	iron ion homeostasis	14/785	134/39792	4.64992435120318e-07	2.04123797790106e-05	1.71893724454826e-05	TraesCS2A02G081300/TraesCS2A02G157800/TraesCS2B02G095900/TraesCS2B02G183300/TraesCS2D02G079100/TraesCS2D02G163900/TraesCS2D02G431900/TraesCS3A02G489600/TraesCS3D02G495300/TraesCS3D02G495700/TraesCS5B02G202100/TraesCS7A02G420900/TraesCS7B02G321400/TraesCS7D02G413000	14
GO:0015740	BP	9	C4-dicarboxylate transport	9/785	50/39792	5.25571271790115e-07	2.268715989894e-05	1.91049767570021e-05	TraesCS3A02G183800/TraesCS3D02G188000/TraesCS5A02G263100/TraesCS5B02G261500/TraesCS5B02G261800/TraesCS5B02G262500/TraesCS5D02G270600/TraesCS7B02G116000/TraesCS7D02G211100	9
GO:0046873	MF	6	metal ion transmembrane transporter activity	30/785	542/39792	5.37853412567563e-07	2.28367268614752e-05	1.92309278833475e-05	TraesCS1A02G297400/TraesCS1B02G306400/TraesCS1D02G294000/TraesCS2A02G143400/TraesCS2A02G505500/TraesCS2D02G146800/TraesCS2D02G431900/TraesCS4A02G025400/TraesCS4A02G187500/TraesCS4A02G248500/TraesCS4B02G066300/TraesCS4B02G233300/TraesCS4B02G278600/TraesCS4B02G370800/TraesCS4D02G065300/TraesCS4D02G277100/TraesCS4D02G361300/TraesCS5A02G230300/TraesCS5A02G499000/TraesCS5A02G500300/TraesCS5B02G202100/…	30
GO:0098656	BP	5	anion transmembrane transport	38/785	789/39792	5.70867272655143e-07	2.29782499841627e-05	1.93501052498213e-05	TraesCS1A02G207300/TraesCS2A02G220400/TraesCS2B02G245900/TraesCS2B02G417900/TraesCS2D02G226000/TraesCS3A02G130300/TraesCS3A02G183800/TraesCS3A02G288800/TraesCS3A02G304400/TraesCS3B02G149400/TraesCS3D02G131200/TraesCS3D02G188000/TraesCS4A02G367300/TraesCS4D02G134400/TraesCS5A02G263100/TraesCS5B02G261500/TraesCS5B02G261800/TraesCS5B02G262500/TraesCS5D02G243700/TraesCS5D02G270600/TraesCS5D02G506100/…	38
GO:0005342	MF	4	organic acid transmembrane transporter activity	24/785	375/39792	5.85546138592564e-07	2.29782499841627e-05	1.93501052498213e-05	TraesCS2A02G220400/TraesCS2B02G245900/TraesCS2B02G417900/TraesCS2D02G226000/TraesCS3A02G130300/TraesCS3A02G183800/TraesCS3B02G149400/TraesCS3D02G131200/TraesCS3D02G188000/TraesCS4D02G134400/TraesCS5A02G263100/TraesCS5B02G261500/TraesCS5B02G261800/TraesCS5B02G262500/TraesCS5D02G270600/TraesCS6A02G329700/TraesCS6B02G360500/TraesCS6B02G360700/TraesCS6D02G308500/TraesCS6D02G308600/TraesCS6D02G308800/…	24
GO:0046943	MF	5	carboxylic acid transmembrane transporter activity	24/785	375/39792	5.85546138592564e-07	2.29782499841627e-05	1.93501052498213e-05	TraesCS2A02G220400/TraesCS2B02G245900/TraesCS2B02G417900/TraesCS2D02G226000/TraesCS3A02G130300/TraesCS3A02G183800/TraesCS3B02G149400/TraesCS3D02G131200/TraesCS3D02G188000/TraesCS4D02G134400/TraesCS5A02G263100/TraesCS5B02G261500/TraesCS5B02G261800/TraesCS5B02G262500/TraesCS5D02G270600/TraesCS6A02G329700/TraesCS6B02G360500/TraesCS6B02G360700/TraesCS6D02G308500/TraesCS6D02G308600/TraesCS6D02G308800/…	24
GO:1903825	BP	4	organic acid transmembrane transport	24/785	375/39792	5.85546138592564e-07	2.29782499841627e-05	1.93501052498213e-05	TraesCS2A02G220400/TraesCS2B02G245900/TraesCS2B02G417900/TraesCS2D02G226000/TraesCS3A02G130300/TraesCS3A02G183800/TraesCS3B02G149400/TraesCS3D02G131200/TraesCS3D02G188000/TraesCS4D02G134400/TraesCS5A02G263100/TraesCS5B02G261500/TraesCS5B02G261800/TraesCS5B02G262500/TraesCS5D02G270600/TraesCS6A02G329700/TraesCS6B02G360500/TraesCS6B02G360700/TraesCS6D02G308500/TraesCS6D02G308600/TraesCS6D02G308800/…	24
GO:1905039	BP	5	carboxylic acid transmembrane transport	24/785	375/39792	5.85546138592564e-07	2.29782499841627e-05	1.93501052498213e-05	TraesCS2A02G220400/TraesCS2B02G245900/TraesCS2B02G417900/TraesCS2D02G226000/TraesCS3A02G130300/TraesCS3A02G183800/TraesCS3B02G149400/TraesCS3D02G131200/TraesCS3D02G188000/TraesCS4D02G134400/TraesCS5A02G263100/TraesCS5B02G261500/TraesCS5B02G261800/TraesCS5B02G262500/TraesCS5D02G270600/TraesCS6A02G329700/TraesCS6B02G360500/TraesCS6B02G360700/TraesCS6D02G308500/TraesCS6D02G308600/TraesCS6D02G308800/…	24
GO:0046686	BP	6	response to cadmium ion	43/785	954/39792	6.14040373657558e-07	2.3736784593628e-05	1.99888712367394e-05	TraesCS1A02G285000/TraesCS1B02G294300/TraesCS1D02G139800/TraesCS1D02G284000/TraesCS2A02G161200/TraesCS2B02G187000/TraesCS2D02G168200/TraesCS2D02G168300/TraesCS3A02G266300/TraesCS3A02G489600/TraesCS3B02G299800/TraesCS3B02G390700/TraesCS3B02G398000/TraesCS3D02G266400/TraesCS3D02G417500/TraesCS3D02G445300/TraesCS3D02G495300/TraesCS3D02G495700/TraesCS4A02G097900/TraesCS4A02G103700/TraesCS4A02G173300/…	43
GO:0043335	BP	3	protein unfolding	5/785	10/39792	6.84858107738218e-07	2.60850367506174e-05	2.19663467373621e-05	TraesCS1A02G340100/TraesCS1B02G352400/TraesCS1D02G342100/TraesCS3A02G274400/TraesCS3B02G308100	5
GO:0015120	MF	8	phosphoglycerate transmembrane transporter activity	6/785	18/39792	8.76839554594416e-07	3.19861189633738e-05	2.69356791270516e-05	TraesCS2A02G220400/TraesCS2B02G245900/TraesCS2D02G226000/TraesCS3A02G130300/TraesCS3B02G149400/TraesCS3D02G131200	6
GO:0015713	BP	7	phosphoglycerate transmembrane transport	6/785	18/39792	8.76839554594416e-07	3.19861189633738e-05	2.69356791270516e-05	TraesCS2A02G220400/TraesCS2B02G245900/TraesCS2D02G226000/TraesCS3A02G130300/TraesCS3B02G149400/TraesCS3D02G131200	6
GO:0016661	MF	4	oxidoreductase activity, acting on other nitrogenous compounds as donors	6/785	18/39792	8.76839554594416e-07	3.19861189633738e-05	2.69356791270516e-05	TraesCS4A02G376700/TraesCS6A02G017500/TraesCS6B02G356800/TraesCS6D02G020700/TraesCS6D02G306000/TraesCS7D02G073700	6
GO:0009414	BP	4	response to water deprivation	49/785	1172/39792	8.97785416714031e-07	3.22953365179075e-05	2.71960728571853e-05	TraesCS1A02G175500/TraesCS1A02G364000/TraesCS1D02G163800/TraesCS1D02G381800/TraesCS2A02G056800/TraesCS2A02G450300/TraesCS2D02G449900/TraesCS3A02G033000/TraesCS3A02G376900/TraesCS3A02G396100/TraesCS3A02G489600/TraesCS3B02G398000/TraesCS3D02G370000/TraesCS3D02G390100/TraesCS3D02G390200/TraesCS3D02G445300/TraesCS3D02G461200/TraesCS3D02G495300/TraesCS3D02G495700/TraesCS4A02G066200/TraesCS4A02G187500/…	49
GO:0071281	BP	7	cellular response to iron ion	16/785	185/39792	9.4971007273682e-07	3.36951929916214e-05	2.83748993613654e-05	TraesCS2A02G281200/TraesCS2B02G133000/TraesCS2D02G426300/TraesCS2D02G431900/TraesCS4A02G256500/TraesCS4B02G038100/TraesCS4B02G058200/TraesCS4D02G036000/TraesCS4D02G058200/TraesCS5A02G214600/TraesCS5A02G214800/TraesCS5B02G202100/TraesCS5D02G217200/TraesCS7A02G420900/TraesCS7D02G413000/TraesCSU02G156700	16
GO:0031668	BP	4	cellular response to extracellular stimulus	35/785	719/39792	1.24933185505112e-06	4.37266149267893e-05	3.68224125699279e-05	TraesCS1A02G324000/TraesCS1B02G337400/TraesCS1D02G325300/TraesCS1D02G381800/TraesCS2A02G081300/TraesCS2A02G157800/TraesCS2B02G095900/TraesCS2B02G183300/TraesCS2D02G079100/TraesCS2D02G163900/TraesCS2D02G565300/TraesCS3A02G033000/TraesCS3A02G167200/TraesCS3A02G396100/TraesCS3A02G489600/TraesCS3D02G390100/TraesCS3D02G461200/TraesCS3D02G495300/TraesCS3D02G495700/TraesCS5B02G426300/TraesCS5D02G186200/…	35
GO:0009415	BP	4	response to water	49/785	1193/39792	1.4778780873617e-06	5.10360566168906e-05	4.29777318879079e-05	TraesCS1A02G175500/TraesCS1A02G364000/TraesCS1D02G163800/TraesCS1D02G381800/TraesCS2A02G056800/TraesCS2A02G450300/TraesCS2D02G449900/TraesCS3A02G033000/TraesCS3A02G376900/TraesCS3A02G396100/TraesCS3A02G489600/TraesCS3B02G398000/TraesCS3D02G370000/TraesCS3D02G390100/TraesCS3D02G390200/TraesCS3D02G445300/TraesCS3D02G461200/TraesCS3D02G495300/TraesCS3D02G495700/TraesCS4A02G066200/TraesCS4A02G187500/…	49
GO:0046351	BP	6	disaccharide biosynthetic process	10/785	73/39792	1.70892803618063e-06	5.82384686014189e-05	4.90429209275107e-05	TraesCS2A02G161200/TraesCS2B02G187000/TraesCS2D02G168200/TraesCS2D02G168300/TraesCS3A02G391500/TraesCS3B02G423200/TraesCS3D02G384100/TraesCS5A02G411700/TraesCS5D02G420800/TraesCS6A02G248400	10
GO:0009267	BP	5	cellular response to starvation	26/785	456/39792	1.76640651082467e-06	5.94154917277388e-05	5.00340982970432e-05	TraesCS1A02G324000/TraesCS1B02G337400/TraesCS1D02G325300/TraesCS2A02G081300/TraesCS2A02G157800/TraesCS2B02G095900/TraesCS2B02G183300/TraesCS2D02G079100/TraesCS2D02G163900/TraesCS2D02G565300/TraesCS3A02G167200/TraesCS3A02G489600/TraesCS3D02G495300/TraesCS3D02G495700/TraesCS5D02G186200/TraesCS6A02G085000/TraesCS6A02G375800/TraesCS6A02G375900/TraesCS6B02G117300/TraesCS6B02G413500/TraesCS6B02G413600/…	26
GO:0020037	MF	5	heme binding	10/785	74/39792	1.94126281136769e-06	6.44598805313117e-05	5.42820046579467e-05	TraesCS1D02G096400/TraesCS2A02G533900/TraesCS2B02G564200/TraesCS2D02G536200/TraesCS3B02G446400/TraesCS3B02G446500/TraesCS3D02G407000/TraesCS5A02G498000/TraesCS6A02G041700/TraesCS6B02G056800	10
GO:0015698	BP	7	inorganic anion transport	21/785	321/39792	2.07133967375107e-06	6.65954830333526e-05	5.60804067649285e-05	TraesCS1A02G207300/TraesCS3A02G288800/TraesCS3A02G304400/TraesCS4A02G367300/TraesCS5A02G309800/TraesCS5D02G243700/TraesCS5D02G506100/TraesCS6A02G031100/TraesCS6A02G257300/TraesCS6B02G044100/TraesCS6B02G044200/TraesCS6D02G193200/TraesCS6D02G238500/TraesCS6D02G251500/TraesCS7A02G226600/TraesCS7A02G231200/TraesCS7A02G428500/TraesCS7B02G116000/TraesCS7B02G129700/TraesCS7D02G211100/TraesCS7D02G231300	21
GO:0071241	BP	5	cellular response to inorganic substance	21/785	321/39792	2.07133967375107e-06	6.65954830333526e-05	5.60804067649285e-05	TraesCS2A02G281200/TraesCS2B02G133000/TraesCS2D02G426300/TraesCS2D02G431900/TraesCS3D02G417500/TraesCS4A02G256500/TraesCS4B02G038100/TraesCS4B02G058200/TraesCS4D02G036000/TraesCS4D02G058200/TraesCS5A02G214600/TraesCS5A02G214800/TraesCS5B02G202100/TraesCS5D02G217200/TraesCS6A02G031100/TraesCS6B02G044100/TraesCS6B02G044200/TraesCS7A02G420900/TraesCS7A02G428500/TraesCS7D02G413000/TraesCSU02G156700	21
GO:0009991	BP	4	response to extracellular stimulus	38/785	833/39792	2.08271587864925e-06	6.65954830333526e-05	5.60804067649285e-05	TraesCS1A02G324000/TraesCS1B02G337400/TraesCS1D02G325300/TraesCS1D02G381800/TraesCS2A02G081300/TraesCS2A02G157800/TraesCS2B02G095900/TraesCS2B02G183300/TraesCS2D02G079100/TraesCS2D02G163900/TraesCS2D02G565300/TraesCS3A02G033000/TraesCS3A02G167200/TraesCS3A02G207900/TraesCS3A02G396100/TraesCS3A02G489600/TraesCS3B02G236600/TraesCS3D02G210800/TraesCS3D02G390100/TraesCS3D02G461200/TraesCS3D02G495300/…	38
GO:0042126	BP	5	nitrate metabolic process	6/785	21/39792	2.43673048148797e-06	7.42486111418098e-05	6.25251462246819e-05	TraesCS4A02G376700/TraesCS6A02G017500/TraesCS6B02G356800/TraesCS6D02G020700/TraesCS6D02G306000/TraesCS7D02G073700	6
GO:0042128	BP	5	nitrate assimilation	6/785	21/39792	2.43673048148797e-06	7.42486111418098e-05	6.25251462246819e-05	TraesCS4A02G376700/TraesCS6A02G017500/TraesCS6B02G356800/TraesCS6D02G020700/TraesCS6D02G306000/TraesCS7D02G073700	6
GO:0042873	BP	6	aldonate transmembrane transport	6/785	21/39792	2.43673048148797e-06	7.42486111418098e-05	6.25251462246819e-05	TraesCS2A02G220400/TraesCS2B02G245900/TraesCS2D02G226000/TraesCS3A02G130300/TraesCS3B02G149400/TraesCS3D02G131200	6
GO:0042879	MF	7	aldonate transmembrane transporter activity	6/785	21/39792	2.43673048148797e-06	7.42486111418098e-05	6.25251462246819e-05	TraesCS2A02G220400/TraesCS2B02G245900/TraesCS2D02G226000/TraesCS3A02G130300/TraesCS3B02G149400/TraesCS3D02G131200	6
GO:0015849	BP	6	organic acid transport	24/785	408/39792	2.56710047528923e-06	7.57015208813803e-05	6.37486491632676e-05	TraesCS2A02G220400/TraesCS2B02G245900/TraesCS2B02G417900/TraesCS2D02G226000/TraesCS3A02G130300/TraesCS3A02G183800/TraesCS3B02G149400/TraesCS3D02G131200/TraesCS3D02G188000/TraesCS4D02G134400/TraesCS5A02G263100/TraesCS5B02G261500/TraesCS5B02G261800/TraesCS5B02G262500/TraesCS5D02G270600/TraesCS6A02G329700/TraesCS6B02G360500/TraesCS6B02G360700/TraesCS6D02G308500/TraesCS6D02G308600/TraesCS6D02G308800/…	24
GO:0046942	BP	7	carboxylic acid transport	24/785	408/39792	2.56710047528923e-06	7.57015208813803e-05	6.37486491632676e-05	TraesCS2A02G220400/TraesCS2B02G245900/TraesCS2B02G417900/TraesCS2D02G226000/TraesCS3A02G130300/TraesCS3A02G183800/TraesCS3B02G149400/TraesCS3D02G131200/TraesCS3D02G188000/TraesCS4D02G134400/TraesCS5A02G263100/TraesCS5B02G261500/TraesCS5B02G261800/TraesCS5B02G262500/TraesCS5D02G270600/TraesCS6A02G329700/TraesCS6B02G360500/TraesCS6B02G360700/TraesCS6D02G308500/TraesCS6D02G308600/TraesCS6D02G308800/…	24
GO:0005310	MF	6	dicarboxylic acid transmembrane transporter activity	9/785	60/39792	2.60132639322117e-06	7.57015208813803e-05	6.37486491632676e-05	TraesCS3A02G183800/TraesCS3D02G188000/TraesCS5A02G263100/TraesCS5B02G261500/TraesCS5B02G261800/TraesCS5B02G262500/TraesCS5D02G270600/TraesCS7B02G116000/TraesCS7D02G211100	9
GO:0006835	BP	8	dicarboxylic acid transport	9/785	60/39792	2.60132639322117e-06	7.57015208813803e-05	6.37486491632676e-05	TraesCS3A02G183800/TraesCS3D02G188000/TraesCS5A02G263100/TraesCS5B02G261500/TraesCS5B02G261800/TraesCS5B02G262500/TraesCS5D02G270600/TraesCS7B02G116000/TraesCS7D02G211100	9
GO:0044421	CC	absolute	obsolete extracellular region part	26/785	467/39792	2.7267371383991e-06	7.84694354272631e-05	6.60795245703268e-05	TraesCS1A02G050900/TraesCS1B02G017700/TraesCS3A02G012600/TraesCS4B02G377200/TraesCS4B02G377500/TraesCS4B02G377800/TraesCS4B02G377900/TraesCS4B02G378000/TraesCS4B02G378100/TraesCS4B02G378300/TraesCS5A02G543800/TraesCS5A02G543900/TraesCS5A02G545200/TraesCS5A02G545250/TraesCS6A02G356500/TraesCS7A02G473400/TraesCS7A02G473600/TraesCS7D02G460500/TraesCSU02G127900/TraesCSU02G128000/TraesCSU02G128400/Tra…	26
GO:0043090	BP	7	amino acid import	7/785	33/39792	3.09380650475525e-06	8.80544928276493e-05	7.41511518548626e-05	TraesCS4D02G134400/TraesCS6A02G329700/TraesCS6B02G360500/TraesCS6B02G360700/TraesCS6D02G308500/TraesCS6D02G308600/TraesCS6D02G308800	7
GO:0071496	BP	4	cellular response to external stimulus	35/785	751/39792	3.28633658044593e-06	9.25175189495105e-05	7.7909489641693e-05	TraesCS1A02G324000/TraesCS1B02G337400/TraesCS1D02G325300/TraesCS1D02G381800/TraesCS2A02G081300/TraesCS2A02G157800/TraesCS2B02G095900/TraesCS2B02G183300/TraesCS2D02G079100/TraesCS2D02G163900/TraesCS2D02G565300/TraesCS3A02G033000/TraesCS3A02G167200/TraesCS3A02G396100/TraesCS3A02G489600/TraesCS3D02G390100/TraesCS3D02G461200/TraesCS3D02G495300/TraesCS3D02G495700/TraesCS5B02G426300/TraesCS5D02G186200/…	35
GO:0010039	BP	6	response to iron ion	17/785	236/39792	5.39331500145504e-06	0.000150200923158802	0.000126484987923202	TraesCS2A02G281200/TraesCS2B02G133000/TraesCS2D02G426300/TraesCS2D02G431900/TraesCS4A02G256500/TraesCS4B02G038100/TraesCS4B02G058200/TraesCS4D02G036000/TraesCS4D02G058200/TraesCS5A02G214600/TraesCS5A02G214800/TraesCS5B02G202100/TraesCS5D02G217200/TraesCS7A02G420700/TraesCS7A02G420900/TraesCS7D02G413000/TraesCSU02G156700	17
GO:0032973	BP	5	amino acid export across plasma membrane	6/785	24/39792	5.74643278398578e-06	0.000156665904321297	0.000131929182586355	TraesCS6A02G329700/TraesCS6B02G360500/TraesCS6B02G360700/TraesCS6D02G308500/TraesCS6D02G308600/TraesCS6D02G308800	6
GO:0034639	MF	5	L-amino acid efflux transmembrane transporter activity	6/785	24/39792	5.74643278398578e-06	0.000156665904321297	0.000131929182586355	TraesCS6A02G329700/TraesCS6B02G360500/TraesCS6B02G360700/TraesCS6D02G308500/TraesCS6D02G308600/TraesCS6D02G308800	6
GO:0010043	BP	6	response to zinc ion	14/785	166/39792	6.00955293626827e-06	0.000161093425490251	0.000135657621465474	TraesCS1D02G096400/TraesCS3B02G446400/TraesCS3B02G446500/TraesCS3D02G407000/TraesCS3D02G445300/TraesCS5A02G499000/TraesCS7A02G420600/TraesCS7A02G530400/TraesCS7B02G175300/TraesCS7B02G321200/TraesCS7B02G448000/TraesCS7D02G412800/TraesCS7D02G413400/TraesCS7D02G518200	14
GO:0071248	BP	6	cellular response to metal ion	17/785	238/39792	6.0332286766619e-06	0.000161093425490251	0.000135657621465474	TraesCS2A02G281200/TraesCS2B02G133000/TraesCS2D02G426300/TraesCS2D02G431900/TraesCS3D02G417500/TraesCS4A02G256500/TraesCS4B02G038100/TraesCS4B02G058200/TraesCS4D02G036000/TraesCS4D02G058200/TraesCS5A02G214600/TraesCS5A02G214800/TraesCS5B02G202100/TraesCS5D02G217200/TraesCS7A02G420900/TraesCS7D02G413000/TraesCSU02G156700	17
GO:0004604	MF	6	phosphoadenylyl-sulfate reductase (thioredoxin) activity	3/785	3/39792	7.64879322918397e-06	0.000186890325128174	0.000157381326423726	TraesCS2A02G225200/TraesCS2B02G275100/TraesCS2D02G231100	3
GO:0006792	BP	7	regulation of sulfur utilization	3/785	3/39792	7.64879322918397e-06	0.000186890325128174	0.000157381326423726	TraesCS1A02G324000/TraesCS1B02G337400/TraesCS1D02G325300	3
GO:0009973	MF	5	adenylyl-sulfate reductase activity	3/785	3/39792	7.64879322918397e-06	0.000186890325128174	0.000157381326423726	TraesCS2A02G225200/TraesCS2B02G275100/TraesCS2D02G231100	3
GO:0015152	MF	6	glucose-6-phosphate transmembrane transporter activity	3/785	3/39792	7.64879322918397e-06	0.000186890325128174	0.000157381326423726	TraesCS2A02G220400/TraesCS2B02G245900/TraesCS2D02G226000	3
GO:0015712	BP	7	hexose phosphate transport	3/785	3/39792	7.64879322918397e-06	0.000186890325128174	0.000157381326423726	TraesCS2A02G220400/TraesCS2B02G245900/TraesCS2D02G226000	3
GO:0015760	BP	8	glucose-6-phosphate transport	3/785	3/39792	7.64879322918397e-06	0.000186890325128174	0.000157381326423726	TraesCS2A02G220400/TraesCS2B02G245900/TraesCS2D02G226000	3
GO:0016040	MF	7	glutamate synthase (NADH) activity	3/785	3/39792	7.64879322918397e-06	0.000186890325128174	0.000157381326423726	TraesCS3A02G266300/TraesCS3B02G299800/TraesCS3D02G266400	3
GO:0019379	BP	6	sulfate assimilation, phosphoadenylyl sulfate reduction by phosphoadenylyl-sulfate reductase (thioredoxin)	3/785	3/39792	7.64879322918397e-06	0.000186890325128174	0.000157381326423726	TraesCS2A02G225200/TraesCS2B02G275100/TraesCS2D02G231100	3
GO:0045181	MF	6	glutamate synthase activity, NAD(P)H as acceptor	3/785	3/39792	7.64879322918397e-06	0.000186890325128174	0.000157381326423726	TraesCS3A02G266300/TraesCS3B02G299800/TraesCS3D02G266400	3
GO:0009644	BP	7	response to high light intensity	18/785	276/39792	1.13693022837883e-05	0.000275200868364595	0.000231748099675448	TraesCS1A02G285000/TraesCS1A02G340100/TraesCS1A02G423800/TraesCS1B02G294300/TraesCS1B02G352400/TraesCS1B02G396000/TraesCS1D02G284000/TraesCS1D02G342100/TraesCS2A02G315100/TraesCS3A02G150800/TraesCS3A02G274400/TraesCS3B02G308100/TraesCS3B02G390700/TraesCS4A02G066100/TraesCS4A02G097900/TraesCS4B02G206700/TraesCS4D02G226000/TraesCS7B02G388700	18
GO:0008324	MF	5	cation transmembrane transporter activity	41/785	1002/39792	1.15877572581643e-05	0.00027789158609857	0.000234013967240901	TraesCS1A02G207300/TraesCS1A02G297400/TraesCS1B02G306400/TraesCS1D02G294000/TraesCS2A02G046400/TraesCS2A02G143400/TraesCS2A02G505500/TraesCS2D02G146800/TraesCS2D02G362900/TraesCS2D02G431900/TraesCS3B02G383400/TraesCS4A02G025400/TraesCS4A02G066200/TraesCS4A02G187500/TraesCS4A02G248500/TraesCS4B02G066300/TraesCS4B02G233300/TraesCS4B02G278600/TraesCS4B02G370800/TraesCS4D02G065300/TraesCS4D02G134400/…	41
GO:1990641	BP	5	response to iron ion starvation	7/785	40/39792	1.19764175818906e-05	0.000284577261808225	0.000239644009943768	TraesCS3A02G207900/TraesCS3A02G489600/TraesCS3B02G236600/TraesCS3D02G210800/TraesCS3D02G495300/TraesCS3D02G495700/TraesCS7B02G321400	7
GO:0098662	BP	6	inorganic cation transmembrane transport	38/785	907/39792	1.43838344405672e-05	0.000338673920009719	0.0002851990905345	TraesCS1A02G297400/TraesCS1B02G306400/TraesCS1D02G294000/TraesCS2A02G046400/TraesCS2A02G143400/TraesCS2A02G505500/TraesCS2D02G146800/TraesCS2D02G431900/TraesCS4A02G025400/TraesCS4A02G066200/TraesCS4A02G187500/TraesCS4A02G248500/TraesCS4B02G066300/TraesCS4B02G233300/TraesCS4B02G278600/TraesCS4B02G370800/TraesCS4D02G065300/TraesCS4D02G277100/TraesCS4D02G361300/TraesCS5A02G230300/TraesCS5A02G499000/…	38
GO:0098655	BP	5	cation transmembrane transport	43/785	1084/39792	1.50121881156467e-05	0.00035028438936509	0.000294976327886391	TraesCS1A02G207300/TraesCS1A02G297400/TraesCS1B02G306400/TraesCS1D02G294000/TraesCS2A02G046400/TraesCS2A02G143400/TraesCS2A02G505500/TraesCS2D02G146800/TraesCS2D02G362900/TraesCS2D02G431900/TraesCS3B02G383400/TraesCS4A02G025400/TraesCS4A02G066200/TraesCS4A02G187500/TraesCS4A02G248500/TraesCS4B02G066300/TraesCS4B02G233300/TraesCS4B02G278600/TraesCS4B02G370800/TraesCS4D02G065300/TraesCS4D02G134400/…	43
GO:0009611	BP	4	response to wounding	40/785	979/39792	1.52854161395234e-05	0.000353475248226478	0.00029766336692756	TraesCS1A02G175500/TraesCS1A02G423800/TraesCS1B02G274300/TraesCS1D02G163800/TraesCS2A02G056800/TraesCS2A02G315100/TraesCS2A02G375800/TraesCS2B02G133000/TraesCS2D02G211000/TraesCS3A02G150800/TraesCS3A02G396100/TraesCS3A02G413600/TraesCS3A02G413700/TraesCS3A02G528900/TraesCS3B02G439600/TraesCS3B02G448000/TraesCS3B02G448100/TraesCS3D02G390100/TraesCS3D02G401200/TraesCS3D02G408000/TraesCS3D02G408100/…	40
GO:0006817	BP	8	phosphate ion transport	8/785	57/39792	1.55839214910564e-05	0.000357188997007399	0.000300790734322021	TraesCS5A02G309800/TraesCS5D02G243700/TraesCS6A02G257300/TraesCS6D02G238500/TraesCS7A02G226600/TraesCS7A02G231200/TraesCS7B02G129700/TraesCS7D02G231300	8
GO:0022890	MF	5	inorganic cation transmembrane transporter activity	37/785	881/39792	1.76550844262091e-05	0.000401111128630541	0.000337777792530982	TraesCS1A02G207300/TraesCS1A02G297400/TraesCS1B02G306400/TraesCS1D02G294000/TraesCS2A02G046400/TraesCS2A02G143400/TraesCS2A02G505500/TraesCS2D02G146800/TraesCS2D02G431900/TraesCS4A02G025400/TraesCS4A02G066200/TraesCS4A02G187500/TraesCS4A02G248500/TraesCS4B02G066300/TraesCS4B02G233300/TraesCS4B02G278600/TraesCS4B02G370800/TraesCS4D02G065300/TraesCS4D02G277100/TraesCS4D02G361300/TraesCS5A02G230300/…	37
GO:0098660	BP	5	inorganic ion transmembrane transport	42/785	1060/39792	1.93351621156101e-05	0.000435461477212436	0.000366704401863104	TraesCS1A02G207300/TraesCS1A02G297400/TraesCS1B02G306400/TraesCS1D02G294000/TraesCS2A02G046400/TraesCS2A02G143400/TraesCS2A02G505500/TraesCS2D02G146800/TraesCS2D02G431900/TraesCS3A02G288800/TraesCS4A02G025400/TraesCS4A02G066200/TraesCS4A02G187500/TraesCS4A02G248500/TraesCS4B02G066300/TraesCS4B02G233300/TraesCS4B02G278600/TraesCS4B02G370800/TraesCS4D02G065300/TraesCS4D02G277100/TraesCS4D02G361300/…	42
GO:0008514	MF	6	organic anion transmembrane transporter activity	25/785	496/39792	2.27977340376368e-05	0.00050735744129614	0.000427248371617802	TraesCS2A02G220400/TraesCS2B02G245900/TraesCS2B02G417900/TraesCS2D02G226000/TraesCS3A02G130300/TraesCS3A02G183800/TraesCS3B02G149400/TraesCS3D02G131200/TraesCS3D02G188000/TraesCS4D02G134400/TraesCS5A02G263100/TraesCS5B02G261500/TraesCS5B02G261800/TraesCS5B02G262500/TraesCS5D02G270600/TraesCS6A02G187900/TraesCS6A02G329700/TraesCS6B02G360500/TraesCS6B02G360700/TraesCS6D02G308500/TraesCS6D02G308600/…	25
GO:0051973	BP	5	positive regulation of telomerase activity	6/785	30/39792	2.29192357651152e-05	0.00050735744129614	0.000427248371617802	TraesCS3A02G413600/TraesCS3A02G413700/TraesCS3B02G448000/TraesCS3B02G448100/TraesCS3D02G408000/TraesCS3D02G408100	6
GO:0034250	BP	5	positive regulation of cellular amide metabolic process	9/785	78/39792	2.34075363338233e-05	0.000513775585632224	0.000432653124742925	TraesCS1A02G340100/TraesCS1B02G352400/TraesCS1D02G342100/TraesCS3A02G274400/TraesCS3A02G489600/TraesCS3B02G308100/TraesCS3D02G495300/TraesCS3D02G495700/TraesCS7B02G321400	9
GO:0072593	BP	4	reactive oxygen species metabolic process	15/785	214/39792	2.61258069303346e-05	0.000568620503777871	0.000478838318970839	TraesCS1D02G096400/TraesCS3B02G446400/TraesCS3B02G446500/TraesCS3B02G601100/TraesCS3D02G407000/TraesCS4A02G376700/TraesCS5A02G498000/TraesCS6A02G017500/TraesCS6A02G041700/TraesCS6B02G056800/TraesCS6B02G356800/TraesCS6D02G020700/TraesCS6D02G306000/TraesCS7B02G175300/TraesCS7D02G073700	15
GO:0006809	BP	6	nitric oxide biosynthetic process	6/785	31/39792	2.7946868063813e-05	0.000590212999361055	0.000497021473146151	TraesCS4A02G376700/TraesCS6A02G017500/TraesCS6B02G356800/TraesCS6D02G020700/TraesCS6D02G306000/TraesCS7D02G073700	6
GO:0046209	BP	5	nitric oxide metabolic process	6/785	31/39792	2.7946868063813e-05	0.000590212999361055	0.000497021473146151	TraesCS4A02G376700/TraesCS6A02G017500/TraesCS6B02G356800/TraesCS6D02G020700/TraesCS6D02G306000/TraesCS7D02G073700	6
GO:0080167	BP	4	response to karrikin	25/785	503/39792	2.87000912587683e-05	0.000590212999361055	0.000497021473146151	TraesCS2A02G220400/TraesCS2A02G388500/TraesCS2B02G245900/TraesCS2D02G226000/TraesCS3D02G445300/TraesCS4A02G187500/TraesCS4A02G248500/TraesCS4B02G066300/TraesCS4D02G065300/TraesCS4D02G134400/TraesCS5A02G295200/TraesCS5A02G295600/TraesCS5A02G500300/TraesCS5B02G294600/TraesCS5B02G295100/TraesCS5B02G426300/TraesCS5D02G302600/TraesCS5D02G302700/TraesCS5D02G554300/TraesCS6A02G031100/TraesCS6B02G044100/…	25
GO:0006030	BP	6	chitin metabolic process	4/785	10/39792	2.8713064833781e-05	0.000590212999361055	0.000497021473146151	TraesCS2A02G040500/TraesCS2A02G040700/TraesCS2B02G053200/TraesCS2D02G039300	4
GO:0006032	BP	7	chitin catabolic process	4/785	10/39792	2.8713064833781e-05	0.000590212999361055	0.000497021473146151	TraesCS2A02G040500/TraesCS2A02G040700/TraesCS2B02G053200/TraesCS2D02G039300	4
GO:0046348	BP	6	amino sugar catabolic process	4/785	10/39792	2.8713064833781e-05	0.000590212999361055	0.000497021473146151	TraesCS2A02G040500/TraesCS2A02G040700/TraesCS2B02G053200/TraesCS2D02G039300	4
GO:1901072	BP	7	glucosamine-containing compound catabolic process	4/785	10/39792	2.8713064833781e-05	0.000590212999361055	0.000497021473146151	TraesCS2A02G040500/TraesCS2A02G040700/TraesCS2B02G053200/TraesCS2D02G039300	4
GO:0009642	BP	6	response to light intensity	24/785	475/39792	3.17533320781859e-05	0.000647567953405523	0.000545320381815177	TraesCS1A02G285000/TraesCS1A02G340100/TraesCS1A02G423800/TraesCS1B02G294300/TraesCS1B02G352400/TraesCS1B02G396000/TraesCS1D02G284000/TraesCS1D02G342100/TraesCS2A02G220400/TraesCS2A02G315100/TraesCS2B02G245900/TraesCS2D02G226000/TraesCS3A02G150800/TraesCS3A02G274400/TraesCS3A02G396100/TraesCS3B02G308100/TraesCS3B02G390700/TraesCS3D02G390100/TraesCS4A02G066100/TraesCS4A02G097900/TraesCS4B02G206700/…	24
GO:0031669	BP	5	cellular response to nutrient levels	26/785	543/39792	3.74578109150003e-05	0.000757935392733209	0.000638261383354281	TraesCS1A02G324000/TraesCS1B02G337400/TraesCS1D02G325300/TraesCS2A02G081300/TraesCS2A02G157800/TraesCS2B02G095900/TraesCS2B02G183300/TraesCS2D02G079100/TraesCS2D02G163900/TraesCS2D02G565300/TraesCS3A02G167200/TraesCS3A02G489600/TraesCS3D02G495300/TraesCS3D02G495700/TraesCS5D02G186200/TraesCS6A02G085000/TraesCS6A02G375800/TraesCS6A02G375900/TraesCS6B02G117300/TraesCS6B02G413500/TraesCS6B02G413600/…	26
GO:0071941	BP	4	nitrogen cycle metabolic process	6/785	33/39792	4.06528199432925e-05	0.000816207780256804	0.000687332867584677	TraesCS4A02G376700/TraesCS6A02G017500/TraesCS6B02G356800/TraesCS6D02G020700/TraesCS6D02G306000/TraesCS7D02G073700	6
GO:0005992	BP	7	trehalose biosynthetic process	7/785	48/39792	4.12553137044963e-05	0.000821932788420349	0.000692153927090821	TraesCS2A02G161200/TraesCS2B02G187000/TraesCS2D02G168200/TraesCS2D02G168300/TraesCS5A02G411700/TraesCS5D02G420800/TraesCS6A02G248400	7
GO:0009608	BP	4	response to symbiont	9/785	84/39792	4.25462338355617e-05	0.000841181264382478	0.000708363170006298	TraesCS1A02G175500/TraesCS1D02G163800/TraesCS4A02G376700/TraesCS6A02G017500/TraesCS6B02G356800/TraesCS6D02G020700/TraesCS6D02G306000/TraesCS7B02G175300/TraesCS7D02G073700	9
GO:0008515	MF	7	sucrose transmembrane transporter activity	7/785	49/39792	4.73168197305442e-05	0.000928413356834162	0.000781821774176136	TraesCS1D02G052700/TraesCS6A02G382600/TraesCS6B02G421700/TraesCS6B02G421800/TraesCS6D02G009600/TraesCS6D02G367200/TraesCS6D02G367400	7
GO:0009312	BP	6	oligosaccharide biosynthetic process	10/785	106/39792	4.89116706483834e-05	0.000952490428415887	0.000802097202876537	TraesCS2A02G161200/TraesCS2B02G187000/TraesCS2D02G168200/TraesCS2D02G168300/TraesCS3A02G391500/TraesCS3B02G423200/TraesCS3D02G384100/TraesCS5A02G411700/TraesCS5D02G420800/TraesCS6A02G248400	10
GO:0032870	BP	5	cellular response to hormone stimulus	60/785	1790/39792	5.29676790251254e-05	0.00102377827369459	0.000862129072584917	TraesCS1A02G175500/TraesCS1A02G187600/TraesCS1A02G190100/TraesCS1B02G321500/TraesCS1D02G163800/TraesCS1D02G381800/TraesCS2A02G027200/TraesCS2A02G027700/TraesCS2A02G199300/TraesCS2A02G281200/TraesCS2B02G127800/TraesCS2B02G133000/TraesCS2B02G403000/TraesCS2B02G445400/TraesCS2D02G029500/TraesCS2D02G382600/TraesCS2D02G426300/TraesCS3A02G033000/TraesCS3A02G246700/TraesCS3A02G256300/TraesCS3A02G413600/…	60
GO:0031667	BP	5	response to nutrient levels	29/785	654/39792	5.45156065092647e-05	0.00104589200636293	0.000880751163252994	TraesCS1A02G324000/TraesCS1B02G337400/TraesCS1D02G325300/TraesCS2A02G081300/TraesCS2A02G157800/TraesCS2B02G095900/TraesCS2B02G183300/TraesCS2D02G079100/TraesCS2D02G163900/TraesCS2D02G565300/TraesCS3A02G167200/TraesCS3A02G207900/TraesCS3A02G489600/TraesCS3B02G236600/TraesCS3D02G210800/TraesCS3D02G495300/TraesCS3D02G495700/TraesCS5D02G186200/TraesCS6A02G085000/TraesCS6A02G375800/TraesCS6A02G375900/…	29
GO:0015562	MF	4	efflux transmembrane transporter activity	10/785	109/39792	6.2096884411696e-05	0.00118258037225215	0.00099585715558076	TraesCS3A02G426700/TraesCS4A02G188100/TraesCS6A02G329700/TraesCS6B02G360500/TraesCS6B02G360700/TraesCS6D02G308500/TraesCS6D02G308600/TraesCS6D02G308800/TraesCS7A02G258800/TraesCS7D02G259700	10
GO:0080021	BP	5	response to benzoic acid	3/785	5/39792	7.42507336915995e-05	0.00140262662198059	0.00118115926061523	TraesCS2B02G131600/TraesCS7A02G420500/TraesCS7D02G413200	3
GO:0071215	BP	6	cellular response to abscisic acid stimulus	24/785	502/39792	7.52761005618927e-05	0.00140262662198059	0.00118115926061523	TraesCS1A02G175500/TraesCS1D02G163800/TraesCS1D02G381800/TraesCS2A02G199300/TraesCS3A02G033000/TraesCS3A02G256300/TraesCS3A02G413600/TraesCS3A02G413700/TraesCS3B02G220700/TraesCS3B02G448000/TraesCS3B02G448100/TraesCS3D02G256600/TraesCS3D02G408000/TraesCS3D02G408100/TraesCS3D02G461200/TraesCS4A02G235600/TraesCS5A02G010500/TraesCS5B02G008100/TraesCS5B02G059200/TraesCS5D02G015300/TraesCS5D02G068800/…	24
GO:0097306	BP	6	cellular response to alcohol	24/785	502/39792	7.52761005618927e-05	0.00140262662198059	0.00118115926061523	TraesCS1A02G175500/TraesCS1D02G163800/TraesCS1D02G381800/TraesCS2A02G199300/TraesCS3A02G033000/TraesCS3A02G256300/TraesCS3A02G413600/TraesCS3A02G413700/TraesCS3B02G220700/TraesCS3B02G448000/TraesCS3B02G448100/TraesCS3D02G256600/TraesCS3D02G408000/TraesCS3D02G408100/TraesCS3D02G461200/TraesCS4A02G235600/TraesCS5A02G010500/TraesCS5B02G008100/TraesCS5B02G059200/TraesCS5D02G015300/TraesCS5D02G068800/…	24
GO:0009812	BP	4	flavonoid metabolic process	20/785	379/39792	7.85328390076e-05	0.00142537337497947	0.00120031442103534	TraesCS2A02G378100/TraesCS2A02G533900/TraesCS2B02G564200/TraesCS2B02G606200/TraesCS2B02G606500/TraesCS2B02G612900/TraesCS2D02G536200/TraesCS5A02G295200/TraesCS5A02G295600/TraesCS5A02G411700/TraesCS5B02G294600/TraesCS5B02G295100/TraesCS5D02G302600/TraesCS5D02G302700/TraesCS5D02G420800/TraesCS5D02G488400/TraesCS5D02G488800/TraesCS6D02G162700/TraesCS6D02G320200/TraesCS7B02G456400	20
GO:0005381	MF	8	iron ion transmembrane transporter activity	8/785	71/39792	7.87549262590327e-05	0.00142537337497947	0.00120031442103534	TraesCS2D02G431900/TraesCS5B02G202100/TraesCS7A02G420600/TraesCS7A02G420900/TraesCS7B02G227900/TraesCS7B02G321200/TraesCS7D02G413000/TraesCS7D02G413400	8
GO:0034755	BP	7	iron ion transmembrane transport	8/785	71/39792	7.87549262590327e-05	0.00142537337497947	0.00120031442103534	TraesCS2D02G431900/TraesCS5B02G202100/TraesCS7A02G420600/TraesCS7A02G420900/TraesCS7B02G227900/TraesCS7B02G321200/TraesCS7D02G413000/TraesCS7D02G413400	8
GO:0015154	MF	6	disaccharide transmembrane transporter activity	7/785	53/39792	7.9308734291559e-05	0.00142537337497947	0.00120031442103534	TraesCS1D02G052700/TraesCS6A02G382600/TraesCS6B02G421700/TraesCS6B02G421800/TraesCS6D02G009600/TraesCS6D02G367200/TraesCS6D02G367400	7
GO:0015157	MF	5	oligosaccharide transmembrane transporter activity	7/785	53/39792	7.9308734291559e-05	0.00142537337497947	0.00120031442103534	TraesCS1D02G052700/TraesCS6A02G382600/TraesCS6B02G421700/TraesCS6B02G421800/TraesCS6D02G009600/TraesCS6D02G367200/TraesCS6D02G367400	7
GO:0140115	BP	4	export across plasma membrane	6/785	37/39792	7.97988955104334e-05	0.00142537337497947	0.00120031442103534	TraesCS6A02G329700/TraesCS6B02G360500/TraesCS6B02G360700/TraesCS6D02G308500/TraesCS6D02G308600/TraesCS6D02G308800	6
GO:0005991	BP	6	trehalose metabolic process	7/785	54/39792	8.95811992082824e-05	0.00158914593116063	0.00133822815255632	TraesCS2A02G161200/TraesCS2B02G187000/TraesCS2D02G168200/TraesCS2D02G168300/TraesCS5A02G411700/TraesCS5D02G420800/TraesCS6A02G248400	7
GO:0060359	BP	5	response to ammonium ion	5/785	24/39792	9.18366518001769e-05	0.00161807434124121	0.00136258891893997	TraesCS3A02G266300/TraesCS3B02G299800/TraesCS3D02G266400/TraesCS7B02G237900/TraesCS7D02G333900	5
GO:0006026	BP	6	aminoglycan catabolic process	4/785	13/39792	9.32479302443298e-05	0.00163183877927577	0.00137418002465328	TraesCS2A02G040500/TraesCS2A02G040700/TraesCS2B02G053200/TraesCS2D02G039300	4
GO:0071229	BP	5	cellular response to acid chemical	45/785	1251/39792	9.71782313892698e-05	0.0016892054986457	0.0014224888409648	TraesCS1A02G175500/TraesCS1A02G187600/TraesCS1D02G163800/TraesCS1D02G381800/TraesCS2A02G027200/TraesCS2A02G027700/TraesCS2A02G199300/TraesCS2B02G403000/TraesCS2B02G445400/TraesCS2D02G029500/TraesCS2D02G382600/TraesCS3A02G033000/TraesCS3A02G246700/TraesCS3A02G256300/TraesCS3A02G396100/TraesCS3A02G413600/TraesCS3A02G413700/TraesCS3B02G220700/TraesCS3B02G448000/TraesCS3B02G448100/TraesCS3D02G244800/…	45
GO:0015770	BP	9	sucrose transport	7/785	55/39792	0.000100911465887531	0.0017424046443247	0.00146728812153659	TraesCS1D02G052700/TraesCS6A02G382600/TraesCS6B02G421700/TraesCS6B02G421800/TraesCS6D02G009600/TraesCS6D02G367200/TraesCS6D02G367400	7
GO:0071731	BP	5	response to nitric oxide	9/785	94/39792	0.000103239829767377	0.00175915236248359	0.00148139146314408	TraesCS2A02G281200/TraesCS2D02G426300/TraesCS3A02G489600/TraesCS3D02G495300/TraesCS3D02G495700/TraesCS5A02G214600/TraesCS5A02G214800/TraesCS5D02G217200/TraesCS7B02G321400	9
GO:0097366	BP	4	response to bronchodilator	9/785	94/39792	0.000103239829767377	0.00175915236248359	0.00148139146314408	TraesCS2A02G281200/TraesCS2D02G426300/TraesCS3A02G489600/TraesCS3D02G495300/TraesCS3D02G495700/TraesCS5A02G214600/TraesCS5A02G214800/TraesCS5D02G217200/TraesCS7B02G321400	9
GO:0010675	BP	5	regulation of cellular carbohydrate metabolic process	8/785	75/39792	0.000116553917934068	0.00197303691143292	0.00166150476752246	TraesCS1A02G324000/TraesCS1B02G337400/TraesCS1D02G325300/TraesCS5A02G190700/TraesCS5B02G192500/TraesCS5D02G200200/TraesCS6A02G330500/TraesCS6B02G361400	8
GO:0005274	MF	5	allantoin:proton symporter activity	4/785	14/39792	0.000128509143966514	0.00209332504951743	0.00176280004169889	TraesCS7A02G479600/TraesCS7B02G382000/TraesCS7D02G466800/TraesCS7D02G466900	4
GO:0015720	BP	6	allantoin transport	4/785	14/39792	0.000128509143966514	0.00209332504951743	0.00176280004169889	TraesCS7A02G479600/TraesCS7B02G382000/TraesCS7D02G466800/TraesCS7D02G466900	4
GO:0042906	BP	8	xanthine transport	4/785	14/39792	0.000128509143966514	0.00209332504951743	0.00176280004169889	TraesCS7A02G479600/TraesCS7B02G382000/TraesCS7D02G466800/TraesCS7D02G466900	4
GO:0042907	MF	6	xanthine transmembrane transporter activity	4/785	14/39792	0.000128509143966514	0.00209332504951743	0.00176280004169889	TraesCS7A02G479600/TraesCS7B02G382000/TraesCS7D02G466800/TraesCS7D02G466900	4
GO:1900704	BP	6	regulation of siderophore biosynthetic process	4/785	14/39792	0.000128509143966514	0.00209332504951743	0.00176280004169889	TraesCS3A02G489600/TraesCS3D02G495300/TraesCS3D02G495700/TraesCS7B02G321400	4
GO:1900706	BP	6	positive regulation of siderophore biosynthetic process	4/785	14/39792	0.000128509143966514	0.00209332504951743	0.00176280004169889	TraesCS3A02G489600/TraesCS3D02G495300/TraesCS3D02G495700/TraesCS7B02G321400	4
GO:0009961	BP	6	response to 1-aminocyclopropane-1-carboxylic acid	6/785	41/39792	0.000144349717726618	0.00221614340846706	0.00186622602818279	TraesCS2D02G211000/TraesCS3D02G390200/TraesCS5A02G369800/TraesCS5B02G372100/TraesCS5D02G433200/TraesCS6B02G383500	6
GO:0080144	BP	6	amino acid homeostasis	6/785	41/39792	0.000144349717726618	0.00221614340846706	0.00186622602818279	TraesCS6A02G329700/TraesCS6B02G360500/TraesCS6B02G360700/TraesCS6D02G308500/TraesCS6D02G308600/TraesCS6D02G308800	6
GO:0071495	BP	4	cellular response to endogenous stimulus	61/785	1898/39792	0.000145688276477132	0.00221614340846706	0.00186622602818279	TraesCS1A02G175500/TraesCS1A02G187600/TraesCS1A02G190100/TraesCS1B02G321500/TraesCS1D02G163800/TraesCS1D02G381800/TraesCS2A02G027200/TraesCS2A02G027700/TraesCS2A02G199300/TraesCS2A02G281200/TraesCS2B02G127800/TraesCS2B02G133000/TraesCS2B02G403000/TraesCS2B02G445400/TraesCS2D02G029500/TraesCS2D02G382600/TraesCS2D02G426300/TraesCS3A02G033000/TraesCS3A02G246700/TraesCS3A02G256300/TraesCS3A02G413600/…	61
GO:0010439	BP	5	regulation of glucosinolate biosynthetic process	3/785	6/39792	0.000146316804188366	0.00221614340846706	0.00186622602818279	TraesCS1A02G324000/TraesCS1B02G337400/TraesCS1D02G325300	3
GO:0015930	MF	5	glutamate synthase activity	3/785	6/39792	0.000146316804188366	0.00221614340846706	0.00186622602818279	TraesCS3A02G266300/TraesCS3B02G299800/TraesCS3D02G266400	3
GO:0019367	BP	8	fatty acid elongation, saturated fatty acid	3/785	6/39792	0.000146316804188366	0.00221614340846706	0.00186622602818279	TraesCS5A02G010500/TraesCS5B02G008100/TraesCS5D02G015300	3
GO:0019368	BP	8	fatty acid elongation, unsaturated fatty acid	3/785	6/39792	0.000146316804188366	0.00221614340846706	0.00186622602818279	TraesCS5A02G010500/TraesCS5B02G008100/TraesCS5D02G015300	3
GO:0019419	BP	5	sulfate reduction	3/785	6/39792	0.000146316804188366	0.00221614340846706	0.00186622602818279	TraesCS2A02G225200/TraesCS2B02G275100/TraesCS2D02G231100	3
GO:0033477	BP	5	S-methylmethionine metabolic process	3/785	6/39792	0.000146316804188366	0.00221614340846706	0.00186622602818279	TraesCS5A02G053100/TraesCS5B02G063300/TraesCS5D02G064400	3
GO:0033528	BP	6	S-methylmethionine cycle	3/785	6/39792	0.000146316804188366	0.00221614340846706	0.00186622602818279	TraesCS5A02G053100/TraesCS5B02G063300/TraesCS5D02G064400	3
GO:0034625	BP	9	fatty acid elongation, monounsaturated fatty acid	3/785	6/39792	0.000146316804188366	0.00221614340846706	0.00186622602818279	TraesCS5A02G010500/TraesCS5B02G008100/TraesCS5D02G015300	3
GO:0034626	BP	9	fatty acid elongation, polyunsaturated fatty acid	3/785	6/39792	0.000146316804188366	0.00221614340846706	0.00186622602818279	TraesCS5A02G010500/TraesCS5B02G008100/TraesCS5D02G015300	3
GO:0015766	BP	8	disaccharide transport	7/785	59/39792	0.000158480235894882	0.00237262318478464	0.00199799847139759	TraesCS1D02G052700/TraesCS6A02G382600/TraesCS6B02G421700/TraesCS6B02G421800/TraesCS6D02G009600/TraesCS6D02G367200/TraesCS6D02G367400	7
GO:0015772	BP	7	oligosaccharide transport	7/785	59/39792	0.000158480235894882	0.00237262318478464	0.00199799847139759	TraesCS1D02G052700/TraesCS6A02G382600/TraesCS6B02G421700/TraesCS6B02G421800/TraesCS6D02G009600/TraesCS6D02G367200/TraesCS6D02G367400	7
GO:0022821	MF	8	solute:potassium antiporter activity	6/785	42/39792	0.000165616700797782	0.00246121788232599	0.00207260453248504	TraesCS4A02G187500/TraesCS4A02G248500/TraesCS4B02G066300/TraesCS4D02G065300/TraesCS5A02G500300/TraesCS6D02G251500	6
GO:0015112	MF	6	nitrate transmembrane transporter activity	9/785	100/39792	0.000166298505562567	0.00246121788232599	0.00207260453248504	TraesCS3A02G304400/TraesCS4A02G367300/TraesCS5D02G506100/TraesCS6A02G031100/TraesCS6B02G044100/TraesCS6B02G044200/TraesCS6D02G193200/TraesCS6D02G251500/TraesCS7A02G428500	9
GO:0018858	MF	6	benzoate-CoA ligase activity	4/785	15/39792	0.000172505920899713	0.00253858144960373	0.0021377527996663	TraesCS2D02G581200/TraesCS2D02G581900/TraesCS5B02G359300/TraesCSU02G037900	4
GO:2001057	BP	4	reactive nitrogen species metabolic process	6/785	43/39792	0.00018928449959784	0.00276975623705313	0.00233242630488685	TraesCS4A02G376700/TraesCS6A02G017500/TraesCS6B02G356800/TraesCS6D02G020700/TraesCS6D02G306000/TraesCS7D02G073700	6
GO:0031625	MF	6	ubiquitin protein ligase binding	16/785	286/39792	0.000205955102216947	0.00299676244237018	0.00252358942515384	TraesCS1A02G285000/TraesCS1B02G294300/TraesCS1D02G284000/TraesCS3A02G400400/TraesCS3A02G413600/TraesCS3A02G413700/TraesCS3B02G390700/TraesCS3B02G433400/TraesCS3B02G448000/TraesCS3B02G448100/TraesCS3D02G408000/TraesCS3D02G408100/TraesCS4A02G097900/TraesCS4B02G206700/TraesCS5A02G413000/TraesCS6B02G206300	16
GO:0044389	MF	5	ubiquitin-like protein ligase binding	16/785	289/39792	0.000231592837765094	0.00335098016654522	0.00282187803498544	TraesCS1A02G285000/TraesCS1B02G294300/TraesCS1D02G284000/TraesCS3A02G400400/TraesCS3A02G413600/TraesCS3A02G413700/TraesCS3B02G390700/TraesCS3B02G433400/TraesCS3B02G448000/TraesCS3B02G448100/TraesCS3D02G408000/TraesCS3D02G408100/TraesCS4A02G097900/TraesCS4B02G206700/TraesCS5A02G413000/TraesCS6B02G206300	16
GO:0010119	BP	4	regulation of stomatal movement	15/785	262/39792	0.00025131714596864	0.00356557886493259	0.00300259272836429	TraesCS2A02G533900/TraesCS2B02G133000/TraesCS2B02G564200/TraesCS2D02G536200/TraesCS3A02G256300/TraesCS3D02G256600/TraesCS4A02G187500/TraesCS4A02G235600/TraesCS4A02G248500/TraesCS4B02G038100/TraesCS4B02G066300/TraesCS4D02G036000/TraesCS4D02G065300/TraesCS5A02G500300/TraesCS5D02G204700	15
GO:0006788	BP	5	heme oxidation	3/785	7/39792	0.000252291205246121	0.00356557886493259	0.00300259272836429	TraesCS2A02G533900/TraesCS2B02G564200/TraesCS2D02G536200	3
GO:0010024	BP	7	phytochromobilin biosynthetic process	3/785	7/39792	0.000252291205246121	0.00356557886493259	0.00300259272836429	TraesCS2A02G533900/TraesCS2B02G564200/TraesCS2D02G536200	3
GO:0051202	BP	6	phytochromobilin metabolic process	3/785	7/39792	0.000252291205246121	0.00356557886493259	0.00300259272836429	TraesCS2A02G533900/TraesCS2B02G564200/TraesCS2D02G536200	3
GO:0044437	CC	absolute	obsolete vacuolar part	54/785	1658/39792	0.000253307533261621	0.00356557886493259	0.00300259272836429	TraesCS1A02G285000/TraesCS1B02G294300/TraesCS1D02G096400/TraesCS1D02G284000/TraesCS2A02G056800/TraesCS2A02G220400/TraesCS2A02G278500/TraesCS2A02G451300/TraesCS2B02G166900/TraesCS2B02G245900/TraesCS2B02G510300/TraesCS2D02G081000/TraesCS2D02G117900/TraesCS2D02G226000/TraesCS3B02G182400/TraesCS3B02G390700/TraesCS3B02G446400/TraesCS3B02G446500/TraesCS3B02G526000/TraesCS3D02G407000/TraesCS3D02G445300/…	54
GO:0004805	MF	8	trehalose-phosphatase activity	5/785	30/39792	0.000279212460714887	0.00390897445000841	0.00329176795790182	TraesCS2A02G161200/TraesCS2B02G187000/TraesCS2D02G168200/TraesCS2D02G168300/TraesCS6A02G248400	5
GO:0005350	MF	5	pyrimidine nucleobase transmembrane transporter activity	4/785	17/39792	0.000291477477031577	0.00393978514591302	0.00331771380708465	TraesCS7A02G479600/TraesCS7B02G382000/TraesCS7D02G466800/TraesCS7D02G466900	4
GO:0015210	MF	6	uracil transmembrane transporter activity	4/785	17/39792	0.000291477477031577	0.00393978514591302	0.00331771380708465	TraesCS7A02G479600/TraesCS7B02G382000/TraesCS7D02G466800/TraesCS7D02G466900	4
GO:0015855	BP	7	pyrimidine nucleobase transport	4/785	17/39792	0.000291477477031577	0.00393978514591302	0.00331771380708465	TraesCS7A02G479600/TraesCS7B02G382000/TraesCS7D02G466800/TraesCS7D02G466900	4
GO:0015857	BP	8	uracil transport	4/785	17/39792	0.000291477477031577	0.00393978514591302	0.00331771380708465	TraesCS7A02G479600/TraesCS7B02G382000/TraesCS7D02G466800/TraesCS7D02G466900	4
GO:1903791	BP	6	uracil transmembrane transport	4/785	17/39792	0.000291477477031577	0.00393978514591302	0.00331771380708465	TraesCS7A02G479600/TraesCS7B02G382000/TraesCS7D02G466800/TraesCS7D02G466900	4
GO:1904082	BP	5	pyrimidine nucleobase transmembrane transport	4/785	17/39792	0.000291477477031577	0.00393978514591302	0.00331771380708465	TraesCS7A02G479600/TraesCS7B02G382000/TraesCS7D02G466800/TraesCS7D02G466900	4
GO:0009610	BP	5	response to symbiotic fungus	7/785	65/39792	0.00029206129267	0.00393978514591302	0.00331771380708465	TraesCS4A02G376700/TraesCS6A02G017500/TraesCS6B02G356800/TraesCS6D02G020700/TraesCS6D02G306000/TraesCS7B02G175300/TraesCS7D02G073700	7
GO:0006826	BP	9	iron ion transport	8/785	86/39792	0.000303282154542254	0.00406995222934942	0.00342732819313636	TraesCS2D02G431900/TraesCS5B02G202100/TraesCS7A02G420600/TraesCS7A02G420900/TraesCS7B02G227900/TraesCS7B02G321200/TraesCS7D02G413000/TraesCS7D02G413400	8
GO:1901701	BP	5	cellular response to oxygen-containing compound	56/785	1752/39792	0.000310378461855701	0.00414371245467147	0.00348944206709177	TraesCS1A02G175500/TraesCS1A02G187600/TraesCS1D02G163800/TraesCS1D02G381800/TraesCS2A02G027200/TraesCS2A02G027700/TraesCS2A02G199300/TraesCS2A02G281200/TraesCS2B02G133000/TraesCS2B02G403000/TraesCS2B02G445400/TraesCS2D02G029500/TraesCS2D02G382600/TraesCS2D02G426300/TraesCS3A02G033000/TraesCS3A02G246700/TraesCS3A02G256300/TraesCS3A02G396100/TraesCS3A02G413600/TraesCS3A02G413700/TraesCS3B02G220700/…	56
GO:0015706	BP	7	nitrate transmembrane transport	9/785	109/39792	0.000318694416918888	0.00421131908071387	0.00354637396270642	TraesCS3A02G304400/TraesCS4A02G367300/TraesCS5D02G506100/TraesCS6A02G031100/TraesCS6B02G044100/TraesCS6B02G044200/TraesCS6D02G193200/TraesCS6D02G251500/TraesCS7A02G428500	9
GO:0016722	MF	4	oxidoreductase activity, acting on metal ions	9/785	109/39792	0.000318694416918888	0.00421131908071387	0.00354637396270642	TraesCS1A02G043900/TraesCS1B02G056900/TraesCS1D02G044300/TraesCS2A02G312600/TraesCS2D02G209800/TraesCS3A02G452400/TraesCS3A02G452500/TraesCS3B02G489700/TraesCS3D02G444900	9
GO:0046906	MF	4	tetrapyrrole binding	10/785	133/39792	0.000322396665415955	0.00423861605800672	0.00356936089095303	TraesCS1D02G096400/TraesCS2A02G533900/TraesCS2B02G564200/TraesCS2D02G536200/TraesCS3B02G446400/TraesCS3B02G446500/TraesCS3D02G407000/TraesCS5A02G498000/TraesCS6A02G041700/TraesCS6B02G056800	10
GO:0071369	BP	6	cellular response to ethylene stimulus	14/785	240/39792	0.000330609053729254	0.00432463358160993	0.0036417967003031	TraesCS2A02G281200/TraesCS2B02G127800/TraesCS2B02G133000/TraesCS2D02G426300/TraesCS4A02G326400/TraesCS4B02G038100/TraesCS4D02G036000/TraesCS5A02G214600/TraesCS5A02G214800/TraesCS5D02G217200/TraesCS6D02G225500/TraesCS7A02G369500/TraesCS7B02G259000/TraesCS7D02G353800	14
GO:0005774	CC	6	vacuolar membrane	53/785	1639/39792	0.000341400211088714	0.00444334948100387	0.00374176798400325	TraesCS1A02G285000/TraesCS1B02G294300/TraesCS1D02G096400/TraesCS1D02G284000/TraesCS2A02G056800/TraesCS2A02G220400/TraesCS2A02G278500/TraesCS2A02G451300/TraesCS2B02G166900/TraesCS2B02G245900/TraesCS2B02G510300/TraesCS2D02G081000/TraesCS2D02G117900/TraesCS2D02G226000/TraesCS3B02G182400/TraesCS3B02G390700/TraesCS3B02G446400/TraesCS3B02G446500/TraesCS3B02G526000/TraesCS3D02G407000/TraesCS3D02G445300/…	53
GO:0051972	BP	5	regulation of telomerase activity	6/785	48/39792	0.000350508838093768	0.00453908945331429	0.00382239111858046	TraesCS3A02G413600/TraesCS3A02G413700/TraesCS3B02G448000/TraesCS3B02G448100/TraesCS3D02G408000/TraesCS3D02G408100	6
GO:0004601	MF	3	peroxidase activity	13/785	215/39792	0.000379183310644725	0.00486180581470217	0.00409415226501235	TraesCS1A02G317900/TraesCS1D02G096400/TraesCS3A02G249200/TraesCS3B02G446400/TraesCS3B02G446500/TraesCS3D02G407000/TraesCS5A02G498000/TraesCS6A02G041700/TraesCS6B02G056800/TraesCS7A02G319100/TraesCS7B02G219900/TraesCS7D02G315600/TraesCSU02G137300	13
GO:0016684	MF	4	oxidoreductase activity, acting on peroxide as acceptor	13/785	215/39792	0.000379183310644725	0.00486180581470217	0.00409415226501235	TraesCS1A02G317900/TraesCS1D02G096400/TraesCS3A02G249200/TraesCS3B02G446400/TraesCS3B02G446500/TraesCS3D02G407000/TraesCS5A02G498000/TraesCS6A02G041700/TraesCS6B02G056800/TraesCS7A02G319100/TraesCS7B02G219900/TraesCS7D02G315600/TraesCSU02G137300	13
GO:0016709	MF	5	oxidoreductase activity, acting on paired donors, with incorporation or reduction of molecular oxygen, NAD(P)H as one donor, and incorporation of one atom of oxygen	21/785	461/39792	0.00039289746249652	0.00501282969392111	0.00422133026856515	TraesCS2A02G019400/TraesCS2A02G027700/TraesCS2A02G431700/TraesCS2B02G445400/TraesCS2D02G029500/TraesCS2D02G426300/TraesCS3D02G363500/TraesCS4A02G460100/TraesCS5A02G175100/TraesCS5A02G214600/TraesCS5A02G214800/TraesCS5A02G316600/TraesCS5B02G317200/TraesCS5D02G217200/TraesCS5D02G322900/TraesCS5D02G422900/TraesCS6A02G097400/TraesCS6D02G085100/TraesCS7A02G270700/TraesCS7B02G168800/TraesCS7D02G019900	21
GO:0044550	BP	4	secondary metabolite biosynthetic process	36/785	992/39792	0.000401283547451588	0.00509472739166477	0.0042902967508756	TraesCS2A02G019400/TraesCS2A02G027700/TraesCS2A02G375800/TraesCS2A02G431700/TraesCS2B02G445400/TraesCS2D02G029500/TraesCS2D02G209800/TraesCS2D02G426300/TraesCS2D02G581200/TraesCS2D02G581900/TraesCS3D02G363500/TraesCS5A02G175100/TraesCS5A02G214600/TraesCS5A02G214800/TraesCS5A02G316600/TraesCS5A02G411700/TraesCS5B02G317200/TraesCS5B02G359300/TraesCS5D02G217200/TraesCS5D02G322900/TraesCS5D02G420800/…	36
GO:0051865	BP	9	protein autoubiquitination	11/785	163/39792	0.000418775439962198	0.00529087019269314	0.00445546963595211	TraesCS2A02G156800/TraesCS2A02G450300/TraesCS2D02G449900/TraesCS3A02G376900/TraesCS3D02G370000/TraesCS4B02G065500/TraesCS6A02G121400/TraesCS6A02G382300/TraesCS6B02G420600/TraesCS6B02G421400/TraesCS6D02G367100	11
GO:0046283	BP	4	anthocyanin-containing compound metabolic process	10/785	138/39792	0.000432721217481698	0.00544052404503688	0.00458149393266263	TraesCS5A02G295200/TraesCS5A02G295600/TraesCS5A02G411700/TraesCS5B02G294600/TraesCS5B02G295100/TraesCS5D02G302600/TraesCS5D02G302700/TraesCS5D02G420800/TraesCS6D02G162700/TraesCS6D02G320200	10
GO:0015144	MF	4	carbohydrate transmembrane transporter activity	15/785	277/39792	0.000452461829386951	0.00563401989477021	0.00474443780612228	TraesCS1D02G052700/TraesCS2A02G046400/TraesCS2A02G220400/TraesCS2B02G245900/TraesCS2D02G226000/TraesCS3A02G130300/TraesCS3B02G149400/TraesCS3D02G131200/TraesCS4A02G066200/TraesCS6A02G382600/TraesCS6B02G421700/TraesCS6B02G421800/TraesCS6D02G009600/TraesCS6D02G367200/TraesCS6D02G367400	15
GO:0034219	BP	4	carbohydrate transmembrane transport	15/785	277/39792	0.000452461829386951	0.00563401989477021	0.00474443780612228	TraesCS1D02G052700/TraesCS2A02G046400/TraesCS2A02G220400/TraesCS2B02G245900/TraesCS2D02G226000/TraesCS3A02G130300/TraesCS3B02G149400/TraesCS3D02G131200/TraesCS4A02G066200/TraesCS6A02G382600/TraesCS6B02G421700/TraesCS6B02G421800/TraesCS6D02G009600/TraesCS6D02G367200/TraesCS6D02G367400	15
GO:0000103	BP	5	sulfate assimilation	4/785	19/39792	0.00046003103287316	0.00567371607210231	0.00477786616598089	TraesCS2A02G225200/TraesCS2B02G275100/TraesCS2D02G231100/TraesCS3D02G417500	4
GO:1901071	BP	6	glucosamine-containing compound metabolic process	4/785	19/39792	0.00046003103287316	0.00567371607210231	0.00477786616598089	TraesCS2A02G040500/TraesCS2A02G040700/TraesCS2B02G053200/TraesCS2D02G039300	4
GO:0030641	BP	8	regulation of cellular pH	7/785	72/39792	0.000548809285677498	0.00670479268822981	0.00564614121114089	TraesCS3A02G183800/TraesCS3D02G188000/TraesCS5A02G263100/TraesCS5B02G261500/TraesCS5B02G261800/TraesCS5B02G262500/TraesCS5D02G270600	7
GO:0051453	BP	9	regulation of intracellular pH	7/785	72/39792	0.000548809285677498	0.00670479268822981	0.00564614121114089	TraesCS3A02G183800/TraesCS3D02G188000/TraesCS5A02G263100/TraesCS5B02G261500/TraesCS5B02G261800/TraesCS5B02G262500/TraesCS5D02G270600	7
GO:0043100	BP	6	pyrimidine nucleobase salvage	4/785	20/39792	0.000566098268715205	0.00679710660071615	0.00572387924270834	TraesCS7A02G479600/TraesCS7B02G382000/TraesCS7D02G466800/TraesCS7D02G466900	4
GO:0072531	BP	4	pyrimidine-containing compound transmembrane transport	4/785	20/39792	0.000566098268715205	0.00679710660071615	0.00572387924270834	TraesCS7A02G479600/TraesCS7B02G382000/TraesCS7D02G466800/TraesCS7D02G466900	4
GO:0006537	BP	8	glutamate biosynthetic process	3/785	9/39792	0.000587857868170046	0.00679710660071615	0.00572387924270834	TraesCS3A02G266300/TraesCS3B02G299800/TraesCS3D02G266400	3
GO:0007411	BP	9	axon guidance	3/785	9/39792	0.000587857868170046	0.00679710660071615	0.00572387924270834	TraesCS1D02G437600/TraesCS3B02G249600/TraesCS3D02G233300	3
GO:0008898	MF	7	S-adenosylmethionine-homocysteine S-methyltransferase activity	3/785	9/39792	0.000587857868170046	0.00679710660071615	0.00572387924270834	TraesCS5A02G053100/TraesCS5B02G063300/TraesCS5D02G064400	3
GO:0009831	BP	7	plant-type cell wall modification involved in multidimensional cell growth	3/785	9/39792	0.000587857868170046	0.00679710660071615	0.00572387924270834	TraesCS1A02G311100/TraesCS1B02G322500/TraesCS1D02G311000	3
GO:0015121	MF	6	phosphoenolpyruvate:phosphate antiporter activity	3/785	9/39792	0.000587857868170046	0.00679710660071615	0.00572387924270834	TraesCS3A02G130300/TraesCS3B02G149400/TraesCS3D02G131200	3
GO:0015355	MF	6	secondary active monocarboxylate transmembrane transporter activity	3/785	9/39792	0.000587857868170046	0.00679710660071615	0.00572387924270834	TraesCS3A02G130300/TraesCS3B02G149400/TraesCS3D02G131200	3
GO:0089721	MF	5	phosphoenolpyruvate transmembrane transporter activity	3/785	9/39792	0.000587857868170046	0.00679710660071615	0.00572387924270834	TraesCS3A02G130300/TraesCS3B02G149400/TraesCS3D02G131200	3
GO:0089722	BP	6	phosphoenolpyruvate transmembrane transport	3/785	9/39792	0.000587857868170046	0.00679710660071615	0.00572387924270834	TraesCS3A02G130300/TraesCS3B02G149400/TraesCS3D02G131200	3
GO:0097485	BP	8	neuron projection guidance	3/785	9/39792	0.000587857868170046	0.00679710660071615	0.00572387924270834	TraesCS1D02G437600/TraesCS3B02G249600/TraesCS3D02G233300	3
GO:1902395	BP	5	regulation of 1-deoxy-D-xylulose-5-phosphate synthase activity	3/785	9/39792	0.000587857868170046	0.00679710660071615	0.00572387924270834	TraesCS5A02G190700/TraesCS5B02G192500/TraesCS5D02G200200	3
GO:1903409	BP	4	reactive oxygen species biosynthetic process	6/785	53/39792	0.000603336312373294	0.00694507132909702	0.0058484811192396	TraesCS4A02G376700/TraesCS6A02G017500/TraesCS6B02G356800/TraesCS6D02G020700/TraesCS6D02G306000/TraesCS7D02G073700	6
GO:0015103	MF	5	inorganic anion transmembrane transporter activity	15/785	285/39792	0.000607394034999725	0.00696084314446588	0.00586176264797127	TraesCS1A02G207300/TraesCS3A02G288800/TraesCS3A02G304400/TraesCS4A02G367300/TraesCS5D02G243700/TraesCS5D02G506100/TraesCS6A02G031100/TraesCS6B02G044100/TraesCS6B02G044200/TraesCS6D02G193200/TraesCS6D02G251500/TraesCS7A02G226600/TraesCS7A02G428500/TraesCS7B02G116000/TraesCS7D02G211100	15
GO:0048573	BP	3	photoperiodism, flowering	13/785	227/39792	0.000632847538123346	0.00722059525876417	0.00608050127053825	TraesCS1A02G372300/TraesCS1B02G392300/TraesCS1D02G378400/TraesCS1D02G378500/TraesCS1D02G378900/TraesCS1D02G381800/TraesCS2A02G533900/TraesCS2B02G564200/TraesCS2D02G536200/TraesCS3A02G033000/TraesCS3A02G259900/TraesCSU02G047400/TraesCSU02G238700	13
GO:0015291	MF	5	secondary active transmembrane transporter activity	21/785	479/39792	0.000643930939786379	0.00731482953529264	0.00615985645077275	TraesCS1A02G207300/TraesCS2A02G046400/TraesCS2A02G220400/TraesCS2B02G245900/TraesCS2D02G226000/TraesCS3A02G130300/TraesCS3B02G149400/TraesCS3B02G383400/TraesCS3D02G131200/TraesCS4A02G066200/TraesCS4A02G187500/TraesCS4A02G248500/TraesCS4B02G066300/TraesCS4D02G065300/TraesCS5A02G500300/TraesCS6A02G187900/TraesCS6D02G251500/TraesCS7A02G479600/TraesCS7B02G382000/TraesCS7D02G466800/TraesCS7D02G466900	21
GO:0015927	MF	6	trehalase activity	4/785	21/39792	0.000688432858012943	0.00768552199247208	0.00647201851997649	TraesCS2A02G161200/TraesCS2B02G187000/TraesCS2D02G168200/TraesCS2D02G168300	4
GO:0019605	BP	7	butyrate metabolic process	4/785	21/39792	0.000688432858012943	0.00768552199247208	0.00647201851997649	TraesCS2D02G581200/TraesCS2D02G581900/TraesCS5B02G359300/TraesCSU02G037900	4
GO:0046459	BP	6	short-chain fatty acid metabolic process	4/785	21/39792	0.000688432858012943	0.00768552199247208	0.00647201851997649	TraesCS2D02G581200/TraesCS2D02G581900/TraesCS5B02G359300/TraesCSU02G037900	4
GO:0047760	MF	6	butyrate-CoA ligase activity	4/785	21/39792	0.000688432858012943	0.00768552199247208	0.00647201851997649	TraesCS2D02G581200/TraesCS2D02G581900/TraesCS5B02G359300/TraesCSU02G037900	4
GO:0022804	MF	4	active transmembrane transporter activity	34/785	947/39792	0.000691662337354711	0.00768843542381417	0.00647447193584351	TraesCS1A02G207300/TraesCS2A02G046400/TraesCS2A02G056800/TraesCS2A02G220400/TraesCS2A02G451300/TraesCS2B02G245900/TraesCS2D02G226000/TraesCS3A02G130300/TraesCS3B02G149400/TraesCS3B02G383400/TraesCS3D02G131200/TraesCS3D02G272200/TraesCS4A02G066200/TraesCS4A02G187500/TraesCS4A02G248500/TraesCS4B02G066300/TraesCS4D02G065300/TraesCS5A02G016200/TraesCS5A02G447200/TraesCS5A02G500300/TraesCS5D02G195700/…	34
GO:2000573	BP	6	positive regulation of DNA biosynthetic process	6/785	55/39792	0.000736940709963581	0.00815673691797297	0.00686883108881935	TraesCS3A02G413600/TraesCS3A02G413700/TraesCS3B02G448000/TraesCS3B02G448100/TraesCS3D02G408000/TraesCS3D02G408100	6
GO:0008643	BP	6	carbohydrate transport	15/785	292/39792	0.000777995481273965	0.00856611550610962	0.00721357095251336	TraesCS1D02G052700/TraesCS2A02G046400/TraesCS2A02G220400/TraesCS2B02G245900/TraesCS2D02G226000/TraesCS3A02G130300/TraesCS3B02G149400/TraesCS3D02G131200/TraesCS4A02G066200/TraesCS6A02G382600/TraesCS6B02G421700/TraesCS6B02G421800/TraesCS6D02G009600/TraesCS6D02G367200/TraesCS6D02G367400	15
GO:0097305	BP	5	response to alcohol	54/785	1740/39792	0.000780541799012305	0.00856611550610962	0.00721357095251336	TraesCS1A02G175500/TraesCS1D02G163800/TraesCS1D02G381800/TraesCS2A02G199300/TraesCS2B02G177300/TraesCS2B02G417900/TraesCS2D02G157300/TraesCS2D02G157800/TraesCS2D02G211000/TraesCS3A02G033000/TraesCS3A02G256300/TraesCS3A02G396100/TraesCS3A02G413600/TraesCS3A02G413700/TraesCS3B02G220700/TraesCS3B02G448000/TraesCS3B02G448100/TraesCS3D02G256600/TraesCS3D02G359400/TraesCS3D02G390100/TraesCS3D02G390200/…	54
GO:0015711	BP	6	organic anion transport	25/785	627/39792	0.000821590283176813	0.00897856047859893	0.00756089303460962	TraesCS2A02G220400/TraesCS2B02G245900/TraesCS2B02G417900/TraesCS2D02G226000/TraesCS3A02G130300/TraesCS3A02G183800/TraesCS3B02G149400/TraesCS3D02G131200/TraesCS3D02G188000/TraesCS4D02G134400/TraesCS5A02G263100/TraesCS5B02G261500/TraesCS5B02G261800/TraesCS5B02G262500/TraesCS5D02G270600/TraesCS6A02G187900/TraesCS6A02G329700/TraesCS6B02G360500/TraesCS6B02G360700/TraesCS6D02G308500/TraesCS6D02G308600/…	25
GO:0098754	BP	2	detoxification	19/785	422/39792	0.000836035141765353	0.00909802948391708	0.00766149851277227	TraesCS1A02G317900/TraesCS1D02G096400/TraesCS2A02G378100/TraesCS3A02G249200/TraesCS3B02G446400/TraesCS3B02G446500/TraesCS3D02G407000/TraesCS3D02G445300/TraesCS5A02G498000/TraesCS5B02G148300/TraesCS5B02G426300/TraesCS6A02G041700/TraesCS6B02G056800/TraesCS7A02G319100/TraesCS7B02G219900/TraesCS7D02G188400/TraesCS7D02G315600/TraesCS7D02G412800/TraesCSU02G137300	19
GO:0050734	MF	6	hydroxycinnamoyltransferase activity	8/785	101/39792	0.000892847580964341	0.00967562859706127	0.00814789776594633	TraesCS2A02G570600/TraesCS4D02G300400/TraesCS5A02G337700/TraesCS5A02G337900/TraesCS5B02G336600/TraesCS5B02G336700/TraesCS5D02G342300/TraesCS5D02G342400	8
GO:0030004	BP	7	cellular monovalent inorganic cation homeostasis	8/785	103/39792	0.00101504076151939	0.0109539815513967	0.00922440551696567	TraesCS1B02G370500/TraesCS3A02G183800/TraesCS3D02G188000/TraesCS5A02G263100/TraesCS5B02G261500/TraesCS5B02G261800/TraesCS5B02G262500/TraesCS5D02G270600	8
GO:0015605	MF	4	organophosphate ester transmembrane transporter activity	7/785	81/39792	0.00111249702041022	0.0119496533279256	0.0100628659603584	TraesCS2A02G220400/TraesCS2B02G245900/TraesCS2D02G226000/TraesCS3A02G130300/TraesCS3B02G149400/TraesCS3D02G131200/TraesCS6A02G187900	7
GO:0009871	BP	6	jasmonic acid and ethylene-dependent systemic resistance, ethylene mediated signaling pathway	3/785	11/39792	0.00112114508057371	0.0119496533279256	0.0100628659603584	TraesCS2B02G133000/TraesCS4B02G038100/TraesCS4D02G036000	3
GO:0080142	BP	6	regulation of salicylic acid biosynthetic process	3/785	11/39792	0.00112114508057371	0.0119496533279256	0.0100628659603584	TraesCS3B02G045900/TraesCS3D02G041800/TraesCS4D02G188200	3
GO:1902170	BP	6	cellular response to reactive nitrogen species	9/785	130/39792	0.00114343953803087	0.0121373295225408	0.0102209090716133	TraesCS2A02G281200/TraesCS2D02G426300/TraesCS5A02G214600/TraesCS5A02G214800/TraesCS5D02G217200/TraesCS6A02G031100/TraesCS6B02G044100/TraesCS6B02G044200/TraesCS7A02G428500	9
GO:0009723	BP	5	response to ethylene	28/785	752/39792	0.00116637624488478	0.0123302631602105	0.0103833795033352	TraesCS2A02G281200/TraesCS2B02G127800/TraesCS2B02G133000/TraesCS2D02G426300/TraesCS3A02G396100/TraesCS3A02G400400/TraesCS3A02G489600/TraesCS3A02G528900/TraesCS3B02G433400/TraesCS3D02G390100/TraesCS3D02G495300/TraesCS3D02G495700/TraesCS3D02G534200/TraesCS4A02G173300/TraesCS4A02G326400/TraesCS4B02G038100/TraesCS4D02G036000/TraesCS5A02G049400/TraesCS5A02G214600/TraesCS5A02G214800/TraesCS5B02G054600/…	28
GO:0019748	BP	3	secondary metabolic process	41/785	1249/39792	0.00117851090988398	0.0124078994170712	0.0104487574038494	TraesCS2A02G019400/TraesCS2A02G027700/TraesCS2A02G375800/TraesCS2A02G431700/TraesCS2B02G445400/TraesCS2D02G029500/TraesCS2D02G209800/TraesCS2D02G426300/TraesCS2D02G581200/TraesCS2D02G581900/TraesCS3D02G363500/TraesCS3D02G445300/TraesCS4A02G253600/TraesCS5A02G175100/TraesCS5A02G214600/TraesCS5A02G214800/TraesCS5A02G316600/TraesCS5A02G411700/TraesCS5B02G317200/TraesCS5B02G359300/TraesCS5B02G426300/…	41
GO:0009926	BP	7	auxin polar transport	12/785	214/39792	0.0012084062963999	0.0126711429460556	0.0106704361650994	TraesCS2B02G133000/TraesCS3A02G426700/TraesCS4A02G187500/TraesCS4A02G188100/TraesCS4A02G248500/TraesCS4B02G038100/TraesCS4B02G066300/TraesCS4D02G036000/TraesCS4D02G065300/TraesCS5A02G500300/TraesCS7A02G258800/TraesCS7D02G259700	12
GO:0015179	MF	7	L-amino acid transmembrane transporter activity	8/785	108/39792	0.00137959628336967	0.0142926174957098	0.0120358884174398	TraesCS4D02G134400/TraesCS6A02G329700/TraesCS6B02G360500/TraesCS6B02G360700/TraesCS6D02G308500/TraesCS6D02G308600/TraesCS6D02G308800/TraesCS7D02G016700	8
GO:0015807	BP	6	L-amino acid transport	8/785	108/39792	0.00137959628336967	0.0142926174957098	0.0120358884174398	TraesCS4D02G134400/TraesCS6A02G329700/TraesCS6B02G360500/TraesCS6B02G360700/TraesCS6D02G308500/TraesCS6D02G308600/TraesCS6D02G308800/TraesCS7D02G016700	8
GO:1902475	BP	7	L-alpha-amino acid transmembrane transport	8/785	108/39792	0.00137959628336967	0.0142926174957098	0.0120358884174398	TraesCS4D02G134400/TraesCS6A02G329700/TraesCS6B02G360500/TraesCS6B02G360700/TraesCS6D02G308500/TraesCS6D02G308600/TraesCS6D02G308800/TraesCS7D02G016700	8
GO:0004650	MF	6	polygalacturonase activity	3/785	12/39792	0.0014729998687204	0.0149610574901405	0.0125987852548552	TraesCS1A02G311100/TraesCS1B02G322500/TraesCS1D02G311000	3
GO:0006541	BP	7	glutamine metabolic process	3/785	12/39792	0.0014729998687204	0.0149610574901405	0.0125987852548552	TraesCS3A02G266300/TraesCS3B02G299800/TraesCS3D02G266400	3
GO:0008964	MF	7	phosphoenolpyruvate carboxylase activity	3/785	12/39792	0.0014729998687204	0.0149610574901405	0.0125987852548552	TraesCS5D02G186200/TraesCS7B02G237900/TraesCS7D02G333900	3
GO:0019676	BP	7	ammonia assimilation cycle	3/785	12/39792	0.0014729998687204	0.0149610574901405	0.0125987852548552	TraesCS3A02G266300/TraesCS3B02G299800/TraesCS3D02G266400	3
GO:0019740	BP	6	nitrogen utilization	3/785	12/39792	0.0014729998687204	0.0149610574901405	0.0125987852548552	TraesCS3A02G266300/TraesCS3B02G299800/TraesCS3D02G266400	3
GO:0005984	BP	5	disaccharide metabolic process	11/785	191/39792	0.00154078076664835	0.0155883679125751	0.0131270466632212	TraesCS2A02G161200/TraesCS2B02G187000/TraesCS2D02G168200/TraesCS2D02G168300/TraesCS3A02G391500/TraesCS3B02G423200/TraesCS3D02G384100/TraesCS4A02G235600/TraesCS5A02G411700/TraesCS5D02G420800/TraesCS6A02G248400	11
GO:1900376	BP	5	regulation of secondary metabolite biosynthetic process	7/785	86/39792	0.00157998372351798	0.0159227931669711	0.0134086679300809	TraesCS1A02G324000/TraesCS1B02G337400/TraesCS1D02G325300/TraesCS3A02G489600/TraesCS3D02G495300/TraesCS3D02G495700/TraesCS7B02G321400	7
GO:0010243	BP	5	response to organonitrogen compound	30/785	845/39792	0.00164731912725407	0.0164847231461128	0.0138818721230423	TraesCS2A02G388500/TraesCS2A02G450300/TraesCS2D02G211000/TraesCS2D02G449900/TraesCS3A02G167200/TraesCS3A02G376900/TraesCS3D02G370000/TraesCS3D02G390200/TraesCS4A02G173300/TraesCS4A02G326400/TraesCS5A02G049400/TraesCS5A02G201200/TraesCS5A02G369800/TraesCS5B02G054600/TraesCS5B02G200000/TraesCS5B02G372100/TraesCS5D02G190800/TraesCS5D02G433200/TraesCS6A02G375800/TraesCS6A02G375900/TraesCS6A02G382300/…	30
GO:0009631	BP	5	cold acclimation	9/785	137/39792	0.00164847231461128	0.0164847231461128	0.0138818721230423	TraesCS3D02G390200/TraesCS5A02G369800/TraesCS5B02G372100/TraesCS5D02G433200/TraesCS6A02G041700/TraesCS6A02G253300/TraesCS6B02G056800/TraesCS6B02G383500/TraesCS6D02G234700	9
GO:1900055	BP	4	regulation of leaf senescence	11/785	193/39792	0.00167344073671601	0.0166700442619018	0.0140379320100226	TraesCS1B02G274300/TraesCS2B02G118300/TraesCS3A02G256300/TraesCS3A02G396100/TraesCS3B02G439600/TraesCS3D02G256600/TraesCS3D02G390100/TraesCS3D02G401200/TraesCS5A02G411700/TraesCS5D02G420800/TraesCS6A02G121400	11
GO:0016208	MF	5	AMP binding	4/785	27/39792	0.00183810644890971	0.0182402134202151	0.0153601797222864	TraesCS5A02G389400/TraesCS6A02G323800/TraesCS6B02G354400/TraesCS6D02G303600	4
GO:0004096	MF	4	catalase activity	3/785	13/39792	0.00188692545026322	0.018442026098799	0.0155301272410939	TraesCS5A02G498000/TraesCS6A02G041700/TraesCS6B02G056800	3
GO:0004634	MF	6	phosphopyruvate hydratase activity	3/785	13/39792	0.00188692545026322	0.018442026098799	0.0155301272410939	TraesCS5A02G188100/TraesCS7A02G075600/TraesCS7D02G071200	3
GO:0010230	BP	8	alternative respiration	3/785	13/39792	0.00188692545026322	0.018442026098799	0.0155301272410939	TraesCS2A02G439400/TraesCS2B02G459300/TraesCS2D02G436700	3
GO:0071494	BP	8	cellular response to UV-C	3/785	13/39792	0.00188692545026322	0.018442026098799	0.0155301272410939	TraesCS2A02G533900/TraesCS2B02G564200/TraesCS2D02G536200	3
GO:0071322	BP	6	cellular response to carbohydrate stimulus	12/785	226/39792	0.0019138987212895	0.0186353296546609	0.0156929091828724	TraesCS2B02G133000/TraesCS3A02G413600/TraesCS3A02G413700/TraesCS3B02G448000/TraesCS3B02G448100/TraesCS3D02G408000/TraesCS3D02G408100/TraesCS4B02G038100/TraesCS4D02G036000/TraesCS5B02G059200/TraesCS5D02G068800/TraesCSU02G156700	12
GO:0005516	MF	4	calmodulin binding	20/785	490/39792	0.00199664023094395	0.0193681580454862	0.0163100278277779	TraesCS2B02G236900/TraesCS3A02G400400/TraesCS3A02G413600/TraesCS3A02G413700/TraesCS3B02G433400/TraesCS3B02G448000/TraesCS3B02G448100/TraesCS3D02G359400/TraesCS3D02G408000/TraesCS3D02G408100/TraesCS4B02G231400/TraesCS4D02G188200/TraesCS4D02G232700/TraesCS5B02G520400/TraesCS6A02G375800/TraesCS6A02G375900/TraesCS6B02G413500/TraesCS6B02G413600/TraesCS7B02G388700/TraesCS7D02G379400	20
GO:0009743	BP	5	response to carbohydrate	19/785	456/39792	0.00203167364396034	0.0195847907729839	0.0164924553877759	TraesCS1A02G175500/TraesCS1D02G163800/TraesCS2A02G220400/TraesCS2B02G133000/TraesCS2B02G245900/TraesCS2D02G226000/TraesCS3A02G413600/TraesCS3A02G413700/TraesCS3B02G448000/TraesCS3B02G448100/TraesCS3D02G408000/TraesCS3D02G408100/TraesCS4B02G038100/TraesCS4D02G036000/TraesCS5A02G161000/TraesCS5B02G059200/TraesCS5B02G118200/TraesCS5D02G068800/TraesCSU02G156700	19
GO:0015297	MF	6	antiporter activity	10/785	169/39792	0.00203409603008984	0.0195847907729839	0.0164924553877759	TraesCS3A02G130300/TraesCS3B02G149400/TraesCS3D02G131200/TraesCS4A02G187500/TraesCS4A02G248500/TraesCS4B02G066300/TraesCS4D02G065300/TraesCS5A02G500300/TraesCS6A02G187900/TraesCS6D02G251500	10
GO:0009705	CC	7	plant-type vacuole membrane	18/785	422/39792	0.0020472131933724	0.0196380821142019	0.0165373323066964	TraesCS2B02G166900/TraesCS3B02G182400/TraesCS4A02G187500/TraesCS4A02G248500/TraesCS4B02G066300/TraesCS4B02G233300/TraesCS4D02G065300/TraesCS5A02G309800/TraesCS5A02G500300/TraesCS5A02G518300/TraesCS6A02G031100/TraesCS6A02G257300/TraesCS6B02G044100/TraesCS6B02G044200/TraesCS6D02G238500/TraesCS7A02G428500/TraesCS7B02G116000/TraesCS7D02G211100	18
GO:0006022	BP	5	aminoglycan metabolic process	4/785	28/39792	0.00211130145905223	0.0201781209555177	0.016992101857278	TraesCS2A02G040500/TraesCS2A02G040700/TraesCS2B02G053200/TraesCS2D02G039300	4
GO:0006885	BP	9	regulation of pH	8/785	116/39792	0.0021717236066164	0.0206792799306488	0.0174141304679148	TraesCS3A02G183800/TraesCS3D02G188000/TraesCS5A02G031600/TraesCS5A02G263100/TraesCS5B02G261500/TraesCS5B02G261800/TraesCS5B02G262500/TraesCS5D02G270600	8
GO:0042136	BP	5	neurotransmitter biosynthetic process	6/785	68/39792	0.00224288433570068	0.0212786462617757	0.0179188600099164	TraesCS4A02G376700/TraesCS6A02G017500/TraesCS6B02G356800/TraesCS6D02G020700/TraesCS6D02G306000/TraesCS7D02G073700	6
GO:0016151	MF	7	nickel cation binding	5/785	47/39792	0.00228160877043799	0.0215063695308604	0.0181106269733561	TraesCS3D02G390200/TraesCS5A02G369800/TraesCS5B02G372100/TraesCS5D02G433200/TraesCS6B02G383500	5
GO:0010817	BP	4	regulation of hormone levels	43/785	1376/39792	0.00228349483435776	0.0215063695308604	0.0181106269733561	TraesCS1D02G413800/TraesCS2A02G027200/TraesCS2A02G375800/TraesCS2A02G378100/TraesCS2A02G414600/TraesCS2B02G131600/TraesCS2B02G133000/TraesCS2B02G445400/TraesCS3A02G106600/TraesCS3A02G426700/TraesCS3B02G045900/TraesCS3B02G328700/TraesCS3D02G041800/TraesCS3D02G108700/TraesCS3D02G293800/TraesCS3D02G461200/TraesCS4A02G187500/TraesCS4A02G188100/TraesCS4A02G248500/TraesCS4A02G256500/TraesCS4A02G460100/…	43
GO:0004392	MF	6	heme oxygenase (decyclizing) activity	3/785	14/39792	0.00236649353379869	0.0222073125091978	0.0187008947445876	TraesCS2A02G533900/TraesCS2B02G564200/TraesCS2D02G536200	3
GO:0009648	BP	6	photoperiodism	13/785	266/39792	0.00262065042509036	0.0245035545161879	0.0206345722241582	TraesCS1A02G372300/TraesCS1B02G392300/TraesCS1D02G378400/TraesCS1D02G378500/TraesCS1D02G378900/TraesCS1D02G381800/TraesCS2A02G533900/TraesCS2B02G564200/TraesCS2D02G536200/TraesCS3A02G033000/TraesCS3A02G259900/TraesCSU02G047400/TraesCSU02G238700	13
GO:0052033	BP	absolute	obsolete pathogen-associated molecular pattern dependent induction by symbiont of host innate immune response	4/785	30/39792	0.00273927906541102	0.0254291497470056	0.0214140208395836	TraesCS1D02G096400/TraesCS3B02G446400/TraesCS3B02G446500/TraesCS3D02G407000	4
GO:0052257	BP	absolute	obsolete pathogen-associated molecular pattern dependent induction by organism of innate immune response of other organism involved in symbiotic interaction	4/785	30/39792	0.00273927906541102	0.0254291497470056	0.0214140208395836	TraesCS1D02G096400/TraesCS3B02G446400/TraesCS3B02G446500/TraesCS3D02G407000	4
GO:0004611	MF	6	phosphoenolpyruvate carboxykinase activity	3/785	15/39792	0.00291499043702343	0.0268677054515682	0.0226254361697417	TraesCS5D02G186200/TraesCS7B02G237900/TraesCS7D02G333900	3
GO:0010322	BP	6	regulation of isopentenyl diphosphate biosynthetic process, methylerythritol 4-phosphate pathway	3/785	15/39792	0.00291499043702343	0.0268677054515682	0.0226254361697417	TraesCS5A02G190700/TraesCS5B02G192500/TraesCS5D02G200200	3
GO:0016705	MF	4	oxidoreductase activity, acting on paired donors, with incorporation or reduction of molecular oxygen	27/785	765/39792	0.00296924220448323	0.0272706996794737	0.0229647997300831	TraesCS2A02G019400/TraesCS2A02G027700/TraesCS2A02G431700/TraesCS2A02G533900/TraesCS2B02G445400/TraesCS2B02G564200/TraesCS2D02G029500/TraesCS2D02G426300/TraesCS2D02G536200/TraesCS3B02G328700/TraesCS3D02G148300/TraesCS3D02G293800/TraesCS3D02G363500/TraesCS4A02G460100/TraesCS5A02G175100/TraesCS5A02G214600/TraesCS5A02G214800/TraesCS5A02G316600/TraesCS5B02G317200/TraesCS5D02G217200/TraesCS5D02G322900/…	27
GO:0042446	BP	4	hormone biosynthetic process	23/785	619/39792	0.00315680996780875	0.028890946348497	0.0243292179776817	TraesCS1D02G413800/TraesCS2A02G027200/TraesCS2A02G414600/TraesCS2B02G131600/TraesCS2B02G445400/TraesCS3A02G106600/TraesCS3B02G328700/TraesCS3D02G108700/TraesCS3D02G293800/TraesCS4A02G256500/TraesCS4A02G460100/TraesCS4B02G058200/TraesCS4B02G237600/TraesCS4D02G058200/TraesCS4D02G188200/TraesCS5B02G203900/TraesCS5D02G488800/TraesCS7A02G174700/TraesCS7A02G420500/TraesCS7B02G079500/TraesCS7B02G145200/…	23
GO:0006109	BP	5	regulation of carbohydrate metabolic process	8/785	125/39792	0.00344898300915286	0.0314537534989645	0.026487371367549	TraesCS1A02G324000/TraesCS1B02G337400/TraesCS1D02G325300/TraesCS5A02G190700/TraesCS5B02G192500/TraesCS5D02G200200/TraesCS6A02G330500/TraesCS6B02G361400	8
GO:0007043	BP	7	cell-cell junction assembly	3/785	16/39792	0.00353542928962425	0.0320166498605832	0.0269613893562806	TraesCS2A02G383000/TraesCS2B02G400200/TraesCS2D02G379300	3
GO:0009916	MF	6	alternative oxidase activity	3/785	16/39792	0.00353542928962425	0.0320166498605832	0.0269613893562806	TraesCS2A02G439400/TraesCS2B02G459300/TraesCS2D02G436700	3
GO:1905623	BP	4	positive regulation of leaf development	8/785	126/39792	0.00362067748833361	0.032674406602035	0.0275152897701348	TraesCS1B02G274300/TraesCS2B02G118300/TraesCS3A02G256300/TraesCS3A02G372400/TraesCS3B02G439600/TraesCS3D02G256600/TraesCS3D02G401200/TraesCS6A02G121400	8
GO:0071396	BP	6	cellular response to lipid	30/785	897/39792	0.00392362490447211	0.0351815647544048	0.0296265808458146	TraesCS1A02G175500/TraesCS1D02G163800/TraesCS1D02G381800/TraesCS2A02G027200/TraesCS2A02G199300/TraesCS2B02G403000/TraesCS2B02G445400/TraesCS2D02G382600/TraesCS3A02G033000/TraesCS3A02G256300/TraesCS3A02G413600/TraesCS3A02G413700/TraesCS3B02G220700/TraesCS3B02G448000/TraesCS3B02G448100/TraesCS3D02G256600/TraesCS3D02G408000/TraesCS3D02G408100/TraesCS3D02G461200/TraesCS4A02G235600/TraesCS5A02G010500/…	30
GO:0010337	BP	6	regulation of salicylic acid metabolic process	6/785	76/39792	0.00392566494749923	0.0351815647544048	0.0296265808458146	TraesCS2B02G131600/TraesCS3B02G045900/TraesCS3D02G041800/TraesCS4D02G188200/TraesCS7A02G420500/TraesCS7D02G413200	6
GO:0010200	BP	5	response to chitin	18/785	450/39792	0.00402226946330756	0.035887410638548	0.0302209773798299	TraesCS2A02G388500/TraesCS2A02G450300/TraesCS2D02G449900/TraesCS3A02G167200/TraesCS3A02G376900/TraesCS3D02G370000/TraesCS4A02G173300/TraesCS4A02G326400/TraesCS5A02G201200/TraesCS5B02G200000/TraesCS5D02G190800/TraesCS6A02G382300/TraesCS6B02G420600/TraesCS6B02G421400/TraesCS6D02G225500/TraesCS6D02G367100/TraesCS7A02G383400/TraesCS7D02G056600	18
GO:0042440	BP	3	pigment metabolic process	17/785	415/39792	0.00403213764317276	0.035887410638548	0.0302209773798299	TraesCS2A02G378100/TraesCS2A02G533900/TraesCS2B02G564200/TraesCS2D02G536200/TraesCS3D02G514100/TraesCS4D02G314400/TraesCS5A02G295200/TraesCS5A02G295600/TraesCS5A02G411700/TraesCS5B02G294600/TraesCS5B02G295100/TraesCS5D02G302600/TraesCS5D02G302700/TraesCS5D02G420800/TraesCS5D02G488800/TraesCS6D02G162700/TraesCS6D02G320200	17
GO:0004332	MF	6	fructose-bisphosphate aldolase activity	3/785	17/39792	0.0042305618208941	0.0375245038223141	0.0315995821661593	TraesCS3A02G391500/TraesCS3B02G423200/TraesCS3D02G384100	3
GO:0014070	BP	5	response to organic cyclic compound	41/785	1343/39792	0.00425785886373421	0.0376377285224287	0.0316949292820452	TraesCS1A02G372300/TraesCS1B02G392300/TraesCS1D02G378400/TraesCS1D02G378500/TraesCS1D02G378900/TraesCS2A02G315100/TraesCS2A02G388500/TraesCS2B02G131600/TraesCS2D02G211000/TraesCS3A02G246700/TraesCS3A02G259900/TraesCS3A02G400400/TraesCS3A02G413600/TraesCS3A02G413700/TraesCS3A02G528900/TraesCS3B02G433400/TraesCS3B02G448000/TraesCS3B02G448100/TraesCS3D02G244800/TraesCS3D02G408000/TraesCS3D02G408100/…	41
GO:0006855	BP	4	xenobiotic transmembrane transport	16/785	383/39792	0.00430436138444385	0.037919374101053	0.0319321045061499	TraesCS2A02G056800/TraesCS2A02G278500/TraesCS2B02G417900/TraesCS2B02G612900/TraesCS4D02G134400/TraesCS4D02G302500/TraesCS5A02G016200/TraesCS5A02G142000/TraesCS5A02G447200/TraesCS5D02G378200/TraesCS5D02G452500/TraesCS7A02G479600/TraesCS7B02G382000/TraesCS7D02G016700/TraesCS7D02G466800/TraesCS7D02G466900	16
GO:0016846	MF	4	carbon-sulfur lyase activity	5/785	55/39792	0.00454900644699662	0.0398038064112204	0.0335189948726066	TraesCS3A02G106600/TraesCS3D02G108700/TraesCS4A02G256500/TraesCS4B02G058200/TraesCS4D02G058200	5
GO:0090333	BP	5	regulation of stomatal closure	5/785	55/39792	0.00454900644699662	0.0398038064112204	0.0335189948726066	TraesCS4A02G187500/TraesCS4A02G248500/TraesCS4B02G066300/TraesCS4D02G065300/TraesCS5A02G500300	5
GO:0009861	BP	5	jasmonic acid and ethylene-dependent systemic resistance	6/785	79/39792	0.00475068419707492	0.0414285254896433	0.0348871793596996	TraesCS2A02G375800/TraesCS2B02G133000/TraesCS4B02G038100/TraesCS4D02G036000/TraesCS6A02G330500/TraesCS6B02G361400	6
GO:0009737	BP	5	response to abscisic acid	49/785	1687/39792	0.00489502526450792	0.042544011527099	0.0358265360228202	TraesCS1A02G175500/TraesCS1D02G163800/TraesCS1D02G381800/TraesCS2A02G199300/TraesCS2B02G177300/TraesCS2B02G417900/TraesCS2D02G157300/TraesCS2D02G157800/TraesCS2D02G211000/TraesCS3A02G033000/TraesCS3A02G256300/TraesCS3A02G396100/TraesCS3A02G413600/TraesCS3A02G413700/TraesCS3B02G220700/TraesCS3B02G448000/TraesCS3B02G448100/TraesCS3D02G256600/TraesCS3D02G359400/TraesCS3D02G390100/TraesCS3D02G390200/…	49
GO:0008061	MF	4	chitin binding	5/785	56/39792	0.00491540237502141	0.0425782346197507	0.0358553554692637	TraesCS2A02G040500/TraesCS2A02G040700/TraesCS2B02G053200/TraesCS2D02G039300/TraesCS7D02G056600	5
GO:0060918	BP	6	auxin transport	13/785	287/39792	0.00496422971164094	0.0428578498438335	0.0360908209211229	TraesCS2B02G133000/TraesCS3A02G426700/TraesCS4A02G187500/TraesCS4A02G188100/TraesCS4A02G248500/TraesCS4B02G038100/TraesCS4B02G066300/TraesCS4D02G036000/TraesCS4D02G065300/TraesCS5A02G500300/TraesCS7A02G258800/TraesCS7D02G259700/TraesCS7D02G456100	13
GO:0042547	BP	6	cell wall modification involved in multidimensional cell growth	3/785	18/39792	0.00500288974456591	0.0429042198287759	0.0361298693294955	TraesCS1A02G311100/TraesCS1B02G322500/TraesCS1D02G311000	3
GO:0071071	BP	6	regulation of phospholipid biosynthetic process	3/785	18/39792	0.00500288974456591	0.0429042198287759	0.0361298693294955	TraesCS5A02G190700/TraesCS5B02G192500/TraesCS5D02G200200	3
GO:0004497	MF	4	monooxygenase activity	28/785	835/39792	0.0050345594064371	0.0429042198287759	0.0361298693294955	TraesCS2A02G019400/TraesCS2A02G027700/TraesCS2A02G431700/TraesCS2B02G177300/TraesCS2B02G445400/TraesCS2D02G029500/TraesCS2D02G157300/TraesCS2D02G157800/TraesCS2D02G426300/TraesCS3D02G363500/TraesCS3D02G514100/TraesCS4A02G460100/TraesCS4B02G237600/TraesCS5A02G175100/TraesCS5A02G214600/TraesCS5A02G214800/TraesCS5A02G316600/TraesCS5B02G203900/TraesCS5B02G317200/TraesCS5D02G217200/TraesCS5D02G322900/…	28
GO:0042133	BP	4	neurotransmitter metabolic process	6/785	80/39792	0.00505206362243295	0.0429042198287759	0.0361298693294955	TraesCS4A02G376700/TraesCS6A02G017500/TraesCS6B02G356800/TraesCS6D02G020700/TraesCS6D02G306000/TraesCS7D02G073700	6
GO:0016036	BP	6	cellular response to phosphate starvation	10/785	192/39792	0.005052427431574	0.0429042198287759	0.0361298693294955	TraesCS3A02G167200/TraesCS5D02G186200/TraesCS6A02G375800/TraesCS6A02G375900/TraesCS6B02G413500/TraesCS6B02G413600/TraesCS6D02G320200/TraesCS7A02G231200/TraesCS7B02G129700/TraesCS7D02G231300	10
GO:0009756	BP	4	carbohydrate mediated signaling	10/785	193/39792	0.00523707151326021	0.044182459997863	0.0372062821034636	TraesCS2B02G133000/TraesCS3A02G413600/TraesCS3A02G413700/TraesCS3B02G448000/TraesCS3B02G448100/TraesCS3D02G408000/TraesCS3D02G408100/TraesCS4B02G038100/TraesCS4D02G036000/TraesCSU02G156700	10
GO:0010182	BP	5	sugar mediated signaling pathway	10/785	193/39792	0.00523707151326021	0.044182459997863	0.0372062821034636	TraesCS2B02G133000/TraesCS3A02G413600/TraesCS3A02G413700/TraesCS3B02G448000/TraesCS3B02G448100/TraesCS3D02G408000/TraesCS3D02G408100/TraesCS4B02G038100/TraesCS4D02G036000/TraesCSU02G156700	10
GO:0010540	BP	8	basipetal auxin transport	5/785	57/39792	0.00530223717084669	0.0445869943912108	0.0375469426452302	TraesCS4A02G187500/TraesCS4A02G248500/TraesCS4B02G066300/TraesCS4D02G065300/TraesCS5A02G500300	5
GO:0052167	BP	8	modulation by symbiont of host innate immune response	4/785	36/39792	0.00536434297280986	0.0446741102880307	0.0376203034004469	TraesCS1D02G096400/TraesCS3B02G446400/TraesCS3B02G446500/TraesCS3D02G407000	4
GO:0052169	BP	absolute	obsolete pathogen-associated molecular pattern dependent modulation by symbiont of host innate immune response	4/785	36/39792	0.00536434297280986	0.0446741102880307	0.0376203034004469	TraesCS1D02G096400/TraesCS3B02G446400/TraesCS3B02G446500/TraesCS3D02G407000	4
GO:0052308	BP	absolute	obsolete pathogen-associated molecular pattern dependent modulation by organism of innate immune response in other organism involved in symbiotic interaction	4/785	36/39792	0.00536434297280986	0.0446741102880307	0.0376203034004469	TraesCS1D02G096400/TraesCS3B02G446400/TraesCS3B02G446500/TraesCS3D02G407000	4
GO:0072341	MF	3	modified amino acid binding	6/785	82/39792	0.00569653958209012	0.0471543471604255	0.0397089239245689	TraesCS1A02G102700/TraesCS1B02G113500/TraesCS3D02G390200/TraesCS3D02G445300/TraesCS5B02G426300/TraesCS5D02G433200	6
GO:0009914	BP	5	hormone transport	13/785	292/39792	0.00571678185651491	0.0471543471604255	0.0397089239245689	TraesCS2B02G133000/TraesCS3A02G426700/TraesCS4A02G187500/TraesCS4A02G188100/TraesCS4A02G248500/TraesCS4B02G038100/TraesCS4B02G066300/TraesCS4D02G036000/TraesCS4D02G065300/TraesCS5A02G500300/TraesCS7A02G258800/TraesCS7D02G259700/TraesCS7D02G456100	13
GO:0042545	BP	5	cell wall modification	13/785	292/39792	0.00571678185651491	0.0471543471604255	0.0397089239245689	TraesCS1A02G311100/TraesCS1B02G322500/TraesCS1D02G311000/TraesCS2A02G383000/TraesCS2A02G461900/TraesCS2B02G133000/TraesCS2B02G400200/TraesCS2D02G379300/TraesCS3A02G479900/TraesCS3B02G041900/TraesCS3B02G524500/TraesCS4B02G038100/TraesCS4D02G036000	13
GO:0007409	BP	9	axonogenesis	3/785	19/39792	0.0058546757530083	0.0481384450802905	0.0405376379623499	TraesCS1D02G437600/TraesCS3B02G249600/TraesCS3D02G233300	3
GO:0004364	MF	5	glutathione transferase activity	6/785	83/39792	0.00604035436915645	0.0495079677725165	0.0416909202294875	TraesCS1A02G102700/TraesCS1B02G113500/TraesCS3D02G445300/TraesCS4A02G103700/TraesCS5B02G426300/TraesCS7D02G188400	6
GO:0009734	BP	5	auxin-activated signaling pathway	14/785	328/39792	0.00607504741296442	0.0496352454245358	0.0417981014101354	TraesCS1B02G321500/TraesCS3A02G413600/TraesCS3A02G413700/TraesCS3B02G448000/TraesCS3B02G448100/TraesCS3D02G408000/TraesCS3D02G408100/TraesCS6A02G329700/TraesCS6B02G360500/TraesCS6B02G360700/TraesCS6D02G308500/TraesCS6D02G308600/TraesCS6D02G308800/TraesCS7D02G016700	14
GO:0009751	BP	5	response to salicylic acid	23/785	657/39792	0.00638526845658351	0.0517921599151104	0.0436144504548298	TraesCS2A02G315100/TraesCS2B02G131600/TraesCS2D02G211000/TraesCS3A02G246700/TraesCS3A02G400400/TraesCS3A02G413600/TraesCS3A02G413700/TraesCS3A02G528900/TraesCS3B02G433400/TraesCS3B02G448000/TraesCS3B02G448100/TraesCS3D02G244800/TraesCS3D02G408000/TraesCS3D02G408100/TraesCS3D02G534200/TraesCS4A02G173300/TraesCS5D02G190800/TraesCS5D02G483900/TraesCS6A02G330500/TraesCS6B02G361400/TraesCS7A02G420500/…	23
GO:1901607	BP	6	alpha-amino acid biosynthetic process	14/785	330/39792	0.00639569354798073	0.0517921599151104	0.0436144504548298	TraesCS3A02G106600/TraesCS3A02G266300/TraesCS3B02G041900/TraesCS3B02G299800/TraesCS3D02G108700/TraesCS3D02G266400/TraesCS4A02G256500/TraesCS4B02G058200/TraesCS4D02G058200/TraesCS5A02G053100/TraesCS5A02G411700/TraesCS5B02G063300/TraesCS5D02G064400/TraesCS5D02G420800	14
GO:0002215	BP	5	defense response to nematode	6/785	84/39792	0.00639903134086306	0.0517921599151104	0.0436144504548298	TraesCS1D02G096400/TraesCS3B02G446400/TraesCS3B02G446500/TraesCS3B02G526000/TraesCS3D02G407000/TraesCS3D02G512300	6
GO:0009617	BP	4	response to bacterium	48/785	1670/39792	0.0064233131037931	0.0518267318966484	0.0436435637024408	TraesCS1A02G175500/TraesCS1A02G285000/TraesCS1B02G294300/TraesCS1D02G096400/TraesCS1D02G163800/TraesCS1D02G284000/TraesCS2A02G033700/TraesCS2A02G315100/TraesCS2A02G461900/TraesCS2B02G071400/TraesCS2B02G131600/TraesCS2B02G133000/TraesCS2B02G403000/TraesCS2D02G033200/TraesCS2D02G211000/TraesCS2D02G382600/TraesCS3A02G336800/TraesCS3B02G041900/TraesCS3B02G045900/TraesCS3B02G367900/TraesCS3B02G390700/…	48
GO:0009084	BP	7	glutamine family amino acid biosynthetic process	5/785	60/39792	0.00659124197063611	0.0530165115029426	0.0446454833708991	TraesCS3A02G266300/TraesCS3B02G299800/TraesCS3D02G266400/TraesCS5A02G411700/TraesCS5D02G420800	5
GO:0042631	BP	5	cellular response to water deprivation	9/785	171/39792	0.00713215834728189	0.0570132411094448	0.0480111504079535	TraesCS1D02G381800/TraesCS3A02G033000/TraesCS3A02G396100/TraesCS3D02G390100/TraesCS3D02G461200/TraesCS5B02G426300/TraesCS6B02G080100/TraesCSU02G047400/TraesCSU02G238700	9
GO:0071462	BP	5	cellular response to water stimulus	9/785	171/39792	0.00713215834728189	0.0570132411094448	0.0480111504079535	TraesCS1D02G381800/TraesCS3A02G033000/TraesCS3A02G396100/TraesCS3D02G390100/TraesCS3D02G461200/TraesCS5B02G426300/TraesCS6B02G080100/TraesCSU02G047400/TraesCSU02G238700	9
GO:0008028	MF	6	monocarboxylic acid transmembrane transporter activity	7/785	113/39792	0.00721838544857013	0.0575249794209127	0.0484420879334002	TraesCS2A02G220400/TraesCS2B02G245900/TraesCS2B02G417900/TraesCS2D02G226000/TraesCS3A02G130300/TraesCS3B02G149400/TraesCS3D02G131200	7
GO:0004351	MF	6	glutamate decarboxylase activity	2/785	7/39792	0.00764264547119484	0.060533491652583	0.0509755719179646	TraesCS4B02G231400/TraesCS4D02G232700	2
GO:0017057	MF	6	6-phosphogluconolactonase activity	2/785	7/39792	0.00764264547119484	0.060533491652583	0.0509755719179646	TraesCS2A02G175400/TraesCS2D02G182700	2
GO:1900378	BP	5	positive regulation of secondary metabolite biosynthetic process	4/785	40/39792	0.00782349717646044	0.0617770051433919	0.0520227411733826	TraesCS3A02G489600/TraesCS3D02G495300/TraesCS3D02G495700/TraesCS7B02G321400	4
GO:0072530	BP	4	purine-containing compound transmembrane transport	5/785	63/39792	0.00808505765256005	0.0636483262010047	0.0535985904850566	TraesCS6A02G187900/TraesCS7A02G479600/TraesCS7B02G382000/TraesCS7D02G466800/TraesCS7D02G466900	5
GO:0009409	BP	4	response to cold	40/785	1357/39792	0.00826900337598765	0.0648991477085091	0.0546519138597972	TraesCS1A02G175500/TraesCS1A02G364000/TraesCS1D02G139800/TraesCS1D02G163800/TraesCS1D02G239000/TraesCS3A02G396100/TraesCS3A02G400400/TraesCS3A02G413600/TraesCS3A02G413700/TraesCS3B02G433400/TraesCS3B02G439600/TraesCS3B02G448000/TraesCS3B02G448100/TraesCS3D02G359400/TraesCS3D02G390100/TraesCS3D02G390200/TraesCS3D02G401200/TraesCS3D02G408000/TraesCS3D02G408100/TraesCS3D02G445300/TraesCS3D02G483200/…	40
GO:0048037	MF	absolute	obsolete cofactor binding	24/785	712/39792	0.00843719740427076	0.0655302687896276	0.0551833842438969	TraesCS1A02G102700/TraesCS1B02G113500/TraesCS1B02G259400/TraesCS1D02G096400/TraesCS2A02G126000/TraesCS2A02G383000/TraesCS2A02G533900/TraesCS2B02G400200/TraesCS2B02G564200/TraesCS2D02G379300/TraesCS2D02G536200/TraesCS3B02G398000/TraesCS3B02G446400/TraesCS3B02G446500/TraesCS3D02G407000/TraesCS3D02G445300/TraesCS4A02G256500/TraesCS4B02G058200/TraesCS4D02G058200/TraesCS5A02G498000/TraesCS5B02G426300/…	24
GO:0034248	BP	5	regulation of cellular amide metabolic process	13/785	307/39792	0.0085332560886617	0.0655302687896276	0.0551833842438969	TraesCS1A02G340100/TraesCS1B02G352400/TraesCS1D02G342100/TraesCS3A02G274400/TraesCS3A02G489600/TraesCS3B02G308100/TraesCS3D02G495300/TraesCS3D02G495700/TraesCS4A02G256500/TraesCS4B02G058200/TraesCS4D02G058200/TraesCS7B02G321400/TraesCSU02G062700	13
GO:0005345	MF	5	purine nucleobase transmembrane transporter activity	4/785	41/39792	0.00853650496215005	0.0655302687896276	0.0551833842438969	TraesCS7A02G479600/TraesCS7B02G382000/TraesCS7D02G466800/TraesCS7D02G466900	4
GO:0006863	BP	7	purine nucleobase transport	4/785	41/39792	0.00853650496215005	0.0655302687896276	0.0551833842438969	TraesCS7A02G479600/TraesCS7B02G382000/TraesCS7D02G466800/TraesCS7D02G466900	4
GO:0017062	BP	8	respiratory chain complex III assembly	4/785	41/39792	0.00853650496215005	0.0655302687896276	0.0551833842438969	TraesCS1A02G257200/TraesCS1B02G267700/TraesCS5D02G004400/TraesCS5D02G455900	4
GO:0034551	BP	8	mitochondrial respiratory chain complex III assembly	4/785	41/39792	0.00853650496215005	0.0655302687896276	0.0551833842438969	TraesCS1A02G257200/TraesCS1B02G267700/TraesCS5D02G004400/TraesCS5D02G455900	4
GO:1904823	BP	5	purine nucleobase transmembrane transport	4/785	41/39792	0.00853650496215005	0.0655302687896276	0.0551833842438969	TraesCS7A02G479600/TraesCS7B02G382000/TraesCS7D02G466800/TraesCS7D02G466900	4
GO:0045727	BP	6	positive regulation of translation	5/785	64/39792	0.00863112203906639	0.0655302687896276	0.0551833842438969	TraesCS1A02G340100/TraesCS1B02G352400/TraesCS1D02G342100/TraesCS3A02G274400/TraesCS3B02G308100	5
GO:0010150	BP	4	leaf senescence	19/785	523/39792	0.00863293070744311	0.0655302687896276	0.0551833842438969	TraesCS1A02G175500/TraesCS1A02G320000/TraesCS1D02G163800/TraesCS2B02G133000/TraesCS2D02G091300/TraesCS3A02G396100/TraesCS3A02G528900/TraesCS3D02G390100/TraesCS3D02G461200/TraesCS3D02G534200/TraesCS4B02G038100/TraesCS4D02G036000/TraesCS5A02G411700/TraesCS5D02G190800/TraesCS5D02G420800/TraesCS6B02G080100/TraesCS6B02G351600/TraesCS6D02G251500/TraesCS7A02G140300	19
GO:0043455	BP	4	regulation of secondary metabolic process	8/785	146/39792	0.00865085444336097	0.0655302687896276	0.0551833842438969	TraesCS1A02G324000/TraesCS1B02G337400/TraesCS1D02G325300/TraesCS3A02G489600/TraesCS3D02G495300/TraesCS3D02G495700/TraesCS6B02G206300/TraesCS7B02G321400	8
GO:0018107	BP	7	peptidyl-threonine phosphorylation	6/785	90/39792	0.00888307705992352	0.0655302687896276	0.0551833842438969	TraesCS4A02G194800/TraesCS4D02G118500/TraesCS5A02G225300/TraesCS5B02G223900/TraesCS5D02G232500/TraesCS5D02G232600	6
GO:0018210	BP	7	peptidyl-threonine modification	6/785	90/39792	0.00888307705992352	0.0655302687896276	0.0551833842438969	TraesCS4A02G194800/TraesCS4D02G118500/TraesCS5A02G225300/TraesCS5B02G223900/TraesCS5D02G232500/TraesCS5D02G232600	6
GO:0001736	BP	5	establishment of planar polarity	3/785	22/39792	0.00890604425248993	0.0655302687896276	0.0551833842438969	TraesCS2B02G133000/TraesCS4B02G038100/TraesCS4D02G036000	3
GO:0001738	BP	6	morphogenesis of a polarized epithelium	3/785	22/39792	0.00890604425248993	0.0655302687896276	0.0551833842438969	TraesCS2B02G133000/TraesCS4B02G038100/TraesCS4D02G036000	3
GO:0005986	BP	7	sucrose biosynthetic process	3/785	22/39792	0.00890604425248993	0.0655302687896276	0.0551833842438969	TraesCS3A02G391500/TraesCS3B02G423200/TraesCS3D02G384100	3
GO:0007164	BP	4	establishment of tissue polarity	3/785	22/39792	0.00890604425248993	0.0655302687896276	0.0551833842438969	TraesCS2B02G133000/TraesCS4B02G038100/TraesCS4D02G036000	3
GO:0008172	MF	6	S-methyltransferase activity	3/785	22/39792	0.00890604425248993	0.0655302687896276	0.0551833842438969	TraesCS5A02G053100/TraesCS5B02G063300/TraesCS5D02G064400	3
GO:0048667	BP	6	cell morphogenesis involved in neuron differentiation	3/785	22/39792	0.00890604425248993	0.0655302687896276	0.0551833842438969	TraesCS1D02G437600/TraesCS3B02G249600/TraesCS3D02G233300	3
GO:0048812	BP	8	neuron projection morphogenesis	3/785	22/39792	0.00890604425248993	0.0655302687896276	0.0551833842438969	TraesCS1D02G437600/TraesCS3B02G249600/TraesCS3D02G233300	3
GO:0048858	BP	6	cell projection morphogenesis	3/785	22/39792	0.00890604425248993	0.0655302687896276	0.0551833842438969	TraesCS1D02G437600/TraesCS3B02G249600/TraesCS3D02G233300	3
GO:0061564	BP	8	axon development	3/785	22/39792	0.00890604425248993	0.0655302687896276	0.0551833842438969	TraesCS1D02G437600/TraesCS3B02G249600/TraesCS3D02G233300	3
GO:0120039	BP	7	plasma membrane bounded cell projection morphogenesis	3/785	22/39792	0.00890604425248993	0.0655302687896276	0.0551833842438969	TraesCS1D02G437600/TraesCS3B02G249600/TraesCS3D02G233300	3
GO:2000024	BP	4	regulation of leaf development	12/785	275/39792	0.00899988862103173	0.0659257053565928	0.0555163834581834	TraesCS1B02G274300/TraesCS2B02G118300/TraesCS3A02G256300/TraesCS3A02G372400/TraesCS3A02G396100/TraesCS3B02G439600/TraesCS3D02G256600/TraesCS3D02G390100/TraesCS3D02G401200/TraesCS5A02G411700/TraesCS5D02G420800/TraesCS6A02G121400	12
GO:0009692	BP	5	ethylene metabolic process	5/785	65/39792	0.00920215481462415	0.0659257053565928	0.0555163834581834	TraesCS3A02G106600/TraesCS3D02G108700/TraesCS4A02G256500/TraesCS4B02G058200/TraesCS4D02G058200	5
GO:0009693	BP	6	ethylene biosynthetic process	5/785	65/39792	0.00920215481462415	0.0659257053565928	0.0555163834581834	TraesCS3A02G106600/TraesCS3D02G108700/TraesCS4A02G256500/TraesCS4B02G058200/TraesCS4D02G058200	5
GO:0043449	BP	4	cellular alkene metabolic process	5/785	65/39792	0.00920215481462415	0.0659257053565928	0.0555163834581834	TraesCS3A02G106600/TraesCS3D02G108700/TraesCS4A02G256500/TraesCS4B02G058200/TraesCS4D02G058200	5
GO:0043450	BP	5	alkene biosynthetic process	5/785	65/39792	0.00920215481462415	0.0659257053565928	0.0555163834581834	TraesCS3A02G106600/TraesCS3D02G108700/TraesCS4A02G256500/TraesCS4B02G058200/TraesCS4D02G058200	5
GO:1900674	BP	5	olefin biosynthetic process	5/785	65/39792	0.00920215481462415	0.0659257053565928	0.0555163834581834	TraesCS3A02G106600/TraesCS3D02G108700/TraesCS4A02G256500/TraesCS4B02G058200/TraesCS4D02G058200	5
GO:0009809	BP	6	lignin biosynthetic process	10/785	210/39792	0.00926064197452718	0.0659257053565928	0.0555163834581834	TraesCS2D02G209800/TraesCS5D02G488800/TraesCS6A02G381300/TraesCS6A02G381400/TraesCS6B02G420000/TraesCS6B02G420200/TraesCS6B02G420300/TraesCS6D02G365700/TraesCS6D02G366000/TraesCS6D02G366200	10
GO:0052031	BP	5	modulation by symbiont of host defense response	4/785	42/39792	0.00929068820662408	0.0659257053565928	0.0555163834581834	TraesCS1D02G096400/TraesCS3B02G446400/TraesCS3B02G446500/TraesCS3D02G407000	4
GO:0052173	BP	4	response to defenses of other organism	4/785	42/39792	0.00929068820662408	0.0659257053565928	0.0555163834581834	TraesCS1D02G096400/TraesCS3B02G446400/TraesCS3B02G446500/TraesCS3D02G407000	4
GO:0052200	BP	5	response to host defenses	4/785	42/39792	0.00929068820662408	0.0659257053565928	0.0555163834581834	TraesCS1D02G096400/TraesCS3B02G446400/TraesCS3B02G446500/TraesCS3D02G407000	4
GO:0052553	BP	7	modulation by symbiont of host immune response	4/785	42/39792	0.00929068820662408	0.0659257053565928	0.0555163834581834	TraesCS1D02G096400/TraesCS3B02G446400/TraesCS3B02G446500/TraesCS3D02G407000	4
GO:0052572	BP	6	response to host immune response	4/785	42/39792	0.00929068820662408	0.0659257053565928	0.0555163834581834	TraesCS1D02G096400/TraesCS3B02G446400/TraesCS3B02G446500/TraesCS3D02G407000	4
GO:0075136	BP	4	response to host	4/785	42/39792	0.00929068820662408	0.0659257053565928	0.0555163834581834	TraesCS1D02G096400/TraesCS3B02G446400/TraesCS3B02G446500/TraesCS3D02G407000	4
GO:0009311	BP	5	oligosaccharide metabolic process	11/785	244/39792	0.0096363995579219	0.0681920078005949	0.0574248486741852	TraesCS2A02G161200/TraesCS2B02G187000/TraesCS2D02G168200/TraesCS2D02G168300/TraesCS3A02G391500/TraesCS3B02G423200/TraesCS3D02G384100/TraesCS4A02G235600/TraesCS5A02G411700/TraesCS5D02G420800/TraesCS6A02G248400	11
GO:0005384	MF	8	manganese ion transmembrane transporter activity	5/785	66/39792	0.00979868551292166	0.068776681513461	0.0579172054850198	TraesCS2D02G431900/TraesCS4B02G233300/TraesCS5B02G202100/TraesCS7A02G420900/TraesCS7D02G413000	5
GO:0046685	BP	4	response to arsenic-containing substance	5/785	66/39792	0.00979868551292166	0.068776681513461	0.0579172054850198	TraesCS3A02G489600/TraesCS3D02G495300/TraesCS3D02G495700/TraesCS4D02G212400/TraesCS7B02G321400	5
GO:0071421	BP	7	manganese ion transmembrane transport	5/785	66/39792	0.00979868551292166	0.068776681513461	0.0579172054850198	TraesCS2D02G431900/TraesCS4B02G233300/TraesCS5B02G202100/TraesCS7A02G420900/TraesCS7D02G413000	5
GO:0042445	BP	3	hormone metabolic process	28/785	881/39792	0.0099973184940783	0.0698533225441026	0.0588238505634549	TraesCS1D02G413800/TraesCS2A02G027200/TraesCS2A02G375800/TraesCS2A02G378100/TraesCS2A02G414600/TraesCS2B02G131600/TraesCS2B02G445400/TraesCS3A02G106600/TraesCS3B02G328700/TraesCS3D02G108700/TraesCS3D02G293800/TraesCS3D02G461200/TraesCS4A02G256500/TraesCS4A02G460100/TraesCS4B02G058200/TraesCS4B02G237600/TraesCS4D02G058200/TraesCS4D02G188200/TraesCS5B02G203900/TraesCS5D02G488800/TraesCS6B02G080100/…	28
GO:0004815	MF	6	aspartate-tRNA ligase activity	2/785	8/39792	0.0100576142373172	0.0698533225441026	0.0588238505634549	TraesCS5A02G327900/TraesCS5D02G333800	2
GO:0004568	MF	6	chitinase activity	4/785	43/39792	0.0100869276569476	0.0698533225441026	0.0588238505634549	TraesCS2A02G040500/TraesCS2A02G040700/TraesCS2B02G053200/TraesCS2D02G039300	4
GO:0019856	BP	7	pyrimidine nucleobase biosynthetic process	4/785	43/39792	0.0100869276569476	0.0698533225441026	0.0588238505634549	TraesCS7A02G479600/TraesCS7B02G382000/TraesCS7D02G466800/TraesCS7D02G466900	4
GO:0046898	BP	6	response to cycloheximide	4/785	43/39792	0.0100869276569476	0.0698533225441026	0.0588238505634549	TraesCS6A02G375800/TraesCS6A02G375900/TraesCS6B02G413500/TraesCS6B02G413600	4
GO:0055067	BP	8	monovalent inorganic cation homeostasis	10/785	213/39792	0.0101658580697738	0.0702121930685713	0.0591260573209022	TraesCS1B02G370500/TraesCS3A02G183800/TraesCS3D02G188000/TraesCS5A02G031600/TraesCS5A02G263100/TraesCS5B02G261500/TraesCS5B02G261800/TraesCS5B02G262500/TraesCS5D02G270600/TraesCS6D02G251500	10
GO:0071365	BP	6	cellular response to auxin stimulus	15/785	385/39792	0.0102542450245834	0.0706342941852952	0.0594815108928801	TraesCS1A02G190100/TraesCS1B02G321500/TraesCS3A02G413600/TraesCS3A02G413700/TraesCS3B02G448000/TraesCS3B02G448100/TraesCS3D02G408000/TraesCS3D02G408100/TraesCS6A02G329700/TraesCS6B02G360500/TraesCS6B02G360700/TraesCS6D02G308500/TraesCS6D02G308600/TraesCS6D02G308800/TraesCS7D02G016700	15
GO:0009624	BP	4	response to nematode	12/785	280/39792	0.0102828437534535	0.070643409340702	0.0594891868132227	TraesCS2A02G056800/TraesCS2A02G220400/TraesCS2A02G278500/TraesCS2A02G451300/TraesCS2B02G245900/TraesCS2D02G091300/TraesCS2D02G226000/TraesCS3B02G383400/TraesCS5D02G378200/TraesCS7A02G420600/TraesCS7B02G321200/TraesCS7D02G413400	12
GO:0019203	MF	7	carbohydrate phosphatase activity	5/785	67/39792	0.010421233832625	0.0714047503346524	0.0601303160712863	TraesCS2A02G161200/TraesCS2B02G187000/TraesCS2D02G168200/TraesCS2D02G168300/TraesCS6A02G248400	5
GO:0046914	MF	6	transition metal ion binding	29/785	927/39792	0.0108300422752107	0.0740100514321788	0.0623242538376242	TraesCS1A02G050900/TraesCS1A02G185700/TraesCS1B02G017700/TraesCS1D02G190700/TraesCS2A02G539300/TraesCS2A02G539500/TraesCS2B02G569300/TraesCS2B02G569600/TraesCS2D02G540300/TraesCS3A02G268400/TraesCS3D02G390200/TraesCS3D02G445300/TraesCS4A02G035900/TraesCS4B02G065500/TraesCS4D02G268000/TraesCS4D02G316400/TraesCS5A02G171600/TraesCS5A02G369800/TraesCS5A02G423000/TraesCS5A02G492100/TraesCS5B02G372100/…	29
GO:0034059	BP	4	response to anoxia	4/785	44/39792	0.0109260669640428	0.0744697722022918	0.0627113871177194	TraesCS3A02G391500/TraesCS3B02G423200/TraesCS3D02G384100/TraesCS5D02G320800	4
GO:0009410	BP	4	response to xenobiotic stimulus	5/785	68/39792	0.0110703091895237	0.0752548577450561	0.0633725117853104	TraesCS1A02G102700/TraesCS1B02G113500/TraesCS5A02G498000/TraesCS6A02G041700/TraesCS6B02G056800	5
GO:0071555	BP	4	cell wall organization	22/785	652/39792	0.0112083747355607	0.0755937914423402	0.0636579296356549	TraesCS1A02G311100/TraesCS1A02G317900/TraesCS1B02G322500/TraesCS1D02G311000/TraesCS2A02G383000/TraesCS2A02G461900/TraesCS2B02G114700/TraesCS2B02G133000/TraesCS2B02G400200/TraesCS2D02G379300/TraesCS3A02G249200/TraesCS3A02G479900/TraesCS3B02G041900/TraesCS3B02G524500/TraesCS4B02G038100/TraesCS4D02G036000/TraesCS5D02G047100/TraesCS7A02G319100/TraesCS7B02G219900/TraesCS7B02G343300/TraesCS7D02G315600/…	22
GO:0019005	CC	6	SCF ubiquitin ligase complex	9/785	184/39792	0.0112153222909366	0.0755937914423402	0.0636579296356549	TraesCS3A02G400400/TraesCS3A02G413600/TraesCS3A02G413700/TraesCS3B02G433400/TraesCS3B02G448000/TraesCS3B02G448100/TraesCS3D02G408000/TraesCS3D02G408100/TraesCS6B02G206300	9
GO:0005507	MF	7	copper ion binding	13/785	318/39792	0.0112168968219168	0.0755937914423402	0.0636579296356549	TraesCS3D02G390200/TraesCS3D02G445300/TraesCS4A02G035900/TraesCS4D02G268000/TraesCS5A02G369800/TraesCS5A02G423000/TraesCS5B02G372100/TraesCS5D02G431300/TraesCS5D02G433200/TraesCS6A02G355800/TraesCS6B02G383500/TraesCS7A02G075600/TraesCS7D02G071200	13
GO:1900057	BP	4	positive regulation of leaf senescence	7/785	123/39792	0.0112369149441317	0.0755937914423402	0.0636579296356549	TraesCS1B02G274300/TraesCS2B02G118300/TraesCS3A02G256300/TraesCS3B02G439600/TraesCS3D02G256600/TraesCS3D02G401200/TraesCS6A02G121400	7
GO:0055081	BP	7	anion homeostasis	8/785	153/39792	0.0112815580558941	0.0756873138311429	0.0637366853314887	TraesCS2B02G303200/TraesCS2B02G430000/TraesCS6A02G329700/TraesCS6B02G360500/TraesCS6B02G360700/TraesCS6D02G308500/TraesCS6D02G308600/TraesCS6D02G308800	8
GO:0009643	BP	7	photosynthetic acclimation	3/785	24/39792	0.0113692468809888	0.0756873138311429	0.0637366853314887	TraesCS2A02G220400/TraesCS2B02G245900/TraesCS2D02G226000	3
GO:0016639	MF	5	oxidoreductase activity, acting on the CH-NH2 group of donors, NAD or NADP as acceptor	3/785	24/39792	0.0113692468809888	0.0756873138311429	0.0637366853314887	TraesCS3A02G266300/TraesCS3B02G299800/TraesCS3D02G266400	3
GO:1903725	BP	6	regulation of phospholipid metabolic process	3/785	24/39792	0.0113692468809888	0.0756873138311429	0.0637366853314887	TraesCS5A02G190700/TraesCS5B02G192500/TraesCS5D02G200200	3
GO:0010232	BP	5	vascular transport	6/785	95/39792	0.0114261543274042	0.0756873138311429	0.0637366853314887	TraesCS2A02G095700/TraesCS2B02G111100/TraesCS2D02G094200/TraesCS3A02G468300/TraesCS6A02G398700/TraesCS6D02G382900	6
GO:0010233	BP	6	phloem transport	6/785	95/39792	0.0114261543274042	0.0756873138311429	0.0637366853314887	TraesCS2A02G095700/TraesCS2B02G111100/TraesCS2D02G094200/TraesCS3A02G468300/TraesCS6A02G398700/TraesCS6D02G382900	6
GO:0006880	BP	5	intracellular sequestering of iron ion	4/785	45/39792	0.0118089121942991	0.0776271131554182	0.0653702005519311	TraesCS2D02G431900/TraesCS5B02G202100/TraesCS7A02G420900/TraesCS7D02G413000	4
GO:0030026	BP	9	cellular manganese ion homeostasis	4/785	45/39792	0.0118089121942991	0.0776271131554182	0.0653702005519311	TraesCS2D02G431900/TraesCS5B02G202100/TraesCS7A02G420900/TraesCS7D02G413000	4
GO:0097577	BP	4	sequestering of iron ion	4/785	45/39792	0.0118089121942991	0.0776271131554182	0.0653702005519311	TraesCS2D02G431900/TraesCS5B02G202100/TraesCS7A02G420900/TraesCS7D02G413000	4
GO:0090693	BP	3	plant organ senescence	19/785	541/39792	0.012021272803083	0.0788230292657847	0.066377287802766	TraesCS1A02G175500/TraesCS1A02G320000/TraesCS1D02G163800/TraesCS2B02G133000/TraesCS2D02G091300/TraesCS3A02G396100/TraesCS3A02G528900/TraesCS3D02G390100/TraesCS3D02G461200/TraesCS3D02G534200/TraesCS4B02G038100/TraesCS4D02G036000/TraesCS5A02G411700/TraesCS5D02G190800/TraesCS5D02G420800/TraesCS6B02G080100/TraesCS6B02G351600/TraesCS6D02G251500/TraesCS7A02G140300	19
GO:0008422	MF	7	beta-glucosidase activity	9/785	187/39792	0.0123656772366032	0.0808765253606116	0.068106547672094	TraesCS3D02G179000/TraesCS3D02G512300/TraesCS5A02G295200/TraesCS5A02G295600/TraesCS5B02G294600/TraesCS5B02G295100/TraesCS5D02G302600/TraesCS5D02G302700/TraesCS7D02G316700	9
GO:0033108	BP	7	mitochondrial respiratory chain complex assembly	5/785	70/39792	0.0124500247261537	0.0812230832260406	0.0683983858745605	TraesCS1A02G257200/TraesCS1B02G267700/TraesCS5D02G004400/TraesCS5D02G455900/TraesCS6A02G355800	5
GO:0034329	BP	6	cell junction assembly	3/785	25/39792	0.0127332049164031	0.0822309467358715	0.0692471130407339	TraesCS2A02G383000/TraesCS2B02G400200/TraesCS2D02G379300	3
GO:0060992	BP	5	response to fungicide	4/785	46/39792	0.0127362314324672	0.0822309467358715	0.0692471130407339	TraesCS6A02G375800/TraesCS6A02G375900/TraesCS6B02G413500/TraesCS6B02G413600	4
GO:0052634	MF	7	C-19 gibberellin 2-beta-dioxygenase activity	2/785	9/39792	0.0127632589142164	0.0822309467358715	0.0692471130407339	TraesCS3B02G328700/TraesCS3D02G293800	2
GO:0071497	BP	6	cellular response to freezing	2/785	9/39792	0.0127632589142164	0.0822309467358715	0.0692471130407339	TraesCS6A02G330500/TraesCS6B02G361400	2
GO:1900030	BP	6	regulation of pectin biosynthetic process	2/785	9/39792	0.0127632589142164	0.0822309467358715	0.0692471130407339	TraesCS6A02G330500/TraesCS6B02G361400	2
GO:0004553	MF	5	hydrolase activity, hydrolyzing O-glycosyl compounds	26/785	819/39792	0.0128905134686949	0.0827602433798268	0.0696928365303804	TraesCS1A02G311100/TraesCS1B02G322500/TraesCS1D02G311000/TraesCS2A02G040500/TraesCS2A02G040700/TraesCS2A02G161200/TraesCS2B02G053200/TraesCS2B02G187000/TraesCS2B02G403000/TraesCS2D02G039300/TraesCS2D02G168200/TraesCS2D02G168300/TraesCS2D02G382600/TraesCS3B02G526000/TraesCS3D02G179000/TraesCS3D02G512300/TraesCS4A02G045500/TraesCS5A02G295200/TraesCS5A02G295600/TraesCS5B02G294600/TraesCS5B02G295100/…	26
GO:0009813	BP	5	flavonoid biosynthetic process	10/785	221/39792	0.0129093198167761	0.0827602433798268	0.0696928365303804	TraesCS2A02G378100/TraesCS2A02G533900/TraesCS2B02G564200/TraesCS2B02G612900/TraesCS2D02G536200/TraesCS5A02G411700/TraesCS5D02G420800/TraesCS5D02G488800/TraesCS6D02G162700/TraesCS6D02G320200	10
GO:2000278	BP	6	regulation of DNA biosynthetic process	6/785	98/39792	0.0131773086937999	0.0842458217695304	0.0709438499111835	TraesCS3A02G413600/TraesCS3A02G413700/TraesCS3B02G448000/TraesCS3B02G448100/TraesCS3D02G408000/TraesCS3D02G408100	6
GO:0007623	BP	3	circadian rhythm	13/785	325/39792	0.0132386291352119	0.0842458217695304	0.0709438499111835	TraesCS1A02G175500/TraesCS1D02G163800/TraesCS3A02G413600/TraesCS3A02G413700/TraesCS3B02G448000/TraesCS3B02G448100/TraesCS3D02G408000/TraesCS3D02G408100/TraesCS6A02G041700/TraesCS6A02G373500/TraesCS6B02G056800/TraesCS6D02G357700/TraesCSU02G062700	13
GO:0048511	BP	2	rhythmic process	13/785	325/39792	0.0132386291352119	0.0842458217695304	0.0709438499111835	TraesCS1A02G175500/TraesCS1D02G163800/TraesCS3A02G413600/TraesCS3A02G413700/TraesCS3B02G448000/TraesCS3B02G448100/TraesCS3D02G408000/TraesCS3D02G408100/TraesCS6A02G041700/TraesCS6A02G373500/TraesCS6B02G056800/TraesCS6D02G357700/TraesCSU02G062700	13
GO:0015205	MF	4	nucleobase transmembrane transporter activity	4/785	47/39792	0.0137087544707955	0.0863885014096359	0.0727482117133776	TraesCS7A02G479600/TraesCS7B02G382000/TraesCS7D02G466800/TraesCS7D02G466900	4
GO:0015851	BP	6	nucleobase transport	4/785	47/39792	0.0137087544707955	0.0863885014096359	0.0727482117133776	TraesCS7A02G479600/TraesCS7B02G382000/TraesCS7D02G466800/TraesCS7D02G466900	4
GO:0060688	BP	4	regulation of morphogenesis of a branching structure	4/785	47/39792	0.0137087544707955	0.0863885014096359	0.0727482117133776	TraesCS2A02G161200/TraesCS2B02G187000/TraesCS2D02G168200/TraesCS2D02G168300	4
GO:2000032	BP	5	regulation of secondary shoot formation	4/785	47/39792	0.0137087544707955	0.0863885014096359	0.0727482117133776	TraesCS2A02G161200/TraesCS2B02G187000/TraesCS2D02G168200/TraesCS2D02G168300	4
GO:0051187	BP	absolute	obsolete cofactor catabolic process	7/785	128/39792	0.0137622578674454	0.0865151647492318	0.0728548755783005	TraesCS2A02G533900/TraesCS2B02G564200/TraesCS2D02G536200/TraesCS5A02G498000/TraesCS6A02G041700/TraesCS6B02G056800/TraesCS7B02G175300	7
GO:0006828	BP	9	manganese ion transport	5/785	72/39792	0.0139416861168996	0.0870095591392051	0.0732712076961727	TraesCS2D02G431900/TraesCS4B02G233300/TraesCS5B02G202100/TraesCS7A02G420900/TraesCS7D02G413000	5
GO:0071732	BP	6	cellular response to nitric oxide	5/785	72/39792	0.0139416861168996	0.0870095591392051	0.0732712076961727	TraesCS2A02G281200/TraesCS2D02G426300/TraesCS5A02G214600/TraesCS5A02G214800/TraesCS5D02G217200	5
GO:1902074	BP	4	response to salt	5/785	72/39792	0.0139416861168996	0.0870095591392051	0.0732712076961727	TraesCS1A02G175500/TraesCS1D02G163800/TraesCS3A02G396100/TraesCS3D02G390100/TraesCS5B02G118200	5
GO:0002084	BP	7	protein depalmitoylation	3/785	26/39792	0.0141866140684808	0.0874841200889651	0.0736708379696548	TraesCS1D02G437600/TraesCS3B02G249600/TraesCS3D02G233300	3
GO:0008474	MF	4	palmitoyl-(protein) hydrolase activity	3/785	26/39792	0.0141866140684808	0.0874841200889651	0.0736708379696548	TraesCS1D02G437600/TraesCS3B02G249600/TraesCS3D02G233300	3
GO:0042159	BP	6	lipoprotein catabolic process	3/785	26/39792	0.0141866140684808	0.0874841200889651	0.0736708379696548	TraesCS1D02G437600/TraesCS3B02G249600/TraesCS3D02G233300	3
GO:0098599	MF	4	palmitoyl hydrolase activity	3/785	26/39792	0.0141866140684808	0.0874841200889651	0.0736708379696548	TraesCS1D02G437600/TraesCS3B02G249600/TraesCS3D02G233300	3
GO:0098734	BP	7	macromolecule depalmitoylation	3/785	26/39792	0.0141866140684808	0.0874841200889651	0.0736708379696548	TraesCS1D02G437600/TraesCS3B02G249600/TraesCS3D02G233300	3
GO:0043255	BP	5	regulation of carbohydrate biosynthetic process	5/785	73/39792	0.0147306493313657	0.0906232346038888	0.0763143028243274	TraesCS1A02G324000/TraesCS1B02G337400/TraesCS1D02G325300/TraesCS6A02G330500/TraesCS6B02G361400	5
GO:0016209	MF	2	antioxidant activity	13/785	332/39792	0.0155296298340318	0.0952052022206113	0.0801728018699885	TraesCS1A02G317900/TraesCS1D02G096400/TraesCS3A02G249200/TraesCS3B02G446400/TraesCS3B02G446500/TraesCS3D02G407000/TraesCS5A02G498000/TraesCS6A02G041700/TraesCS6B02G056800/TraesCS7A02G319100/TraesCS7B02G219900/TraesCS7D02G315600/TraesCSU02G137300	13
GO:1900673	BP	5	olefin metabolic process	5/785	74/39792	0.0155489577371886	0.0952052022206113	0.0801728018699885	TraesCS3A02G106600/TraesCS3D02G108700/TraesCS4A02G256500/TraesCS4B02G058200/TraesCS4D02G058200	5
GO:1900458	BP	5	negative regulation of brassinosteroid mediated signaling pathway	3/785	27/39792	0.0157301775209272	0.0955645755562457	0.0804754320473648	TraesCS2A02G199300/TraesCS2A02G388500/TraesCS7A02G383400	3
GO:0004829	MF	6	threonine-tRNA ligase activity	2/785	10/39792	0.0157472008039419	0.0955645755562457	0.0804754320473648	TraesCS1B02G248400/TraesCS1D02G236900	2
GO:0006435	BP	8	threonyl-tRNA aminoacylation	2/785	10/39792	0.0157472008039419	0.0955645755562457	0.0804754320473648	TraesCS1B02G248400/TraesCS1D02G236900	2
GO:0043295	MF	4	glutathione binding	4/785	49/39792	0.0157921383544684	0.0955645755562457	0.0804754320473648	TraesCS1A02G102700/TraesCS1B02G113500/TraesCS3D02G445300/TraesCS5B02G426300	4
GO:1900750	MF	5	oligopeptide binding	4/785	49/39792	0.0157921383544684	0.0955645755562457	0.0804754320473648	TraesCS1A02G102700/TraesCS1B02G113500/TraesCS3D02G445300/TraesCS5B02G426300	4
GO:0009873	BP	5	ethylene-activated signaling pathway	9/785	195/39792	0.0158615851140058	0.0957610849540208	0.0806409136454912	TraesCS2B02G127800/TraesCS2B02G133000/TraesCS4A02G326400/TraesCS4B02G038100/TraesCS4D02G036000/TraesCS6D02G225500/TraesCS7A02G369500/TraesCS7B02G259000/TraesCS7D02G353800	9
GO:0009741	BP	5	response to brassinosteroid	13/785	334/39792	0.0162366224242784	0.0977973304160027	0.0823556466661076	TraesCS1A02G372300/TraesCS1B02G392300/TraesCS1D02G378400/TraesCS1D02G378500/TraesCS1D02G378900/TraesCS2A02G388500/TraesCS3A02G259900/TraesCS4B02G201600/TraesCS6A02G316600/TraesCS6A02G356500/TraesCS6B02G347100/TraesCS6D02G296100/TraesCS7A02G383400	13
GO:0098869	BP	4	cellular oxidant detoxification	13/785	335/39792	0.0165991639241077	0.0997490361100673	0.0839991883032146	TraesCS1A02G317900/TraesCS1D02G096400/TraesCS3A02G249200/TraesCS3B02G446400/TraesCS3B02G446500/TraesCS3D02G407000/TraesCS5A02G498000/TraesCS6A02G041700/TraesCS6B02G056800/TraesCS7A02G319100/TraesCS7B02G219900/TraesCS7D02G315600/TraesCSU02G137300	13
GO:0043169	MF	4	cation binding	42/785	1511/39792	0.0172470533516841	0.103388290710879	0.0870638237565294	TraesCS1A02G050900/TraesCS1A02G185700/TraesCS1B02G017700/TraesCS1B02G370500/TraesCS1D02G190700/TraesCS1D02G239000/TraesCS2A02G027200/TraesCS2A02G539300/TraesCS2A02G539500/TraesCS2B02G303200/TraesCS2B02G569300/TraesCS2B02G569600/TraesCS2B02G576100/TraesCS2D02G540300/TraesCS3A02G268400/TraesCS3D02G390200/TraesCS3D02G445300/TraesCS3D02G483200/TraesCS4A02G035900/TraesCS4B02G065500/TraesCS4D02G268000/…	42
GO:0015718	BP	8	monocarboxylic acid transport	7/785	134/39792	0.0172996565073865	0.103388290710879	0.0870638237565294	TraesCS2A02G220400/TraesCS2B02G245900/TraesCS2B02G417900/TraesCS2D02G226000/TraesCS3A02G130300/TraesCS3B02G149400/TraesCS3D02G131200	7
GO:0005315	MF	5	inorganic phosphate transmembrane transporter activity	3/785	28/39792	0.0173644426483522	0.103388290710879	0.0870638237565294	TraesCS2A02G220400/TraesCS2B02G245900/TraesCS2D02G226000	3
GO:0032990	BP	5	cell part morphogenesis	3/785	28/39792	0.0173644426483522	0.103388290710879	0.0870638237565294	TraesCS1D02G437600/TraesCS3B02G249600/TraesCS3D02G233300	3
GO:0016620	MF	5	oxidoreductase activity, acting on the aldehyde or oxo group of donors, NAD or NADP as acceptor	8/785	166/39792	0.0176642968214945	0.104932405430438	0.0883641308887896	TraesCS6A02G381300/TraesCS6A02G381400/TraesCS6B02G420000/TraesCS6B02G420200/TraesCS6B02G420300/TraesCS6D02G365700/TraesCS6D02G366000/TraesCS6D02G366200	8
GO:0002237	BP	5	response to molecule of bacterial origin	7/785	135/39792	0.0179460440503546	0.106362137506678	0.0895681157950974	TraesCS2B02G133000/TraesCS3B02G045900/TraesCS3D02G041800/TraesCS4A02G061400/TraesCS4B02G038100/TraesCS4D02G036000/TraesCS4D02G188200	7
GO:0055071	BP	10	manganese ion homeostasis	4/785	51/39792	0.0180641294979665	0.106817569405784	0.0899516373943443	TraesCS2D02G431900/TraesCS5B02G202100/TraesCS7A02G420900/TraesCS7D02G413000	4
GO:0031347	BP	5	regulation of defense response	29/785	968/39792	0.0183427470015459	0.108218029006842	0.0911309717952358	TraesCS1A02G349900/TraesCS1D02G096400/TraesCS2B02G133000/TraesCS3A02G396100/TraesCS3B02G045900/TraesCS3B02G439600/TraesCS3B02G446400/TraesCS3B02G446500/TraesCS3D02G041800/TraesCS3D02G390100/TraesCS3D02G401200/TraesCS3D02G407000/TraesCS4A02G061400/TraesCS4B02G038100/TraesCS4B02G065500/TraesCS4D02G036000/TraesCS4D02G188200/TraesCS5A02G212800/TraesCS5B02G211000/TraesCS5D02G088700/TraesCS5D02G190800/…	29
GO:1990748	BP	3	cellular detoxification	13/785	341/39792	0.0189049139766103	0.110830136266944	0.0933306410669003	TraesCS1A02G317900/TraesCS1D02G096400/TraesCS3A02G249200/TraesCS3B02G446400/TraesCS3B02G446500/TraesCS3D02G407000/TraesCS5A02G498000/TraesCS6A02G041700/TraesCS6B02G056800/TraesCS7A02G319100/TraesCS7B02G219900/TraesCS7D02G315600/TraesCSU02G137300	13
GO:0036290	BP	8	protein trans-autophosphorylation	2/785	11/39792	0.0189974354091349	0.110830136266944	0.0933306410669003	TraesCS5B02G263000/TraesCS7B02G146500	2
GO:0055073	BP	9	cadmium ion homeostasis	2/785	11/39792	0.0189974354091349	0.110830136266944	0.0933306410669003	TraesCS1A02G050900/TraesCS1B02G017700	2
GO:0018105	BP	7	peptidyl-serine phosphorylation	10/785	235/39792	0.0189994519314761	0.110830136266944	0.0933306410669003	TraesCS4A02G194800/TraesCS4D02G118500/TraesCS5A02G225300/TraesCS5B02G223900/TraesCS5D02G232500/TraesCS5D02G232600/TraesCS6A02G375800/TraesCS6A02G375900/TraesCS6B02G413500/TraesCS6B02G413600	10
GO:0018209	BP	7	peptidyl-serine modification	10/785	235/39792	0.0189994519314761	0.110830136266944	0.0933306410669003	TraesCS4A02G194800/TraesCS4D02G118500/TraesCS5A02G225300/TraesCS5B02G223900/TraesCS5D02G232500/TraesCS5D02G232600/TraesCS6A02G375800/TraesCS6A02G375900/TraesCS6B02G413500/TraesCS6B02G413600	10
GO:0009789	BP	5	positive regulation of abscisic acid-activated signaling pathway	8/785	169/39792	0.0194444166850636	0.112664517257975	0.094875382954084	TraesCS1A02G190100/TraesCS2B02G133000/TraesCS3A02G256300/TraesCS3D02G256600/TraesCS4A02G235600/TraesCS4B02G038100/TraesCS4D02G036000/TraesCS4D02G188200	8
GO:1901421	BP	4	positive regulation of response to alcohol	8/785	169/39792	0.0194444166850636	0.112664517257975	0.094875382954084	TraesCS1A02G190100/TraesCS2B02G133000/TraesCS3A02G256300/TraesCS3D02G256600/TraesCS4A02G235600/TraesCS4B02G038100/TraesCS4D02G036000/TraesCS4D02G188200	8
GO:1905959	BP	4	positive regulation of cellular response to alcohol	8/785	169/39792	0.0194444166850636	0.112664517257975	0.094875382954084	TraesCS1A02G190100/TraesCS2B02G133000/TraesCS3A02G256300/TraesCS3D02G256600/TraesCS4A02G235600/TraesCS4B02G038100/TraesCS4D02G036000/TraesCS4D02G188200	8
GO:0009808	BP	5	lignin metabolic process	10/785	236/39792	0.0195032306219951	0.112753052033409	0.0949499385544496	TraesCS2D02G209800/TraesCS5D02G488800/TraesCS6A02G381300/TraesCS6A02G381400/TraesCS6B02G420000/TraesCS6B02G420200/TraesCS6B02G420300/TraesCS6D02G365700/TraesCS6D02G366000/TraesCS6D02G366200	10
GO:0007568	BP	3	aging	20/785	615/39792	0.0214325513276093	0.12363097536416	0.104110295043503	TraesCS1A02G175500/TraesCS1A02G320000/TraesCS1A02G349900/TraesCS1D02G163800/TraesCS2B02G133000/TraesCS2D02G091300/TraesCS3A02G396100/TraesCS3A02G528900/TraesCS3D02G390100/TraesCS3D02G461200/TraesCS3D02G534200/TraesCS4B02G038100/TraesCS4D02G036000/TraesCS5A02G411700/TraesCS5D02G190800/TraesCS5D02G420800/TraesCS6B02G080100/TraesCS6B02G351600/TraesCS6D02G251500/TraesCS7A02G140300	20
GO:0001505	BP	4	regulation of neurotransmitter levels	6/785	110/39792	0.0220581167734075	0.126956716540279	0.106910919191814	TraesCS4A02G376700/TraesCS6A02G017500/TraesCS6B02G356800/TraesCS6D02G020700/TraesCS6D02G306000/TraesCS7D02G073700	6
GO:0008144	MF	absolute	obsolete drug binding	22/785	697/39792	0.0221458731479895	0.127179182823266	0.107098259219592	TraesCS1A02G285000/TraesCS1B02G294300/TraesCS1D02G284000/TraesCS1D02G431700/TraesCS2A02G040500/TraesCS2A02G040700/TraesCS2B02G053200/TraesCS2D02G039300/TraesCS3B02G390700/TraesCS3B02G398000/TraesCS3D02G445300/TraesCS4A02G061700/TraesCS4A02G097900/TraesCS4A02G256500/TraesCS4B02G058200/TraesCS4B02G206700/TraesCS4D02G058200/TraesCS5A02G389400/TraesCS6A02G323800/TraesCS6B02G354400/TraesCS6D02G303600/…	22
GO:0001786	MF	4	phosphatidylserine binding	2/785	12/39792	0.0225023225172178	0.128655662957161	0.108341610911294	TraesCS3D02G390200/TraesCS5D02G433200	2
GO:1901611	MF	5	phosphatidylglycerol binding	2/785	12/39792	0.0225023225172178	0.128655662957161	0.108341610911294	TraesCS3D02G390200/TraesCS5D02G433200	2
GO:0008652	BP	5	cellular amino acid biosynthetic process	14/785	388/39792	0.0231735128826241	0.132062896357409	0.11121086009045	TraesCS3A02G106600/TraesCS3A02G266300/TraesCS3B02G041900/TraesCS3B02G299800/TraesCS3D02G108700/TraesCS3D02G266400/TraesCS4A02G256500/TraesCS4B02G058200/TraesCS4D02G058200/TraesCS5A02G053100/TraesCS5A02G411700/TraesCS5B02G063300/TraesCS5D02G064400/TraesCS5D02G420800	14
GO:0051194	BP	absolute	obsolete positive regulation of cofactor metabolic process	5/785	82/39792	0.0232002385492746	0.132062896357409	0.11121086009045	TraesCS2B02G118300/TraesCS3A02G489600/TraesCS3D02G495300/TraesCS3D02G495700/TraesCS7B02G321400	5
GO:0017004	BP	7	cytochrome complex assembly	5/785	83/39792	0.0243002311249232	0.138021049591121	0.11622825228726	TraesCS1A02G257200/TraesCS1B02G267700/TraesCS5D02G004400/TraesCS5D02G455900/TraesCS6A02G355800	5
GO:0005887	CC	5	integral component of plasma membrane	22/785	705/39792	0.0247496467329924	0.140266050412364	0.118118779294622	TraesCS1A02G207300/TraesCS1B02G321500/TraesCS1D02G052700/TraesCS2D02G362900/TraesCS3A02G288800/TraesCS3B02G182400/TraesCS5A02G518300/TraesCS5B02G208000/TraesCS6A02G329700/TraesCS6A02G382600/TraesCS6B02G360500/TraesCS6B02G360700/TraesCS6B02G421700/TraesCS6B02G421800/TraesCS6D02G009600/TraesCS6D02G308500/TraesCS6D02G308600/TraesCS6D02G308800/TraesCS6D02G367200/TraesCS6D02G367400/TraesCS7A02G226600/…	22
GO:0055069	BP	9	zinc ion homeostasis	3/785	32/39792	0.0248144367717507	0.14032618174418	0.118169416205625	TraesCS5A02G230300/TraesCS5A02G499000/TraesCS7D02G412800	3
GO:0042744	BP	5	hydrogen peroxide catabolic process	4/785	57/39792	0.0260531254821145	0.14652800261018	0.123392002198046	TraesCS5A02G498000/TraesCS6A02G041700/TraesCS6B02G056800/TraesCS7B02G175300	4
GO:0051238	BP	4	sequestering of metal ion	4/785	57/39792	0.0260531254821145	0.14652800261018	0.123392002198046	TraesCS2D02G431900/TraesCS5B02G202100/TraesCS7A02G420900/TraesCS7D02G413000	4
GO:0016798	MF	4	hydrolase activity, acting on glycosyl bonds	26/785	873/39792	0.0261284620805252	0.14652800261018	0.123392002198046	TraesCS1A02G311100/TraesCS1B02G322500/TraesCS1D02G311000/TraesCS2A02G040500/TraesCS2A02G040700/TraesCS2A02G161200/TraesCS2B02G053200/TraesCS2B02G187000/TraesCS2B02G403000/TraesCS2D02G039300/TraesCS2D02G168200/TraesCS2D02G168300/TraesCS2D02G382600/TraesCS3B02G526000/TraesCS3D02G179000/TraesCS3D02G512300/TraesCS4A02G045500/TraesCS5A02G295200/TraesCS5A02G295600/TraesCS5B02G294600/TraesCS5B02G295100/…	26
GO:0004824	MF	6	lysine-tRNA ligase activity	2/785	13/39792	0.0262505765293913	0.14652800261018	0.123392002198046	TraesCS4A02G278500/TraesCS4B02G034500	2
GO:0009609	BP	5	response to symbiotic bacterium	2/785	13/39792	0.0262505765293913	0.14652800261018	0.123392002198046	TraesCS1A02G175500/TraesCS1D02G163800	2
GO:0036209	MF	6	9beta-pimara-7,15-diene oxidase activity	2/785	13/39792	0.0262505765293913	0.14652800261018	0.123392002198046	TraesCS2A02G027700/TraesCS2D02G029500	2
GO:0062012	BP	4	regulation of small molecule metabolic process	12/785	321/39792	0.0267931493115668	0.14923496068163	0.125671545837162	TraesCS1A02G324000/TraesCS1B02G337400/TraesCS1D02G325300/TraesCS2B02G131600/TraesCS3B02G045900/TraesCS3D02G041800/TraesCS4D02G188200/TraesCS5A02G190700/TraesCS5B02G192500/TraesCS5D02G200200/TraesCS7A02G420500/TraesCS7D02G413200	12
GO:0034389	BP	6	lipid droplet organization	3/785	33/39792	0.0269054902630846	0.149539098243325	0.125927661678589	TraesCS2A02G220400/TraesCS2B02G245900/TraesCS2D02G226000	3
GO:0009641	BP	7	shade avoidance	4/785	58/39792	0.0275600162319938	0.152197104564742	0.128165982791362	TraesCS1D02G178200/TraesCS2A02G388500/TraesCS7A02G383400/TraesCS7D02G078900	4
GO:0071249	BP	6	cellular response to nitrate	4/785	58/39792	0.0275600162319938	0.152197104564742	0.128165982791362	TraesCS6A02G031100/TraesCS6B02G044100/TraesCS6B02G044200/TraesCS7A02G428500	4
GO:0080046	MF	7	quercetin 4'-O-glucosyltransferase activity	4/785	58/39792	0.0275600162319938	0.152197104564742	0.128165982791362	TraesCS2A02G378100/TraesCS3B02G313400/TraesCS3B02G313900/TraesCS3D02G279800	4
GO:0016103	BP	8	diterpenoid catabolic process	2/785	14/39792	0.0302312570286567	0.165566644557624	0.139424542785367	TraesCS3B02G328700/TraesCS3D02G293800	2
GO:0016629	MF	6	12-oxophytodienoate reductase activity	2/785	14/39792	0.0302312570286567	0.165566644557624	0.139424542785367	TraesCS7A02G174700/TraesCS7B02G079500	2
GO:0045487	BP	6	gibberellin catabolic process	2/785	14/39792	0.0302312570286567	0.165566644557624	0.139424542785367	TraesCS3B02G328700/TraesCS3D02G293800	2
GO:0052482	BP	5	defense response by cell wall thickening	5/785	88/39792	0.0303006137144068	0.165566644557624	0.139424542785367	TraesCS2A02G461900/TraesCS2B02G133000/TraesCS3B02G041900/TraesCS4B02G038100/TraesCS4D02G036000	5
GO:0052544	BP	6	defense response by callose deposition in cell wall	5/785	88/39792	0.0303006137144068	0.165566644557624	0.139424542785367	TraesCS2A02G461900/TraesCS2B02G133000/TraesCS3B02G041900/TraesCS4B02G038100/TraesCS4D02G036000	5
GO:0015301	MF	absolute	obsolete anion:anion antiporter activity	3/785	35/39792	0.0313606303213282	0.170997963225768	0.1439982848217	TraesCS3A02G130300/TraesCS3B02G149400/TraesCS3D02G131200	3
GO:0009553	BP	5	embryo sac development	14/785	406/39792	0.0322503354195714	0.17547976625355	0.147772434739832	TraesCS1A02G445500/TraesCS2A02G220400/TraesCS2B02G245900/TraesCS2D02G226000/TraesCS3A02G400400/TraesCS3A02G413600/TraesCS3A02G413700/TraesCS3B02G433400/TraesCS3B02G448000/TraesCS3B02G448100/TraesCS3D02G408000/TraesCS3D02G408100/TraesCS3D02G417500/TraesCS5B02G208000	14
GO:0008655	BP	5	pyrimidine-containing compound salvage	4/785	61/39792	0.0323873490339757	0.175487937234303	0.147779315565729	TraesCS7A02G479600/TraesCS7B02G382000/TraesCS7D02G466800/TraesCS7D02G466900	4
GO:0046112	BP	6	nucleobase biosynthetic process	4/785	61/39792	0.0323873490339757	0.175487937234303	0.147779315565729	TraesCS7A02G479600/TraesCS7B02G382000/TraesCS7D02G466800/TraesCS7D02G466900	4
GO:0015748	BP	6	organophosphate ester transport	7/785	153/39792	0.0326370377123698	0.176471665292355	0.14860771814093	TraesCS2A02G220400/TraesCS2B02G245900/TraesCS2D02G226000/TraesCS3A02G130300/TraesCS3B02G149400/TraesCS3D02G131200/TraesCS6A02G187900	7
GO:0043200	BP	5	response to amino acid	6/785	121/39792	0.0331296146136729	0.178761878852943	0.150536319034058	TraesCS2D02G211000/TraesCS3D02G390200/TraesCS5A02G369800/TraesCS5B02G372100/TraesCS5D02G433200/TraesCS6B02G383500	6
GO:1905428	BP	5	regulation of plant organ formation	4/785	62/39792	0.0340993439497193	0.18361185203695	0.154620506978484	TraesCS2A02G161200/TraesCS2B02G187000/TraesCS2D02G168200/TraesCS2D02G168300	4
GO:0006107	BP	8	oxaloacetate metabolic process	2/785	15/39792	0.0344337595812157	0.184644797754345	0.155490356003659	TraesCS7A02G166700/TraesCSU02G127700	2
GO:0006264	BP	7	mitochondrial DNA replication	2/785	15/39792	0.0344337595812157	0.184644797754345	0.155490356003659	TraesCS1A02G349900/TraesCS7B02G184600	2
GO:0046148	BP	4	pigment biosynthetic process	11/785	297/39792	0.0349680474120758	0.187122402473711	0.157576759977862	TraesCS2A02G378100/TraesCS2A02G533900/TraesCS2B02G564200/TraesCS2D02G536200/TraesCS3D02G514100/TraesCS4D02G314400/TraesCS5A02G411700/TraesCS5D02G420800/TraesCS5D02G488800/TraesCS6D02G162700/TraesCS6D02G320200	11
GO:0016903	MF	4	oxidoreductase activity, acting on the aldehyde or oxo group of donors	8/785	190/39792	0.0356014586926414	0.190119129925652	0.160100319937391	TraesCS6A02G381300/TraesCS6A02G381400/TraesCS6B02G420000/TraesCS6B02G420200/TraesCS6B02G420300/TraesCS6D02G365700/TraesCS6D02G366000/TraesCS6D02G366200	8
GO:0016053	BP	5	organic acid biosynthetic process	37/785	1373/39792	0.0360893405473446	0.191933043157336	0.161627825816704	TraesCS2A02G027200/TraesCS2A02G126000/TraesCS2B02G131600/TraesCS2B02G445400/TraesCS3A02G106600/TraesCS3A02G266300/TraesCS3A02G391500/TraesCS3B02G041900/TraesCS3B02G299800/TraesCS3B02G328700/TraesCS3B02G423200/TraesCS3D02G108700/TraesCS3D02G266400/TraesCS3D02G293800/TraesCS3D02G384100/TraesCS4A02G235600/TraesCS4A02G256500/TraesCS4A02G460100/TraesCS4B02G058200/TraesCS4B02G237600/TraesCS4D02G058200/…	37
GO:0046394	BP	6	carboxylic acid biosynthetic process	37/785	1373/39792	0.0360893405473446	0.191933043157336	0.161627825816704	TraesCS2A02G027200/TraesCS2A02G126000/TraesCS2B02G131600/TraesCS2B02G445400/TraesCS3A02G106600/TraesCS3A02G266300/TraesCS3A02G391500/TraesCS3B02G041900/TraesCS3B02G299800/TraesCS3B02G328700/TraesCS3B02G423200/TraesCS3D02G108700/TraesCS3D02G266400/TraesCS3D02G293800/TraesCS3D02G384100/TraesCS4A02G235600/TraesCS4A02G256500/TraesCS4A02G460100/TraesCS4B02G058200/TraesCS4B02G237600/TraesCS4D02G058200/…	37
GO:0009787	BP	5	regulation of abscisic acid-activated signaling pathway	14/785	413/39792	0.0363984412968335	0.192391761140405	0.162014114644552	TraesCS1A02G190100/TraesCS1B02G274300/TraesCS1D02G419000/TraesCS2B02G133000/TraesCS3A02G256300/TraesCS3B02G439600/TraesCS3D02G256600/TraesCS3D02G401200/TraesCS4A02G235600/TraesCS4B02G038100/TraesCS4D02G036000/TraesCS4D02G188200/TraesCS5B02G118200/TraesCS5D02G204700	14
GO:1901419	BP	4	regulation of response to alcohol	14/785	413/39792	0.0363984412968335	0.192391761140405	0.162014114644552	TraesCS1A02G190100/TraesCS1B02G274300/TraesCS1D02G419000/TraesCS2B02G133000/TraesCS3A02G256300/TraesCS3B02G439600/TraesCS3D02G256600/TraesCS3D02G401200/TraesCS4A02G235600/TraesCS4B02G038100/TraesCS4D02G036000/TraesCS4D02G188200/TraesCS5B02G118200/TraesCS5D02G204700	14
GO:1905957	BP	4	regulation of cellular response to alcohol	14/785	413/39792	0.0363984412968335	0.192391761140405	0.162014114644552	TraesCS1A02G190100/TraesCS1B02G274300/TraesCS1D02G419000/TraesCS2B02G133000/TraesCS3A02G256300/TraesCS3B02G439600/TraesCS3D02G256600/TraesCS3D02G401200/TraesCS4A02G235600/TraesCS4B02G038100/TraesCS4D02G036000/TraesCS4D02G188200/TraesCS5B02G118200/TraesCS5D02G204700	14
GO:0009753	BP	5	response to jasmonic acid	24/785	819/39792	0.0370325381768321	0.195344753315673	0.164500844897409	TraesCS1A02G187600/TraesCS2A02G027700/TraesCS2A02G315100/TraesCS2A02G375800/TraesCS2B02G127800/TraesCS2D02G029500/TraesCS2D02G211000/TraesCS3A02G246700/TraesCS3A02G413600/TraesCS3A02G413700/TraesCS3A02G528900/TraesCS3B02G448000/TraesCS3B02G448100/TraesCS3D02G244800/TraesCS3D02G408000/TraesCS3D02G408100/TraesCS3D02G534200/TraesCS4A02G173300/TraesCS4A02G326400/TraesCS6A02G330500/TraesCS6B02G361400/…	24
GO:0016830	MF	4	carbon-carbon lyase activity	9/785	227/39792	0.0372169311288821	0.195918397609359	0.164983913776302	TraesCS3A02G391500/TraesCS3B02G041900/TraesCS3B02G423200/TraesCS3D02G384100/TraesCS4B02G231400/TraesCS4D02G232700/TraesCS5D02G186200/TraesCS7B02G237900/TraesCS7D02G333900	9
GO:0009718	BP	5	anthocyanin-containing compound biosynthetic process	4/785	64/39792	0.0376784845324839	0.197945790951589	0.166691192380285	TraesCS5A02G411700/TraesCS5D02G420800/TraesCS6D02G162700/TraesCS6D02G320200	4
GO:0009064	BP	6	glutamine family amino acid metabolic process	5/785	94/39792	0.038633328425534	0.202446316948164	0.17048110900898	TraesCS3A02G266300/TraesCS3B02G299800/TraesCS3D02G266400/TraesCS5A02G411700/TraesCS5D02G420800	5
GO:0030497	BP	7	fatty acid elongation	3/785	38/39792	0.0387192869500314	0.202446316948164	0.17048110900898	TraesCS5A02G010500/TraesCS5B02G008100/TraesCS5D02G015300	3
GO:0046870	MF	7	cadmium ion binding	2/785	16/39792	0.0388478067657288	0.202446316948164	0.17048110900898	TraesCS1A02G050900/TraesCS1B02G017700	2
GO:0080162	BP	4	endoplasmic reticulum to cytosol auxin transport	2/785	16/39792	0.0388478067657288	0.202446316948164	0.17048110900898	TraesCS7A02G258800/TraesCS7D02G259700	2
GO:0051054	BP	5	positive regulation of DNA metabolic process	6/785	127/39792	0.0404561704522722	0.210404581267842	0.177182805278182	TraesCS3A02G413600/TraesCS3A02G413700/TraesCS3B02G448000/TraesCS3B02G448100/TraesCS3D02G408000/TraesCS3D02G408100	6
GO:0009664	BP	5	plant-type cell wall organization	14/785	421/39792	0.0415931071033364	0.215884062921125	0.181797105617789	TraesCS1A02G311100/TraesCS1A02G317900/TraesCS1B02G322500/TraesCS1D02G311000/TraesCS2B02G114700/TraesCS3A02G249200/TraesCS3A02G479900/TraesCS3B02G524500/TraesCS5D02G047100/TraesCS7A02G319100/TraesCS7B02G219900/TraesCS7B02G343300/TraesCS7D02G315600/TraesCSU02G137300	14
GO:0009694	BP	5	jasmonic acid metabolic process	5/785	96/39792	0.0416917828750648	0.215963435292836	0.181863945509756	TraesCS2A02G375800/TraesCS4B02G237600/TraesCS7A02G174700/TraesCS7B02G079500/TraesCS7B02G145200	5
GO:0009738	BP	5	abscisic acid-activated signaling pathway	14/785	422/39792	0.0422774987127034	0.218560322686431	0.184050798051731	TraesCS1A02G175500/TraesCS1D02G163800/TraesCS2A02G199300/TraesCS3A02G256300/TraesCS3A02G413600/TraesCS3A02G413700/TraesCS3B02G448000/TraesCS3B02G448100/TraesCS3D02G256600/TraesCS3D02G408000/TraesCS3D02G408100/TraesCS3D02G461200/TraesCS4A02G235600/TraesCS6B02G080100	14
GO:0016682	MF	5	oxidoreductase activity, acting on diphenols and related substances as donors, oxygen as acceptor	6/785	129/39792	0.0431083358983996	0.222411533818436	0.187293923215525	TraesCS1A02G320000/TraesCS2A02G439400/TraesCS2B02G459300/TraesCS2D02G436700/TraesCS6B02G351600/TraesCS7A02G140300	6
GO:0046872	MF	5	metal ion binding	38/785	1438/39792	0.043433185093116	0.222911501209612	0.187714948387041	TraesCS1A02G050900/TraesCS1A02G185700/TraesCS1B02G017700/TraesCS1B02G370500/TraesCS1D02G190700/TraesCS1D02G239000/TraesCS2A02G027200/TraesCS2A02G539300/TraesCS2A02G539500/TraesCS2B02G303200/TraesCS2B02G569300/TraesCS2B02G569600/TraesCS2B02G576100/TraesCS2D02G540300/TraesCS3A02G268400/TraesCS3D02G390200/TraesCS3D02G445300/TraesCS3D02G483200/TraesCS4A02G035900/TraesCS4B02G065500/TraesCS4D02G268000/…	38
GO:0006040	BP	5	amino sugar metabolic process	4/785	67/39792	0.0434359822997221	0.222911501209612	0.187714948387041	TraesCS2A02G040500/TraesCS2A02G040700/TraesCS2B02G053200/TraesCS2D02G039300	4
GO:0010047	BP	5	fruit dehiscence	2/785	17/39792	0.0434634394250401	0.222911501209612	0.187714948387041	TraesCS6A02G373500/TraesCS6D02G357700	2
GO:0045229	BP	5	external encapsulating structure organization	22/785	750/39792	0.0439818750091679	0.225122409408433	0.189576765817628	TraesCS1A02G311100/TraesCS1A02G317900/TraesCS1B02G322500/TraesCS1D02G311000/TraesCS2A02G383000/TraesCS2A02G461900/TraesCS2B02G114700/TraesCS2B02G133000/TraesCS2B02G400200/TraesCS2D02G379300/TraesCS3A02G249200/TraesCS3A02G479900/TraesCS3B02G041900/TraesCS3B02G524500/TraesCS4B02G038100/TraesCS4D02G036000/TraesCS5D02G047100/TraesCS7A02G319100/TraesCS7B02G219900/TraesCS7B02G343300/TraesCS7D02G315600/…	22
GO:0006536	BP	7	glutamate metabolic process	3/785	40/39792	0.0440683635405698	0.225122409408433	0.189576765817628	TraesCS3A02G266300/TraesCS3B02G299800/TraesCS3D02G266400	3
GO:0051119	MF	5	sugar transmembrane transporter activity	9/785	235/39792	0.0446798303604128	0.22779677290053	0.19182886138992	TraesCS1D02G052700/TraesCS2A02G046400/TraesCS4A02G066200/TraesCS6A02G382600/TraesCS6B02G421700/TraesCS6B02G421800/TraesCS6D02G009600/TraesCS6D02G367200/TraesCS6D02G367400	9
GO:0004693	MF	6	cyclin-dependent protein serine/threonine kinase activity	4/785	68/39792	0.0454588368691096	0.230407803309186	0.194027623839314	TraesCS3A02G237400/TraesCS3B02G266000/TraesCS3D02G237800/TraesCS5D02G088700	4
GO:0017001	BP	4	antibiotic catabolic process	4/785	68/39792	0.0454588368691096	0.230407803309186	0.194027623839314	TraesCS5A02G498000/TraesCS6A02G041700/TraesCS6B02G056800/TraesCS7B02G175300	4
GO:0097472	MF	5	cyclin-dependent protein kinase activity	4/785	68/39792	0.0454588368691096	0.230407803309186	0.194027623839314	TraesCS3A02G237400/TraesCS3B02G266000/TraesCS3D02G237800/TraesCS5D02G088700	4
GO:0003333	BP	6	amino acid transmembrane transport	8/785	201/39792	0.0469053289699456	0.23635175492638	0.199033056780109	TraesCS4D02G134400/TraesCS6A02G329700/TraesCS6B02G360500/TraesCS6B02G360700/TraesCS6D02G308500/TraesCS6D02G308600/TraesCS6D02G308800/TraesCS7D02G016700	8
GO:0006865	BP	6	amino acid transport	8/785	201/39792	0.0469053289699456	0.23635175492638	0.199033056780109	TraesCS4D02G134400/TraesCS6A02G329700/TraesCS6B02G360500/TraesCS6B02G360700/TraesCS6D02G308500/TraesCS6D02G308600/TraesCS6D02G308800/TraesCS7D02G016700	8
GO:0015171	MF	6	amino acid transmembrane transporter activity	8/785	201/39792	0.0469053289699456	0.23635175492638	0.199033056780109	TraesCS4D02G134400/TraesCS6A02G329700/TraesCS6B02G360500/TraesCS6B02G360700/TraesCS6D02G308500/TraesCS6D02G308600/TraesCS6D02G308800/TraesCS7D02G016700	8
GO:0052542	BP	5	defense response by callose deposition	5/785	100/39792	0.0482357965872068	0.242583909050224	0.20428118656861	TraesCS2A02G461900/TraesCS2B02G133000/TraesCS3B02G041900/TraesCS4B02G038100/TraesCS4D02G036000	5
GO:0097237	BP	5	cellular response to toxic substance	13/785	391/39792	0.0483639720950828	0.242757146756326	0.204427070952696	TraesCS1A02G317900/TraesCS1D02G096400/TraesCS3A02G249200/TraesCS3B02G446400/TraesCS3B02G446500/TraesCS3D02G407000/TraesCS5A02G498000/TraesCS6A02G041700/TraesCS6B02G056800/TraesCS7A02G319100/TraesCS7B02G219900/TraesCS7D02G315600/TraesCSU02G137300	13
GO:0016679	MF	4	oxidoreductase activity, acting on diphenols and related substances as donors	6/785	133/39792	0.0487330667244234	0.244136639876705	0.205588749369857	TraesCS1A02G320000/TraesCS2A02G439400/TraesCS2B02G459300/TraesCS2D02G436700/TraesCS6B02G351600/TraesCS7A02G140300	6
GO:0009407	BP	3	toxin catabolic process	3/785	42/39792	0.0497644965830466	0.248822482915233	0.209534722454933	TraesCS3D02G445300/TraesCS5B02G426300/TraesCS7D02G188400	3
GO:0015926	MF	6	glucosidase activity	9/785	242/39792	0.0519792349320531	0.259395411317953	0.218438241109855	TraesCS3D02G179000/TraesCS3D02G512300/TraesCS5A02G295200/TraesCS5A02G295600/TraesCS5B02G294600/TraesCS5B02G295100/TraesCS5D02G302600/TraesCS5D02G302700/TraesCS7D02G316700	9
GO:1901505	MF	4	carbohydrate derivative transmembrane transporter activity	7/785	170/39792	0.052391802683162	0.260682087622109	0.219521757997566	TraesCS2A02G220400/TraesCS2B02G245900/TraesCS2D02G226000/TraesCS3A02G130300/TraesCS3B02G149400/TraesCS3D02G131200/TraesCS6A02G187900	7
GO:0048046	CC	4	apoplast	25/785	893/39792	0.0526025892371714	0.260682087622109	0.219521757997566	TraesCS1A02G285000/TraesCS1A02G423800/TraesCS1B02G294300/TraesCS1D02G096400/TraesCS1D02G139800/TraesCS1D02G284000/TraesCS3A02G150800/TraesCS3B02G390700/TraesCS3B02G446400/TraesCS3B02G446500/TraesCS3B02G526000/TraesCS3D02G407000/TraesCS3D02G445300/TraesCS3D02G512300/TraesCS4A02G097900/TraesCS4B02G033600/TraesCS4B02G206700/TraesCS5B02G426300/TraesCS5D02G047100/TraesCS5D02G186200/TraesCS6A02G174100/…	25
GO:0015707	BP	6	nitrite transport	3/785	43/39792	0.052740314252504	0.260682087622109	0.219521757997566	TraesCS6A02G031100/TraesCS6B02G044100/TraesCS6B02G044200	3
GO:0031175	BP	7	neuron projection development	3/785	43/39792	0.052740314252504	0.260682087622109	0.219521757997566	TraesCS1D02G437600/TraesCS3B02G249600/TraesCS3D02G233300	3
GO:0043650	BP	7	dicarboxylic acid biosynthetic process	3/785	43/39792	0.052740314252504	0.260682087622109	0.219521757997566	TraesCS3A02G266300/TraesCS3B02G299800/TraesCS3D02G266400	3
GO:0047325	MF	7	inositol tetrakisphosphate 1-kinase activity	2/785	19/39792	0.0532611648859336	0.262255545731118	0.22084677535252	TraesCS4B02G056800/TraesCS4D02G057100	2
GO:0052726	MF	7	inositol-1,3,4-trisphosphate 5-kinase activity	2/785	19/39792	0.0532611648859336	0.262255545731118	0.22084677535252	TraesCS4B02G056800/TraesCS4D02G057100	2
GO:0006814	BP	8	sodium ion transport	5/785	103/39792	0.0535195590799198	0.263027814073989	0.221497106588623	TraesCS4B02G370800/TraesCS4D02G361300/TraesCS5A02G225300/TraesCS5B02G223900/TraesCS5D02G232600	5
GO:0016109	BP	7	tetraterpenoid biosynthetic process	4/785	72/39792	0.0540666782789887	0.263219354779287	0.221658404024663	TraesCS2A02G533900/TraesCS2B02G564200/TraesCS2D02G536200/TraesCS4D02G314400	4
GO:0016117	BP	5	carotenoid biosynthetic process	4/785	72/39792	0.0540666782789887	0.263219354779287	0.221658404024663	TraesCS2A02G533900/TraesCS2B02G564200/TraesCS2D02G536200/TraesCS4D02G314400	4
GO:0042743	BP	5	hydrogen peroxide metabolic process	4/785	72/39792	0.0540666782789887	0.263219354779287	0.221658404024663	TraesCS5A02G498000/TraesCS6A02G041700/TraesCS6B02G056800/TraesCS7B02G175300	4
GO:0048666	BP	5	neuron development	4/785	72/39792	0.0540666782789887	0.263219354779287	0.221658404024663	TraesCS1D02G437600/TraesCS3B02G249600/TraesCS3D02G233300/TraesCS7D02G316700	4
GO:1901681	MF	3	sulfur compound binding	4/785	72/39792	0.0540666782789887	0.263219354779287	0.221658404024663	TraesCS1A02G102700/TraesCS1B02G113500/TraesCS3D02G445300/TraesCS5B02G426300	4
GO:0042538	BP	6	hyperosmotic salinity response	7/785	172/39792	0.0551188658353121	0.265987611190362	0.2239895673182	TraesCS1A02G175500/TraesCS1D02G163800/TraesCS5A02G225300/TraesCS5A02G411700/TraesCS5B02G223900/TraesCS5D02G232600/TraesCS5D02G420800	7
GO:0010228	BP	4	vegetative to reproductive phase transition of meristem	14/785	439/39792	0.0551546290847821	0.265987611190362	0.2239895673182	TraesCS1A02G372300/TraesCS1B02G392300/TraesCS1D02G378400/TraesCS1D02G378500/TraesCS1D02G378900/TraesCS1D02G381800/TraesCS2A02G533900/TraesCS2B02G564200/TraesCS2D02G536200/TraesCS3A02G033000/TraesCS3A02G259900/TraesCS7B02G388700/TraesCSU02G047400/TraesCSU02G238700	14
GO:0009900	BP	4	dehiscence	3/785	44/39792	0.0557998933223915	0.265987611190362	0.2239895673182	TraesCS2A02G315100/TraesCS6A02G373500/TraesCS6D02G357700	3
GO:0009697	BP	7	salicylic acid biosynthetic process	4/785	73/39792	0.0563470277831986	0.265987611190362	0.2239895673182	TraesCS2B02G131600/TraesCS4D02G188200/TraesCS7A02G420500/TraesCS7D02G413200	4
GO:0010329	MF	5	auxin efflux transmembrane transporter activity	4/785	73/39792	0.0563470277831986	0.265987611190362	0.2239895673182	TraesCS3A02G426700/TraesCS4A02G188100/TraesCS7A02G258800/TraesCS7D02G259700	4
GO:0000749	BP	5	response to pheromone triggering conjugation with cellular fusion	1/785	3/39792	0.0580243244488629	0.265987611190362	0.2239895673182	TraesCS4A02G110300	1
GO:0000750	BP	5	pheromone-dependent signal transduction involved in conjugation with cellular fusion	1/785	3/39792	0.0580243244488629	0.265987611190362	0.2239895673182	TraesCS4A02G110300	1
GO:0004038	MF	6	allantoinase activity	1/785	3/39792	0.0580243244488629	0.265987611190362	0.2239895673182	TraesCS2D02G565300	1
GO:0004838	MF	7	L-tyrosine:2-oxoglutarate aminotransferase activity	1/785	3/39792	0.0580243244488629	0.265987611190362	0.2239895673182	TraesCS4B02G124800	1
GO:0008676	MF	5	3-deoxy-8-phosphooctulonate synthase activity	1/785	3/39792	0.0580243244488629	0.265987611190362	0.2239895673182	TraesCS2B02G114700	1
GO:0010269	BP	5	response to selenium ion	1/785	3/39792	0.0580243244488629	0.265987611190362	0.2239895673182	TraesCS3D02G417500	1
GO:0010277	MF	6	chlorophyllide a oxygenase [overall] activity	1/785	3/39792	0.0580243244488629	0.265987611190362	0.2239895673182	TraesCS3D02G514100	1
GO:0010514	BP	4	induction of conjugation with cellular fusion	1/785	3/39792	0.0580243244488629	0.265987611190362	0.2239895673182	TraesCS4A02G110300	1
GO:0015415	MF	5	ATPase-coupled phosphate ion transmembrane transporter activity	1/785	3/39792	0.0580243244488629	0.265987611190362	0.2239895673182	TraesCS7A02G226600	1
GO:0016703	MF	5	oxidoreductase activity, acting on single donors with incorporation of molecular oxygen, incorporation of one atom of oxygen (internal monooxygenases or internal mixed function oxidases)	1/785	3/39792	0.0580243244488629	0.265987611190362	0.2239895673182	TraesCS3D02G514100	1
GO:0017089	MF	5	glycolipid transfer activity	1/785	3/39792	0.0580243244488629	0.265987611190362	0.2239895673182	TraesCS2A02G307600	1
GO:0019140	MF	6	inositol 3-kinase activity	1/785	3/39792	0.0580243244488629	0.265987611190362	0.2239895673182	TraesCS4B02G068300	1
GO:0019236	BP	5	response to pheromone	1/785	3/39792	0.0580243244488629	0.265987611190362	0.2239895673182	TraesCS4A02G110300	1
GO:0031136	BP	absolute	obsolete positive regulation of conjugation	1/785	3/39792	0.0580243244488629	0.265987611190362	0.2239895673182	TraesCS4A02G110300	1
GO:0031137	BP	3	regulation of conjugation with cellular fusion	1/785	3/39792	0.0580243244488629	0.265987611190362	0.2239895673182	TraesCS4A02G110300	1
GO:0031139	BP	3	positive regulation of conjugation with cellular fusion	1/785	3/39792	0.0580243244488629	0.265987611190362	0.2239895673182	TraesCS4A02G110300	1
GO:0032005	BP	4	signal transduction involved in positive regulation of conjugation with cellular fusion	1/785	3/39792	0.0580243244488629	0.265987611190362	0.2239895673182	TraesCS4A02G110300	1
GO:0034306	BP	5	regulation of sexual sporulation	1/785	3/39792	0.0580243244488629	0.265987611190362	0.2239895673182	TraesCS4A02G110300	1
GO:0034307	BP	5	regulation of ascospore formation	1/785	3/39792	0.0580243244488629	0.265987611190362	0.2239895673182	TraesCS4A02G110300	1
GO:0035621	BP	6	ER to Golgi ceramide transport	1/785	3/39792	0.0580243244488629	0.265987611190362	0.2239895673182	TraesCS2A02G307600	1
GO:0043940	BP	5	regulation of sexual sporulation resulting in formation of a cellular spore	1/785	3/39792	0.0580243244488629	0.265987611190362	0.2239895673182	TraesCS4A02G110300	1
GO:0046999	BP	absolute	obsolete regulation of conjugation	1/785	3/39792	0.0580243244488629	0.265987611190362	0.2239895673182	TraesCS4A02G110300	1
GO:0051777	MF	6	ent-kaurenoate oxidase activity	1/785	3/39792	0.0580243244488629	0.265987611190362	0.2239895673182	TraesCS4A02G460100	1
GO:0070547	MF	6	L-tyrosine aminotransferase activity	1/785	3/39792	0.0580243244488629	0.265987611190362	0.2239895673182	TraesCS4B02G124800	1
GO:0070682	BP	8	proteasome regulatory particle assembly	1/785	3/39792	0.0580243244488629	0.265987611190362	0.2239895673182	TraesCS1B02G415200	1
GO:0071291	BP	6	cellular response to selenium ion	1/785	3/39792	0.0580243244488629	0.265987611190362	0.2239895673182	TraesCS3D02G417500	1
GO:0071444	BP	6	cellular response to pheromone	1/785	3/39792	0.0580243244488629	0.265987611190362	0.2239895673182	TraesCS4A02G110300	1
GO:0071507	BP	3	pheromone response MAPK cascade	1/785	3/39792	0.0580243244488629	0.265987611190362	0.2239895673182	TraesCS4A02G110300	1
GO:0048831	BP	4	regulation of shoot system development	25/785	903/39792	0.0582956648086679	0.266759314230477	0.224639422509875	TraesCS1A02G372300/TraesCS1B02G274300/TraesCS1B02G392300/TraesCS1D02G378400/TraesCS1D02G378500/TraesCS1D02G378900/TraesCS2A02G161200/TraesCS2B02G118300/TraesCS2B02G187000/TraesCS2D02G168200/TraesCS2D02G168300/TraesCS3A02G256300/TraesCS3A02G259900/TraesCS3A02G372400/TraesCS3A02G396100/TraesCS3A02G433800/TraesCS3B02G439600/TraesCS3D02G256600/TraesCS3D02G390100/TraesCS3D02G401200/TraesCS5A02G411700/…	25
GO:0015977	BP	4	carbon fixation	2/785	20/39792	0.0584248549696385	0.266878967145262	0.224740182859168	TraesCS1D02G139800/TraesCS5D02G186200	2
GO:0009695	BP	6	jasmonic acid biosynthetic process	4/785	74/39792	0.0586783460715421	0.266888208415544	0.22474796498151	TraesCS4B02G237600/TraesCS7A02G174700/TraesCS7B02G079500/TraesCS7B02G145200	4
GO:1901654	BP	5	response to ketone	4/785	74/39792	0.0586783460715421	0.266888208415544	0.22474796498151	TraesCS6A02G375800/TraesCS6A02G375900/TraesCS6B02G413500/TraesCS6B02G413600	4
GO:0006094	BP	7	gluconeogenesis	3/785	45/39792	0.0589421062601123	0.266888208415544	0.22474796498151	TraesCS3A02G391500/TraesCS3B02G423200/TraesCS3D02G384100	3
GO:0006515	BP	7	protein quality control for misfolded or incompletely synthesized proteins	3/785	45/39792	0.0589421062601123	0.266888208415544	0.22474796498151	TraesCS2A02G156800/TraesCS5A02G049400/TraesCS5B02G054600	3
GO:1900457	BP	5	regulation of brassinosteroid mediated signaling pathway	3/785	45/39792	0.0589421062601123	0.266888208415544	0.22474796498151	TraesCS2A02G199300/TraesCS2A02G388500/TraesCS7A02G383400	3
GO:0051338	BP	4	regulation of transferase activity	13/785	405/39792	0.060424227776953	0.273121727648008	0.229997244335164	TraesCS1A02G349900/TraesCS3A02G256300/TraesCS3A02G413600/TraesCS3A02G413700/TraesCS3B02G448000/TraesCS3B02G448100/TraesCS3D02G256600/TraesCS3D02G408000/TraesCS3D02G408100/TraesCS4A02G110300/TraesCS5A02G190700/TraesCS5B02G192500/TraesCS5D02G200200	13
GO:0016144	BP	6	S-glycoside biosynthetic process	5/785	108/39792	0.0630426585759934	0.282981777663471	0.238300444348186	TraesCS2A02G375800/TraesCS2D02G581200/TraesCS2D02G581900/TraesCS5B02G359300/TraesCSU02G037900	5
GO:0019758	BP	5	glycosinolate biosynthetic process	5/785	108/39792	0.0630426585759934	0.282981777663471	0.238300444348186	TraesCS2A02G375800/TraesCS2D02G581200/TraesCS2D02G581900/TraesCS5B02G359300/TraesCSU02G037900	5
GO:0019761	BP	6	glucosinolate biosynthetic process	5/785	108/39792	0.0630426585759934	0.282981777663471	0.238300444348186	TraesCS2A02G375800/TraesCS2D02G581200/TraesCS2D02G581900/TraesCS5B02G359300/TraesCSU02G037900	5
GO:0072507	BP	8	divalent inorganic cation homeostasis	5/785	108/39792	0.0630426585759934	0.282981777663471	0.238300444348186	TraesCS1A02G050900/TraesCS1B02G017700/TraesCS5A02G230300/TraesCS5A02G499000/TraesCS7D02G412800	5
GO:0009051	BP	6	pentose-phosphate shunt, oxidative branch	2/785	21/39792	0.0637533090704756	0.284509686332786	0.23958710428024	TraesCS2A02G175400/TraesCS2D02G182700	2
GO:0032527	BP	6	protein exit from endoplasmic reticulum	2/785	21/39792	0.0637533090704756	0.284509686332786	0.23958710428024	TraesCS5A02G049400/TraesCS5B02G054600	2
GO:0045543	MF	6	gibberellin 2-beta-dioxygenase activity	2/785	21/39792	0.0637533090704756	0.284509686332786	0.23958710428024	TraesCS3B02G328700/TraesCS3D02G293800	2
GO:0000786	CC	4	nucleosome	7/785	178/39792	0.0638224431503275	0.284509686332786	0.23958710428024	TraesCS1A02G228800/TraesCS1D02G286600/TraesCS2B02G411600/TraesCS2D02G391500/TraesCS2D02G414900/TraesCS7D02G432000/TraesCSU02G121000	7
GO:0009755	BP	4	hormone-mediated signaling pathway	37/785	1442/39792	0.0644086110972178	0.286629386154285	0.24137211465624	TraesCS1A02G175500/TraesCS1A02G187600/TraesCS1B02G321500/TraesCS1D02G163800/TraesCS2A02G027200/TraesCS2A02G199300/TraesCS2B02G127800/TraesCS2B02G133000/TraesCS2B02G445400/TraesCS3A02G246700/TraesCS3A02G256300/TraesCS3A02G413600/TraesCS3A02G413700/TraesCS3B02G448000/TraesCS3B02G448100/TraesCS3D02G244800/TraesCS3D02G256600/TraesCS3D02G408000/TraesCS3D02G408100/TraesCS3D02G461200/TraesCS4A02G235600/…	37
GO:0009620	BP	4	response to fungus	34/785	1309/39792	0.0648298112285243	0.288008938390871	0.24253384285547	TraesCS1A02G423800/TraesCS1D02G096400/TraesCS2A02G315100/TraesCS2B02G133000/TraesCS2D02G091300/TraesCS3A02G150800/TraesCS3A02G396100/TraesCS3B02G446400/TraesCS3B02G446500/TraesCS3B02G526000/TraesCS3D02G390100/TraesCS3D02G407000/TraesCS3D02G445300/TraesCS3D02G512300/TraesCS4A02G376700/TraesCS4B02G038100/TraesCS4D02G036000/TraesCS4D02G188200/TraesCS5A02G225300/TraesCS5A02G327900/TraesCS5B02G118200/…	34
GO:0010019	BP	4	chloroplast-nucleus signaling pathway	3/785	47/39792	0.0654696595008733	0.289857124969679	0.244090210500782	TraesCS2A02G533900/TraesCS2B02G564200/TraesCS2D02G536200	3
GO:0010225	BP	7	response to UV-C	3/785	47/39792	0.0654696595008733	0.289857124969679	0.244090210500782	TraesCS2A02G533900/TraesCS2B02G564200/TraesCS2D02G536200	3
GO:0002239	BP	4	response to oomycetes	9/785	254/39792	0.0662233664600182	0.292693718654347	0.246478920972081	TraesCS3B02G045900/TraesCS3D02G041800/TraesCS3D02G445300/TraesCS3D02G461200/TraesCS4D02G188200/TraesCS5D02G088700/TraesCS6A02G085000/TraesCS6B02G080100/TraesCS6B02G117300	9
GO:0009910	BP	4	negative regulation of flower development	7/785	180/39792	0.0668986637016907	0.295174683113082	0.24856815420049	TraesCS1A02G372300/TraesCS1B02G392300/TraesCS1D02G378400/TraesCS1D02G378500/TraesCS1D02G378900/TraesCS3A02G259900/TraesCS3A02G433800	7
GO:0016831	MF	5	carboxy-lyase activity	5/785	110/39792	0.0671019625485045	0.295568168368412	0.248899510204979	TraesCS4B02G231400/TraesCS4D02G232700/TraesCS5D02G186200/TraesCS7B02G237900/TraesCS7D02G333900	5
GO:0009404	BP	4	toxin metabolic process	6/785	145/39792	0.0682079783373905	0.29891482892359	0.251717750672496	TraesCS2B02G445400/TraesCS3D02G445300/TraesCS5A02G411700/TraesCS5B02G426300/TraesCS5D02G420800/TraesCS7D02G188400	6
GO:0009686	BP	6	gibberellin biosynthetic process	6/785	145/39792	0.0682079783373905	0.29891482892359	0.251717750672496	TraesCS2A02G027200/TraesCS2B02G445400/TraesCS3B02G328700/TraesCS3D02G293800/TraesCS4A02G460100/TraesCSU02G156700	6
GO:0009749	BP	8	response to glucose	6/785	145/39792	0.0682079783373905	0.29891482892359	0.251717750672496	TraesCS2A02G220400/TraesCS2B02G245900/TraesCS2D02G226000/TraesCS5B02G059200/TraesCS5B02G118200/TraesCS5D02G068800	6
GO:1900618	BP	5	regulation of shoot system morphogenesis	4/785	78/39792	0.0685080855440987	0.299722874255432	0.252398209899311	TraesCS2A02G161200/TraesCS2B02G187000/TraesCS2D02G168200/TraesCS2D02G168300	4
GO:0051766	MF	6	inositol trisphosphate kinase activity	2/785	22/39792	0.0692380355522742	0.301896484983822	0.254228618933745	TraesCS4B02G056800/TraesCS4D02G057100	2
GO:0052725	MF	7	inositol-1,3,4-trisphosphate 6-kinase activity	2/785	22/39792	0.0692380355522742	0.301896484983822	0.254228618933745	TraesCS4B02G056800/TraesCS4D02G057100	2
GO:0042626	MF	3	ATPase-coupled transmembrane transporter activity	14/785	456/39792	0.0704866479301638	0.306824232166595	0.25837830077187	TraesCS1A02G207300/TraesCS2A02G056800/TraesCS2A02G451300/TraesCS3D02G272200/TraesCS5A02G016200/TraesCS5A02G447200/TraesCS5D02G195700/TraesCS5D02G452500/TraesCS7A02G118800/TraesCS7A02G118900/TraesCS7A02G226600/TraesCS7D02G114200/TraesCS7D02G386500/TraesCSU02G097600	14
GO:0033809	MF	6	anthocyanin 6''-O-malonyltransferase activity	3/785	49/39792	0.0723129498062817	0.314245872480318	0.26462810314132	TraesCS4A02G259300/TraesCS4B02G055400/TraesCS4D02G055700	3
GO:0016021	CC	4	integral component of membrane	42/785	1688/39792	0.0748464898883517	0.322118613804943	0.271257780046268	TraesCS1A02G207300/TraesCS1B02G321500/TraesCS1D02G052700/TraesCS2B02G244700/TraesCS2D02G362900/TraesCS3A02G183800/TraesCS3A02G288800/TraesCS3B02G182400/TraesCS3D02G188000/TraesCS3D02G272200/TraesCS5A02G010500/TraesCS5A02G016200/TraesCS5A02G263100/TraesCS5A02G447200/TraesCS5A02G518300/TraesCS5B02G008100/TraesCS5B02G208000/TraesCS5B02G261500/TraesCS5B02G261800/TraesCS5B02G262500/TraesCS5D02G015300/…	42
GO:0006561	BP	8	proline biosynthetic process	2/785	23/39792	0.0748708129384463	0.322118613804943	0.271257780046268	TraesCS5A02G411700/TraesCS5D02G420800	2
GO:0010597	BP	7	green leaf volatile biosynthetic process	2/785	23/39792	0.0748708129384463	0.322118613804943	0.271257780046268	TraesCS2A02G315100/TraesCS7B02G145200	2
GO:0019372	BP	6	lipoxygenase pathway	2/785	23/39792	0.0748708129384463	0.322118613804943	0.271257780046268	TraesCS2A02G315100/TraesCS7B02G145200	2
GO:0090353	MF	4	polygalacturonase inhibitor activity	2/785	23/39792	0.0748708129384463	0.322118613804943	0.271257780046268	TraesCS2D02G470400/TraesCS3D02G451900	2
GO:2000306	BP	4	positive regulation of photomorphogenesis	2/785	23/39792	0.0748708129384463	0.322118613804943	0.271257780046268	TraesCS2A02G388500/TraesCS7A02G383400	2
GO:0009827	BP	6	plant-type cell wall modification	5/785	114/39792	0.0756456144547032	0.324711828940415	0.27344154016035	TraesCS1A02G311100/TraesCS1B02G322500/TraesCS1D02G311000/TraesCS3A02G479900/TraesCS3B02G524500	5
GO:0034330	BP	5	cell junction organization	3/785	50/39792	0.0758496743277804	0.324711828940415	0.27344154016035	TraesCS2A02G383000/TraesCS2B02G400200/TraesCS2D02G379300	3
GO:0045216	BP	6	cell-cell junction organization	3/785	50/39792	0.0758496743277804	0.324711828940415	0.27344154016035	TraesCS2A02G383000/TraesCS2B02G400200/TraesCS2D02G379300	3
GO:0016832	MF	5	aldehyde-lyase activity	4/785	81/39792	0.0764011848651682	0.325458994738134	0.27407073241106	TraesCS3A02G391500/TraesCS3B02G041900/TraesCS3B02G423200/TraesCS3D02G384100	4
GO:0030170	MF	5	pyridoxal phosphate binding	4/785	81/39792	0.0764011848651682	0.325458994738134	0.27407073241106	TraesCS3B02G398000/TraesCS4A02G256500/TraesCS4B02G058200/TraesCS4D02G058200	4
GO:0070279	MF	4	vitamin B6 binding	4/785	81/39792	0.0764011848651682	0.325458994738134	0.27407073241106	TraesCS3B02G398000/TraesCS4A02G256500/TraesCS4B02G058200/TraesCS4D02G058200	4
GO:0012502	BP	6	induction of programmed cell death	1/785	4/39792	0.0766086292895882	0.325806814220088	0.274363633027442	TraesCS7B02G388700	1
GO:0010565	BP	5	regulation of cellular ketone metabolic process	9/785	262/39792	0.0769620705006353	0.326773381305976	0.275177584257664	TraesCS2B02G131600/TraesCS3B02G045900/TraesCS3D02G041800/TraesCS4D02G188200/TraesCS5A02G190700/TraesCS5B02G192500/TraesCS5D02G200200/TraesCS7A02G420500/TraesCS7D02G413200	9
GO:0034637	BP	5	cellular carbohydrate biosynthetic process	13/785	422/39792	0.0775838284124742	0.328874166265644	0.276946666328963	TraesCS2A02G161200/TraesCS2B02G114700/TraesCS2B02G187000/TraesCS2D02G168200/TraesCS2D02G168300/TraesCS3A02G391500/TraesCS3B02G423200/TraesCS3D02G384100/TraesCS5A02G411700/TraesCS5D02G420800/TraesCS6A02G248400/TraesCS7B02G093800/TraesCS7B02G343300	13
GO:0044815	CC	3	DNA packaging complex	7/785	187/39792	0.0783566113359269	0.331607227712501	0.279248191757896	TraesCS1A02G228800/TraesCS1D02G286600/TraesCS2B02G411600/TraesCS2D02G391500/TraesCS2D02G414900/TraesCS7D02G432000/TraesCSU02G121000	7
GO:0006206	BP	6	pyrimidine nucleobase metabolic process	4/785	82/39792	0.0791294385223935	0.333244302069917	0.280626780690457	TraesCS7A02G479600/TraesCS7B02G382000/TraesCS7D02G466800/TraesCS7D02G466900	4
GO:0016405	MF	5	CoA-ligase activity	4/785	82/39792	0.0791294385223935	0.333244302069917	0.280626780690457	TraesCS2D02G581200/TraesCS2D02G581900/TraesCS5B02G359300/TraesCSU02G037900	4
GO:0080161	MF	4	auxin transmembrane transporter activity	4/785	82/39792	0.0791294385223935	0.333244302069917	0.280626780690457	TraesCS3A02G426700/TraesCS4A02G188100/TraesCS7A02G258800/TraesCS7D02G259700	4
GO:0006787	BP	7	porphyrin-containing compound catabolic process	3/785	51/39792	0.0794612708796437	0.333557036593642	0.280890136078857	TraesCS2A02G533900/TraesCS2B02G564200/TraesCS2D02G536200	3
GO:0033015	BP	6	tetrapyrrole catabolic process	3/785	51/39792	0.0794612708796437	0.333557036593642	0.280890136078857	TraesCS2A02G533900/TraesCS2B02G564200/TraesCS2D02G536200	3
GO:1900424	BP	5	regulation of defense response to bacterium	7/785	188/39792	0.0800811371512281	0.33561512171793	0.282623260394046	TraesCS3A02G396100/TraesCS3B02G045900/TraesCS3D02G041800/TraesCS3D02G390100/TraesCS4B02G065500/TraesCS5D02G088700/TraesCS6A02G325900	7
GO:0034605	BP	5	cellular response to heat	6/785	152/39792	0.0813778153518114	0.340498451956691	0.286735538489845	TraesCS1A02G340100/TraesCS1B02G352400/TraesCS1D02G342100/TraesCS3D02G020500/TraesCS6A02G330500/TraesCS6B02G361400	6
GO:0006575	BP	4	cellular modified amino acid metabolic process	7/785	189/39792	0.0818275212146256	0.341603069869029	0.287665743047604	TraesCS3D02G445300/TraesCS4A02G103700/TraesCS5A02G053100/TraesCS5B02G063300/TraesCS5B02G426300/TraesCS5D02G064400/TraesCS7D02G188400	7
GO:0030182	BP	5	neuron differentiation	4/785	83/39792	0.0819056009222653	0.341603069869029	0.287665743047604	TraesCS1D02G437600/TraesCS3B02G249600/TraesCS3D02G233300/TraesCS7D02G316700	4
GO:0051262	BP	8	protein tetramerization	5/785	117/39792	0.0824212419746137	0.342727785069338	0.288612871637337	TraesCS3A02G215400/TraesCS5A02G498000/TraesCS5D02G186200/TraesCS6A02G041700/TraesCS6B02G056800	5
GO:0042742	BP	5	defense response to bacterium	31/785	1205/39792	0.0824399266788407	0.342727785069338	0.288612871637337	TraesCS1D02G096400/TraesCS2A02G033700/TraesCS2A02G461900/TraesCS2B02G071400/TraesCS2B02G131600/TraesCS2B02G133000/TraesCS2D02G033200/TraesCS3A02G336800/TraesCS3B02G041900/TraesCS3B02G045900/TraesCS3B02G367900/TraesCS3B02G446400/TraesCS3B02G446500/TraesCS3D02G041800/TraesCS3D02G407000/TraesCS3D02G445300/TraesCS4A02G235600/TraesCS4B02G038100/TraesCS4D02G036000/TraesCS4D02G188200/TraesCS5B02G208600/…	31
GO:0051347	BP	4	positive regulation of transferase activity	9/785	266/39792	0.0827081530563767	0.343291853230794	0.289087876404879	TraesCS3A02G256300/TraesCS3A02G413600/TraesCS3A02G413700/TraesCS3B02G448000/TraesCS3B02G448100/TraesCS3D02G256600/TraesCS3D02G408000/TraesCS3D02G408100/TraesCS4A02G110300	9
GO:0080045	MF	7	quercetin 3'-O-glucosyltransferase activity	3/785	52/39792	0.0831463119764939	0.344558316830591	0.290154372067866	TraesCS3B02G313400/TraesCS3B02G313900/TraesCS3D02G279800	3
GO:0016999	BP	3	antibiotic metabolic process	9/785	267/39792	0.0841839763921544	0.348301116382875	0.29330620326979	TraesCS2B02G131600/TraesCS4D02G188200/TraesCS5A02G498000/TraesCS6A02G041700/TraesCS6B02G056800/TraesCS7A02G420500/TraesCS7B02G175300/TraesCS7D02G413200/TraesCSU02G127700	9
GO:0009821	BP	5	alkaloid biosynthetic process	4/785	84/39792	0.0847292200457272	0.3488850237177	0.293797914709643	TraesCS2B02G606200/TraesCS2B02G606500/TraesCS5D02G488400/TraesCS7B02G456400	4
GO:0030761	MF	7	8-hydroxyquercitin 8-O-methyltransferase activity	4/785	84/39792	0.0847292200457272	0.3488850237177	0.293797914709643	TraesCS2B02G606200/TraesCS2B02G606500/TraesCS5D02G488400/TraesCS7B02G456400	4
GO:0030766	MF	7	11-O-demethyl-17-O-deacetylvindoline O-methyltransferase activity	4/785	84/39792	0.0847292200457272	0.3488850237177	0.293797914709643	TraesCS2B02G606200/TraesCS2B02G606500/TraesCS5D02G488400/TraesCS7B02G456400	4
GO:0032042	BP	6	mitochondrial DNA metabolic process	2/785	25/39792	0.0865489415073055	0.355015222860224	0.298960187671768	TraesCS1A02G349900/TraesCS7B02G184600	2
GO:0051765	MF	6	inositol tetrakisphosphate kinase activity	2/785	25/39792	0.0865489415073055	0.355015222860224	0.298960187671768	TraesCS4B02G056800/TraesCS4D02G057100	2
GO:0009635	BP	4	response to herbicide	3/785	53/39792	0.0869033402677151	0.355015222860224	0.298960187671768	TraesCS1A02G102700/TraesCS1B02G113500/TraesCS5B02G426300	3
GO:0019319	BP	6	hexose biosynthetic process	3/785	53/39792	0.0869033402677151	0.355015222860224	0.298960187671768	TraesCS3A02G391500/TraesCS3B02G423200/TraesCS3D02G384100	3
GO:0071218	BP	6	cellular response to misfolded protein	3/785	53/39792	0.0869033402677151	0.355015222860224	0.298960187671768	TraesCS2A02G156800/TraesCS5A02G049400/TraesCS5B02G054600	3
GO:0033799	MF	7	myricetin 3'-O-methyltransferase activity	5/785	119/39792	0.0871110903357448	0.355303502314298	0.299202949317303	TraesCS2B02G606200/TraesCS2B02G606500/TraesCS5D02G488400/TraesCS5D02G488800/TraesCS7B02G456400	5
GO:0016671	MF	5	oxidoreductase activity, acting on a sulfur group of donors, disulfide as acceptor	4/785	85/39792	0.0875998241644345	0.356175109240008	0.299936934096849	TraesCS2A02G225200/TraesCS2B02G275100/TraesCS2D02G231100/TraesCS7D02G343600	4
GO:0016701	MF	4	oxidoreductase activity, acting on single donors with incorporation of molecular oxygen	4/785	85/39792	0.0875998241644345	0.356175109240008	0.299936934096849	TraesCS2A02G315100/TraesCS2A02G414600/TraesCS3D02G514100/TraesCS7B02G145200	4
GO:0016101	BP	7	diterpenoid metabolic process	8/785	232/39792	0.0903621645199968	0.366032643122261	0.308238015260851	TraesCS2A02G027200/TraesCS2A02G027700/TraesCS2B02G445400/TraesCS2D02G029500/TraesCS3B02G328700/TraesCS3D02G293800/TraesCS4A02G460100/TraesCSU02G156700	8
GO:0010315	BP	5	auxin export across the plasma membrane	4/785	86/39792	0.0905169225668198	0.366032643122261	0.308238015260851	TraesCS3A02G426700/TraesCS4A02G188100/TraesCS7A02G258800/TraesCS7D02G259700	4
GO:0016638	MF	4	oxidoreductase activity, acting on the CH-NH2 group of donors	3/785	54/39792	0.0907308713839735	0.366032643122261	0.308238015260851	TraesCS3A02G266300/TraesCS3B02G299800/TraesCS3D02G266400	3
GO:0042168	BP	4	heme metabolic process	3/785	54/39792	0.0907308713839735	0.366032643122261	0.308238015260851	TraesCS2A02G533900/TraesCS2B02G564200/TraesCS2D02G536200	3
GO:0071219	BP	5	cellular response to molecule of bacterial origin	3/785	54/39792	0.0907308713839735	0.366032643122261	0.308238015260851	TraesCS3B02G045900/TraesCS3D02G041800/TraesCS4D02G188200	3
GO:0009820	BP	5	alkaloid metabolic process	4/785	87/39792	0.0934800062793675	0.376536883769147	0.317083691595071	TraesCS2B02G606200/TraesCS2B02G606500/TraesCS5D02G488400/TraesCS7B02G456400	4
GO:0009112	BP	5	nucleobase metabolic process	5/785	122/39792	0.0944010805174566	0.377267678974716	0.317699098083971	TraesCS2D02G565300/TraesCS7A02G479600/TraesCS7B02G382000/TraesCS7D02G466800/TraesCS7D02G466900	5
GO:0010152	BP	4	pollen maturation	3/785	55/39792	0.0946273966615166	0.377267678974716	0.317699098083971	TraesCS2A02G220400/TraesCS2B02G245900/TraesCS2D02G226000	3
GO:0005356	MF	8	glucose:proton symporter activity	1/785	5/39792	0.0948267409314827	0.377267678974716	0.317699098083971	TraesCS4A02G066200	1
GO:0005358	MF	9	high-affinity glucose:proton symporter activity	1/785	5/39792	0.0948267409314827	0.377267678974716	0.317699098083971	TraesCS4A02G066200	1
GO:0009679	MF	7	hexose:proton symporter activity	1/785	5/39792	0.0948267409314827	0.377267678974716	0.317699098083971	TraesCS4A02G066200	1
GO:0015398	MF	6	high-affinity secondary active ammonium transmembrane transporter activity	1/785	5/39792	0.0948267409314827	0.377267678974716	0.317699098083971	TraesCS3B02G383400	1
GO:0015633	MF	5	ABC-type zinc transporter activity	1/785	5/39792	0.0948267409314827	0.377267678974716	0.317699098083971	TraesCS5A02G230300	1
GO:0033743	MF	6	peptide-methionine (R)-S-oxide reductase activity	1/785	5/39792	0.0948267409314827	0.377267678974716	0.317699098083971	TraesCS7D02G343600	1
GO:1901264	BP	6	carbohydrate derivative transport	8/785	235/39792	0.0954976533590313	0.379354175153207	0.319456147497438	TraesCS2A02G220400/TraesCS2A02G307600/TraesCS2B02G245900/TraesCS2D02G226000/TraesCS3A02G130300/TraesCS3B02G149400/TraesCS3D02G131200/TraesCS6A02G187900	8
GO:0043902	BP	absolute	obsolete positive regulation of multi-organism process	5/785	123/39792	0.0968982503048098	0.384328435359046	0.323644998197092	TraesCS3B02G045900/TraesCS3D02G041800/TraesCS4A02G061400/TraesCS4A02G110300/TraesCS5D02G088700	5
GO:0016114	BP	6	terpenoid biosynthetic process	11/785	357/39792	0.0984878148728867	0.386842760859136	0.325762324934009	TraesCS2A02G027200/TraesCS2A02G414600/TraesCS2A02G533900/TraesCS2B02G445400/TraesCS2B02G564200/TraesCS2D02G536200/TraesCS3B02G328700/TraesCS3D02G293800/TraesCS4A02G460100/TraesCS4D02G314400/TraesCSU02G156700	11
GO:0000186	BP	absolute	obsolete activation of MAPKK activity	3/785	56/39792	0.0985913857483795	0.386842760859136	0.325762324934009	TraesCS3A02G256300/TraesCS3D02G256600/TraesCS4A02G110300	3
GO:0004709	MF	6	MAP kinase kinase kinase activity	3/785	56/39792	0.0985913857483795	0.386842760859136	0.325762324934009	TraesCS3A02G256300/TraesCS3D02G256600/TraesCS4A02G110300	3
GO:0006098	BP	6	pentose-phosphate shunt	2/785	27/39792	0.09872705209571	0.386842760859136	0.325762324934009	TraesCS2A02G175400/TraesCS2D02G182700	2
GO:0006108	BP	8	malate metabolic process	2/785	27/39792	0.09872705209571	0.386842760859136	0.325762324934009	TraesCS7A02G166700/TraesCSU02G127700	2
GO:0015114	MF	6	phosphate ion transmembrane transporter activity	2/785	27/39792	0.09872705209571	0.386842760859136	0.325762324934009	TraesCS5D02G243700/TraesCS7A02G226600	2
GO:0071712	BP	7	ER-associated misfolded protein catabolic process	2/785	27/39792	0.09872705209571	0.386842760859136	0.325762324934009	TraesCS5A02G049400/TraesCS5B02G054600	2
GO:1902457	BP	4	negative regulation of stomatal opening	2/785	27/39792	0.09872705209571	0.386842760859136	0.325762324934009	TraesCS3A02G256300/TraesCS3D02G256600	2
GO:0010104	BP	6	regulation of ethylene-activated signaling pathway	5/785	124/39792	0.0994286069918627	0.388416428520248	0.327087518753893	TraesCS3A02G489600/TraesCS3D02G495300/TraesCS3D02G495700/TraesCS7B02G321400/TraesCSU02G156700	5
GO:0070297	BP	6	regulation of phosphorelay signal transduction system	5/785	124/39792	0.0994286069918627	0.388416428520248	0.327087518753893	TraesCS3A02G489600/TraesCS3D02G495300/TraesCS3D02G495700/TraesCS7B02G321400/TraesCSU02G156700	5
GO:0030162	BP	6	regulation of proteolysis	13/785	441/39792	0.10013638345109	0.390592218581813	0.328919763016264	TraesCS1A02G349900/TraesCS1B02G322100/TraesCS3A02G400400/TraesCS3A02G413600/TraesCS3A02G413700/TraesCS3B02G433400/TraesCS3B02G448000/TraesCS3B02G448100/TraesCS3D02G020500/TraesCS3D02G408000/TraesCS3D02G408100/TraesCS4B02G065500/TraesCS6B02G206300	13
GO:0009086	BP	7	methionine biosynthetic process	3/785	57/39792	0.102621289096505	0.397083527744665	0.334386128627087	TraesCS5A02G053100/TraesCS5B02G063300/TraesCS5D02G064400	3
GO:0000160	BP	5	phosphorelay signal transduction system	9/785	279/39792	0.103115890789417	0.397083527744665	0.334386128627087	TraesCS2B02G127800/TraesCS2B02G133000/TraesCS4A02G326400/TraesCS4B02G038100/TraesCS4D02G036000/TraesCS6D02G225500/TraesCS7A02G369500/TraesCS7B02G259000/TraesCS7D02G353800	9
GO:0072330	BP	7	monocarboxylic acid biosynthetic process	20/785	744/39792	0.103302591880631	0.397083527744665	0.334386128627087	TraesCS2B02G131600/TraesCS3A02G106600/TraesCS3A02G391500/TraesCS3B02G423200/TraesCS3D02G108700/TraesCS3D02G384100/TraesCS4A02G235600/TraesCS4A02G256500/TraesCS4B02G058200/TraesCS4B02G237600/TraesCS4D02G058200/TraesCS4D02G188200/TraesCS5A02G010500/TraesCS5B02G008100/TraesCS5D02G015300/TraesCS7A02G174700/TraesCS7A02G420500/TraesCS7B02G079500/TraesCS7B02G145200/TraesCS7D02G413200	20
GO:0009931	MF	6	calcium-dependent protein serine/threonine kinase activity	5/785	126/39792	0.104587850808248	0.397083527744665	0.334386128627087	TraesCS4A02G235600/TraesCS6A02G375800/TraesCS6A02G375900/TraesCS6B02G413500/TraesCS6B02G413600	5
GO:0010857	MF	5	calcium-dependent protein kinase activity	5/785	126/39792	0.104587850808248	0.397083527744665	0.334386128627087	TraesCS4A02G235600/TraesCS6A02G375800/TraesCS6A02G375900/TraesCS6B02G413500/TraesCS6B02G413600	5
GO:0043225	MF	4	ATPase-coupled inorganic anion transmembrane transporter activity	2/785	28/39792	0.104985714360891	0.397083527744665	0.334386128627087	TraesCS1A02G207300/TraesCS7A02G226600	2
GO:0051782	BP	4	negative regulation of cell division	2/785	28/39792	0.104985714360891	0.397083527744665	0.334386128627087	TraesCS5B02G263000/TraesCS7B02G146500	2
GO:1901684	BP	6	arsenate ion transmembrane transport	2/785	28/39792	0.104985714360891	0.397083527744665	0.334386128627087	TraesCS1A02G207300/TraesCS7A02G226600	2
GO:0044272	BP	5	sulfur compound biosynthetic process	11/785	362/39792	0.105728341016411	0.397083527744665	0.334386128627087	TraesCS2A02G375800/TraesCS2D02G581200/TraesCS2D02G581900/TraesCS3A02G215400/TraesCS5A02G053100/TraesCS5A02G411700/TraesCS5B02G063300/TraesCS5B02G359300/TraesCS5D02G064400/TraesCS5D02G420800/TraesCSU02G037900	11
GO:0016878	MF	5	acid-thiol ligase activity	4/785	91/39792	0.105781415507034	0.397083527744665	0.334386128627087	TraesCS2D02G581200/TraesCS2D02G581900/TraesCS5B02G359300/TraesCSU02G037900	4
GO:0035556	BP	4	intracellular signal transduction	30/785	1193/39792	0.106439466632113	0.397083527744665	0.334386128627087	TraesCS1A02G349900/TraesCS2B02G127800/TraesCS2B02G133000/TraesCS2D02G097700/TraesCS2D02G197600/TraesCS3A02G256300/TraesCS3D02G256600/TraesCS4A02G068100/TraesCS4A02G110300/TraesCS4A02G194800/TraesCS4A02G235600/TraesCS4A02G326400/TraesCS4B02G038100/TraesCS4D02G036000/TraesCS4D02G118500/TraesCS5A02G225300/TraesCS5B02G059300/TraesCS5B02G223900/TraesCS5B02G263000/TraesCS5D02G232500/TraesCS5D02G232600/…	30
GO:0009860	BP	4	pollen tube growth	9/785	281/39792	0.106489088679637	0.397083527744665	0.334386128627087	TraesCS2A02G095700/TraesCS2B02G111100/TraesCS2B02G114700/TraesCS2D02G094200/TraesCS3A02G468300/TraesCS4A02G460100/TraesCS6A02G398700/TraesCS6D02G382900/TraesCS7D02G091600	9
GO:0016790	MF	5	thiolester hydrolase activity	3/785	58/39792	0.10671554034366	0.397083527744665	0.334386128627087	TraesCS1D02G437600/TraesCS3B02G249600/TraesCS3D02G233300	3
GO:0048366	BP	6	leaf development	29/785	1151/39792	0.109025677039321	0.397083527744665	0.334386128627087	TraesCS1A02G175500/TraesCS1A02G320000/TraesCS1A02G372300/TraesCS1B02G392300/TraesCS1D02G163800/TraesCS1D02G378400/TraesCS1D02G378500/TraesCS1D02G378900/TraesCS2B02G133000/TraesCS2D02G091300/TraesCS3A02G259900/TraesCS3A02G396100/TraesCS3A02G433800/TraesCS3A02G528900/TraesCS3D02G390100/TraesCS3D02G461200/TraesCS3D02G534200/TraesCS4A02G235600/TraesCS4B02G038100/TraesCS4D02G036000/TraesCS5A02G411700/…	29
GO:0043648	BP	7	dicarboxylic acid metabolic process	5/785	128/39792	0.10987665415807	0.397083527744665	0.334386128627087	TraesCS3A02G266300/TraesCS3B02G299800/TraesCS3D02G266400/TraesCS7A02G166700/TraesCSU02G127700	5
GO:0009966	BP	4	regulation of signal transduction	33/785	1335/39792	0.110997777427535	0.397083527744665	0.334386128627087	TraesCS1A02G190100/TraesCS1A02G349900/TraesCS1B02G274300/TraesCS1D02G419000/TraesCS2A02G199300/TraesCS2A02G388500/TraesCS2B02G133000/TraesCS3A02G256300/TraesCS3A02G426700/TraesCS3A02G489600/TraesCS3B02G439600/TraesCS3D02G256600/TraesCS3D02G401200/TraesCS3D02G495300/TraesCS3D02G495700/TraesCS4A02G110300/TraesCS4A02G188100/TraesCS4A02G235600/TraesCS4B02G038100/TraesCS4D02G036000/TraesCS4D02G188200/…	33
GO:1901605	BP	5	alpha-amino acid metabolic process	15/785	535/39792	0.111860598503466	0.397083527744665	0.334386128627087	TraesCS3A02G106600/TraesCS3A02G266300/TraesCS3B02G041900/TraesCS3B02G299800/TraesCS3D02G108700/TraesCS3D02G266400/TraesCS4A02G256500/TraesCS4B02G058200/TraesCS4B02G124800/TraesCS4D02G058200/TraesCS5A02G053100/TraesCS5A02G411700/TraesCS5B02G063300/TraesCS5D02G064400/TraesCS5D02G420800	15
GO:0002833	BP	4	positive regulation of response to biotic stimulus	4/785	93/39792	0.112193575609147	0.397083527744665	0.334386128627087	TraesCS3B02G045900/TraesCS3D02G041800/TraesCS4A02G061400/TraesCS5D02G088700	4
GO:0001776	BP	3	leukocyte homeostasis	1/785	6/39792	0.112685865981594	0.397083527744665	0.334386128627087	TraesCS1A02G349900	1
GO:0001941	BP	6	postsynaptic membrane organization	1/785	6/39792	0.112685865981594	0.397083527744665	0.334386128627087	TraesCS1A02G349900	1
GO:0001960	BP	5	negative regulation of cytokine-mediated signaling pathway	1/785	6/39792	0.112685865981594	0.397083527744665	0.334386128627087	TraesCS1A02G349900	1
GO:0002260	BP	4	lymphocyte homeostasis	1/785	6/39792	0.112685865981594	0.397083527744665	0.334386128627087	TraesCS1A02G349900	1
GO:0002521	BP	5	leukocyte differentiation	1/785	6/39792	0.112685865981594	0.397083527744665	0.334386128627087	TraesCS1A02G349900	1
GO:0004112	MF	7	cyclic-nucleotide phosphodiesterase activity	1/785	6/39792	0.112685865981594	0.397083527744665	0.334386128627087	TraesCS7D02G168600	1
GO:0004113	MF	8	2',3'-cyclic-nucleotide 3'-phosphodiesterase activity	1/785	6/39792	0.112685865981594	0.397083527744665	0.334386128627087	TraesCS7D02G168600	1
GO:0005126	MF	5	cytokine receptor binding	1/785	6/39792	0.112685865981594	0.397083527744665	0.334386128627087	TraesCS1A02G349900	1
GO:0005133	MF	6	interferon-gamma receptor binding	1/785	6/39792	0.112685865981594	0.397083527744665	0.334386128627087	TraesCS1A02G349900	1
GO:0006924	BP	9	activation-induced cell death of T cells	1/785	6/39792	0.112685865981594	0.397083527744665	0.334386128627087	TraesCS1A02G349900	1
GO:0010306	BP	8	rhamnogalacturonan II biosynthetic process	1/785	6/39792	0.112685865981594	0.397083527744665	0.334386128627087	TraesCS2B02G114700	1
GO:0010396	BP	7	rhamnogalacturonan II metabolic process	1/785	6/39792	0.112685865981594	0.397083527744665	0.334386128627087	TraesCS2B02G114700	1
GO:0030098	BP	5	lymphocyte differentiation	1/785	6/39792	0.112685865981594	0.397083527744665	0.334386128627087	TraesCS1A02G349900	1
GO:0030217	BP	6	T cell differentiation	1/785	6/39792	0.112685865981594	0.397083527744665	0.334386128627087	TraesCS1A02G349900	1
GO:0030971	MF	5	receptor tyrosine kinase binding	1/785	6/39792	0.112685865981594	0.397083527744665	0.334386128627087	TraesCS1A02G349900	1
GO:0032088	BP	4	negative regulation of NF-kappaB transcription factor activity	1/785	6/39792	0.112685865981594	0.397083527744665	0.334386128627087	TraesCS1A02G349900	1
GO:0033077	BP	7	T cell differentiation in thymus	1/785	6/39792	0.112685865981594	0.397083527744665	0.334386128627087	TraesCS1A02G349900	1
GO:0033258	BP	6	plastid DNA metabolic process	1/785	6/39792	0.112685865981594	0.397083527744665	0.334386128627087	TraesCS7B02G184600	1
GO:0033259	BP	7	plastid DNA replication	1/785	6/39792	0.112685865981594	0.397083527744665	0.334386128627087	TraesCS7B02G184600	1
GO:0033397	BP	6	zeatin metabolic process	1/785	6/39792	0.112685865981594	0.397083527744665	0.334386128627087	TraesCS5B02G203900	1
GO:0033398	BP	6	zeatin biosynthetic process	1/785	6/39792	0.112685865981594	0.397083527744665	0.334386128627087	TraesCS5B02G203900	1
GO:0033400	BP	7	trans-zeatin metabolic process	1/785	6/39792	0.112685865981594	0.397083527744665	0.334386128627087	TraesCS5B02G203900	1
GO:0033466	BP	7	trans-zeatin biosynthetic process	1/785	6/39792	0.112685865981594	0.397083527744665	0.334386128627087	TraesCS5B02G203900	1
GO:0042102	BP	7	positive regulation of T cell proliferation	1/785	6/39792	0.112685865981594	0.397083527744665	0.334386128627087	TraesCS1A02G349900	1
GO:0042110	BP	5	T cell activation	1/785	6/39792	0.112685865981594	0.397083527744665	0.334386128627087	TraesCS1A02G349900	1
GO:0042129	BP	7	regulation of T cell proliferation	1/785	6/39792	0.112685865981594	0.397083527744665	0.334386128627087	TraesCS1A02G349900	1
GO:0043029	BP	5	T cell homeostasis	1/785	6/39792	0.112685865981594	0.397083527744665	0.334386128627087	TraesCS1A02G349900	1
GO:0043113	BP	6	receptor clustering	1/785	6/39792	0.112685865981594	0.397083527744665	0.334386128627087	TraesCS1A02G349900	1
GO:0043124	BP	6	negative regulation of I-kappaB kinase/NF-kappaB signaling	1/785	6/39792	0.112685865981594	0.397083527744665	0.334386128627087	TraesCS1A02G349900	1
GO:0050863	BP	6	regulation of T cell activation	1/785	6/39792	0.112685865981594	0.397083527744665	0.334386128627087	TraesCS1A02G349900	1
GO:0050870	BP	6	positive regulation of T cell activation	1/785	6/39792	0.112685865981594	0.397083527744665	0.334386128627087	TraesCS1A02G349900	1
GO:0060330	BP	5	regulation of response to interferon-gamma	1/785	6/39792	0.112685865981594	0.397083527744665	0.334386128627087	TraesCS1A02G349900	1
GO:0060331	BP	5	negative regulation of response to interferon-gamma	1/785	6/39792	0.112685865981594	0.397083527744665	0.334386128627087	TraesCS1A02G349900	1
GO:0060334	BP	6	regulation of interferon-gamma-mediated signaling pathway	1/785	6/39792	0.112685865981594	0.397083527744665	0.334386128627087	TraesCS1A02G349900	1
GO:0060336	BP	6	negative regulation of interferon-gamma-mediated signaling pathway	1/785	6/39792	0.112685865981594	0.397083527744665	0.334386128627087	TraesCS1A02G349900	1
GO:0060761	BP	4	negative regulation of response to cytokine stimulus	1/785	6/39792	0.112685865981594	0.397083527744665	0.334386128627087	TraesCS1A02G349900	1
GO:0061635	BP	4	regulation of protein complex stability	1/785	6/39792	0.112685865981594	0.397083527744665	0.334386128627087	TraesCS2A02G156800	1
GO:0070227	BP	7	lymphocyte apoptotic process	1/785	6/39792	0.112685865981594	0.397083527744665	0.334386128627087	TraesCS1A02G349900	1
GO:0070231	BP	8	T cell apoptotic process	1/785	6/39792	0.112685865981594	0.397083527744665	0.334386128627087	TraesCS1A02G349900	1
GO:0071340	BP	7	skeletal muscle acetylcholine-gated channel clustering	1/785	6/39792	0.112685865981594	0.397083527744665	0.334386128627087	TraesCS1A02G349900	1
GO:0071629	BP	8	cytoplasm protein quality control by the ubiquitin-proteasome system	1/785	6/39792	0.112685865981594	0.397083527744665	0.334386128627087	TraesCS2A02G156800	1
GO:0071887	BP	6	leukocyte apoptotic process	1/785	6/39792	0.112685865981594	0.397083527744665	0.334386128627087	TraesCS1A02G349900	1
GO:0080169	BP	6	cellular response to boron-containing substance deprivation	1/785	6/39792	0.112685865981594	0.397083527744665	0.334386128627087	TraesCS3A02G167200	1
GO:0097243	MF	3	flavonoid binding	1/785	6/39792	0.112685865981594	0.397083527744665	0.334386128627087	TraesCS3D02G445300	1
GO:0097362	CC	4	MCM8-MCM9 complex	1/785	6/39792	0.112685865981594	0.397083527744665	0.334386128627087	TraesCS1D02G287700	1
GO:0099173	BP	5	postsynapse organization	1/785	6/39792	0.112685865981594	0.397083527744665	0.334386128627087	TraesCS1A02G349900	1
GO:1901483	BP	8	regulation of transcription factor catabolic process	1/785	6/39792	0.112685865981594	0.397083527744665	0.334386128627087	TraesCS4B02G065500	1
GO:1901485	BP	8	positive regulation of transcription factor catabolic process	1/785	6/39792	0.112685865981594	0.397083527744665	0.334386128627087	TraesCS4B02G065500	1
GO:1903037	BP	6	regulation of leukocyte cell-cell adhesion	1/785	6/39792	0.112685865981594	0.397083527744665	0.334386128627087	TraesCS1A02G349900	1
GO:1903039	BP	6	positive regulation of leukocyte cell-cell adhesion	1/785	6/39792	0.112685865981594	0.397083527744665	0.334386128627087	TraesCS1A02G349900	1
GO:1990782	MF	7	protein tyrosine kinase binding	1/785	6/39792	0.112685865981594	0.397083527744665	0.334386128627087	TraesCS1A02G349900	1
GO:2001147	MF	4	camalexin binding	1/785	6/39792	0.112685865981594	0.397083527744665	0.334386128627087	TraesCS3D02G445300	1
GO:2001227	MF	4	quercitrin binding	1/785	6/39792	0.112685865981594	0.397083527744665	0.334386128627087	TraesCS3D02G445300	1
GO:0002229	BP	5	defense response to oomycetes	6/785	168/39792	0.116361720798673	0.408369724754151	0.343890294529811	TraesCS3B02G045900/TraesCS3D02G041800/TraesCS4D02G188200/TraesCS5D02G088700/TraesCS6A02G085000/TraesCS6B02G117300	6
GO:0009685	BP	5	gibberellin metabolic process	6/785	168/39792	0.116361720798673	0.408369724754151	0.343890294529811	TraesCS2A02G027200/TraesCS2B02G445400/TraesCS3B02G328700/TraesCS3D02G293800/TraesCS4A02G460100/TraesCSU02G156700	6
GO:0046364	BP	5	monosaccharide biosynthetic process	6/785	168/39792	0.116361720798673	0.408369724754151	0.343890294529811	TraesCS2A02G126000/TraesCS2B02G114700/TraesCS3A02G391500/TraesCS3B02G423200/TraesCS3D02G384100/TraesCSU02G124800	6
GO:0010555	BP	6	response to mannitol	2/785	30/39792	0.117808505455221	0.412887725479056	0.347694926719205	TraesCS1A02G175500/TraesCS1D02G163800	2
GO:0051651	BP	3	maintenance of location in cell	4/785	95/39792	0.118773604844057	0.4157076169542	0.350069572171958	TraesCS2D02G431900/TraesCS5B02G202100/TraesCS7A02G420900/TraesCS7D02G413000	4
GO:0006417	BP	6	regulation of translation	9/785	290/39792	0.122425582520336	0.427911280334238	0.360346341334095	TraesCS1A02G340100/TraesCS1B02G352400/TraesCS1D02G342100/TraesCS3A02G274400/TraesCS3B02G308100/TraesCS4A02G256500/TraesCS4B02G058200/TraesCS4D02G058200/TraesCSU02G062700	9
GO:0042887	MF	4	amide transmembrane transporter activity	5/785	133/39792	0.123649990750713	0.430059011922402	0.362154957408338	TraesCS7A02G479600/TraesCS7B02G382000/TraesCS7D02G091600/TraesCS7D02G466800/TraesCS7D02G466900	5
GO:1901136	BP	5	carbohydrate derivative catabolic process	5/785	133/39792	0.123649990750713	0.430059011922402	0.362154957408338	TraesCS2A02G040500/TraesCS2A02G040700/TraesCS2B02G053200/TraesCS2D02G039300/TraesCS7D02G316700	5
GO:0003714	MF	4	transcription corepressor activity	3/785	62/39792	0.123704233159146	0.430059011922402	0.362154957408338	TraesCS5A02G212800/TraesCS5B02G211000/TraesCS5D02G219300	3
GO:0051788	BP	5	response to misfolded protein	3/785	62/39792	0.123704233159146	0.430059011922402	0.362154957408338	TraesCS2A02G156800/TraesCS5A02G049400/TraesCS5B02G054600	3
GO:0002831	BP	4	regulation of response to biotic stimulus	11/785	374/39792	0.124334876261212	0.430604118029071	0.362613994129744	TraesCS3A02G396100/TraesCS3B02G045900/TraesCS3B02G439600/TraesCS3D02G041800/TraesCS3D02G390100/TraesCS3D02G401200/TraesCS4A02G061400/TraesCS4B02G065500/TraesCS4D02G188200/TraesCS5D02G088700/TraesCS6A02G325900	11
GO:0036513	CC	4	Derlin-1 retrotranslocation complex	2/785	31/39792	0.124359799338125	0.430604118029071	0.362613994129744	TraesCS5A02G049400/TraesCS5B02G054600	2
GO:0060919	BP	5	auxin import into cell	2/785	31/39792	0.124359799338125	0.430604118029071	0.362613994129744	TraesCS7A02G258800/TraesCS7D02G259700	2
GO:0002009	BP	5	morphogenesis of an epithelium	3/785	63/39792	0.128096293598272	0.442949800293089	0.373010358141548	TraesCS2B02G133000/TraesCS4B02G038100/TraesCS4D02G036000	3
GO:0015295	MF	7	solute:proton symporter activity	6/785	173/39792	0.128624243498715	0.443590932971599	0.373550259344504	TraesCS2A02G046400/TraesCS4A02G066200/TraesCS7A02G479600/TraesCS7B02G382000/TraesCS7D02G466800/TraesCS7D02G466900	6
GO:0016102	BP	7	diterpenoid biosynthetic process	6/785	173/39792	0.128624243498715	0.443590932971599	0.373550259344504	TraesCS2A02G027200/TraesCS2B02G445400/TraesCS3B02G328700/TraesCS3D02G293800/TraesCS4A02G460100/TraesCSU02G156700	6
GO:0016166	MF	5	phytoene dehydrogenase activity	1/785	7/39792	0.130193069399993	0.44603181183331	0.375605736280682	TraesCS7B02G145200	1
GO:0017075	MF	6	syntaxin-1 binding	1/785	7/39792	0.130193069399993	0.44603181183331	0.375605736280682	TraesCS2B02G421900	1
GO:0045921	BP	5	positive regulation of exocytosis	1/785	7/39792	0.130193069399993	0.44603181183331	0.375605736280682	TraesCS2B02G421900	1
GO:0050152	MF	6	omega-amidase activity	1/785	7/39792	0.130193069399993	0.44603181183331	0.375605736280682	TraesCS7A02G166700	1
GO:1902626	BP	8	assembly of large subunit precursor of preribosome	1/785	7/39792	0.130193069399993	0.44603181183331	0.375605736280682	TraesCS3B02G220700	1
GO:0015399	MF	5	primary active transmembrane transporter activity	14/785	506/39792	0.130644681459452	0.446354469862213	0.375877448305022	TraesCS1A02G207300/TraesCS2A02G056800/TraesCS2A02G451300/TraesCS3D02G272200/TraesCS5A02G016200/TraesCS5A02G447200/TraesCS5D02G195700/TraesCS5D02G452500/TraesCS7A02G118800/TraesCS7A02G118900/TraesCS7A02G226600/TraesCS7D02G114200/TraesCS7D02G386500/TraesCSU02G097600	14
GO:0006560	BP	7	proline metabolic process	2/785	32/39792	0.13099615684255	0.446354469862213	0.375877448305022	TraesCS5A02G411700/TraesCS5D02G420800	2
GO:0031408	BP	7	oxylipin biosynthetic process	2/785	32/39792	0.13099615684255	0.446354469862213	0.375877448305022	TraesCS7A02G174700/TraesCS7B02G079500	2
GO:0042807	CC	8	central vacuole	2/785	32/39792	0.13099615684255	0.446354469862213	0.375877448305022	TraesCS3B02G182400/TraesCS5A02G518300	2
GO:0047484	BP	5	regulation of response to osmotic stress	6/785	174/39792	0.131148938828241	0.446354469862213	0.375877448305022	TraesCS1B02G323600/TraesCS3B02G439600/TraesCS3D02G401200/TraesCS5D02G252600/TraesCS6A02G085000/TraesCS6B02G117300	6
GO:0006790	BP	4	sulfur compound metabolic process	20/785	771/39792	0.132394640439357	0.449327950434128	0.378381431944529	TraesCS2A02G225200/TraesCS2A02G375800/TraesCS2B02G275100/TraesCS2D02G231100/TraesCS2D02G581200/TraesCS2D02G581900/TraesCS3A02G215400/TraesCS3D02G417500/TraesCS3D02G445300/TraesCS4A02G103700/TraesCS5A02G053100/TraesCS5A02G411700/TraesCS5B02G063300/TraesCS5B02G260800/TraesCS5B02G359300/TraesCS5B02G426300/TraesCS5D02G064400/TraesCS5D02G420800/TraesCS7D02G188400/TraesCSU02G037900	20
GO:0032103	BP	4	positive regulation of response to external stimulus	4/785	99/39792	0.132416743803614	0.449327950434128	0.378381431944529	TraesCS3B02G045900/TraesCS3D02G041800/TraesCS4A02G061400/TraesCS5D02G088700	4
GO:0048226	CC	3	Casparian strip	3/785	64/39792	0.13254307109331	0.449327950434128	0.378381431944529	TraesCS2A02G383000/TraesCS2B02G400200/TraesCS2D02G379300	3
GO:1900150	BP	5	regulation of defense response to fungus	6/785	175/39792	0.133697218044342	0.452648097692607	0.381177345425353	TraesCS3A02G396100/TraesCS3B02G439600/TraesCS3D02G390100/TraesCS3D02G401200/TraesCS4A02G061400/TraesCS6A02G325900	6
GO:0016108	BP	7	tetraterpenoid metabolic process	4/785	100/39792	0.135924283270965	0.458358910828459	0.385986451223966	TraesCS2A02G533900/TraesCS2B02G564200/TraesCS2D02G536200/TraesCS4D02G314400	4
GO:0016116	BP	8	carotenoid metabolic process	4/785	100/39792	0.135924283270965	0.458358910828459	0.385986451223966	TraesCS2A02G533900/TraesCS2B02G564200/TraesCS2D02G536200/TraesCS4D02G314400	4
GO:0033014	BP	6	tetrapyrrole biosynthetic process	4/785	100/39792	0.135924283270965	0.458358910828459	0.385986451223966	TraesCS2A02G533900/TraesCS2B02G564200/TraesCS2D02G536200/TraesCS3D02G514100	4
GO:0004812	MF	5	aminoacyl-tRNA ligase activity	6/785	176/39792	0.136268865381434	0.458358910828459	0.385986451223966	TraesCS1B02G248400/TraesCS1D02G236900/TraesCS4A02G278500/TraesCS4B02G034500/TraesCS5A02G327900/TraesCS5D02G333800	6
GO:0016875	MF	4	ligase activity, forming carbon-oxygen bonds	6/785	176/39792	0.136268865381434	0.458358910828459	0.385986451223966	TraesCS1B02G248400/TraesCS1D02G236900/TraesCS4A02G278500/TraesCS4B02G034500/TraesCS5A02G327900/TraesCS5D02G333800	6
GO:0009746	BP	7	response to hexose	7/785	216/39792	0.137015908453389	0.459038945728817	0.386559112192688	TraesCS2A02G220400/TraesCS2B02G245900/TraesCS2D02G226000/TraesCS5B02G059200/TraesCS5B02G118200/TraesCS5D02G068800/TraesCSU02G156700	7
GO:0008300	BP	6	isoprenoid catabolic process	3/785	65/39792	0.137042939782897	0.459038945728817	0.386559112192688	TraesCS2A02G414600/TraesCS3B02G328700/TraesCS3D02G293800	3
GO:1902456	BP	5	regulation of stomatal opening	3/785	65/39792	0.137042939782897	0.459038945728817	0.386559112192688	TraesCS3A02G256300/TraesCS3D02G256600/TraesCS4A02G235600	3
GO:0035435	BP	7	phosphate ion transmembrane transport	2/785	33/39792	0.137711683718645	0.459038945728817	0.386559112192688	TraesCS5D02G243700/TraesCS7A02G226600	2
GO:0071326	BP	7	cellular response to monosaccharide stimulus	2/785	33/39792	0.137711683718645	0.459038945728817	0.386559112192688	TraesCS5B02G059200/TraesCS5D02G068800	2
GO:0071331	BP	8	cellular response to hexose stimulus	2/785	33/39792	0.137711683718645	0.459038945728817	0.386559112192688	TraesCS5B02G059200/TraesCS5D02G068800	2
GO:0071333	BP	6	cellular response to glucose stimulus	2/785	33/39792	0.137711683718645	0.459038945728817	0.386559112192688	TraesCS5B02G059200/TraesCS5D02G068800	2
GO:0006972	BP	5	hyperosmotic response	7/785	217/39792	0.139344761690751	0.463703601364923	0.390487243254672	TraesCS1A02G175500/TraesCS1D02G163800/TraesCS5A02G225300/TraesCS5A02G411700/TraesCS5B02G223900/TraesCS5D02G232600/TraesCS5D02G420800	7
GO:0006749	BP	5	glutathione metabolic process	4/785	101/39792	0.139469152688523	0.463703601364923	0.390487243254672	TraesCS3D02G445300/TraesCS4A02G103700/TraesCS5B02G426300/TraesCS7D02G188400	4
GO:0004683	MF	6	calmodulin-dependent protein kinase activity	5/785	139/39792	0.141170931583389	0.46875988820638	0.394745169015899	TraesCS3D02G359400/TraesCS6A02G375800/TraesCS6A02G375900/TraesCS6B02G413500/TraesCS6B02G413600	5
GO:0048729	BP	4	tissue morphogenesis	3/785	66/39792	0.141594272508726	0.468963127618414	0.394916317994454	TraesCS2B02G133000/TraesCS4B02G038100/TraesCS4D02G036000	3
GO:0051289	BP	9	protein homotetramerization	3/785	66/39792	0.141594272508726	0.468963127618414	0.394916317994454	TraesCS5A02G498000/TraesCS6A02G041700/TraesCS6B02G056800	3
GO:0009696	BP	6	salicylic acid metabolic process	4/785	102/39792	0.143050650826115	0.47318159085522	0.398468708088606	TraesCS2B02G131600/TraesCS4D02G188200/TraesCS7A02G420500/TraesCS7D02G413200	4
GO:0080032	MF	6	methyl jasmonate esterase activity	2/785	34/39792	0.144500684630583	0.477368333154605	0.401994385814404	TraesCS3B02G496200/TraesCS3D02G448700	2
GO:0000249	MF	6	C-22 sterol desaturase activity	1/785	8/39792	0.147355277280376	0.484943034505937	0.40837308168921	TraesCS3D02G148300	1
GO:0032365	BP	5	intracellular lipid transport	1/785	8/39792	0.147355277280376	0.484943034505937	0.40837308168921	TraesCS2A02G307600	1
GO:0047389	MF	7	glycerophosphocholine phosphodiesterase activity	1/785	8/39792	0.147355277280376	0.484943034505937	0.40837308168921	TraesCS2B02G303200	1
GO:0015079	MF	7	potassium ion transmembrane transporter activity	7/785	221/39792	0.148850019367783	0.489240545891571	0.411992038645533	TraesCS4A02G187500/TraesCS4A02G248500/TraesCS4B02G066300/TraesCS4D02G065300/TraesCS5A02G500300/TraesCS6D02G251500/TraesCS7B02G116700	7
GO:0009505	CC	5	plant-type cell wall	24/785	966/39792	0.149192289556807	0.489744017683308	0.412416014891206	TraesCS1A02G317900/TraesCS1D02G096400/TraesCS2A02G383000/TraesCS2B02G400200/TraesCS2B02G403000/TraesCS2D02G379300/TraesCS2D02G382600/TraesCS2D02G470400/TraesCS3A02G249200/TraesCS3B02G446400/TraesCS3B02G446500/TraesCS3D02G021700/TraesCS3D02G407000/TraesCS3D02G451900/TraesCS5D02G408100/TraesCS6A02G316600/TraesCS6B02G347100/TraesCS6D02G296100/TraesCS7A02G009100/TraesCS7A02G319100/TraesCS7B02G219900/…	24
GO:0046496	BP	7	nicotinamide nucleotide metabolic process	6/785	181/39792	0.149469736911882	0.490033694432625	0.412659953206421	TraesCS2A02G175400/TraesCS2D02G182700/TraesCS3A02G391500/TraesCS3B02G423200/TraesCS3D02G384100/TraesCSU02G127700	6
GO:0031226	CC	4	intrinsic component of plasma membrane	28/785	1150/39792	0.150301453191664	0.492137501601025	0.4144315802956	TraesCS1A02G207300/TraesCS1B02G321500/TraesCS1D02G052700/TraesCS2B02G071400/TraesCS2D02G362900/TraesCS3A02G288800/TraesCS3B02G182400/TraesCS3B02G391700/TraesCS3B02G526000/TraesCS3D02G512300/TraesCS4D02G266900/TraesCS5A02G518300/TraesCS5B02G208000/TraesCS5D02G047100/TraesCS6A02G329700/TraesCS6A02G382600/TraesCS6B02G360500/TraesCS6B02G360700/TraesCS6B02G421700/TraesCS6B02G421800/TraesCS6D02G009600/…	28
GO:0042762	BP	5	regulation of sulfur metabolic process	3/785	68/39792	0.150844824154265	0.493293048686296	0.415404672577933	TraesCS1A02G324000/TraesCS1B02G337400/TraesCS1D02G325300	3
GO:0034284	BP	6	response to monosaccharide	7/785	222/39792	0.151273006847485	0.493723341603613	0.415767024508305	TraesCS2A02G220400/TraesCS2B02G245900/TraesCS2D02G226000/TraesCS5B02G059200/TraesCS5B02G118200/TraesCS5D02G068800/TraesCSU02G156700	7
GO:0031407	BP	7	oxylipin metabolic process	2/785	35/39792	0.151357657619023	0.493723341603613	0.415767024508305	TraesCS7A02G174700/TraesCS7B02G079500	2
GO:0006334	BP	8	nucleosome assembly	7/785	223/39792	0.153714336994878	0.500780041278912	0.4217095084454	TraesCS1A02G228800/TraesCS1D02G286600/TraesCS2B02G411600/TraesCS2D02G391500/TraesCS2D02G414900/TraesCS7D02G432000/TraesCSU02G121000	7
GO:0019842	MF	4	vitamin binding	4/785	105/39792	0.154007791988926	0.501105755340852	0.421983793971244	TraesCS3B02G398000/TraesCS4A02G256500/TraesCS4B02G058200/TraesCS4D02G058200	4
GO:0006721	BP	6	terpenoid metabolic process	13/785	478/39792	0.15426731068319	0.501320369723289	0.422164521872243	TraesCS2A02G027200/TraesCS2A02G027700/TraesCS2A02G414600/TraesCS2A02G533900/TraesCS2B02G445400/TraesCS2B02G564200/TraesCS2D02G029500/TraesCS2D02G536200/TraesCS3B02G328700/TraesCS3D02G293800/TraesCS4A02G460100/TraesCS4D02G314400/TraesCSU02G156700	13
GO:0006555	BP	6	methionine metabolic process	3/785	69/39792	0.155540795809663	0.504193568394276	0.42458405759518	TraesCS5A02G053100/TraesCS5B02G063300/TraesCS5D02G064400	3
GO:1902584	BP	4	positive regulation of response to water deprivation	3/785	69/39792	0.155540795809663	0.504193568394276	0.42458405759518	TraesCS3B02G439600/TraesCS3D02G401200/TraesCS4D02G188200	3
GO:0019362	BP	6	pyridine nucleotide metabolic process	6/785	184/39792	0.157655847574292	0.509373057581269	0.428945732700016	TraesCS2A02G175400/TraesCS2D02G182700/TraesCS3A02G391500/TraesCS3B02G423200/TraesCS3D02G384100/TraesCSU02G127700	6
GO:0017000	BP	4	antibiotic biosynthetic process	4/785	106/39792	0.157728645629412	0.509373057581269	0.428945732700016	TraesCS2B02G131600/TraesCS4D02G188200/TraesCS7A02G420500/TraesCS7D02G413200	4
GO:0046189	BP	6	phenol-containing compound biosynthetic process	4/785	106/39792	0.157728645629412	0.509373057581269	0.428945732700016	TraesCS2B02G131600/TraesCS4D02G188200/TraesCS7A02G420500/TraesCS7D02G413200	4
GO:0031492	MF	5	nucleosomal DNA binding	2/785	36/39792	0.158277288704189	0.510508315994832	0.429901739785122	TraesCS1A02G228800/TraesCS7D02G432000	2
GO:0034614	BP	6	cellular response to reactive oxygen species	5/785	145/39792	0.159701303927728	0.514460668125394	0.433230036316121	TraesCS2A02G281200/TraesCS2D02G426300/TraesCS5A02G214600/TraesCS5A02G214800/TraesCS5D02G217200	5
GO:0042277	MF	4	peptide binding	7/785	227/39792	0.163659664198257	0.517304542703425	0.435624878066042	TraesCS1A02G102700/TraesCS1B02G113500/TraesCS2A02G406900/TraesCS2B02G424500/TraesCS2D02G403800/TraesCS3D02G445300/TraesCS5B02G426300	7
GO:0001691	MF	5	pseudophosphatase activity	1/785	9/39792	0.164179279576145	0.517304542703425	0.435624878066042	TraesCS1D02G419000	1
GO:0004645	MF	6	1,4-alpha-oligoglucan phosphorylase activity	1/785	9/39792	0.164179279576145	0.517304542703425	0.435624878066042	TraesCS3B02G398000	1
GO:0006919	BP	9	activation of cysteine-type endopeptidase activity involved in apoptotic process	1/785	9/39792	0.164179279576145	0.517304542703425	0.435624878066042	TraesCS1A02G349900	1
GO:0008106	MF	7	alcohol dehydrogenase (NADP+) activity	1/785	9/39792	0.164179279576145	0.517304542703425	0.435624878066042	TraesCS1A02G083800	1
GO:0008184	MF	7	glycogen phosphorylase activity	1/785	9/39792	0.164179279576145	0.517304542703425	0.435624878066042	TraesCS3B02G398000	1
GO:0015193	MF	6	L-proline transmembrane transporter activity	1/785	9/39792	0.164179279576145	0.517304542703425	0.435624878066042	TraesCS4D02G134400	1
GO:0015824	BP	8	proline transport	1/785	9/39792	0.164179279576145	0.517304542703425	0.435624878066042	TraesCS4D02G134400	1
GO:0016656	MF	6	monodehydroascorbate reductase (NADH) activity	1/785	9/39792	0.164179279576145	0.517304542703425	0.435624878066042	TraesCS7B02G175300	1
GO:0032944	BP	6	regulation of mononuclear cell proliferation	1/785	9/39792	0.164179279576145	0.517304542703425	0.435624878066042	TraesCS1A02G349900	1
GO:0032946	BP	6	positive regulation of mononuclear cell proliferation	1/785	9/39792	0.164179279576145	0.517304542703425	0.435624878066042	TraesCS1A02G349900	1
GO:0035524	BP	7	proline transmembrane transport	1/785	9/39792	0.164179279576145	0.517304542703425	0.435624878066042	TraesCS4D02G134400	1
GO:0050670	BP	6	regulation of lymphocyte proliferation	1/785	9/39792	0.164179279576145	0.517304542703425	0.435624878066042	TraesCS1A02G349900	1
GO:0050671	BP	6	positive regulation of lymphocyte proliferation	1/785	9/39792	0.164179279576145	0.517304542703425	0.435624878066042	TraesCS1A02G349900	1
GO:0070665	BP	5	positive regulation of leukocyte proliferation	1/785	9/39792	0.164179279576145	0.517304542703425	0.435624878066042	TraesCS1A02G349900	1
GO:0080054	MF	7	low-affinity nitrate transmembrane transporter activity	1/785	9/39792	0.164179279576145	0.517304542703425	0.435624878066042	TraesCS3A02G304400	1
GO:1902040	BP	4	positive regulation of seed dormancy process	1/785	9/39792	0.164179279576145	0.517304542703425	0.435624878066042	TraesCS1D02G419000	1
GO:2000693	BP	4	positive regulation of seed maturation	1/785	9/39792	0.164179279576145	0.517304542703425	0.435624878066042	TraesCS1D02G419000	1
GO:0017053	CC	4	transcription repressor complex	3/785	71/39792	0.165066043851565	0.518798808196186	0.436883206902051	TraesCS1A02G324000/TraesCS1B02G337400/TraesCS1D02G325300	3
GO:0000002	BP	7	mitochondrial genome maintenance	2/785	37/39792	0.165254446626198	0.518798808196186	0.436883206902051	TraesCS1A02G349900/TraesCS7B02G184600	2
GO:0006624	BP	7	vacuolar protein processing	2/785	37/39792	0.165254446626198	0.518798808196186	0.436883206902051	TraesCS3A02G528900/TraesCS3D02G534200	2
GO:0009735	BP	5	response to cytokinin	17/785	664/39792	0.167766926660029	0.526048837832293	0.442988495016668	TraesCS1D02G096400/TraesCS2B02G127800/TraesCS3A02G266300/TraesCS3B02G041900/TraesCS3B02G299800/TraesCS3B02G446400/TraesCS3B02G446500/TraesCS3D02G266400/TraesCS3D02G407000/TraesCS4A02G256500/TraesCS4B02G058200/TraesCS4D02G058200/TraesCS5A02G161000/TraesCS5A02G188100/TraesCS5B02G426300/TraesCS7B02G237900/TraesCS7D02G333900	17
GO:1900426	BP	5	positive regulation of defense response to bacterium	3/785	72/39792	0.169892103224286	0.531425781824759	0.447516447852428	TraesCS3B02G045900/TraesCS3D02G041800/TraesCS5D02G088700	3
GO:1990351	CC	3	transporter complex	3/785	72/39792	0.169892103224286	0.531425781824759	0.447516447852428	TraesCS6A02G031100/TraesCS6B02G044100/TraesCS6B02G044200	3
GO:0032350	BP	4	regulation of hormone metabolic process	6/785	189/39792	0.171720232750411	0.536496263960874	0.451786327545999	TraesCS2B02G131600/TraesCS3B02G045900/TraesCS3D02G041800/TraesCS4D02G188200/TraesCS7A02G420500/TraesCS7D02G413200	6
GO:0016165	MF	6	linoleate 13S-lipoxygenase activity	2/785	38/39792	0.172284177719319	0.537609663003657	0.452723926739922	TraesCS2A02G315100/TraesCS7B02G145200	2
GO:0023051	BP	3	regulation of signaling	33/785	1405/39792	0.173913982645135	0.542042376715884	0.45645673828706	TraesCS1A02G190100/TraesCS1A02G349900/TraesCS1B02G274300/TraesCS1D02G419000/TraesCS2A02G199300/TraesCS2A02G388500/TraesCS2B02G133000/TraesCS3A02G256300/TraesCS3A02G426700/TraesCS3A02G489600/TraesCS3B02G439600/TraesCS3D02G256600/TraesCS3D02G401200/TraesCS3D02G495300/TraesCS3D02G495700/TraesCS4A02G110300/TraesCS4A02G188100/TraesCS4A02G235600/TraesCS4B02G038100/TraesCS4D02G036000/TraesCS4D02G188200/…	33
GO:0072528	BP	6	pyrimidine-containing compound biosynthetic process	5/785	150/39792	0.175852715015748	0.547426120061044	0.460990416893511	TraesCS3A02G215400/TraesCS7A02G479600/TraesCS7B02G382000/TraesCS7D02G466800/TraesCS7D02G466900	5
GO:0050776	BP	4	regulation of immune response	14/785	537/39792	0.179088268356605	0.547938861688778	0.461422199316866	TraesCS1A02G349900/TraesCS1D02G096400/TraesCS3B02G045900/TraesCS3B02G446400/TraesCS3B02G446500/TraesCS3D02G041800/TraesCS3D02G407000/TraesCS4D02G188200/TraesCS5B02G208600/TraesCS5D02G216800/TraesCS6A02G330500/TraesCS6B02G361400/TraesCS6D02G225500/TraesCS7D02G372500	14
GO:0052386	BP	6	cell wall thickening	5/785	151/39792	0.179155367256035	0.547938861688778	0.461422199316866	TraesCS2A02G461900/TraesCS2B02G133000/TraesCS3B02G041900/TraesCS4B02G038100/TraesCS4D02G036000	5
GO:0052543	BP	5	callose deposition in cell wall	5/785	151/39792	0.179155367256035	0.547938861688778	0.461422199316866	TraesCS2A02G461900/TraesCS2B02G133000/TraesCS3B02G041900/TraesCS4B02G038100/TraesCS4D02G036000	5
GO:0000746	BP	absolute	obsolete conjugation	1/785	10/39792	0.180671732773056	0.547938861688778	0.461422199316866	TraesCS4A02G110300	1
GO:0000747	BP	4	conjugation with cellular fusion	1/785	10/39792	0.180671732773056	0.547938861688778	0.461422199316866	TraesCS4A02G110300	1
GO:0000935	CC	4	division septum	1/785	10/39792	0.180671732773056	0.547938861688778	0.461422199316866	TraesCS4A02G110300	1
GO:0004348	MF	6	glucosylceramidase activity	1/785	10/39792	0.180671732773056	0.547938861688778	0.461422199316866	TraesCS7D02G316700	1
GO:0007143	BP	4	female meiotic nuclear division	1/785	10/39792	0.180671732773056	0.547938861688778	0.461422199316866	TraesCS1D02G287700	1
GO:0008746	MF	6	NAD(P)+ transhydrogenase activity	1/785	10/39792	0.180671732773056	0.547938861688778	0.461422199316866	TraesCSU02G127700	1
GO:0010241	BP	7	ent-kaurene oxidation to kaurenoic acid	1/785	10/39792	0.180671732773056	0.547938861688778	0.461422199316866	TraesCS2B02G445400	1
GO:0016652	MF	5	oxidoreductase activity, acting on NAD(P)H, NAD(P) as acceptor	1/785	10/39792	0.180671732773056	0.547938861688778	0.461422199316866	TraesCSU02G127700	1
GO:0030428	CC	3	cell septum	1/785	10/39792	0.180671732773056	0.547938861688778	0.461422199316866	TraesCS4A02G110300	1
GO:0033331	BP	6	ent-kaurene metabolic process	1/785	10/39792	0.180671732773056	0.547938861688778	0.461422199316866	TraesCS2B02G445400	1
GO:0034756	BP	7	regulation of iron ion transport	1/785	10/39792	0.180671732773056	0.547938861688778	0.461422199316866	TraesCS2A02G281200	1
GO:0042565	CC	4	RNA nuclear export complex	1/785	10/39792	0.180671732773056	0.547938861688778	0.461422199316866	TraesCS3A02G433800	1
GO:0045471	BP	6	response to ethanol	1/785	10/39792	0.180671732773056	0.547938861688778	0.461422199316866	TraesCS4D02G212400	1
GO:0050284	MF	7	sinapate 1-glucosyltransferase activity	1/785	10/39792	0.180671732773056	0.547938861688778	0.461422199316866	TraesCS6D02G162700	1
GO:0051501	BP	6	diterpene phytoalexin metabolic process	1/785	10/39792	0.180671732773056	0.547938861688778	0.461422199316866	TraesCS2B02G445400	1
GO:0051502	BP	7	diterpene phytoalexin biosynthetic process	1/785	10/39792	0.180671732773056	0.547938861688778	0.461422199316866	TraesCS2B02G445400	1
GO:0052615	MF	6	ent-kaurene oxidase activity	1/785	10/39792	0.180671732773056	0.547938861688778	0.461422199316866	TraesCS2B02G445400	1
GO:0061716	BP	7	miRNA export from nucleus	1/785	10/39792	0.180671732773056	0.547938861688778	0.461422199316866	TraesCS3A02G433800	1
GO:0070663	BP	5	regulation of leukocyte proliferation	1/785	10/39792	0.180671732773056	0.547938861688778	0.461422199316866	TraesCS1A02G349900	1
GO:0043161	BP	7	proteasome-mediated ubiquitin-dependent protein catabolic process	17/785	673/39792	0.181142944863397	0.548423778959175	0.461830550702464	TraesCS2A02G156800/TraesCS2B02G131600/TraesCS3A02G400400/TraesCS3A02G413600/TraesCS3A02G413700/TraesCS3B02G433400/TraesCS3B02G448000/TraesCS3B02G448100/TraesCS3D02G408000/TraesCS3D02G408100/TraesCS4A02G404600/TraesCS5A02G049400/TraesCS5B02G054600/TraesCS6A02G121400/TraesCS6B02G206300/TraesCS7A02G420500/TraesCS7D02G413200	17
GO:0006457	BP	3	protein folding	10/785	362/39792	0.181255117679171	0.548423778959175	0.461830550702464	TraesCS1A02G349900/TraesCS2A02G033700/TraesCS2D02G033200/TraesCS4B02G064100/TraesCS5A02G190700/TraesCS5B02G192500/TraesCS5D02G200200/TraesCS6D02G393700/TraesCS7B02G388700/TraesCS7D02G205400	10
GO:0010646	BP	4	regulation of cell communication	33/785	1415/39792	0.184265277846339	0.55611937220932	0.468311050281532	TraesCS1A02G190100/TraesCS1A02G349900/TraesCS1B02G274300/TraesCS1D02G419000/TraesCS2A02G199300/TraesCS2A02G388500/TraesCS2B02G133000/TraesCS3A02G256300/TraesCS3A02G426700/TraesCS3A02G489600/TraesCS3B02G439600/TraesCS3D02G256600/TraesCS3D02G401200/TraesCS3D02G495300/TraesCS3D02G495700/TraesCS4A02G110300/TraesCS4A02G188100/TraesCS4A02G235600/TraesCS4B02G038100/TraesCS4D02G036000/TraesCS4D02G188200/…	33
GO:0005777	CC	7	peroxisome	15/785	585/39792	0.184523665772952	0.55611937220932	0.468311050281532	TraesCS2D02G581200/TraesCS2D02G581900/TraesCS5A02G295200/TraesCS5A02G295600/TraesCS5A02G498000/TraesCS5B02G294600/TraesCS5B02G295100/TraesCS5B02G359300/TraesCS5D02G302600/TraesCS5D02G302700/TraesCS6A02G041700/TraesCS6B02G056800/TraesCS7B02G175300/TraesCS7D02G205400/TraesCSU02G037900	15
GO:0042579	CC	6	microbody	15/785	585/39792	0.184523665772952	0.55611937220932	0.468311050281532	TraesCS2D02G581200/TraesCS2D02G581900/TraesCS5A02G295200/TraesCS5A02G295600/TraesCS5A02G498000/TraesCS5B02G294600/TraesCS5B02G295100/TraesCS5B02G359300/TraesCS5D02G302600/TraesCS5D02G302700/TraesCS6A02G041700/TraesCS6B02G056800/TraesCS7B02G175300/TraesCS7D02G205400/TraesCSU02G037900	15
GO:0005985	BP	6	sucrose metabolic process	4/785	113/39792	0.184657397722013	0.55611937220932	0.468311050281532	TraesCS3A02G391500/TraesCS3B02G423200/TraesCS3D02G384100/TraesCS4A02G235600	4
GO:0009528	CC	6	plastid inner membrane	5/785	153/39792	0.185829576877618	0.558999540200964	0.470736454906075	TraesCS2A02G117000/TraesCS3A02G130300/TraesCS3B02G149400/TraesCS3D02G131200/TraesCS3D02G514100	5
GO:1902290	BP	5	positive regulation of defense response to oomycetes	2/785	40/39792	0.186482402884121	0.560312556229551	0.471842152614359	TraesCS4A02G061400/TraesCS5D02G088700	2
GO:0071805	BP	7	potassium ion transmembrane transport	7/785	236/39792	0.187040096161296	0.561337020924399	0.47270485972581	TraesCS4A02G187500/TraesCS4A02G248500/TraesCS4B02G066300/TraesCS4D02G065300/TraesCS5A02G500300/TraesCS6D02G251500/TraesCS7B02G116700	7
GO:0035601	BP	6	protein deacylation	3/785	76/39792	0.189582093414653	0.567380826022026	0.477794379808022	TraesCS1D02G437600/TraesCS3B02G249600/TraesCS3D02G233300	3
GO:0098732	BP	6	macromolecule deacylation	3/785	76/39792	0.189582093414653	0.567380826022026	0.477794379808022	TraesCS1D02G437600/TraesCS3B02G249600/TraesCS3D02G233300	3
GO:0031349	BP	4	positive regulation of defense response	10/785	366/39792	0.18971111788999	0.567380826022026	0.477794379808022	TraesCS1D02G096400/TraesCS3B02G045900/TraesCS3B02G446400/TraesCS3B02G446500/TraesCS3D02G041800/TraesCS3D02G407000/TraesCS4A02G061400/TraesCS5D02G088700/TraesCS6D02G225500/TraesCS7D02G372500	10
GO:0045088	BP	5	regulation of innate immune response	12/785	455/39792	0.1915778141356	0.572302812700352	0.481939210695033	TraesCS1A02G349900/TraesCS1D02G096400/TraesCS3B02G045900/TraesCS3B02G446400/TraesCS3B02G446500/TraesCS3D02G041800/TraesCS3D02G407000/TraesCS4D02G188200/TraesCS6A02G330500/TraesCS6B02G361400/TraesCS6D02G225500/TraesCS7D02G372500	12
GO:0016051	BP	5	carbohydrate biosynthetic process	16/785	635/39792	0.192506471280083	0.574414470755086	0.483717449056915	TraesCS1D02G139800/TraesCS2A02G126000/TraesCS2A02G161200/TraesCS2B02G114700/TraesCS2B02G187000/TraesCS2D02G168200/TraesCS2D02G168300/TraesCS3A02G391500/TraesCS3B02G423200/TraesCS3D02G384100/TraesCS5A02G411700/TraesCS5D02G420800/TraesCS6A02G248400/TraesCS7B02G093800/TraesCS7B02G343300/TraesCSU02G124800	16
GO:0042447	BP	4	hormone catabolic process	2/785	41/39792	0.193641833274566	0.577137339679086	0.486010391308704	TraesCS3B02G328700/TraesCS3D02G293800	2
GO:2000117	BP	7	negative regulation of cysteine-type endopeptidase activity	3/785	77/39792	0.194593168800084	0.579306100220938	0.487836715975527	TraesCS1A02G349900/TraesCS1B02G322100/TraesCS3D02G020500	3
GO:0009825	BP	4	multidimensional cell growth	4/785	116/39792	0.196629834766946	0.580653110363863	0.488971040306411	TraesCS1A02G311100/TraesCS1B02G322500/TraesCS1D02G311000/TraesCS3B02G391700	4
GO:0016717	MF	5	oxidoreductase activity, acting on paired donors, with oxidation of a pair of donors resulting in the reduction of molecular oxygen to two molecules of water	1/785	11/39792	0.196839162509449	0.580653110363863	0.488971040306411	TraesCS3D02G148300	1
GO:0042173	BP	5	regulation of sporulation resulting in formation of a cellular spore	1/785	11/39792	0.196839162509449	0.580653110363863	0.488971040306411	TraesCS4A02G110300	1
GO:0042645	CC	4	mitochondrial nucleoid	1/785	11/39792	0.196839162509449	0.580653110363863	0.488971040306411	TraesCS1A02G349900	1
GO:0046475	BP	7	glycerophospholipid catabolic process	1/785	11/39792	0.196839162509449	0.580653110363863	0.488971040306411	TraesCS2B02G303200	1
GO:0050502	MF	7	cis-zeatin O-beta-D-glucosyltransferase activity	1/785	11/39792	0.196839162509449	0.580653110363863	0.488971040306411	TraesCS2A02G378100	1
GO:0070704	MF	5	sterol desaturase activity	1/785	11/39792	0.196839162509449	0.580653110363863	0.488971040306411	TraesCS3D02G148300	1
GO:0080037	BP	5	negative regulation of cytokinin-activated signaling pathway	1/785	11/39792	0.196839162509449	0.580653110363863	0.488971040306411	TraesCS6B02G206300	1
GO:0016667	MF	4	oxidoreductase activity, acting on a sulfur group of donors	5/785	157/39792	0.199441208350262	0.587659533136722	0.494871185799345	TraesCS2A02G225200/TraesCS2B02G275100/TraesCS2D02G231100/TraesCS4B02G064100/TraesCS7D02G343600	5
GO:0046777	BP	7	protein autophosphorylation	14/785	549/39792	0.199936406600981	0.587993213388175	0.495152179695305	TraesCS1D02G381800/TraesCS3A02G033000/TraesCS3A02G256300/TraesCS3D02G256600/TraesCS4A02G235600/TraesCS5B02G263000/TraesCS6A02G375800/TraesCS6A02G375900/TraesCS6B02G413500/TraesCS6B02G413600/TraesCS7B02G146500/TraesCSU02G047400/TraesCSU02G156700/TraesCSU02G238700	14
GO:0032101	BP	4	regulation of response to external stimulus	11/785	415/39792	0.200206887595905	0.587993213388175	0.495152179695305	TraesCS3A02G396100/TraesCS3B02G045900/TraesCS3B02G439600/TraesCS3D02G041800/TraesCS3D02G390100/TraesCS3D02G401200/TraesCS4A02G061400/TraesCS4B02G065500/TraesCS4D02G188200/TraesCS5D02G088700/TraesCS6A02G325900	11
GO:0097367	MF	3	carbohydrate derivative binding	18/785	731/39792	0.200235526721378	0.587993213388175	0.495152179695305	TraesCS1A02G285000/TraesCS1B02G294300/TraesCS1D02G284000/TraesCS1D02G431700/TraesCS2A02G040500/TraesCS2A02G040700/TraesCS2A02G307600/TraesCS2B02G053200/TraesCS2D02G039300/TraesCS3B02G390700/TraesCS3D02G445300/TraesCS4A02G097900/TraesCS4B02G206700/TraesCS5A02G389400/TraesCS6A02G323800/TraesCS6B02G354400/TraesCS6D02G303600/TraesCS7D02G056600	18
GO:2000070	BP	5	regulation of response to water deprivation	4/785	117/39792	0.200672616812692	0.588172764258005	0.495303380427794	TraesCS2B02G417900/TraesCS3B02G439600/TraesCS3D02G401200/TraesCS4D02G188200	4
GO:0044283	BP	4	small molecule biosynthetic process	40/785	1762/39792	0.200750858534392	0.588172764258005	0.495303380427794	TraesCS2A02G027200/TraesCS2A02G126000/TraesCS2B02G114700/TraesCS2B02G131600/TraesCS2B02G445400/TraesCS3A02G106600/TraesCS3A02G266300/TraesCS3A02G391500/TraesCS3B02G041900/TraesCS3B02G299800/TraesCS3B02G328700/TraesCS3B02G423200/TraesCS3D02G108700/TraesCS3D02G266400/TraesCS3D02G293800/TraesCS3D02G384100/TraesCS4A02G235600/TraesCS4A02G256500/TraesCS4A02G460100/TraesCS4B02G058200/TraesCS4B02G068300/…	40
GO:0009733	BP	5	response to auxin	24/785	1009/39792	0.201507675599574	0.589723028025871	0.496608865705997	TraesCS1A02G190100/TraesCS1B02G321500/TraesCS2A02G414600/TraesCS2D02G426300/TraesCS3A02G413600/TraesCS3A02G413700/TraesCS3B02G448000/TraesCS3B02G448100/TraesCS3D02G408000/TraesCS3D02G408100/TraesCS4D02G079500/TraesCS5A02G214600/TraesCS5A02G214800/TraesCS5A02G498000/TraesCS5D02G217200/TraesCS6A02G041700/TraesCS6A02G329700/TraesCS6B02G056800/TraesCS6B02G360500/TraesCS6B02G360700/TraesCS6D02G308500/…	24
GO:0009555	BP	5	pollen development	22/785	918/39792	0.204064968133217	0.596533033256243	0.502343606952625	TraesCS1D02G287700/TraesCS2A02G095700/TraesCS2A02G220400/TraesCS2A02G315100/TraesCS2B02G111100/TraesCS2B02G245900/TraesCS2D02G094200/TraesCS2D02G226000/TraesCS3A02G400400/TraesCS3A02G413600/TraesCS3A02G413700/TraesCS3A02G468300/TraesCS3B02G433400/TraesCS3B02G448000/TraesCS3B02G448100/TraesCS3D02G408000/TraesCS3D02G408100/TraesCS5B02G208000/TraesCS6A02G398700/TraesCS6D02G382900/TraesCS7A02G258800/…	22
GO:0009067	BP	7	aspartate family amino acid biosynthetic process	3/785	79/39792	0.204710774625309	0.597011568006022	0.502746583584019	TraesCS5A02G053100/TraesCS5B02G063300/TraesCS5D02G064400	3
GO:0016702	MF	5	oxidoreductase activity, acting on single donors with incorporation of molecular oxygen, incorporation of two atoms of oxygen	3/785	79/39792	0.204710774625309	0.597011568006022	0.502746583584019	TraesCS2A02G315100/TraesCS2A02G414600/TraesCS7B02G145200	3
GO:0005938	CC	4	cell cortex	10/785	373/39792	0.204920186856121	0.597011568006022	0.502746583584019	TraesCS1B02G321500/TraesCS3A02G256300/TraesCS3D02G256600/TraesCS6A02G329700/TraesCS6B02G360500/TraesCS6B02G360700/TraesCS6D02G308500/TraesCS6D02G308600/TraesCS6D02G308800/TraesCS7D02G016700	10
GO:0033218	MF	3	amide binding	8/785	286/39792	0.206001769627943	0.599488295883563	0.504832249165106	TraesCS1A02G102700/TraesCS1B02G113500/TraesCS2A02G307600/TraesCS2A02G406900/TraesCS2B02G424500/TraesCS2D02G403800/TraesCS3D02G445300/TraesCS5B02G426300	8
GO:0055062	BP	9	phosphate ion homeostasis	2/785	43/39792	0.20805986527288	0.604120012395471	0.508732642017239	TraesCS2B02G303200/TraesCS2B02G430000	2
GO:0072506	BP	8	trivalent inorganic anion homeostasis	2/785	43/39792	0.20805986527288	0.604120012395471	0.508732642017239	TraesCS2B02G303200/TraesCS2B02G430000	2
GO:0010252	BP	6	auxin homeostasis	4/785	119/39792	0.208831555896487	0.605681668277606	0.510047720654826	TraesCS3A02G426700/TraesCS4A02G188100/TraesCS7A02G258800/TraesCS7D02G259700	4
GO:0071216	BP	4	cellular response to biotic stimulus	3/785	80/39792	0.209814261758884	0.606676026779542	0.510885075182772	TraesCS3B02G045900/TraesCS3D02G041800/TraesCS4D02G188200	3
GO:0072524	BP	5	pyridine-containing compound metabolic process	6/785	202/39792	0.210525047529254	0.606676026779542	0.510885075182772	TraesCS2A02G175400/TraesCS2D02G182700/TraesCS3A02G391500/TraesCS3B02G423200/TraesCS3D02G384100/TraesCSU02G127700	6
GO:0000256	BP	6	allantoin catabolic process	1/785	12/39792	0.212687966145106	0.606676026779542	0.510885075182772	TraesCS2D02G565300	1
GO:0004033	MF	6	aldo-keto reductase (NADP) activity	1/785	12/39792	0.212687966145106	0.606676026779542	0.510885075182772	TraesCS1A02G083800	1
GO:0005980	BP	7	glycogen catabolic process	1/785	12/39792	0.212687966145106	0.606676026779542	0.510885075182772	TraesCS3B02G398000	1
GO:0008115	MF	6	sarcosine oxidase activity	1/785	12/39792	0.212687966145106	0.606676026779542	0.510885075182772	TraesCS5A02G276200	1
GO:0010135	BP	6	ureide metabolic process	1/785	12/39792	0.212687966145106	0.606676026779542	0.510885075182772	TraesCS2D02G565300	1
GO:0010136	BP	6	ureide catabolic process	1/785	12/39792	0.212687966145106	0.606676026779542	0.510885075182772	TraesCS2D02G565300	1
GO:0043605	BP	6	cellular amide catabolic process	1/785	12/39792	0.212687966145106	0.606676026779542	0.510885075182772	TraesCS2D02G565300	1
GO:0051787	MF	4	misfolded protein binding	1/785	12/39792	0.212687966145106	0.606676026779542	0.510885075182772	TraesCS2A02G156800	1
GO:0061088	BP	4	regulation of sequestering of zinc ion	1/785	12/39792	0.212687966145106	0.606676026779542	0.510885075182772	TraesCS5A02G499000	1
GO:0070935	BP	7	3'-UTR-mediated mRNA stabilization	1/785	12/39792	0.212687966145106	0.606676026779542	0.510885075182772	TraesCS4A02G068100	1
GO:0071585	BP	4	detoxification of cadmium ion	1/785	12/39792	0.212687966145106	0.606676026779542	0.510885075182772	TraesCS7D02G412800	1
GO:0090440	MF	4	abscisic acid transmembrane transporter activity	1/785	12/39792	0.212687966145106	0.606676026779542	0.510885075182772	TraesCS2B02G417900	1
GO:1990170	BP	5	stress response to cadmium ion	1/785	12/39792	0.212687966145106	0.606676026779542	0.510885075182772	TraesCS7D02G412800	1
GO:0006813	BP	8	potassium ion transport	7/785	246/39792	0.21450461013431	0.611184752747924	0.514681897050883	TraesCS4A02G187500/TraesCS4A02G248500/TraesCS4B02G066300/TraesCS4D02G065300/TraesCS5A02G500300/TraesCS6D02G251500/TraesCS7B02G116700	7
GO:0008299	BP	5	isoprenoid biosynthetic process	11/785	422/39792	0.214867911846596	0.611547133717236	0.514987059972409	TraesCS2A02G027200/TraesCS2A02G414600/TraesCS2A02G533900/TraesCS2B02G445400/TraesCS2B02G564200/TraesCS2D02G536200/TraesCS3B02G328700/TraesCS3D02G293800/TraesCS4A02G460100/TraesCS4D02G314400/TraesCSU02G156700	11
GO:0098807	CC	4	chloroplast thylakoid membrane protein complex	2/785	44/39792	0.215310340127665	0.61213367829929	0.515480992252034	TraesCS5A02G423000/TraesCS5D02G431300	2
GO:0019747	BP	5	regulation of isoprenoid metabolic process	3/785	82/39792	0.220103107191081	0.625073517132565	0.52637769863795	TraesCS5A02G190700/TraesCS5B02G192500/TraesCS5D02G200200	3
GO:0032885	BP	6	regulation of polysaccharide biosynthetic process	2/785	45/39792	0.222583281237784	0.63073380569569	0.531144257427949	TraesCS6A02G330500/TraesCS6B02G361400	2
GO:1902288	BP	5	regulation of defense response to oomycetes	2/785	45/39792	0.222583281237784	0.63073380569569	0.531144257427949	TraesCS4A02G061400/TraesCS5D02G088700	2
GO:0008171	MF	6	O-methyltransferase activity	6/785	206/39792	0.223042358635209	0.631343944114963	0.531658058202074	TraesCS1D02G413800/TraesCS2B02G606200/TraesCS2B02G606500/TraesCS5D02G488400/TraesCS5D02G488800/TraesCS7B02G456400	6
GO:0000097	BP	6	sulfur amino acid biosynthetic process	3/785	83/39792	0.225285513676162	0.635609455796578	0.535250068039223	TraesCS5A02G053100/TraesCS5B02G063300/TraesCS5D02G064400	3
GO:0010112	BP	5	regulation of systemic acquired resistance	3/785	83/39792	0.225285513676162	0.635609455796578	0.535250068039223	TraesCS3B02G045900/TraesCS3D02G041800/TraesCS4D02G188200	3
GO:0030148	BP	6	sphingolipid biosynthetic process	3/785	83/39792	0.225285513676162	0.635609455796578	0.535250068039223	TraesCS5A02G010500/TraesCS5B02G008100/TraesCS5D02G015300	3
GO:0022407	BP	5	regulation of cell-cell adhesion	1/785	13/39792	0.228224415279749	0.640413039625732	0.539295191263774	TraesCS1A02G349900	1
GO:0022409	BP	5	positive regulation of cell-cell adhesion	1/785	13/39792	0.228224415279749	0.640413039625732	0.539295191263774	TraesCS1A02G349900	1
GO:0031074	CC	3	nucleocytoplasmic transport complex	1/785	13/39792	0.228224415279749	0.640413039625732	0.539295191263774	TraesCS3A02G433800	1
GO:0034975	BP	4	protein folding in endoplasmic reticulum	1/785	13/39792	0.228224415279749	0.640413039625732	0.539295191263774	TraesCS4B02G064100	1
GO:1990559	BP	5	mitochondrial coenzyme A transmembrane transport	1/785	13/39792	0.228224415279749	0.640413039625732	0.539295191263774	TraesCS6A02G187900	1
GO:0009932	BP	5	cell tip growth	9/785	339/39792	0.228848471629209	0.641469200778843	0.540184590129552	TraesCS2A02G095700/TraesCS2B02G111100/TraesCS2B02G114700/TraesCS2D02G094200/TraesCS3A02G468300/TraesCS4A02G460100/TraesCS6A02G398700/TraesCS6D02G382900/TraesCS7D02G091600	9
GO:0052325	BP	8	cell wall pectin biosynthetic process	2/785	46/39792	0.229874986205603	0.64364996137569	0.542021020105844	TraesCS2B02G114700/TraesCS7B02G343300	2
GO:0016877	MF	4	ligase activity, forming carbon-sulfur bonds	4/785	125/39792	0.23384049968129	0.654046322002745	0.550775850107575	TraesCS2D02G581200/TraesCS2D02G581900/TraesCS5B02G359300/TraesCSU02G037900	4
GO:0004674	MF	5	protein serine/threonine kinase activity	39/785	1747/39792	0.234839603670126	0.656132226003911	0.552532400845399	TraesCS1D02G381800/TraesCS2A02G461900/TraesCS2B02G071400/TraesCS2B02G236900/TraesCS2D02G097700/TraesCS2D02G197600/TraesCS3A02G033000/TraesCS3A02G237400/TraesCS3A02G256300/TraesCS3B02G266000/TraesCS3D02G237800/TraesCS3D02G256600/TraesCS3D02G359400/TraesCS4A02G061400/TraesCS4A02G110300/TraesCS4A02G194800/TraesCS4A02G235600/TraesCS4D02G118500/TraesCS5A02G225300/TraesCS5B02G059300/TraesCS5B02G208600/…	39
GO:0009863	BP	4	salicylic acid mediated signaling pathway	4/785	126/39792	0.23807829144762	0.664464197035922	0.559548797503934	TraesCS3A02G246700/TraesCS3D02G244800/TraesCS6A02G330500/TraesCS6B02G361400	4
GO:0009615	BP	4	response to virus	7/785	255/39792	0.240390138933627	0.670194251709467	0.564374106702709	TraesCS1A02G285000/TraesCS1A02G445500/TraesCS1B02G294300/TraesCS1D02G284000/TraesCS3B02G390700/TraesCS4A02G097900/TraesCS4B02G206700	7
GO:0004723	MF	6	calcium-dependent protein serine/threonine phosphatase activity	1/785	14/39792	0.24345465822214	0.671509653669161	0.565481813616136	TraesCS1B02G370500	1
GO:0005955	CC	4	calcineurin complex	1/785	14/39792	0.24345465822214	0.671509653669161	0.565481813616136	TraesCS1B02G370500	1
GO:0006076	BP	8	(1->3)-beta-D-glucan catabolic process	1/785	14/39792	0.24345465822214	0.671509653669161	0.565481813616136	TraesCS3D02G512300	1
GO:0006878	BP	9	cellular copper ion homeostasis	1/785	14/39792	0.24345465822214	0.671509653669161	0.565481813616136	TraesCS5A02G230300	1
GO:0016531	MF	4	copper chaperone activity	1/785	14/39792	0.24345465822214	0.671509653669161	0.565481813616136	TraesCS6A02G355800	1
GO:0019253	BP	7	reductive pentose-phosphate cycle	1/785	14/39792	0.24345465822214	0.671509653669161	0.565481813616136	TraesCS1D02G139800	1
GO:0019685	BP	6	photosynthesis, dark reaction	1/785	14/39792	0.24345465822214	0.671509653669161	0.565481813616136	TraesCS1D02G139800	1
GO:0031176	MF	7	endo-1,4-beta-xylanase activity	1/785	14/39792	0.24345465822214	0.671509653669161	0.565481813616136	TraesCS4A02G045500	1
GO:0048872	BP	5	homeostasis of number of cells	1/785	14/39792	0.24345465822214	0.671509653669161	0.565481813616136	TraesCS1A02G349900	1
GO:0051275	BP	7	beta-glucan catabolic process	1/785	14/39792	0.24345465822214	0.671509653669161	0.565481813616136	TraesCS3D02G512300	1
GO:0006739	BP	8	NADP metabolic process	2/785	48/39792	0.244500559077851	0.672831038692896	0.566594558899281	TraesCS2A02G175400/TraesCS2D02G182700	2
GO:0080060	BP	4	integument development	2/785	48/39792	0.244500559077851	0.672831038692896	0.566594558899281	TraesCS5B02G263000/TraesCS7B02G146500	2
GO:0002682	BP	3	regulation of immune system process	14/785	573/39792	0.244713065038111	0.672831038692896	0.566594558899281	TraesCS1A02G349900/TraesCS1D02G096400/TraesCS3B02G045900/TraesCS3B02G446400/TraesCS3B02G446500/TraesCS3D02G041800/TraesCS3D02G407000/TraesCS4D02G188200/TraesCS5B02G208600/TraesCS5D02G216800/TraesCS6A02G330500/TraesCS6B02G361400/TraesCS6D02G225500/TraesCS7D02G372500	14
GO:0009630	BP	5	gravitropism	7/785	258/39792	0.249234647322492	0.678690274722674	0.571528652398041	TraesCS3B02G041900/TraesCS4A02G187500/TraesCS4A02G248500/TraesCS4B02G066300/TraesCS4D02G065300/TraesCS5A02G500300/TraesCS7D02G456100	7
GO:0010498	BP	6	proteasomal protein catabolic process	17/785	715/39792	0.250048047955272	0.678690274722674	0.571528652398041	TraesCS2A02G156800/TraesCS2B02G131600/TraesCS3A02G400400/TraesCS3A02G413600/TraesCS3A02G413700/TraesCS3B02G433400/TraesCS3B02G448000/TraesCS3B02G448100/TraesCS3D02G408000/TraesCS3D02G408100/TraesCS4A02G404600/TraesCS5A02G049400/TraesCS5B02G054600/TraesCS6A02G121400/TraesCS6B02G206300/TraesCS7A02G420500/TraesCS7D02G413200	17
GO:0016131	BP	4	brassinosteroid metabolic process	3/785	88/39792	0.251519870982182	0.678690274722674	0.571528652398041	TraesCS2A02G378100/TraesCS4A02G460100/TraesCS7A02G373100	3
GO:0005253	MF	6	anion channel activity	2/785	49/39792	0.251827691387279	0.678690274722674	0.571528652398041	TraesCS7B02G116000/TraesCS7D02G211100	2
GO:0070300	MF	5	phosphatidic acid binding	2/785	49/39792	0.251827691387279	0.678690274722674	0.571528652398041	TraesCS3D02G390200/TraesCS5D02G433200	2
GO:0072505	BP	8	divalent inorganic anion homeostasis	2/785	49/39792	0.251827691387279	0.678690274722674	0.571528652398041	TraesCS2B02G303200/TraesCS2B02G430000	2
GO:0015294	MF	6	solute:cation symporter activity	6/785	215/39792	0.252043520429716	0.678690274722674	0.571528652398041	TraesCS2A02G046400/TraesCS4A02G066200/TraesCS7A02G479600/TraesCS7B02G382000/TraesCS7D02G466800/TraesCS7D02G466900	6
GO:0080134	BP	4	regulation of response to stress	32/785	1428/39792	0.253968982537127	0.678690274722674	0.571528652398041	TraesCS1A02G349900/TraesCS1B02G323600/TraesCS1D02G096400/TraesCS2B02G133000/TraesCS2B02G417900/TraesCS3A02G396100/TraesCS3B02G045900/TraesCS3B02G439600/TraesCS3B02G446400/TraesCS3B02G446500/TraesCS3D02G041800/TraesCS3D02G390100/TraesCS3D02G401200/TraesCS3D02G407000/TraesCS4A02G061400/TraesCS4B02G038100/TraesCS4B02G065500/TraesCS4D02G036000/TraesCS4D02G188200/TraesCS5A02G212800/TraesCS5B02G211000/…	32
GO:0048588	BP	4	developmental cell growth	11/785	440/39792	0.254466113159102	0.678690274722674	0.571528652398041	TraesCS1D02G239000/TraesCS2A02G095700/TraesCS2B02G111100/TraesCS2B02G114700/TraesCS2D02G094200/TraesCS3A02G468300/TraesCS3D02G483200/TraesCS4A02G460100/TraesCS6A02G398700/TraesCS6D02G382900/TraesCS7D02G091600	11
GO:2000242	BP	3	negative regulation of reproductive process	7/785	260/39792	0.25518555766008	0.678690274722674	0.571528652398041	TraesCS1A02G372300/TraesCS1B02G392300/TraesCS1D02G378400/TraesCS1D02G378500/TraesCS1D02G378900/TraesCS3A02G259900/TraesCS3A02G433800	7
GO:0000293	MF	5	ferric-chelate reductase activity	1/785	15/39792	0.258384722410778	0.678690274722674	0.571528652398041	TraesCS2A02G312600	1
GO:0001959	BP	5	regulation of cytokine-mediated signaling pathway	1/785	15/39792	0.258384722410778	0.678690274722674	0.571528652398041	TraesCS1A02G349900	1
GO:0005790	CC	7	smooth endoplasmic reticulum	1/785	15/39792	0.258384722410778	0.678690274722674	0.571528652398041	TraesCS7D02G316700	1
GO:0006572	BP	7	tyrosine catabolic process	1/785	15/39792	0.258384722410778	0.678690274722674	0.571528652398041	TraesCS4B02G124800	1
GO:0006978	BP	7	DNA damage response, signal transduction by p53 class mediator resulting in transcription of p21 class mediator	1/785	15/39792	0.258384722410778	0.678690274722674	0.571528652398041	TraesCS4A02G068100	1
GO:0016723	MF	5	oxidoreductase activity, acting on metal ions, NAD or NADP as acceptor	1/785	15/39792	0.258384722410778	0.678690274722674	0.571528652398041	TraesCS2A02G312600	1
GO:0018973	BP	5	trinitrotoluene metabolic process	1/785	15/39792	0.258384722410778	0.678690274722674	0.571528652398041	TraesCS5B02G426300	1
GO:0018974	BP	6	2,4,6-trinitrotoluene metabolic process	1/785	15/39792	0.258384722410778	0.678690274722674	0.571528652398041	TraesCS5B02G426300	1
GO:0019326	BP	4	nitrotoluene metabolic process	1/785	15/39792	0.258384722410778	0.678690274722674	0.571528652398041	TraesCS5B02G426300	1
GO:0032025	BP	6	response to cobalt ion	1/785	15/39792	0.258384722410778	0.678690274722674	0.571528652398041	TraesCS7D02G412800	1
GO:0035627	BP	7	ceramide transport	1/785	15/39792	0.258384722410778	0.678690274722674	0.571528652398041	TraesCS2A02G307600	1
GO:0042555	CC	3	MCM complex	1/785	15/39792	0.258384722410778	0.678690274722674	0.571528652398041	TraesCS1D02G287700	1
GO:0042772	BP	6	DNA damage response, signal transduction resulting in transcription	1/785	15/39792	0.258384722410778	0.678690274722674	0.571528652398041	TraesCS4A02G068100	1
GO:0043937	BP	4	regulation of sporulation	1/785	15/39792	0.258384722410778	0.678690274722674	0.571528652398041	TraesCS4A02G110300	1
GO:0046256	BP	7	2,4,6-trinitrotoluene catabolic process	1/785	15/39792	0.258384722410778	0.678690274722674	0.571528652398041	TraesCS5B02G426300	1
GO:0046260	BP	6	trinitrotoluene catabolic process	1/785	15/39792	0.258384722410778	0.678690274722674	0.571528652398041	TraesCS5B02G426300	1
GO:0046263	BP	5	nitrotoluene catabolic process	1/785	15/39792	0.258384722410778	0.678690274722674	0.571528652398041	TraesCS5B02G426300	1
GO:0046864	BP	7	isoprenoid transport	1/785	15/39792	0.258384722410778	0.678690274722674	0.571528652398041	TraesCS2B02G417900	1
GO:0046865	BP	8	terpenoid transport	1/785	15/39792	0.258384722410778	0.678690274722674	0.571528652398041	TraesCS2B02G417900	1
GO:0051059	MF	7	NF-kappaB binding	1/785	15/39792	0.258384722410778	0.678690274722674	0.571528652398041	TraesCS1A02G349900	1
GO:0051775	BP	3	response to redox state	1/785	15/39792	0.258384722410778	0.678690274722674	0.571528652398041	TraesCSU02G127700	1
GO:0060759	BP	4	regulation of response to cytokine stimulus	1/785	15/39792	0.258384722410778	0.678690274722674	0.571528652398041	TraesCS1A02G349900	1
GO:0061687	BP	3	detoxification of inorganic compound	1/785	15/39792	0.258384722410778	0.678690274722674	0.571528652398041	TraesCS7D02G412800	1
GO:0070273	MF	7	phosphatidylinositol-4-phosphate binding	1/785	15/39792	0.258384722410778	0.678690274722674	0.571528652398041	TraesCS2A02G307600	1
GO:0072490	BP	6	toluene-containing compound metabolic process	1/785	15/39792	0.258384722410778	0.678690274722674	0.571528652398041	TraesCS5B02G426300	1
GO:0072491	BP	6	toluene-containing compound catabolic process	1/785	15/39792	0.258384722410778	0.678690274722674	0.571528652398041	TraesCS5B02G426300	1
GO:0080064	BP	7	4,4-dimethyl-9beta,19-cyclopropylsterol oxidation	1/785	15/39792	0.258384722410778	0.678690274722674	0.571528652398041	TraesCS5D02G422900	1
GO:0080168	BP	7	abscisic acid transport	1/785	15/39792	0.258384722410778	0.678690274722674	0.571528652398041	TraesCS2B02G417900	1
GO:0097001	MF	4	ceramide binding	1/785	15/39792	0.258384722410778	0.678690274722674	0.571528652398041	TraesCS2A02G307600	1
GO:1901406	BP	6	positive regulation of tetrapyrrole catabolic process	1/785	15/39792	0.258384722410778	0.678690274722674	0.571528652398041	TraesCS2B02G118300	1
GO:1903648	BP	6	positive regulation of chlorophyll catabolic process	1/785	15/39792	0.258384722410778	0.678690274722674	0.571528652398041	TraesCS2B02G118300	1
GO:0047807	MF	7	cytokinin 7-beta-glucosyltransferase activity	2/785	50/39792	0.259160108764758	0.678690274722674	0.571528652398041	TraesCS3D02G461200/TraesCS6B02G080100	2
GO:0048587	BP	5	regulation of short-day photoperiodism, flowering	2/785	50/39792	0.259160108764758	0.678690274722674	0.571528652398041	TraesCS6A02G085000/TraesCS6B02G117300	2
GO:0050139	MF	7	nicotinate-N-glucosyltransferase activity	2/785	50/39792	0.259160108764758	0.678690274722674	0.571528652398041	TraesCS3D02G461200/TraesCS6B02G080100	2
GO:0052640	MF	7	salicylic acid glucosyltransferase (glucoside-forming) activity	2/785	50/39792	0.259160108764758	0.678690274722674	0.571528652398041	TraesCS3D02G461200/TraesCS6B02G080100	2
GO:0080062	MF	7	cytokinin 9-beta-glucosyltransferase activity	2/785	50/39792	0.259160108764758	0.678690274722674	0.571528652398041	TraesCS3D02G461200/TraesCS6B02G080100	2
GO:1900000	BP	5	regulation of anthocyanin catabolic process	2/785	50/39792	0.259160108764758	0.678690274722674	0.571528652398041	TraesCS3D02G461200/TraesCS6B02G080100	2
GO:0015293	MF	6	symporter activity	6/785	218/39792	0.261937676010023	0.683723566325684	0.575767213747945	TraesCS2A02G046400/TraesCS4A02G066200/TraesCS7A02G479600/TraesCS7B02G382000/TraesCS7D02G466800/TraesCS7D02G466900	6
GO:0034644	BP	7	cellular response to UV	3/785	90/39792	0.26213803141367	0.683723566325684	0.575767213747945	TraesCS2A02G533900/TraesCS2B02G564200/TraesCS2D02G536200	3
GO:0035967	BP	5	cellular response to topologically incorrect protein	3/785	90/39792	0.26213803141367	0.683723566325684	0.575767213747945	TraesCS2A02G156800/TraesCS5A02G049400/TraesCS5B02G054600	3
GO:0043406	BP	7	positive regulation of MAP kinase activity	3/785	90/39792	0.26213803141367	0.683723566325684	0.575767213747945	TraesCS3A02G256300/TraesCS3D02G256600/TraesCS4A02G110300	3
GO:0009060	BP	7	aerobic respiration	4/785	132/39792	0.263854619923749	0.687508516702725	0.578954540381242	TraesCS2A02G439400/TraesCS2B02G459300/TraesCS2D02G436700/TraesCSU02G127700	4
GO:0042537	BP	5	benzene-containing compound metabolic process	5/785	175/39792	0.26431382388227	0.688012868196059	0.57937925742826	TraesCS2B02G131600/TraesCS4D02G188200/TraesCS5B02G426300/TraesCS7A02G420500/TraesCS7D02G413200	5
GO:0030554	MF	6	adenyl nucleotide binding	11/785	445/39792	0.265897235310408	0.68815694515597	0.579500585394501	TraesCS1A02G285000/TraesCS1B02G294300/TraesCS1D02G284000/TraesCS1D02G431700/TraesCS3B02G390700/TraesCS4A02G097900/TraesCS4B02G206700/TraesCS5A02G389400/TraesCS6A02G323800/TraesCS6B02G354400/TraesCS6D02G303600	11
GO:0032559	MF	6	adenyl ribonucleotide binding	11/785	445/39792	0.265897235310408	0.68815694515597	0.579500585394501	TraesCS1A02G285000/TraesCS1B02G294300/TraesCS1D02G284000/TraesCS1D02G431700/TraesCS3B02G390700/TraesCS4A02G097900/TraesCS4B02G206700/TraesCS5A02G389400/TraesCS6A02G323800/TraesCS6B02G354400/TraesCS6D02G303600	11
GO:0008519	MF	7	ammonium transmembrane transporter activity	2/785	51/39792	0.26649475520905	0.68815694515597	0.579500585394501	TraesCS2D02G362900/TraesCS3B02G383400	2
GO:0010359	BP	6	regulation of anion channel activity	2/785	51/39792	0.26649475520905	0.68815694515597	0.579500585394501	TraesCS2A02G461900/TraesCS4A02G235600	2
GO:0019187	MF	7	beta-1,4-mannosyltransferase activity	2/785	51/39792	0.26649475520905	0.68815694515597	0.579500585394501	TraesCS2A02G565500/TraesCS2D02G575900	2
GO:0032881	BP	5	regulation of polysaccharide metabolic process	2/785	51/39792	0.26649475520905	0.68815694515597	0.579500585394501	TraesCS6A02G330500/TraesCS6B02G361400	2
GO:0051753	MF	8	mannan synthase activity	2/785	51/39792	0.26649475520905	0.68815694515597	0.579500585394501	TraesCS2A02G565500/TraesCS2D02G575900	2
GO:0072488	BP	6	ammonium transmembrane transport	2/785	51/39792	0.26649475520905	0.68815694515597	0.579500585394501	TraesCS2D02G362900/TraesCS3B02G383400	2
GO:2000116	BP	7	regulation of cysteine-type endopeptidase activity	3/785	91/39792	0.267468370592305	0.689983147245089	0.581038439785339	TraesCS1A02G349900/TraesCS1B02G322100/TraesCS3D02G020500	3
GO:0006665	BP	5	sphingolipid metabolic process	4/785	134/39792	0.272562216836782	0.693257978900613	0.583796192758411	TraesCS5A02G010500/TraesCS5B02G008100/TraesCS5D02G015300/TraesCS7D02G316700	4
GO:0000255	BP	5	allantoin metabolic process	1/785	16/39792	0.273020516787114	0.693257978900613	0.583796192758411	TraesCS2D02G565300	1
GO:0000455	BP	9	enzyme-directed rRNA pseudouridine synthesis	1/785	16/39792	0.273020516787114	0.693257978900613	0.583796192758411	TraesCS7D02G521700	1
GO:0006977	BP	7	DNA damage response, signal transduction by p53 class mediator resulting in cell cycle arrest	1/785	16/39792	0.273020516787114	0.693257978900613	0.583796192758411	TraesCS4A02G068100	1
GO:0009801	BP	5	cinnamic acid ester metabolic process	1/785	16/39792	0.273020516787114	0.693257978900613	0.583796192758411	TraesCS6D02G162700	1
GO:0010436	MF	6	carotenoid dioxygenase activity	1/785	16/39792	0.273020516787114	0.693257978900613	0.583796192758411	TraesCS2A02G414600	1
GO:0015228	MF	7	coenzyme A transmembrane transporter activity	1/785	16/39792	0.273020516787114	0.693257978900613	0.583796192758411	TraesCS6A02G187900	1
GO:0015880	BP	7	coenzyme A transport	1/785	16/39792	0.273020516787114	0.693257978900613	0.583796192758411	TraesCS6A02G187900	1
GO:0035349	BP	6	coenzyme A transmembrane transport	1/785	16/39792	0.273020516787114	0.693257978900613	0.583796192758411	TraesCS6A02G187900	1
GO:0045549	MF	7	9-cis-epoxycarotenoid dioxygenase activity	1/785	16/39792	0.273020516787114	0.693257978900613	0.583796192758411	TraesCS2A02G414600	1
GO:0045785	BP	4	positive regulation of cell adhesion	1/785	16/39792	0.273020516787114	0.693257978900613	0.583796192758411	TraesCS1A02G349900	1
GO:0048533	BP	5	sporocyte differentiation	1/785	16/39792	0.273020516787114	0.693257978900613	0.583796192758411	TraesCS1A02G445500	1
GO:0071077	MF	6	adenosine 3',5'-bisphosphate transmembrane transporter activity	1/785	16/39792	0.273020516787114	0.693257978900613	0.583796192758411	TraesCS6A02G187900	1
GO:0071106	BP	5	adenosine 3',5'-bisphosphate transmembrane transport	1/785	16/39792	0.273020516787114	0.693257978900613	0.583796192758411	TraesCS6A02G187900	1
GO:1904159	BP	6	megasporocyte differentiation	1/785	16/39792	0.273020516787114	0.693257978900613	0.583796192758411	TraesCS1A02G445500	1
GO:1990428	BP	6	miRNA transport	1/785	16/39792	0.273020516787114	0.693257978900613	0.583796192758411	TraesCS3A02G433800	1
GO:0055083	BP	8	monovalent inorganic anion homeostasis	2/785	52/39792	0.273828692938352	0.694629103536075	0.584950824030379	TraesCS2B02G303200/TraesCS2B02G430000	2
GO:0010087	BP	5	phloem or xylem histogenesis	8/785	313/39792	0.278757308811077	0.706439755206155	0.594896635963078	TraesCS2A02G267400/TraesCS2B02G133000/TraesCS4A02G256500/TraesCS4B02G038100/TraesCS4B02G058200/TraesCS4D02G036000/TraesCS4D02G058200/TraesCS6D02G225500	8
GO:0034728	BP	7	nucleosome organization	7/785	268/39792	0.279384717285149	0.707337651777649	0.595652759391705	TraesCS1A02G228800/TraesCS1D02G286600/TraesCS2B02G411600/TraesCS2D02G391500/TraesCS2D02G414900/TraesCS7D02G432000/TraesCSU02G121000	7
GO:0051260	BP	8	protein homooligomerization	6/785	224/39792	0.282014617931356	0.713298691838098	0.600672582600503	TraesCS3B02G049900/TraesCS3D02G045600/TraesCS5A02G498000/TraesCS5B02G245700/TraesCS6A02G041700/TraesCS6B02G056800	6
GO:0006733	BP	absolute	obsolete oxidoreduction coenzyme metabolic process	6/785	225/39792	0.28539443356638	0.721143007743342	0.607278322310183	TraesCS2A02G175400/TraesCS2D02G182700/TraesCS3A02G391500/TraesCS3B02G423200/TraesCS3D02G384100/TraesCSU02G127700	6
GO:0006074	BP	8	(1->3)-beta-D-glucan metabolic process	1/785	17/39792	0.287367834122244	0.722564448921132	0.608475325407269	TraesCS3D02G512300	1
GO:0021954	BP	6	central nervous system neuron development	1/785	17/39792	0.287367834122244	0.722564448921132	0.608475325407269	TraesCS7D02G316700	1
GO:0042131	MF	8	thiamine phosphate phosphatase activity	1/785	17/39792	0.287367834122244	0.722564448921132	0.608475325407269	TraesCS3A02G215400	1
GO:1901600	BP	6	strigolactone metabolic process	1/785	17/39792	0.287367834122244	0.722564448921132	0.608475325407269	TraesCS2A02G414600	1
GO:1901601	BP	7	strigolactone biosynthetic process	1/785	17/39792	0.287367834122244	0.722564448921132	0.608475325407269	TraesCS2A02G414600	1
GO:0099568	CC	4	cytoplasmic region	10/785	408/39792	0.287630867504899	0.722564448921132	0.608475325407269	TraesCS1B02G321500/TraesCS3A02G256300/TraesCS3D02G256600/TraesCS6A02G329700/TraesCS6B02G360500/TraesCS6B02G360700/TraesCS6D02G308500/TraesCS6D02G308600/TraesCS6D02G308800/TraesCS7D02G016700	10
GO:0051156	BP	5	glucose 6-phosphate metabolic process	2/785	54/39792	0.288483261523183	0.722909294197171	0.608765721429197	TraesCS2A02G175400/TraesCS2D02G182700	2
GO:2000038	BP	5	regulation of stomatal complex development	2/785	54/39792	0.288483261523183	0.722909294197171	0.608765721429197	TraesCS3A02G256300/TraesCS3D02G256600	2
GO:0071395	BP	6	cellular response to jasmonic acid stimulus	7/785	271/39792	0.288605486563658	0.722909294197171	0.608765721429197	TraesCS1A02G187600/TraesCS2A02G027700/TraesCS2D02G029500/TraesCS3A02G246700/TraesCS3D02G244800/TraesCS4A02G326400/TraesCS6D02G225500	7
GO:0031461	CC	5	cullin-RING ubiquitin ligase complex	10/785	409/39792	0.290127775530322	0.724776771729257	0.610338334087796	TraesCS3A02G400400/TraesCS3A02G413600/TraesCS3A02G413700/TraesCS3B02G433400/TraesCS3B02G448000/TraesCS3B02G448100/TraesCS3D02G408000/TraesCS3D02G408100/TraesCS6B02G206300/TraesCS7B02G306900	10
GO:0022622	BP	5	root system development	34/785	1553/39792	0.290289105122002	0.724776771729257	0.610338334087796	TraesCS1A02G372300/TraesCS1B02G392300/TraesCS1D02G239000/TraesCS1D02G378400/TraesCS1D02G378500/TraesCS1D02G378900/TraesCS2B02G133000/TraesCS2B02G403000/TraesCS2B02G417900/TraesCS2D02G382600/TraesCS3A02G259900/TraesCS3A02G391500/TraesCS3A02G396100/TraesCS3A02G433800/TraesCS3B02G423200/TraesCS3B02G439600/TraesCS3D02G384100/TraesCS3D02G390100/TraesCS3D02G401200/TraesCS3D02G483200/TraesCS4A02G187500/…	34
GO:0048364	BP	5	root development	34/785	1553/39792	0.290289105122002	0.724776771729257	0.610338334087796	TraesCS1A02G372300/TraesCS1B02G392300/TraesCS1D02G239000/TraesCS1D02G378400/TraesCS1D02G378500/TraesCS1D02G378900/TraesCS2B02G133000/TraesCS2B02G403000/TraesCS2B02G417900/TraesCS2D02G382600/TraesCS3A02G259900/TraesCS3A02G391500/TraesCS3A02G396100/TraesCS3A02G433800/TraesCS3B02G423200/TraesCS3B02G439600/TraesCS3D02G384100/TraesCS3D02G390100/TraesCS3D02G401200/TraesCS3D02G483200/TraesCS4A02G187500/…	34
GO:0006720	BP	5	isoprenoid metabolic process	13/785	549/39792	0.290736110789727	0.724776771729257	0.610338334087796	TraesCS2A02G027200/TraesCS2A02G027700/TraesCS2A02G414600/TraesCS2A02G533900/TraesCS2B02G445400/TraesCS2B02G564200/TraesCS2D02G029500/TraesCS2D02G536200/TraesCS3B02G328700/TraesCS3D02G293800/TraesCS4A02G460100/TraesCS4D02G314400/TraesCSU02G156700	13
GO:0052545	BP	5	callose localization	5/785	182/39792	0.290750218465907	0.724776771729257	0.610338334087796	TraesCS2A02G461900/TraesCS2B02G133000/TraesCS3B02G041900/TraesCS4B02G038100/TraesCS4D02G036000	5
GO:0010557	BP	5	positive regulation of macromolecule biosynthetic process	34/785	1555/39792	0.292851159609073	0.729312022487981	0.614157492621458	TraesCS1A02G340100/TraesCS1B02G274300/TraesCS1B02G352400/TraesCS1D02G342100/TraesCS2B02G127800/TraesCS2B02G464800/TraesCS3A02G274400/TraesCS3A02G372400/TraesCS3A02G413600/TraesCS3A02G413700/TraesCS3A02G489600/TraesCS3B02G158800/TraesCS3B02G308100/TraesCS3B02G439600/TraesCS3B02G448000/TraesCS3B02G448100/TraesCS3D02G401200/TraesCS3D02G408000/TraesCS3D02G408100/TraesCS3D02G495300/TraesCS3D02G495700/…	34
GO:0061077	BP	4	chaperone-mediated protein folding	5/785	183/39792	0.294566078981842	0.732735710794509	0.617040598563797	TraesCS2A02G033700/TraesCS2D02G033200/TraesCS5A02G190700/TraesCS5B02G192500/TraesCS5D02G200200	5
GO:0008202	BP	5	steroid metabolic process	7/785	273/39792	0.294791741562887	0.732735710794509	0.617040598563797	TraesCS2A02G378100/TraesCS3D02G148300/TraesCS4A02G460100/TraesCS4B02G237600/TraesCS5D02G422900/TraesCS7A02G373100/TraesCS7D02G316700	7
GO:1900056	BP	4	negative regulation of leaf senescence	2/785	55/39792	0.295798577178341	0.734533379570377	0.61855442490137	TraesCS5A02G411700/TraesCS5D02G420800	2
GO:0071554	BP	3	cell wall organization or biogenesis	29/785	1317/39792	0.298111394303865	0.737214159623903	0.620811923893813	TraesCS1A02G311100/TraesCS1A02G317900/TraesCS1B02G322500/TraesCS1D02G311000/TraesCS2A02G383000/TraesCS2A02G461900/TraesCS2A02G565500/TraesCS2B02G114700/TraesCS2B02G133000/TraesCS2B02G400200/TraesCS2D02G379300/TraesCS2D02G575900/TraesCS3A02G249200/TraesCS3A02G479900/TraesCS3B02G041900/TraesCS3B02G193500/TraesCS3B02G524500/TraesCS4A02G045500/TraesCS4B02G038100/TraesCS4B02G380700/TraesCS4D02G036000/…	29
GO:1901699	BP	5	cellular response to nitrogen compound	11/785	459/39792	0.298739681053703	0.737214159623903	0.620811923893813	TraesCS2A02G281200/TraesCS2D02G426300/TraesCS5A02G214600/TraesCS5A02G214800/TraesCS5D02G217200/TraesCS6A02G031100/TraesCS6B02G044100/TraesCS6B02G044200/TraesCS7A02G336500/TraesCS7A02G428500/TraesCS7D02G056600	11
GO:1901657	BP	5	glycosyl compound metabolic process	12/785	506/39792	0.29927195921606	0.737214159623903	0.620811923893813	TraesCS2A02G375800/TraesCS2D02G581200/TraesCS2D02G581900/TraesCS5A02G295200/TraesCS5A02G295600/TraesCS5B02G294600/TraesCS5B02G295100/TraesCS5B02G359300/TraesCS5D02G302600/TraesCS5D02G302700/TraesCS7D02G316700/TraesCSU02G037900	12
GO:0009531	CC	6	secondary cell wall	3/785	97/39792	0.29966731191853	0.737214159623903	0.620811923893813	TraesCS2A02G383000/TraesCS2B02G400200/TraesCS2D02G379300	3
GO:0016128	BP	5	phytosteroid metabolic process	3/785	97/39792	0.29966731191853	0.737214159623903	0.620811923893813	TraesCS2A02G378100/TraesCS4A02G460100/TraesCS7A02G373100	3
GO:0048827	BP	5	phyllome development	35/785	1609/39792	0.299869364595586	0.737214159623903	0.620811923893813	TraesCS1A02G175500/TraesCS1A02G320000/TraesCS1A02G372300/TraesCS1A02G445500/TraesCS1B02G392300/TraesCS1D02G163800/TraesCS1D02G378400/TraesCS1D02G378500/TraesCS1D02G378900/TraesCS2A02G315100/TraesCS2B02G133000/TraesCS2D02G091300/TraesCS3A02G259900/TraesCS3A02G396100/TraesCS3A02G433800/TraesCS3A02G528900/TraesCS3D02G390100/TraesCS3D02G461200/TraesCS3D02G534200/TraesCS4A02G235600/TraesCS4B02G038100/…	35
GO:0000254	MF	6	C-4 methylsterol oxidase activity	1/785	18/39792	0.301432353297959	0.737214159623903	0.620811923893813	TraesCS5D02G422900	1
GO:0002039	MF	4	p53 binding	1/785	18/39792	0.301432353297959	0.737214159623903	0.620811923893813	TraesCS4B02G065500	1
GO:0002696	BP	4	positive regulation of leukocyte activation	1/785	18/39792	0.301432353297959	0.737214159623903	0.620811923893813	TraesCS1A02G349900	1
GO:0006145	BP	7	purine nucleobase catabolic process	1/785	18/39792	0.301432353297959	0.737214159623903	0.620811923893813	TraesCS2D02G565300	1
GO:0006882	BP	8	cellular zinc ion homeostasis	1/785	18/39792	0.301432353297959	0.737214159623903	0.620811923893813	TraesCS5A02G499000	1
GO:0046625	MF	4	sphingolipid binding	1/785	18/39792	0.301432353297959	0.737214159623903	0.620811923893813	TraesCS2A02G307600	1
GO:0046649	BP	4	lymphocyte activation	1/785	18/39792	0.301432353297959	0.737214159623903	0.620811923893813	TraesCS1A02G349900	1
GO:0051251	BP	5	positive regulation of lymphocyte activation	1/785	18/39792	0.301432353297959	0.737214159623903	0.620811923893813	TraesCS1A02G349900	1
GO:0051668	BP	4	localization within membrane	1/785	18/39792	0.301432353297959	0.737214159623903	0.620811923893813	TraesCS1A02G349900	1
GO:0070987	BP	9	error-free translesion synthesis	1/785	18/39792	0.301432353297959	0.737214159623903	0.620811923893813	TraesCS4B02G065500	1
GO:0019682	BP	5	glyceraldehyde-3-phosphate metabolic process	2/785	56/39792	0.303102547231302	0.740579800558685	0.623646147838893	TraesCS2A02G175400/TraesCS2D02G182700	2
GO:0044003	BP	4	modulation by symbiont of host process	4/785	141/39792	0.30338037389682	0.740579800558685	0.623646147838893	TraesCS1D02G096400/TraesCS3B02G446400/TraesCS3B02G446500/TraesCS3D02G407000	4
GO:0048581	BP	4	negative regulation of post-embryonic development	9/785	370/39792	0.309254988338116	0.751075318856076	0.632484479036696	TraesCS1A02G372300/TraesCS1B02G392300/TraesCS1D02G378400/TraesCS1D02G378500/TraesCS1D02G378900/TraesCS3A02G259900/TraesCS3A02G433800/TraesCS6A02G373500/TraesCS6D02G357700	9
GO:0072527	BP	5	pyrimidine-containing compound metabolic process	5/785	187/39792	0.309909521755938	0.751075318856076	0.632484479036696	TraesCS3A02G215400/TraesCS7A02G479600/TraesCS7B02G382000/TraesCS7D02G466800/TraesCS7D02G466900	5
GO:0050105	MF	6	L-gulonolactone oxidase activity	2/785	57/39792	0.310392774799841	0.751075318856076	0.632484479036696	TraesCS2A02G126000/TraesCSU02G124800	2
GO:0044426	CC	absolute	obsolete cell wall part	3/785	99/39792	0.310453526511462	0.751075318856076	0.632484479036696	TraesCS2A02G383000/TraesCS2B02G400200/TraesCS2D02G379300	3
GO:0044462	CC	absolute	obsolete external encapsulating structure part	3/785	99/39792	0.310453526511462	0.751075318856076	0.632484479036696	TraesCS2A02G383000/TraesCS2B02G400200/TraesCS2D02G379300	3
GO:0050826	BP	5	response to freezing	3/785	99/39792	0.310453526511462	0.751075318856076	0.632484479036696	TraesCS1A02G364000/TraesCS6A02G330500/TraesCS6B02G361400	3
GO:0052314	BP	5	phytoalexin metabolic process	3/785	99/39792	0.310453526511462	0.751075318856076	0.632484479036696	TraesCS2B02G445400/TraesCS5A02G411700/TraesCS5D02G420800	3
GO:0052315	BP	6	phytoalexin biosynthetic process	3/785	99/39792	0.310453526511462	0.751075318856076	0.632484479036696	TraesCS2B02G445400/TraesCS5A02G411700/TraesCS5D02G420800	3
GO:0051259	BP	7	protein complex oligomerization	8/785	325/39792	0.313114999312719	0.751075318856076	0.632484479036696	TraesCS3A02G215400/TraesCS3B02G049900/TraesCS3D02G045600/TraesCS5A02G498000/TraesCS5B02G245700/TraesCS5D02G186200/TraesCS6A02G041700/TraesCS6B02G056800	8
GO:0009629	BP	4	response to gravity	7/785	279/39792	0.313516969576019	0.751075318856076	0.632484479036696	TraesCS3B02G041900/TraesCS4A02G187500/TraesCS4A02G248500/TraesCS4B02G066300/TraesCS4D02G065300/TraesCS5A02G500300/TraesCS7D02G456100	7
GO:0033037	BP	4	polysaccharide localization	5/785	188/39792	0.313763156342814	0.751075318856076	0.632484479036696	TraesCS2A02G461900/TraesCS2B02G133000/TraesCS3B02G041900/TraesCS4B02G038100/TraesCS4D02G036000	5
GO:0005513	BP	5	detection of calcium ion	1/785	19/39792	0.315219641543071	0.751075318856076	0.632484479036696	TraesCS1B02G370500	1
GO:0010731	BP	6	protein glutathionylation	1/785	19/39792	0.315219641543071	0.751075318856076	0.632484479036696	TraesCS4A02G103700	1
GO:0016045	BP	5	detection of bacterium	1/785	19/39792	0.315219641543071	0.751075318856076	0.632484479036696	TraesCS2A02G461900	1
GO:0016121	BP	7	carotene catabolic process	1/785	19/39792	0.315219641543071	0.751075318856076	0.632484479036696	TraesCS2A02G414600	1
GO:0030017	CC	3	sarcomere	1/785	19/39792	0.315219641543071	0.751075318856076	0.632484479036696	TraesCS4A02G116800	1
GO:0030018	CC	3	Z disc	1/785	19/39792	0.315219641543071	0.751075318856076	0.632484479036696	TraesCS4A02G116800	1
GO:0030060	MF	6	L-malate dehydrogenase activity	1/785	19/39792	0.315219641543071	0.751075318856076	0.632484479036696	TraesCSU02G127700	1
GO:0031594	CC	5	neuromuscular junction	1/785	19/39792	0.315219641543071	0.751075318856076	0.632484479036696	TraesCS1A02G349900	1
GO:0031674	CC	3	I band	1/785	19/39792	0.315219641543071	0.751075318856076	0.632484479036696	TraesCS4A02G116800	1
GO:0045041	BP	5	protein import into mitochondrial intermembrane space	1/785	19/39792	0.315219641543071	0.751075318856076	0.632484479036696	TraesCS1D02G431700	1
GO:0046247	BP	6	terpene catabolic process	1/785	19/39792	0.315219641543071	0.751075318856076	0.632484479036696	TraesCS2A02G414600	1
GO:0046825	BP	7	regulation of protein export from nucleus	1/785	19/39792	0.315219641543071	0.751075318856076	0.632484479036696	TraesCS3A02G433800	1
GO:0080131	MF	6	hydroxyjasmonate sulfotransferase activity	1/785	19/39792	0.315219641543071	0.751075318856076	0.632484479036696	TraesCS2A02G375800	1
GO:0097064	BP	7	ncRNA export from nucleus	1/785	19/39792	0.315219641543071	0.751075318856076	0.632484479036696	TraesCS3A02G433800	1
GO:0098543	BP	4	detection of other organism	1/785	19/39792	0.315219641543071	0.751075318856076	0.632484479036696	TraesCS2A02G461900	1
GO:0006096	BP	6	glycolytic process	3/785	100/39792	0.315851338158075	0.75119831572949	0.63258805535115	TraesCS3A02G391500/TraesCS3B02G423200/TraesCS3D02G384100	3
GO:0006757	BP	5	ATP generation from ADP	3/785	100/39792	0.315851338158075	0.75119831572949	0.63258805535115	TraesCS3A02G391500/TraesCS3B02G423200/TraesCS3D02G384100	3
GO:0009788	BP	5	negative regulation of abscisic acid-activated signaling pathway	5/785	189/39792	0.317623018396955	0.752063465190844	0.633316602265974	TraesCS1B02G274300/TraesCS1D02G419000/TraesCS3B02G439600/TraesCS3D02G401200/TraesCS5B02G118200	5
GO:1901420	BP	4	negative regulation of response to alcohol	5/785	189/39792	0.317623018396955	0.752063465190844	0.633316602265974	TraesCS1B02G274300/TraesCS1D02G419000/TraesCS3B02G439600/TraesCS3D02G401200/TraesCS5B02G118200	5
GO:1905958	BP	4	negative regulation of cellular response to alcohol	5/785	189/39792	0.317623018396955	0.752063465190844	0.633316602265974	TraesCS1B02G274300/TraesCS1D02G419000/TraesCS3B02G439600/TraesCS3D02G401200/TraesCS5B02G118200	5
GO:0031398	BP	8	positive regulation of protein ubiquitination	2/785	58/39792	0.317666961744704	0.752063465190844	0.633316602265974	TraesCS1A02G349900/TraesCS4B02G065500	2
GO:1903322	BP	7	positive regulation of protein modification by small protein conjugation or removal	2/785	58/39792	0.317666961744704	0.752063465190844	0.633316602265974	TraesCS1A02G349900/TraesCS4B02G065500	2
GO:0032787	BP	7	monocarboxylic acid metabolic process	28/785	1284/39792	0.320223902326828	0.757424572626926	0.637831219054253	TraesCS2A02G315100/TraesCS2A02G375800/TraesCS2B02G131600/TraesCS2D02G581200/TraesCS2D02G581900/TraesCS3A02G106600/TraesCS3A02G391500/TraesCS3B02G423200/TraesCS3D02G108700/TraesCS3D02G384100/TraesCS4A02G235600/TraesCS4A02G256500/TraesCS4B02G058200/TraesCS4B02G237600/TraesCS4D02G058200/TraesCS4D02G188200/TraesCS5A02G010500/TraesCS5A02G413000/TraesCS5B02G008100/TraesCS5B02G359300/TraesCS5D02G015300/…	28
GO:0010214	BP	4	seed coat development	3/785	101/39792	0.321250792815306	0.758169239235118	0.63845830672431	TraesCS3B02G391700/TraesCS4B02G056800/TraesCS4D02G057100	3
GO:0050832	BP	5	defense response to fungus	21/785	947/39792	0.323040056891461	0.758169239235118	0.63845830672431	TraesCS1A02G423800/TraesCS1D02G096400/TraesCS2B02G133000/TraesCS3A02G150800/TraesCS3B02G446400/TraesCS3B02G446500/TraesCS3B02G526000/TraesCS3D02G407000/TraesCS3D02G445300/TraesCS3D02G512300/TraesCS4B02G038100/TraesCS4D02G036000/TraesCS5A02G225300/TraesCS5A02G327900/TraesCS5B02G118200/TraesCS5B02G223900/TraesCS5D02G232600/TraesCS5D02G333800/TraesCS5D02G483900/TraesCS6B02G402300/TraesCS7B02G388700	21
GO:0051186	BP	absolute	obsolete cofactor metabolic process	23/785	1044/39792	0.323739586883307	0.758169239235118	0.63845830672431	TraesCS2A02G126000/TraesCS2A02G175400/TraesCS2A02G533900/TraesCS2B02G564200/TraesCS2D02G182700/TraesCS2D02G536200/TraesCS3A02G215400/TraesCS3A02G391500/TraesCS3B02G423200/TraesCS3D02G384100/TraesCS3D02G445300/TraesCS3D02G514100/TraesCS4A02G103700/TraesCS5A02G498000/TraesCS5B02G260800/TraesCS5B02G426300/TraesCS6A02G041700/TraesCS6A02G187900/TraesCS6B02G056800/TraesCS7B02G175300/TraesCS7D02G188400/…	23
GO:0006690	BP	7	icosanoid metabolic process	2/785	59/39792	0.324922905715083	0.758169239235118	0.63845830672431	TraesCS2A02G315100/TraesCS7B02G145200	2
GO:0017096	MF	7	acetylserotonin O-methyltransferase activity	2/785	59/39792	0.324922905715083	0.758169239235118	0.63845830672431	TraesCS1D02G413800/TraesCS5D02G488800	2
GO:1905622	BP	4	negative regulation of leaf development	2/785	59/39792	0.324922905715083	0.758169239235118	0.63845830672431	TraesCS5A02G411700/TraesCS5D02G420800	2
GO:0051536	MF	4	iron-sulfur cluster binding	4/785	146/39792	0.325621920756646	0.758169239235118	0.63845830672431	TraesCS1B02G259400/TraesCS2A02G383000/TraesCS2B02G400200/TraesCS2D02G379300	4
GO:0051540	MF	3	metal cluster binding	4/785	146/39792	0.325621920756646	0.758169239235118	0.63845830672431	TraesCS1B02G259400/TraesCS2A02G383000/TraesCS2B02G400200/TraesCS2D02G379300	4
GO:0043410	BP	6	positive regulation of MAPK cascade	3/785	102/39792	0.32665079711801	0.758169239235118	0.63845830672431	TraesCS3A02G256300/TraesCS3D02G256600/TraesCS4A02G110300	3
GO:2000030	BP	4	regulation of response to red or far red light	3/785	102/39792	0.32665079711801	0.758169239235118	0.63845830672431	TraesCS2A02G388500/TraesCS5B02G426300/TraesCS7A02G383400	3
GO:0008206	BP	5	bile acid metabolic process	1/785	20/39792	0.328735156625883	0.758169239235118	0.63845830672431	TraesCS7D02G316700	1
GO:0008535	BP	8	respiratory chain complex IV assembly	1/785	20/39792	0.328735156625883	0.758169239235118	0.63845830672431	TraesCS6A02G355800	1
GO:0010369	CC	6	chromocenter	1/785	20/39792	0.328735156625883	0.758169239235118	0.63845830672431	TraesCS1A02G228800	1
GO:0016812	MF	5	hydrolase activity, acting on carbon-nitrogen (but not peptide) bonds, in cyclic amides	1/785	20/39792	0.328735156625883	0.758169239235118	0.63845830672431	TraesCS2D02G565300	1
GO:0021953	BP	6	central nervous system neuron differentiation	1/785	20/39792	0.328735156625883	0.758169239235118	0.63845830672431	TraesCS7D02G316700	1
GO:0030002	BP	6	cellular anion homeostasis	1/785	20/39792	0.328735156625883	0.758169239235118	0.63845830672431	TraesCS2B02G303200	1
GO:0030016	CC	7	myofibril	1/785	20/39792	0.328735156625883	0.758169239235118	0.63845830672431	TraesCS4A02G116800	1
GO:0030320	BP	7	cellular monovalent inorganic anion homeostasis	1/785	20/39792	0.328735156625883	0.758169239235118	0.63845830672431	TraesCS2B02G303200	1
GO:0030643	BP	8	cellular phosphate ion homeostasis	1/785	20/39792	0.328735156625883	0.758169239235118	0.63845830672431	TraesCS2B02G303200	1
GO:0033617	BP	8	mitochondrial cytochrome c oxidase assembly	1/785	20/39792	0.328735156625883	0.758169239235118	0.63845830672431	TraesCS6A02G355800	1
GO:0042539	BP	6	hypotonic salinity response	1/785	20/39792	0.328735156625883	0.758169239235118	0.63845830672431	TraesCS1B02G370500	1
GO:0043280	BP	8	positive regulation of cysteine-type endopeptidase activity involved in apoptotic process	1/785	20/39792	0.328735156625883	0.758169239235118	0.63845830672431	TraesCS1A02G349900	1
GO:0046836	BP	7	glycolipid transport	1/785	20/39792	0.328735156625883	0.758169239235118	0.63845830672431	TraesCS2A02G307600	1
GO:0072501	BP	7	cellular divalent inorganic anion homeostasis	1/785	20/39792	0.328735156625883	0.758169239235118	0.63845830672431	TraesCS2B02G303200	1
GO:0072502	BP	7	cellular trivalent inorganic anion homeostasis	1/785	20/39792	0.328735156625883	0.758169239235118	0.63845830672431	TraesCS2B02G303200	1
GO:1901334	BP	5	lactone metabolic process	1/785	20/39792	0.328735156625883	0.758169239235118	0.63845830672431	TraesCS2A02G414600	1
GO:1901336	BP	6	lactone biosynthetic process	1/785	20/39792	0.328735156625883	0.758169239235118	0.63845830672431	TraesCS2A02G414600	1
GO:2001056	BP	7	positive regulation of cysteine-type endopeptidase activity	1/785	20/39792	0.328735156625883	0.758169239235118	0.63845830672431	TraesCS1A02G349900	1
GO:0048699	BP	6	generation of neurons	4/785	147/39792	0.33008441396265	0.759252781672526	0.639370763513706	TraesCS1D02G437600/TraesCS3B02G249600/TraesCS3D02G233300/TraesCS7D02G316700	4
GO:0071446	BP	6	cellular response to salicylic acid stimulus	4/785	147/39792	0.33008441396265	0.759252781672526	0.639370763513706	TraesCS3A02G246700/TraesCS3D02G244800/TraesCS6A02G330500/TraesCS6B02G361400	4
GO:1901000	BP	6	regulation of response to salt stress	4/785	147/39792	0.33008441396265	0.759252781672526	0.639370763513706	TraesCS1B02G323600/TraesCS3B02G439600/TraesCS3D02G401200/TraesCS5D02G252600	4
GO:0006006	BP	6	glucose metabolic process	3/785	103/39792	0.332050278971317	0.759973623484444	0.639977788197426	TraesCS3A02G391500/TraesCS3B02G423200/TraesCS3D02G384100	3
GO:0009403	BP	5	toxin biosynthetic process	3/785	103/39792	0.332050278971317	0.759973623484444	0.639977788197426	TraesCS2B02G445400/TraesCS5A02G411700/TraesCS5D02G420800	3
GO:0042866	BP	8	pyruvate biosynthetic process	3/785	103/39792	0.332050278971317	0.759973623484444	0.639977788197426	TraesCS3A02G391500/TraesCS3B02G423200/TraesCS3D02G384100	3
GO:0001678	BP	5	cellular glucose homeostasis	2/785	60/39792	0.332158497271969	0.759973623484444	0.639977788197426	TraesCS5B02G059200/TraesCS5D02G068800	2
GO:0045489	BP	7	pectin biosynthetic process	2/785	60/39792	0.332158497271969	0.759973623484444	0.639977788197426	TraesCS2B02G114700/TraesCS7B02G343300	2
GO:0016765	MF	4	transferase activity, transferring alkyl or aryl (other than methyl) groups	7/785	285/39792	0.332451782010762	0.759973623484444	0.639977788197426	TraesCS1A02G102700/TraesCS1B02G113500/TraesCS2B02G114700/TraesCS3D02G445300/TraesCS4A02G103700/TraesCS5B02G426300/TraesCS7D02G188400	7
GO:0032993	CC	3	protein-DNA complex	7/785	285/39792	0.332451782010762	0.759973623484444	0.639977788197426	TraesCS1A02G228800/TraesCS1D02G286600/TraesCS2B02G411600/TraesCS2D02G391500/TraesCS2D02G414900/TraesCS7D02G432000/TraesCSU02G121000	7
GO:1902600	BP	7	proton transmembrane transport	9/785	379/39792	0.333758618037822	0.762288201691322	0.641926906687429	TraesCS2A02G046400/TraesCS4A02G066200/TraesCS6A02G171800/TraesCS6B02G199700/TraesCS6D02G251500/TraesCS7A02G479600/TraesCS7B02G382000/TraesCS7D02G466800/TraesCS7D02G466900	9
GO:2000022	BP	5	regulation of jasmonic acid mediated signaling pathway	3/785	104/39792	0.337448187554128	0.770035952216027	0.648451328181917	TraesCS5A02G212800/TraesCS5B02G211000/TraesCS5D02G219300	3
GO:0051817	BP	absolute	obsolete modulation of process of other organism involved in symbiotic interaction	4/785	149/39792	0.339018451729182	0.772896339371257	0.650860075260006	TraesCS1D02G096400/TraesCS3B02G446400/TraesCS3B02G446500/TraesCS3D02G407000	4
GO:1901527	BP	6	abscisic acid-activated signaling pathway involved in stomatal movement	2/785	61/39792	0.33937171708751	0.772896339371257	0.650860075260006	TraesCS3D02G461200/TraesCS6B02G080100	2
GO:0003712	MF	3	transcription coregulator activity	6/785	241/39792	0.340446502493502	0.772896339371257	0.650860075260006	TraesCS5A02G212800/TraesCS5B02G211000/TraesCS5D02G219300/TraesCS7A02G369500/TraesCS7B02G259000/TraesCS7D02G353800	6
GO:0043565	MF	6	sequence-specific DNA binding	35/785	1641/39792	0.341576359403283	0.772896339371257	0.650860075260006	TraesCS1A02G190100/TraesCS1A02G372300/TraesCS1B02G392300/TraesCS1D02G378400/TraesCS1D02G378500/TraesCS1D02G378900/TraesCS2A02G388500/TraesCS2B02G127800/TraesCS2B02G464800/TraesCS2D02G446500/TraesCS3A02G231600/TraesCS3A02G259900/TraesCS3A02G489600/TraesCS3B02G045900/TraesCS3B02G158800/TraesCS3B02G439600/TraesCS3D02G041800/TraesCS3D02G401200/TraesCS3D02G495300/TraesCS3D02G495700/TraesCS4A02G173300/…	35
GO:0009011	MF	7	starch synthase activity	1/785	21/39792	0.341984249003653	0.772896339371257	0.650860075260006	TraesCS7B02G093800	1
GO:0016602	CC	5	CCAAT-binding factor complex	1/785	21/39792	0.341984249003653	0.772896339371257	0.650860075260006	TraesCS5A02G029900	1
GO:0033984	MF	6	indole-3-glycerol-phosphate lyase activity	1/785	21/39792	0.341984249003653	0.772896339371257	0.650860075260006	TraesCS3B02G041900	1
GO:0043433	BP	3	negative regulation of DNA-binding transcription factor activity	1/785	21/39792	0.341984249003653	0.772896339371257	0.650860075260006	TraesCS1A02G349900	1
GO:0050867	BP	4	positive regulation of cell activation	1/785	21/39792	0.341984249003653	0.772896339371257	0.650860075260006	TraesCS1A02G349900	1
GO:0051249	BP	5	regulation of lymphocyte activation	1/785	21/39792	0.341984249003653	0.772896339371257	0.650860075260006	TraesCS1A02G349900	1
GO:0080029	BP	5	cellular response to boron-containing substance levels	1/785	21/39792	0.341984249003653	0.772896339371257	0.650860075260006	TraesCS3A02G167200	1
GO:0016049	BP	3	cell growth	23/785	1056/39792	0.343426930507082	0.775480165661154	0.653035928977814	TraesCS1A02G311100/TraesCS1B02G322500/TraesCS1D02G096400/TraesCS1D02G239000/TraesCS1D02G311000/TraesCS2A02G095700/TraesCS2A02G156800/TraesCS2B02G111100/TraesCS2B02G114700/TraesCS2D02G094200/TraesCS3A02G468300/TraesCS3A02G479900/TraesCS3B02G391700/TraesCS3B02G446400/TraesCS3B02G446500/TraesCS3B02G524500/TraesCS3D02G407000/TraesCS3D02G483200/TraesCS4A02G460100/TraesCS4B02G201600/TraesCS6A02G398700/…	23
GO:1901659	BP	6	glycosyl compound biosynthetic process	5/785	196/39792	0.344780110858299	0.777857567180309	0.655037951309734	TraesCS2A02G375800/TraesCS2D02G581200/TraesCS2D02G581900/TraesCS5B02G359300/TraesCSU02G037900	5
GO:0016115	BP	7	terpenoid catabolic process	2/785	62/39792	0.346560633218456	0.781194116654309	0.657847677182576	TraesCS3B02G328700/TraesCS3D02G293800	2
GO:0046031	BP	8	ADP metabolic process	3/785	106/39792	0.348235187898569	0.78428620578895	0.660451541717011	TraesCS3A02G391500/TraesCS3B02G423200/TraesCS3D02G384100	3
GO:0016747	MF	5	acyltransferase activity, transferring groups other than amino-acyl groups	18/785	817/39792	0.349931507545947	0.787421897953087	0.663092124592073	TraesCS2A02G570600/TraesCS4A02G253600/TraesCS4A02G259300/TraesCS4B02G055400/TraesCS4B02G380700/TraesCS4D02G055700/TraesCS4D02G300400/TraesCS5A02G010500/TraesCS5A02G337700/TraesCS5A02G337900/TraesCS5A02G547200/TraesCS5B02G008100/TraesCS5B02G336600/TraesCS5B02G336700/TraesCS5D02G015300/TraesCS5D02G342300/TraesCS5D02G342400/TraesCSU02G131200	18
GO:0035821	BP	3	modulation of process of another organism	4/785	152/39792	0.352432815098944	0.790522703850787	0.665703329558558	TraesCS1D02G096400/TraesCS3B02G446400/TraesCS3B02G446500/TraesCS3D02G407000	4
GO:0006754	BP	9	ATP biosynthetic process	5/785	198/39792	0.352570934132711	0.790522703850787	0.665703329558558	TraesCS3A02G391500/TraesCS3B02G423200/TraesCS3D02G384100/TraesCS6A02G171800/TraesCS6B02G199700	5
GO:0090575	CC	4	RNA polymerase II transcription regulator complex	5/785	198/39792	0.352570934132711	0.790522703850787	0.665703329558558	TraesCS3A02G489600/TraesCS3D02G495300/TraesCS3D02G495700/TraesCS5A02G029900/TraesCS7B02G321400	5
GO:0043405	BP	7	regulation of MAP kinase activity	3/785	107/39792	0.353622284191322	0.790522703850787	0.665703329558558	TraesCS3A02G256300/TraesCS3D02G256600/TraesCS4A02G110300	3
GO:0080022	BP	6	primary root development	3/785	107/39792	0.353622284191322	0.790522703850787	0.665703329558558	TraesCS2B02G403000/TraesCS2D02G382600/TraesCS7A02G009100	3
GO:0008810	MF	6	cellulase activity	2/785	63/39792	0.353723398451904	0.790522703850787	0.665703329558558	TraesCS3B02G526000/TraesCS3D02G512300	2
GO:0101005	MF	6	deubiquitinase activity	2/785	63/39792	0.353723398451904	0.790522703850787	0.665703329558558	TraesCS1A02G187600/TraesCS5D02G252600	2
GO:0002694	BP	4	regulation of leukocyte activation	1/785	22/39792	0.354972163929909	0.790522703850787	0.665703329558558	TraesCS1A02G349900	1
GO:0005049	MF	4	nuclear export signal receptor activity	1/785	22/39792	0.354972163929909	0.790522703850787	0.665703329558558	TraesCS3A02G433800	1
GO:0007528	BP	7	neuromuscular junction development	1/785	22/39792	0.354972163929909	0.790522703850787	0.665703329558558	TraesCS1A02G349900	1
GO:0010528	BP	4	regulation of transposition	1/785	22/39792	0.354972163929909	0.790522703850787	0.665703329558558	TraesCS1A02G445500	1
GO:0010529	BP	4	negative regulation of transposition	1/785	22/39792	0.354972163929909	0.790522703850787	0.665703329558558	TraesCS1A02G445500	1
GO:0006520	BP	4	cellular amino acid metabolic process	19/785	870/39792	0.358274081794077	0.797190611552112	0.671318409728094	TraesCS1B02G248400/TraesCS1D02G236900/TraesCS3A02G106600/TraesCS3A02G266300/TraesCS3B02G041900/TraesCS3B02G299800/TraesCS3D02G108700/TraesCS3D02G266400/TraesCS4A02G256500/TraesCS4B02G058200/TraesCS4B02G124800/TraesCS4D02G058200/TraesCS5A02G053100/TraesCS5A02G411700/TraesCS5B02G063300/TraesCS5D02G064400/TraesCS5D02G420800/TraesCS7B02G301400/TraesCS7D02G395100	19
GO:1902531	BP	5	regulation of intracellular signal transduction	9/785	388/39792	0.35858417501376	0.797195719558489	0.671322711207148	TraesCS1A02G349900/TraesCS3A02G256300/TraesCS3A02G489600/TraesCS3D02G256600/TraesCS3D02G495300/TraesCS3D02G495700/TraesCS4A02G110300/TraesCS7B02G321400/TraesCSU02G156700	9
GO:0010928	BP	5	regulation of auxin mediated signaling pathway	4/785	154/39792	0.36137752212907	0.802028947998535	0.675392798314556	TraesCS3A02G426700/TraesCS4A02G188100/TraesCS7A02G258800/TraesCS7D02G259700	4
GO:0018958	BP	5	phenol-containing compound metabolic process	4/785	154/39792	0.36137752212907	0.802028947998535	0.675392798314556	TraesCS2B02G131600/TraesCS4D02G188200/TraesCS7A02G420500/TraesCS7D02G413200	4
GO:0043900	BP	absolute	obsolete regulation of multi-organism process	13/785	582/39792	0.363908224269133	0.804699504798546	0.677641688251407	TraesCS3A02G396100/TraesCS3B02G045900/TraesCS3B02G439600/TraesCS3D02G041800/TraesCS3D02G390100/TraesCS3D02G401200/TraesCS4A02G061400/TraesCS4A02G110300/TraesCS4B02G065500/TraesCS4D02G188200/TraesCS5D02G088700/TraesCS6A02G325900/TraesCS7B02G175300	13
GO:0000149	MF	4	SNARE binding	3/785	109/39792	0.364378838895285	0.804699504798546	0.677641688251407	TraesCS2B02G244700/TraesCS2B02G421900/TraesCS3B02G193500	3
GO:0003747	MF	6	translation release factor activity	1/785	23/39792	0.36770404352043	0.804699504798546	0.677641688251407	TraesCS3A02G477500	1
GO:0006734	BP	3	NADH metabolic process	1/785	23/39792	0.36770404352043	0.804699504798546	0.677641688251407	TraesCSU02G127700	1
GO:0006825	BP	9	copper ion transport	1/785	23/39792	0.36770404352043	0.804699504798546	0.677641688251407	TraesCS6A02G355800	1
GO:0008079	MF	5	translation termination factor activity	1/785	23/39792	0.36770404352043	0.804699504798546	0.677641688251407	TraesCS3A02G477500	1
GO:0010444	BP	6	guard mother cell differentiation	1/785	23/39792	0.36770404352043	0.804699504798546	0.677641688251407	TraesCS5A02G161000	1
GO:0015603	MF	4	iron chelate transmembrane transporter activity	1/785	23/39792	0.36770404352043	0.804699504798546	0.677641688251407	TraesCS7A02G420700	1
GO:0016530	MF	3	metallochaperone activity	1/785	23/39792	0.36770404352043	0.804699504798546	0.677641688251407	TraesCS6A02G355800	1
GO:0043023	MF	5	ribosomal large subunit binding	1/785	23/39792	0.36770404352043	0.804699504798546	0.677641688251407	TraesCS3B02G220700	1
GO:0047364	MF	6	desulfoglucosinolate sulfotransferase activity	1/785	23/39792	0.36770404352043	0.804699504798546	0.677641688251407	TraesCS2A02G375800	1
GO:0051980	MF	5	iron-nicotianamine transmembrane transporter activity	1/785	23/39792	0.36770404352043	0.804699504798546	0.677641688251407	TraesCS7A02G420700	1
GO:0055070	BP	10	copper ion homeostasis	1/785	23/39792	0.36770404352043	0.804699504798546	0.677641688251407	TraesCS5A02G230300	1
GO:0097501	BP	4	stress response to metal ion	1/785	23/39792	0.36770404352043	0.804699504798546	0.677641688251407	TraesCS7D02G412800	1
GO:0030186	BP	5	melatonin metabolic process	2/785	65/39792	0.367963495592604	0.804699504798546	0.677641688251407	TraesCS1D02G413800/TraesCS5D02G488800	2
GO:0030187	BP	5	melatonin biosynthetic process	2/785	65/39792	0.367963495592604	0.804699504798546	0.677641688251407	TraesCS1D02G413800/TraesCS5D02G488800	2
GO:1903959	BP	6	regulation of anion transmembrane transport	2/785	65/39792	0.367963495592604	0.804699504798546	0.677641688251407	TraesCS2A02G461900/TraesCS4A02G235600	2
GO:0071370	BP	6	cellular response to gibberellin stimulus	5/785	202/39792	0.368173325554547	0.804699504798546	0.677641688251407	TraesCS2A02G027200/TraesCS2B02G403000/TraesCS2B02G445400/TraesCS2D02G382600/TraesCS7A02G009100	5
GO:0046885	BP	5	regulation of hormone biosynthetic process	3/785	110/39792	0.369746428377838	0.807456365513155	0.679963255168972	TraesCS3B02G045900/TraesCS3D02G041800/TraesCS4D02G188200	3
GO:0006778	BP	6	porphyrin-containing compound metabolic process	4/785	156/39792	0.370318172449502	0.808023645024609	0.68044096423125	TraesCS2A02G533900/TraesCS2B02G564200/TraesCS2D02G536200/TraesCS3D02G514100	4
GO:0009606	BP	4	tropism	7/785	297/39792	0.370746783055081	0.80827791928675	0.680655089925685	TraesCS3B02G041900/TraesCS4A02G187500/TraesCS4A02G248500/TraesCS4B02G066300/TraesCS4D02G065300/TraesCS5A02G500300/TraesCS7D02G456100	7
GO:0048584	BP	3	positive regulation of response to stimulus	23/785	1073/39792	0.37178719011981	0.809864442733649	0.681991109670442	TraesCS1A02G190100/TraesCS1D02G096400/TraesCS2A02G388500/TraesCS2B02G133000/TraesCS3A02G256300/TraesCS3B02G045900/TraesCS3B02G439600/TraesCS3B02G446400/TraesCS3B02G446500/TraesCS3D02G041800/TraesCS3D02G256600/TraesCS3D02G401200/TraesCS3D02G407000/TraesCS4A02G061400/TraesCS4A02G110300/TraesCS4A02G235600/TraesCS4B02G038100/TraesCS4D02G036000/TraesCS4D02G188200/TraesCS5D02G088700/TraesCS6D02G225500/…	23
GO:0009968	BP	4	negative regulation of signal transduction	11/785	489/39792	0.372127561696475	0.809924693104093	0.6820418468245	TraesCS1A02G349900/TraesCS1B02G274300/TraesCS1D02G419000/TraesCS2A02G199300/TraesCS2A02G388500/TraesCS3B02G439600/TraesCS3D02G401200/TraesCS5B02G118200/TraesCS6B02G206300/TraesCS7A02G383400/TraesCSU02G156700	11
GO:0010099	BP	5	regulation of photomorphogenesis	2/785	66/39792	0.375037533813976	0.815036673778378	0.686346672655476	TraesCS2A02G388500/TraesCS7A02G383400	2
GO:0010109	BP	5	regulation of photosynthesis	3/785	111/39792	0.375105681522713	0.815036673778378	0.686346672655476	TraesCS2A02G220400/TraesCS2B02G245900/TraesCS2D02G226000	3
GO:0009145	BP	8	purine nucleoside triphosphate biosynthetic process	5/785	204/39792	0.375978500163832	0.815564753286705	0.686791371188804	TraesCS3A02G391500/TraesCS3B02G423200/TraesCS3D02G384100/TraesCS6A02G171800/TraesCS6B02G199700	5
GO:0009206	BP	9	purine ribonucleoside triphosphate biosynthetic process	5/785	204/39792	0.375978500163832	0.815564753286705	0.686791371188804	TraesCS3A02G391500/TraesCS3B02G423200/TraesCS3D02G384100/TraesCS6A02G171800/TraesCS6B02G199700	5
GO:0004834	MF	6	tryptophan synthase activity	1/785	24/39792	0.380184928778708	0.819783947123949	0.690344376525431	TraesCS3B02G041900	1
GO:0005782	CC	7	peroxisomal matrix	1/785	24/39792	0.380184928778708	0.819783947123949	0.690344376525431	TraesCS7D02G205400	1
GO:0010036	BP	4	response to boron-containing substance	1/785	24/39792	0.380184928778708	0.819783947123949	0.690344376525431	TraesCS3A02G167200	1
GO:0031907	CC	6	microbody lumen	1/785	24/39792	0.380184928778708	0.819783947123949	0.690344376525431	TraesCS7D02G205400	1
GO:0035197	MF	7	siRNA binding	1/785	24/39792	0.380184928778708	0.819783947123949	0.690344376525431	TraesCS1A02G445500	1
GO:0009135	BP	7	purine nucleoside diphosphate metabolic process	3/785	112/39792	0.380455716001153	0.819783947123949	0.690344376525431	TraesCS3A02G391500/TraesCS3B02G423200/TraesCS3D02G384100	3
GO:0009179	BP	8	purine ribonucleoside diphosphate metabolic process	3/785	112/39792	0.380455716001153	0.819783947123949	0.690344376525431	TraesCS3A02G391500/TraesCS3B02G423200/TraesCS3D02G384100	3
GO:0009185	BP	7	ribonucleoside diphosphate metabolic process	3/785	112/39792	0.380455716001153	0.819783947123949	0.690344376525431	TraesCS3A02G391500/TraesCS3B02G423200/TraesCS3D02G384100	3
GO:0052546	BP	8	cell wall pectin metabolic process	2/785	67/39792	0.382078828935567	0.822596980002592	0.692713246317972	TraesCS2B02G114700/TraesCS7B02G343300	2
GO:0080043	MF	7	quercetin 3-O-glucosyltransferase activity	7/785	301/39792	0.383583864992003	0.823525937040486	0.69349552592883	TraesCS2A02G378100/TraesCS3B02G313400/TraesCS3B02G313900/TraesCS3D02G279800/TraesCS3D02G461200/TraesCS6B02G080100/TraesCS6D02G162700	7
GO:0080044	MF	7	quercetin 7-O-glucosyltransferase activity	7/785	301/39792	0.383583864992003	0.823525937040486	0.69349552592883	TraesCS2A02G378100/TraesCS3B02G313400/TraesCS3B02G313900/TraesCS3D02G279800/TraesCS3D02G461200/TraesCS6B02G080100/TraesCS6D02G162700	7
GO:0033013	BP	5	tetrapyrrole metabolic process	4/785	159/39792	0.383711586153452	0.823525937040486	0.69349552592883	TraesCS2A02G533900/TraesCS2B02G564200/TraesCS2D02G536200/TraesCS3D02G514100	4
GO:0051213	MF	4	dioxygenase activity	5/785	206/39792	0.383782164481802	0.823525937040486	0.69349552592883	TraesCS2A02G315100/TraesCS2A02G414600/TraesCS3B02G328700/TraesCS3D02G293800/TraesCS7B02G145200	5
GO:0071669	BP	4	plant-type cell wall organization or biogenesis	17/785	786/39792	0.384133011975829	0.823596441239567	0.693554897885951	TraesCS1A02G311100/TraesCS1A02G317900/TraesCS1B02G322500/TraesCS1D02G311000/TraesCS2A02G565500/TraesCS2B02G114700/TraesCS2D02G575900/TraesCS3A02G249200/TraesCS3A02G479900/TraesCS3B02G193500/TraesCS3B02G524500/TraesCS5D02G047100/TraesCS7A02G319100/TraesCS7B02G219900/TraesCS7B02G343300/TraesCS7D02G315600/TraesCSU02G137300	17
GO:0004564	MF	6	beta-fructofuranosidase activity	3/785	113/39792	0.38579567013604	0.825794037729209	0.695405505456176	TraesCS2B02G403000/TraesCS2D02G382600/TraesCS7A02G009100	3
GO:0042157	BP	5	lipoprotein metabolic process	3/785	113/39792	0.38579567013604	0.825794037729209	0.695405505456176	TraesCS1D02G437600/TraesCS3B02G249600/TraesCS3D02G233300	3
GO:0000904	BP	5	cell morphogenesis involved in differentiation	15/785	690/39792	0.387720693801564	0.827660572065603	0.696977323844719	TraesCS1D02G437600/TraesCS2A02G095700/TraesCS2A02G156800/TraesCS2B02G111100/TraesCS2B02G114700/TraesCS2D02G094200/TraesCS3A02G468300/TraesCS3B02G249600/TraesCS3D02G233300/TraesCS4A02G460100/TraesCS4D02G079500/TraesCS5A02G188100/TraesCS6A02G398700/TraesCS6D02G382900/TraesCS7D02G091600	15
GO:0031491	MF	4	nucleosome binding	2/785	68/39792	0.389085919989545	0.827660572065603	0.696977323844719	TraesCS1A02G228800/TraesCS7D02G432000	2
GO:0031328	BP	5	positive regulation of cellular biosynthetic process	34/785	1627/39792	0.38959861582348	0.827660572065603	0.696977323844719	TraesCS1A02G340100/TraesCS1B02G274300/TraesCS1B02G352400/TraesCS1D02G342100/TraesCS2B02G127800/TraesCS2B02G464800/TraesCS3A02G274400/TraesCS3A02G372400/TraesCS3A02G413600/TraesCS3A02G413700/TraesCS3A02G489600/TraesCS3B02G158800/TraesCS3B02G308100/TraesCS3B02G439600/TraesCS3B02G448000/TraesCS3B02G448100/TraesCS3D02G401200/TraesCS3D02G408000/TraesCS3D02G408100/TraesCS3D02G495300/TraesCS3D02G495700/…	34
GO:0010075	BP	5	regulation of meristem growth	3/785	114/39792	0.391124702773011	0.827660572065603	0.696977323844719	TraesCS2A02G533900/TraesCS2B02G564200/TraesCS2D02G536200	3
GO:0005451	MF	6	monovalent cation:proton antiporter activity	1/785	25/39792	0.392419761581684	0.827660572065603	0.696977323844719	TraesCS6D02G251500	1
GO:0006388	BP	10	tRNA splicing, via endonucleolytic cleavage and ligation	1/785	25/39792	0.392419761581684	0.827660572065603	0.696977323844719	TraesCS7D02G168600	1
GO:0008490	MF	6	arsenite secondary active transmembrane transporter activity	1/785	25/39792	0.392419761581684	0.827660572065603	0.696977323844719	TraesCS1A02G207300	1
GO:0010271	BP	6	regulation of chlorophyll catabolic process	1/785	25/39792	0.392419761581684	0.827660572065603	0.696977323844719	TraesCS2B02G118300	1
GO:0015386	MF	9	potassium:proton antiporter activity	1/785	25/39792	0.392419761581684	0.827660572065603	0.696977323844719	TraesCS6D02G251500	1
GO:0015446	MF	4	ATPase-coupled arsenite transmembrane transporter activity	1/785	25/39792	0.392419761581684	0.827660572065603	0.696977323844719	TraesCS1A02G207300	1
GO:0019825	MF	4	oxygen binding	1/785	25/39792	0.392419761581684	0.827660572065603	0.696977323844719	TraesCS4A02G061700	1
GO:0050865	BP	4	regulation of cell activation	1/785	25/39792	0.392419761581684	0.827660572065603	0.696977323844719	TraesCS1A02G349900	1
GO:0051182	BP	absolute	obsolete coenzyme transport	1/785	25/39792	0.392419761581684	0.827660572065603	0.696977323844719	TraesCS6A02G187900	1
GO:0051185	MF	absolute	obsolete coenzyme transmembrane transporter activity	1/785	25/39792	0.392419761581684	0.827660572065603	0.696977323844719	TraesCS6A02G187900	1
GO:0097167	BP	3	circadian regulation of translation	1/785	25/39792	0.392419761581684	0.827660572065603	0.696977323844719	TraesCSU02G062700	1
GO:0140142	MF	3	nucleocytoplasmic carrier activity	1/785	25/39792	0.392419761581684	0.827660572065603	0.696977323844719	TraesCS3A02G433800	1
GO:1901404	BP	6	regulation of tetrapyrrole catabolic process	1/785	25/39792	0.392419761581684	0.827660572065603	0.696977323844719	TraesCS2B02G118300	1
GO:1901683	MF	6	arsenate ion transmembrane transporter activity	1/785	25/39792	0.392419761581684	0.827660572065603	0.696977323844719	TraesCS1A02G207300	1
GO:0006165	BP	7	nucleoside diphosphate phosphorylation	3/785	115/39792	0.396441993141961	0.835463598240584	0.703548293255229	TraesCS3A02G391500/TraesCS3B02G423200/TraesCS3D02G384100	3
GO:0022008	BP	5	neurogenesis	4/785	162/39792	0.397070759469969	0.836108347176601	0.704091239727664	TraesCS1D02G437600/TraesCS3B02G249600/TraesCS3D02G233300/TraesCS7D02G316700	4
GO:0051241	BP	3	negative regulation of multicellular organismal process	12/785	549/39792	0.400133632014654	0.841873360615723	0.708945987886924	TraesCS1A02G372300/TraesCS1B02G392300/TraesCS1D02G378400/TraesCS1D02G378500/TraesCS1D02G378900/TraesCS3A02G259900/TraesCS3A02G433800/TraesCS5A02G411700/TraesCS5D02G420800/TraesCS6A02G121400/TraesCS6A02G373500/TraesCS6D02G357700	12
GO:0016413	MF	7	O-acetyltransferase activity	3/785	116/39792	0.401746740709439	0.842663452423743	0.709611328356836	TraesCS4B02G380700/TraesCS5A02G547200/TraesCSU02G131200	3
GO:0050777	BP	4	negative regulation of immune response	3/785	116/39792	0.401746740709439	0.842663452423743	0.709611328356836	TraesCS1A02G349900/TraesCS5B02G208600/TraesCS5D02G216800	3
GO:0015175	MF	7	neutral amino acid transmembrane transporter activity	2/785	70/39792	0.40299199495557	0.842663452423743	0.709611328356836	TraesCS4D02G134400/TraesCS7D02G016700	2
GO:0090332	BP	4	stomatal closure	2/785	70/39792	0.40299199495557	0.842663452423743	0.709611328356836	TraesCS7B02G116000/TraesCS7D02G211100	2
GO:0040007	BP	2	growth	27/785	1290/39792	0.403996034355848	0.842663452423743	0.709611328356836	TraesCS1A02G311100/TraesCS1B02G322500/TraesCS1D02G096400/TraesCS1D02G239000/TraesCS1D02G311000/TraesCS2A02G095700/TraesCS2A02G156800/TraesCS2B02G111100/TraesCS2B02G114700/TraesCS2D02G094200/TraesCS3A02G266300/TraesCS3A02G468300/TraesCS3A02G479900/TraesCS3B02G299800/TraesCS3B02G391700/TraesCS3B02G446400/TraesCS3B02G446500/TraesCS3B02G524500/TraesCS3D02G266400/TraesCS3D02G407000/TraesCS3D02G483200/…	27
GO:0004725	MF	5	protein tyrosine phosphatase activity	1/785	26/39792	0.40441338662653	0.842663452423743	0.709611328356836	TraesCS6A02G325900	1
GO:0009595	BP	4	detection of biotic stimulus	1/785	26/39792	0.40441338662653	0.842663452423743	0.709611328356836	TraesCS2A02G461900	1
GO:0010950	BP	6	positive regulation of endopeptidase activity	1/785	26/39792	0.40441338662653	0.842663452423743	0.709611328356836	TraesCS1A02G349900	1
GO:0017157	BP	5	regulation of exocytosis	1/785	26/39792	0.40441338662653	0.842663452423743	0.709611328356836	TraesCS2B02G421900	1
GO:0035335	BP	7	peptidyl-tyrosine dephosphorylation	1/785	26/39792	0.40441338662653	0.842663452423743	0.709611328356836	TraesCS6A02G325900	1
GO:0051861	MF	4	glycolipid binding	1/785	26/39792	0.40441338662653	0.842663452423743	0.709611328356836	TraesCS2A02G307600	1
GO:0098581	BP	5	detection of external biotic stimulus	1/785	26/39792	0.40441338662653	0.842663452423743	0.709611328356836	TraesCS2A02G461900	1
GO:0010193	BP	5	response to ozone	3/785	117/39792	0.407038165022511	0.84745084196809	0.713642814288918	TraesCS2A02G315100/TraesCS2D02G091300/TraesCS5D02G190800	3
GO:0016567	BP	8	protein ubiquitination	26/785	1244/39792	0.409652627181606	0.852177938082829	0.717623526806593	TraesCS1A02G285000/TraesCS1B02G294300/TraesCS1D02G284000/TraesCS2A02G156800/TraesCS2A02G450300/TraesCS2B02G131600/TraesCS2D02G449900/TraesCS3A02G376900/TraesCS3B02G390700/TraesCS3D02G370000/TraesCS4A02G097900/TraesCS4A02G404600/TraesCS4B02G065500/TraesCS4B02G206700/TraesCS5A02G049400/TraesCS5A02G317300/TraesCS5A02G413000/TraesCS5B02G054600/TraesCS5D02G204700/TraesCS6A02G121400/TraesCS6A02G382300/…	26
GO:0009826	BP	4	unidimensional cell growth	17/785	799/39792	0.409966683726334	0.852177938082829	0.717623526806593	TraesCS1D02G096400/TraesCS2A02G095700/TraesCS2A02G156800/TraesCS2B02G111100/TraesCS2B02G114700/TraesCS2D02G094200/TraesCS3A02G468300/TraesCS3A02G479900/TraesCS3B02G446400/TraesCS3B02G446500/TraesCS3B02G524500/TraesCS3D02G407000/TraesCS4A02G460100/TraesCS4B02G201600/TraesCS6A02G398700/TraesCS6D02G382900/TraesCS7D02G091600	17
GO:0009166	BP	7	nucleotide catabolic process	3/785	118/39792	0.412315505544596	0.853257454696363	0.718532593428516	TraesCS3A02G391500/TraesCS3B02G423200/TraesCS3D02G384100	3
GO:0030246	MF	3	carbohydrate binding	7/785	310/39792	0.412491026165437	0.853257454696363	0.718532593428516	TraesCS2A02G400100/TraesCS2B02G418200/TraesCS2D02G397700/TraesCS3B02G391700/TraesCS3B02G526000/TraesCS3D02G512300/TraesCS5D02G047100	7
GO:0010118	BP	3	stomatal movement	6/785	262/39792	0.413976584769511	0.853257454696363	0.718532593428516	TraesCS2A02G056800/TraesCS3D02G461200/TraesCS4A02G235600/TraesCS6B02G080100/TraesCS7B02G116000/TraesCS7D02G211100	6
GO:0019904	MF	4	protein domain specific binding	4/785	166/39792	0.414805280772918	0.853257454696363	0.718532593428516	TraesCS2A02G220400/TraesCS2B02G245900/TraesCS2D02G226000/TraesCS3D02G445300	4
GO:0002684	BP	3	positive regulation of immune system process	7/785	311/39792	0.415699984848251	0.853257454696363	0.718532593428516	TraesCS1A02G349900/TraesCS1D02G096400/TraesCS3B02G446400/TraesCS3B02G446500/TraesCS3D02G407000/TraesCS6D02G225500/TraesCS7D02G372500	7
GO:0006868	BP	8	glutamine transport	1/785	27/39792	0.416170553339253	0.853257454696363	0.718532593428516	TraesCS7D02G016700	1
GO:0008889	MF	7	glycerophosphodiester phosphodiesterase activity	1/785	27/39792	0.416170553339253	0.853257454696363	0.718532593428516	TraesCS2B02G303200	1
GO:0009901	BP	5	anther dehiscence	1/785	27/39792	0.416170553339253	0.853257454696363	0.718532593428516	TraesCS2A02G315100	1
GO:0009905	MF	5	ent-copalyl diphosphate synthase activity	1/785	27/39792	0.416170553339253	0.853257454696363	0.718532593428516	TraesCS2A02G027200	1
GO:0015186	MF	6	L-glutamine transmembrane transporter activity	1/785	27/39792	0.416170553339253	0.853257454696363	0.718532593428516	TraesCS7D02G016700	1
GO:0016119	BP	6	carotene metabolic process	1/785	27/39792	0.416170553339253	0.853257454696363	0.718532593428516	TraesCS2A02G414600	1
GO:0031571	BP	7	mitotic G1 DNA damage checkpoint signaling	1/785	27/39792	0.416170553339253	0.853257454696363	0.718532593428516	TraesCS4A02G068100	1
GO:0043248	BP	7	proteasome assembly	1/785	27/39792	0.416170553339253	0.853257454696363	0.718532593428516	TraesCS1B02G415200	1
GO:0044819	BP	6	mitotic G1/S transition checkpoint signaling	1/785	27/39792	0.416170553339253	0.853257454696363	0.718532593428516	TraesCS4A02G068100	1
GO:1902807	BP	6	negative regulation of cell cycle G1/S phase transition	1/785	27/39792	0.416170553339253	0.853257454696363	0.718532593428516	TraesCS4A02G068100	1
GO:2000134	BP	7	negative regulation of G1/S transition of mitotic cell cycle	1/785	27/39792	0.416170553339253	0.853257454696363	0.718532593428516	TraesCS4A02G068100	1
GO:0001046	MF	7	core promoter sequence-specific DNA binding	2/785	72/39792	0.416745436367142	0.853257454696363	0.718532593428516	TraesCS2B02G464800/TraesCS4D02G079500	2
GO:0042593	BP	7	glucose homeostasis	2/785	72/39792	0.416745436367142	0.853257454696363	0.718532593428516	TraesCS5B02G059200/TraesCS5D02G068800	2
GO:0140104	MF	2	molecular carrier activity	2/785	72/39792	0.416745436367142	0.853257454696363	0.718532593428516	TraesCS3A02G433800/TraesCS6A02G355800	2
GO:0035966	BP	4	response to topologically incorrect protein	3/785	119/39792	0.417578021483771	0.854286789607398	0.719399401774651	TraesCS2A02G156800/TraesCS5A02G049400/TraesCS5B02G054600	3
GO:0009127	BP	8	purine nucleoside monophosphate biosynthetic process	5/785	215/39792	0.418799850070269	0.855435024985802	0.720366336830149	TraesCS3A02G391500/TraesCS3B02G423200/TraesCS3D02G384100/TraesCS6A02G171800/TraesCS6B02G199700	5
GO:0009168	BP	9	purine ribonucleoside monophosphate biosynthetic process	5/785	215/39792	0.418799850070269	0.855435024985802	0.720366336830149	TraesCS3A02G391500/TraesCS3B02G423200/TraesCS3D02G384100/TraesCS6A02G171800/TraesCS6B02G199700	5
GO:0051235	BP	3	maintenance of location	4/785	167/39792	0.419221694621996	0.855621898401079	0.720523703916699	TraesCS2D02G431900/TraesCS5B02G202100/TraesCS7A02G420900/TraesCS7D02G413000	4
GO:0009066	BP	6	aspartate family amino acid metabolic process	3/785	120/39792	0.422824991614044	0.860940824119791	0.725002799258771	TraesCS5A02G053100/TraesCS5B02G063300/TraesCS5D02G064400	3
GO:0009922	MF	7	fatty acid elongase activity	3/785	120/39792	0.422824991614044	0.860940824119791	0.725002799258771	TraesCS5A02G010500/TraesCS5B02G008100/TraesCS5D02G015300	3
GO:0019359	BP	8	nicotinamide nucleotide biosynthetic process	3/785	120/39792	0.422824991614044	0.860940824119791	0.725002799258771	TraesCS3A02G391500/TraesCS3B02G423200/TraesCS3D02G384100	3
GO:0015804	BP	7	neutral amino acid transport	2/785	73/39792	0.423561974835423	0.861433022139227	0.725417281801454	TraesCS4D02G134400/TraesCS7D02G016700	2
GO:0019899	MF	4	enzyme binding	28/785	1353/39792	0.424764362443538	0.861433022139227	0.725417281801454	TraesCS1A02G285000/TraesCS1A02G349900/TraesCS1B02G294300/TraesCS1B02G322100/TraesCS1D02G284000/TraesCS2B02G421900/TraesCS3A02G400400/TraesCS3A02G413600/TraesCS3A02G413700/TraesCS3B02G390700/TraesCS3B02G433400/TraesCS3B02G448000/TraesCS3B02G448100/TraesCS3D02G020500/TraesCS3D02G408000/TraesCS3D02G408100/TraesCS4A02G097900/TraesCS4A02G235600/TraesCS4B02G206700/TraesCS5A02G049400/TraesCS5A02G413000/…	28
GO:0006636	BP	7	unsaturated fatty acid biosynthetic process	1/785	28/39792	0.427695917745859	0.861433022139227	0.725417281801454	TraesCS4A02G235600	1
GO:0015105	MF	6	arsenite transmembrane transporter activity	1/785	28/39792	0.427695917745859	0.861433022139227	0.725417281801454	TraesCS1A02G207300	1
GO:0015700	BP	8	arsenite transport	1/785	28/39792	0.427695917745859	0.861433022139227	0.725417281801454	TraesCS1A02G207300	1
GO:0016615	MF	5	malate dehydrogenase activity	1/785	28/39792	0.427695917745859	0.861433022139227	0.725417281801454	TraesCSU02G127700	1
GO:0030007	BP	8	cellular potassium ion homeostasis	1/785	28/39792	0.427695917745859	0.861433022139227	0.725417281801454	TraesCS1B02G370500	1
GO:0032648	BP	6	regulation of interferon-beta production	1/785	28/39792	0.427695917745859	0.861433022139227	0.725417281801454	TraesCS7D02G372500	1
GO:0032728	BP	6	positive regulation of interferon-beta production	1/785	28/39792	0.427695917745859	0.861433022139227	0.725417281801454	TraesCS7D02G372500	1
GO:0035618	CC	5	root hair	1/785	28/39792	0.427695917745859	0.861433022139227	0.725417281801454	TraesCS4B02G233300	1
GO:0043292	CC	6	contractile fiber	1/785	28/39792	0.427695917745859	0.861433022139227	0.725417281801454	TraesCS4A02G116800	1
GO:0044449	CC	absolute	obsolete contractile fiber part	1/785	28/39792	0.427695917745859	0.861433022139227	0.725417281801454	TraesCS4A02G116800	1
GO:0090057	BP	6	root radial pattern formation	1/785	28/39792	0.427695917745859	0.861433022139227	0.725417281801454	TraesCS7D02G456100	1
GO:0016836	MF	5	hydro-lyase activity	4/785	169/39792	0.428030502527377	0.861433022139227	0.725417281801454	TraesCS3B02G041900/TraesCS5A02G188100/TraesCS7A02G075600/TraesCS7D02G071200	4
GO:0010229	BP	5	inflorescence development	3/785	121/39792	0.428055714090033	0.861433022139227	0.725417281801454	TraesCS2A02G533900/TraesCS2B02G564200/TraesCS2D02G536200	3
GO:0010648	BP	4	negative regulation of cell communication	11/785	513/39792	0.432228541039848	0.865951694405658	0.729222479499501	TraesCS1A02G349900/TraesCS1B02G274300/TraesCS1D02G419000/TraesCS2A02G199300/TraesCS2A02G388500/TraesCS3B02G439600/TraesCS3D02G401200/TraesCS5B02G118200/TraesCS6B02G206300/TraesCS7A02G383400/TraesCSU02G156700	11
GO:0023057	BP	3	negative regulation of signaling	11/785	513/39792	0.432228541039848	0.865951694405658	0.729222479499501	TraesCS1A02G349900/TraesCS1B02G274300/TraesCS1D02G419000/TraesCS2A02G199300/TraesCS2A02G388500/TraesCS3B02G439600/TraesCS3D02G401200/TraesCS5B02G118200/TraesCS6B02G206300/TraesCS7A02G383400/TraesCSU02G156700	11
GO:0006418	BP	7	tRNA aminoacylation for protein translation	4/785	170/39792	0.432421970197308	0.865951694405658	0.729222479499501	TraesCS1B02G248400/TraesCS1D02G236900/TraesCS7B02G301400/TraesCS7D02G395100	4
GO:0016874	MF	3	ligase activity	10/785	464/39792	0.433121780327283	0.865951694405658	0.729222479499501	TraesCS1B02G248400/TraesCS1D02G236900/TraesCS2D02G581200/TraesCS2D02G581900/TraesCS4A02G278500/TraesCS4B02G034500/TraesCS5A02G327900/TraesCS5B02G359300/TraesCS5D02G333800/TraesCSU02G037900	10
GO:1901292	BP	6	nucleoside phosphate catabolic process	3/785	122/39792	0.433269506255514	0.865951694405658	0.729222479499501	TraesCS3A02G391500/TraesCS3B02G423200/TraesCS3D02G384100	3
GO:0009201	BP	8	ribonucleoside triphosphate biosynthetic process	5/785	219/39792	0.434265106442596	0.865951694405658	0.729222479499501	TraesCS3A02G391500/TraesCS3B02G423200/TraesCS3D02G384100/TraesCS6A02G171800/TraesCS6B02G199700	5
GO:0051552	BP	4	flavone metabolic process	2/785	75/39792	0.437069328417914	0.865951694405658	0.729222479499501	TraesCS2A02G378100/TraesCS5D02G488800	2
GO:0051553	BP	5	flavone biosynthetic process	2/785	75/39792	0.437069328417914	0.865951694405658	0.729222479499501	TraesCS2A02G378100/TraesCS5D02G488800	2
GO:0051554	BP	5	flavonol metabolic process	2/785	75/39792	0.437069328417914	0.865951694405658	0.729222479499501	TraesCS2A02G378100/TraesCS5D02G488800	2
GO:0051555	BP	6	flavonol biosynthetic process	2/785	75/39792	0.437069328417914	0.865951694405658	0.729222479499501	TraesCS2A02G378100/TraesCS5D02G488800	2
GO:0045089	BP	5	positive regulation of innate immune response	6/785	269/39792	0.438394522521387	0.865951694405658	0.729222479499501	TraesCS1D02G096400/TraesCS3B02G446400/TraesCS3B02G446500/TraesCS3D02G407000/TraesCS6D02G225500/TraesCS7D02G372500	6
GO:0009690	BP	5	cytokinin metabolic process	3/785	123/39792	0.438465704446257	0.865951694405658	0.729222479499501	TraesCS3D02G461200/TraesCS5B02G203900/TraesCS6B02G080100	3
GO:0019363	BP	7	pyridine nucleotide biosynthetic process	3/785	123/39792	0.438465704446257	0.865951694405658	0.729222479499501	TraesCS3A02G391500/TraesCS3B02G423200/TraesCS3D02G384100	3
GO:0006971	BP	5	hypotonic response	1/785	29/39792	0.438994044306806	0.865951694405658	0.729222479499501	TraesCS1B02G370500	1
GO:0007569	BP	absolute	obsolete cell aging	1/785	29/39792	0.438994044306806	0.865951694405658	0.729222479499501	TraesCS1A02G349900	1
GO:0008146	MF	5	sulfotransferase activity	1/785	29/39792	0.438994044306806	0.865951694405658	0.729222479499501	TraesCS2A02G375800	1
GO:0008540	CC	3	proteasome regulatory particle, base subcomplex	1/785	29/39792	0.438994044306806	0.865951694405658	0.729222479499501	TraesCS1B02G415200	1
GO:0010952	BP	5	positive regulation of peptidase activity	1/785	29/39792	0.438994044306806	0.865951694405658	0.729222479499501	TraesCS1A02G349900	1
GO:0016442	CC	5	RISC complex	1/785	29/39792	0.438994044306806	0.865951694405658	0.729222479499501	TraesCS7A02G336500	1
GO:0031332	CC	4	RNAi effector complex	1/785	29/39792	0.438994044306806	0.865951694405658	0.729222479499501	TraesCS7A02G336500	1
GO:0032260	BP	6	response to jasmonic acid stimulus involved in jasmonic acid and ethylene-dependent systemic resistance	1/785	29/39792	0.438994044306806	0.865951694405658	0.729222479499501	TraesCS2A02G375800	1
GO:0043122	BP	6	regulation of I-kappaB kinase/NF-kappaB signaling	1/785	29/39792	0.438994044306806	0.865951694405658	0.729222479499501	TraesCS1A02G349900	1
GO:0045211	CC	6	postsynaptic membrane	1/785	29/39792	0.438994044306806	0.865951694405658	0.729222479499501	TraesCS1A02G349900	1
GO:0061980	MF	6	regulatory RNA binding	1/785	29/39792	0.438994044306806	0.865951694405658	0.729222479499501	TraesCS1A02G445500	1
GO:0071323	BP	6	cellular response to chitin	1/785	29/39792	0.438994044306806	0.865951694405658	0.729222479499501	TraesCS7D02G056600	1
GO:0097060	CC	5	synaptic membrane	1/785	29/39792	0.438994044306806	0.865951694405658	0.729222479499501	TraesCS1A02G349900	1
GO:0044390	MF	5	ubiquitin-like protein conjugating enzyme binding	3/785	124/39792	0.443643663787562	0.873792463277403	0.735825232233603	TraesCS5A02G049400/TraesCS5B02G054600/TraesCS6A02G121400	3
GO:0046939	BP	7	nucleotide phosphorylation	3/785	124/39792	0.443643663787562	0.873792463277403	0.735825232233603	TraesCS3A02G391500/TraesCS3B02G423200/TraesCS3D02G384100	3
GO:0015078	MF	6	proton transmembrane transporter activity	7/785	320/39792	0.444495746248755	0.874141216996413	0.736118919575927	TraesCS2A02G046400/TraesCS4A02G066200/TraesCS6D02G251500/TraesCS7A02G479600/TraesCS7B02G382000/TraesCS7D02G466800/TraesCS7D02G466900	7
GO:0036293	BP	5	response to decreased oxygen levels	7/785	320/39792	0.444495746248755	0.874141216996413	0.736118919575927	TraesCS3A02G391500/TraesCS3B02G423200/TraesCS3D02G384100/TraesCS4A02G061700/TraesCS4D02G188200/TraesCS5D02G320800/TraesCSU02G156700	7
GO:0034440	BP	6	lipid oxidation	4/785	173/39792	0.445539246276838	0.875528564383165	0.737287212112139	TraesCS2A02G315100/TraesCS5A02G413000/TraesCS5D02G422900/TraesCS7B02G145200	4
GO:0009698	BP	4	phenylpropanoid metabolic process	11/785	519/39792	0.447259494516304	0.877770908119802	0.73917550157457	TraesCS2D02G209800/TraesCS5D02G488800/TraesCS6A02G381300/TraesCS6A02G381400/TraesCS6B02G420000/TraesCS6B02G420200/TraesCS6B02G420300/TraesCS6D02G162700/TraesCS6D02G365700/TraesCS6D02G366000/TraesCS6D02G366200	11
GO:0004722	MF	5	protein serine/threonine phosphatase activity	3/785	125/39792	0.448802757986897	0.877770908119802	0.73917550157457	TraesCS1B02G370500/TraesCS1D02G419000/TraesCS7D02G417600	3
GO:0016746	MF	4	acyltransferase activity	18/785	869/39792	0.450033436910471	0.877770908119802	0.73917550157457	TraesCS2A02G570600/TraesCS4A02G253600/TraesCS4A02G259300/TraesCS4B02G055400/TraesCS4B02G380700/TraesCS4D02G055700/TraesCS4D02G300400/TraesCS5A02G010500/TraesCS5A02G337700/TraesCS5A02G337900/TraesCS5A02G547200/TraesCS5B02G008100/TraesCS5B02G336600/TraesCS5B02G336700/TraesCS5D02G015300/TraesCS5D02G342300/TraesCS5D02G342400/TraesCSU02G131200	18
GO:0009691	BP	5	cytokinin biosynthetic process	1/785	30/39792	0.450069407715482	0.877770908119802	0.73917550157457	TraesCS5B02G203900	1
GO:0009877	BP	4	nodulation	1/785	30/39792	0.450069407715482	0.877770908119802	0.73917550157457	TraesCS4A02G061400	1
GO:0042937	MF	7	tripeptide transmembrane transporter activity	1/785	30/39792	0.450069407715482	0.877770908119802	0.73917550157457	TraesCS7D02G091600	1
GO:0042938	BP	8	dipeptide transport	1/785	30/39792	0.450069407715482	0.877770908119802	0.73917550157457	TraesCS7D02G091600	1
GO:0043154	BP	7	negative regulation of cysteine-type endopeptidase activity involved in apoptotic process	1/785	30/39792	0.450069407715482	0.877770908119802	0.73917550157457	TraesCS1A02G349900	1
GO:0050808	BP	6	synapse organization	1/785	30/39792	0.450069407715482	0.877770908119802	0.73917550157457	TraesCS1A02G349900	1
GO:0080086	BP	4	stamen filament development	1/785	30/39792	0.450069407715482	0.877770908119802	0.73917550157457	TraesCS2A02G315100	1
GO:0006935	BP	4	chemotaxis	3/785	126/39792	0.453942	0.883993054079684	0.744415203435524	TraesCS1D02G437600/TraesCS3B02G249600/TraesCS3D02G233300	3
GO:0042330	BP	3	taxis	3/785	126/39792	0.453942	0.883993054079684	0.744415203435524	TraesCS1D02G437600/TraesCS3B02G249600/TraesCS3D02G233300	3
GO:0016829	MF	3	lyase activity	17/785	822/39792	0.455879307255418	0.887097975801302	0.747029874358992	TraesCS3A02G106600/TraesCS3A02G391500/TraesCS3B02G041900/TraesCS3B02G423200/TraesCS3D02G108700/TraesCS3D02G384100/TraesCS4A02G256500/TraesCS4B02G058200/TraesCS4B02G231400/TraesCS4D02G058200/TraesCS4D02G232700/TraesCS5A02G188100/TraesCS5D02G186200/TraesCS7A02G075600/TraesCS7B02G237900/TraesCS7D02G071200/TraesCS7D02G333900	17
GO:0001653	MF	4	peptide receptor activity	2/785	78/39792	0.457001677987094	0.887282118430714	0.747184941836391	TraesCS4A02G347100/TraesCS7B02G000600	2
GO:0009828	BP	7	plant-type cell wall loosening	2/785	78/39792	0.457001677987094	0.887282118430714	0.747184941836391	TraesCS3A02G479900/TraesCS3B02G524500	2
GO:0031396	BP	8	regulation of protein ubiquitination	2/785	78/39792	0.457001677987094	0.887282118430714	0.747184941836391	TraesCS1A02G349900/TraesCS4B02G065500	2
GO:0000096	BP	5	sulfur amino acid metabolic process	3/785	127/39792	0.459061937424836	0.889237283749353	0.74883139684156	TraesCS5A02G053100/TraesCS5B02G063300/TraesCS5D02G064400	3
GO:0070482	BP	4	response to oxygen levels	7/785	325/39792	0.460393273602489	0.889237283749353	0.74883139684156	TraesCS3A02G391500/TraesCS3B02G423200/TraesCS3D02G384100/TraesCS4A02G061700/TraesCS4D02G188200/TraesCS5D02G320800/TraesCSU02G156700	7
GO:0010508	BP	5	positive regulation of autophagy	1/785	31/39792	0.460926394661393	0.889237283749353	0.74883139684156	TraesCS7B02G388700	1
GO:0016123	BP	6	xanthophyll biosynthetic process	1/785	31/39792	0.460926394661393	0.889237283749353	0.74883139684156	TraesCS4D02G314400	1
GO:0030330	BP	6	DNA damage response, signal transduction by p53 class mediator	1/785	31/39792	0.460926394661393	0.889237283749353	0.74883139684156	TraesCS4A02G068100	1
GO:0050403	MF	7	trans-zeatin O-beta-D-glucosyltransferase activity	1/785	31/39792	0.460926394661393	0.889237283749353	0.74883139684156	TraesCS2A02G378100	1
GO:0051184	MF	absolute	obsolete cofactor transmembrane transporter activity	1/785	31/39792	0.460926394661393	0.889237283749353	0.74883139684156	TraesCS6A02G187900	1
GO:1901678	BP	10	iron coordination entity transport	1/785	31/39792	0.460926394661393	0.889237283749353	0.74883139684156	TraesCS7A02G420700	1
GO:0048440	BP	5	carpel development	5/785	226/39792	0.461098715087019	0.889237283749353	0.74883139684156	TraesCS1A02G445500/TraesCS5B02G263000/TraesCS6A02G373500/TraesCS6D02G357700/TraesCS7B02G146500	5
GO:0000030	MF	6	mannosyltransferase activity	2/785	79/39792	0.463554688464023	0.893308514227545	0.752259801454774	TraesCS2A02G565500/TraesCS2D02G575900	2
GO:0009142	BP	7	nucleoside triphosphate biosynthetic process	5/785	228/39792	0.468699558643615	0.896514815546151	0.754959844670443	TraesCS3A02G391500/TraesCS3B02G423200/TraesCS3D02G384100/TraesCS6A02G171800/TraesCS6B02G199700	5
GO:0006631	BP	5	fatty acid metabolic process	13/785	628/39792	0.46919836786855	0.896514815546151	0.754959844670443	TraesCS2A02G315100/TraesCS2D02G581200/TraesCS2D02G581900/TraesCS4A02G235600/TraesCS5A02G010500/TraesCS5A02G413000/TraesCS5B02G008100/TraesCS5B02G359300/TraesCS5D02G015300/TraesCS7A02G174700/TraesCS7B02G079500/TraesCS7B02G145200/TraesCSU02G037900	13
GO:0044459	CC	absolute	obsolete plasma membrane part	29/785	1432/39792	0.469244512369959	0.896514815546151	0.754959844670443	TraesCS1A02G207300/TraesCS1A02G349900/TraesCS1B02G321500/TraesCS1D02G052700/TraesCS2B02G071400/TraesCS2D02G362900/TraesCS3A02G288800/TraesCS3B02G182400/TraesCS3B02G391700/TraesCS3B02G526000/TraesCS3D02G512300/TraesCS4D02G266900/TraesCS5A02G518300/TraesCS5B02G208000/TraesCS5D02G047100/TraesCS6A02G329700/TraesCS6A02G382600/TraesCS6B02G360500/TraesCS6B02G360700/TraesCS6B02G421700/TraesCS6B02G421800/…	29
GO:0009699	BP	5	phenylpropanoid biosynthetic process	10/785	478/39792	0.469912866659755	0.896514815546151	0.754959844670443	TraesCS2D02G209800/TraesCS5D02G488800/TraesCS6A02G381300/TraesCS6A02G381400/TraesCS6B02G420000/TraesCS6B02G420200/TraesCS6B02G420300/TraesCS6D02G365700/TraesCS6D02G366000/TraesCS6D02G366200	10
GO:0043038	BP	5	amino acid activation	4/785	179/39792	0.47147862590831	0.896514815546151	0.754959844670443	TraesCS1B02G248400/TraesCS1D02G236900/TraesCS7B02G301400/TraesCS7D02G395100	4
GO:0043039	BP	6	tRNA aminoacylation	4/785	179/39792	0.47147862590831	0.896514815546151	0.754959844670443	TraesCS1B02G248400/TraesCS1D02G236900/TraesCS7B02G301400/TraesCS7D02G395100	4
GO:0004427	MF	7	inorganic diphosphate phosphatase activity	1/785	32/39792	0.471569305558776	0.896514815546151	0.754959844670443	TraesCS3A02G215400	1
GO:0009395	BP	6	phospholipid catabolic process	1/785	32/39792	0.471569305558776	0.896514815546151	0.754959844670443	TraesCS2B02G303200	1
GO:0010189	BP	6	vitamin E biosynthetic process	1/785	32/39792	0.471569305558776	0.896514815546151	0.754959844670443	TraesCS4B02G124800	1
GO:0015665	MF	5	alcohol transmembrane transporter activity	1/785	32/39792	0.471569305558776	0.896514815546151	0.754959844670443	TraesCS2B02G417900	1
GO:0019863	MF	5	IgE binding	1/785	32/39792	0.471569305558776	0.896514815546151	0.754959844670443	TraesCS4A02G296100	1
GO:0019865	MF	4	immunoglobulin binding	1/785	32/39792	0.471569305558776	0.896514815546151	0.754959844670443	TraesCS4A02G296100	1
GO:0019985	BP	8	translesion synthesis	1/785	32/39792	0.471569305558776	0.896514815546151	0.754959844670443	TraesCS4B02G065500	1
GO:0042360	BP	5	vitamin E metabolic process	1/785	32/39792	0.471569305558776	0.896514815546151	0.754959844670443	TraesCS4B02G124800	1
GO:0045493	BP	9	xylan catabolic process	1/785	32/39792	0.471569305558776	0.896514815546151	0.754959844670443	TraesCS4A02G045500	1
GO:0098794	CC	3	postsynapse	1/785	32/39792	0.471569305558776	0.896514815546151	0.754959844670443	TraesCS1A02G349900	1
GO:1901617	BP	5	organic hydroxy compound biosynthetic process	11/785	529/39792	0.472211241684503	0.896514815546151	0.754959844670443	TraesCS2A02G378100/TraesCS2B02G131600/TraesCS3D02G148300/TraesCS4A02G460100/TraesCS4B02G068300/TraesCS4B02G124800/TraesCS4D02G188200/TraesCS5D02G422900/TraesCS5D02G488800/TraesCS7A02G420500/TraesCS7D02G413200	11
GO:0009891	BP	4	positive regulation of biosynthetic process	34/785	1686/39792	0.472470720020702	0.896514815546151	0.754959844670443	TraesCS1A02G340100/TraesCS1B02G274300/TraesCS1B02G352400/TraesCS1D02G342100/TraesCS2B02G127800/TraesCS2B02G464800/TraesCS3A02G274400/TraesCS3A02G372400/TraesCS3A02G413600/TraesCS3A02G413700/TraesCS3A02G489600/TraesCS3B02G158800/TraesCS3B02G308100/TraesCS3B02G439600/TraesCS3B02G448000/TraesCS3B02G448100/TraesCS3D02G401200/TraesCS3D02G408000/TraesCS3D02G408100/TraesCS3D02G495300/TraesCS3D02G495700/…	34
GO:0016143	BP	5	S-glycoside metabolic process	5/785	229/39792	0.472487537922972	0.896514815546151	0.754959844670443	TraesCS2A02G375800/TraesCS2D02G581200/TraesCS2D02G581900/TraesCS5B02G359300/TraesCSU02G037900	5
GO:0019757	BP	4	glycosinolate metabolic process	5/785	229/39792	0.472487537922972	0.896514815546151	0.754959844670443	TraesCS2A02G375800/TraesCS2D02G581200/TraesCS2D02G581900/TraesCS5B02G359300/TraesCSU02G037900	5
GO:0019760	BP	5	glucosinolate metabolic process	5/785	229/39792	0.472487537922972	0.896514815546151	0.754959844670443	TraesCS2A02G375800/TraesCS2D02G581200/TraesCS2D02G581900/TraesCS5B02G359300/TraesCSU02G037900	5
GO:0009132	BP	6	nucleoside diphosphate metabolic process	3/785	130/39792	0.474294605331474	0.898626940606085	0.756738476299861	TraesCS3A02G391500/TraesCS3B02G423200/TraesCS3D02G384100	3
GO:0060429	BP	5	epithelium development	3/785	130/39792	0.474294605331474	0.898626940606085	0.756738476299861	TraesCS2B02G133000/TraesCS4B02G038100/TraesCS4D02G036000	3
GO:0048527	BP	6	lateral root development	9/785	430/39792	0.475547554376487	0.899552058694241	0.75751752311094	TraesCS1A02G372300/TraesCS1B02G392300/TraesCS1D02G378400/TraesCS1D02G378500/TraesCS1D02G378900/TraesCS3A02G259900/TraesCS6A02G031100/TraesCS6B02G044100/TraesCS6B02G044200	9
GO:0051701	BP	4	biological process involved in interaction with host	4/785	180/39792	0.475758920922231	0.899552058694241	0.75751752311094	TraesCS1D02G096400/TraesCS3B02G446400/TraesCS3B02G446500/TraesCS3D02G407000	4
GO:0005509	MF	6	calcium ion binding	7/785	330/39792	0.476189807342573	0.899552058694241	0.75751752311094	TraesCS1B02G370500/TraesCS1D02G239000/TraesCS2B02G576100/TraesCS3D02G483200/TraesCS7A02G435500/TraesCS7B02G335200/TraesCS7D02G426200	7
GO:0042435	BP	6	indole-containing compound biosynthetic process	5/785	230/39792	0.476266849893989	0.899552058694241	0.75751752311094	TraesCS1D02G413800/TraesCS3B02G041900/TraesCS5A02G411700/TraesCS5D02G420800/TraesCS5D02G488800	5
GO:0010187	BP	4	negative regulation of seed germination	2/785	81/39792	0.476519468929922	0.899552058694241	0.75751752311094	TraesCS6A02G373500/TraesCS6D02G357700	2
GO:0010114	BP	7	response to red light	4/785	181/39792	0.480025941590996	0.904627610626749	0.761791672106736	TraesCS3B02G328700/TraesCS3D02G293800/TraesCS6A02G373500/TraesCS6D02G357700	4
GO:0006687	BP	6	glycosphingolipid metabolic process	1/785	33/39792	0.48200235624128	0.904627610626749	0.761791672106736	TraesCS7D02G316700	1
GO:0015691	BP	9	cadmium ion transport	1/785	33/39792	0.48200235624128	0.904627610626749	0.761791672106736	TraesCS7D02G412800	1
GO:0042597	CC	3	periplasmic space	1/785	33/39792	0.48200235624128	0.904627610626749	0.761791672106736	TraesCS3D02G179000	1
GO:0048255	BP	6	mRNA stabilization	1/785	33/39792	0.48200235624128	0.904627610626749	0.761791672106736	TraesCS4A02G068100	1
GO:1901001	BP	4	negative regulation of response to salt stress	1/785	33/39792	0.48200235624128	0.904627610626749	0.761791672106736	TraesCS1B02G323600	1
GO:1902373	BP	6	negative regulation of mRNA catabolic process	1/785	33/39792	0.48200235624128	0.904627610626749	0.761791672106736	TraesCS4A02G068100	1
GO:2000045	BP	7	regulation of G1/S transition of mitotic cell cycle	1/785	33/39792	0.48200235624128	0.904627610626749	0.761791672106736	TraesCS4A02G068100	1
GO:0046434	BP	5	organophosphate catabolic process	4/785	182/39792	0.484279328627514	0.907698273030783	0.764377493078554	TraesCS2B02G303200/TraesCS3A02G391500/TraesCS3B02G423200/TraesCS3D02G384100	4
GO:0043408	BP	6	regulation of MAPK cascade	3/785	132/39792	0.484339387385538	0.907698273030783	0.764377493078554	TraesCS3A02G256300/TraesCS3D02G256600/TraesCS4A02G110300	3
GO:0010268	BP	7	brassinosteroid homeostasis	2/785	83/39792	0.4892914672153	0.913234147725403	0.769039282295076	TraesCS4A02G460100/TraesCS7A02G373100	2
GO:0022898	BP	4	regulation of transmembrane transporter activity	2/785	83/39792	0.4892914672153	0.913234147725403	0.769039282295076	TraesCS2A02G461900/TraesCS4A02G235600	2
GO:0032409	BP	3	regulation of transporter activity	2/785	83/39792	0.4892914672153	0.913234147725403	0.769039282295076	TraesCS2A02G461900/TraesCS4A02G235600	2
GO:0032412	BP	5	regulation of ion transmembrane transporter activity	2/785	83/39792	0.4892914672153	0.913234147725403	0.769039282295076	TraesCS2A02G461900/TraesCS4A02G235600	2
GO:0098661	BP	6	inorganic anion transmembrane transport	3/785	133/39792	0.489327172087841	0.913234147725403	0.769039282295076	TraesCS3A02G288800/TraesCS5D02G243700/TraesCS7A02G226600	3
GO:0001067	MF	5	transcription regulatory region nucleic acid binding	21/785	1041/39792	0.489527604611088	0.913234147725403	0.769039282295076	TraesCS1A02G372300/TraesCS1B02G392300/TraesCS1D02G378400/TraesCS1D02G378500/TraesCS1D02G378900/TraesCS2B02G464800/TraesCS2D02G446500/TraesCS3A02G167200/TraesCS3A02G231600/TraesCS3A02G259900/TraesCS3A02G489600/TraesCS3D02G495300/TraesCS3D02G495700/TraesCS4A02G173300/TraesCS4B02G028500/TraesCS4D02G079500/TraesCS5D02G190800/TraesCS5D02G473000/TraesCS6A02G330500/TraesCS6B02G361400/TraesCS7B02G321400	21
GO:0008272	BP	6	sulfate transport	1/785	34/39792	0.492229679623422	0.913234147725403	0.769039282295076	TraesCS3A02G288800	1
GO:0009229	BP	6	thiamine diphosphate biosynthetic process	1/785	34/39792	0.492229679623422	0.913234147725403	0.769039282295076	TraesCS3A02G215400	1
GO:0015116	MF	5	sulfate transmembrane transporter activity	1/785	34/39792	0.492229679623422	0.913234147725403	0.769039282295076	TraesCS3A02G288800	1
GO:0034341	BP	6	response to interferon-gamma	1/785	34/39792	0.492229679623422	0.913234147725403	0.769039282295076	TraesCS1A02G349900	1
GO:0042357	BP	5	thiamine diphosphate metabolic process	1/785	34/39792	0.492229679623422	0.913234147725403	0.769039282295076	TraesCS3A02G215400	1
GO:1901403	BP	5	positive regulation of tetrapyrrole metabolic process	1/785	34/39792	0.492229679623422	0.913234147725403	0.769039282295076	TraesCS2B02G118300	1
GO:1902358	BP	7	sulfate transmembrane transport	1/785	34/39792	0.492229679623422	0.913234147725403	0.769039282295076	TraesCS3A02G288800	1
GO:2000033	BP	4	regulation of seed dormancy process	1/785	34/39792	0.492229679623422	0.913234147725403	0.769039282295076	TraesCS1D02G419000	1
GO:0060560	BP	4	developmental growth involved in morphogenesis	19/785	942/39792	0.493359922842912	0.913961078316338	0.769651434371653	TraesCS1D02G096400/TraesCS1D02G239000/TraesCS2A02G095700/TraesCS2A02G156800/TraesCS2B02G111100/TraesCS2B02G114700/TraesCS2D02G094200/TraesCS3A02G468300/TraesCS3A02G479900/TraesCS3B02G446400/TraesCS3B02G446500/TraesCS3B02G524500/TraesCS3D02G407000/TraesCS3D02G483200/TraesCS4A02G460100/TraesCS4B02G201600/TraesCS6A02G398700/TraesCS6D02G382900/TraesCS7D02G091600	19
GO:0031098	BP	5	stress-activated protein kinase signaling cascade	3/785	134/39792	0.494291255032521	0.913961078316338	0.769651434371653	TraesCS3A02G256300/TraesCS3D02G256600/TraesCS4A02G110300	3
GO:0043085	BP	3	positive regulation of catalytic activity	11/785	538/39792	0.49449524178616	0.913961078316338	0.769651434371653	TraesCS1A02G349900/TraesCS2B02G421900/TraesCS3A02G256300/TraesCS3A02G413600/TraesCS3A02G413700/TraesCS3B02G448000/TraesCS3B02G448100/TraesCS3D02G256600/TraesCS3D02G408000/TraesCS3D02G408100/TraesCS4A02G110300	11
GO:0045926	BP	3	negative regulation of growth	5/785	235/39792	0.495023987235592	0.913961078316338	0.769651434371653	TraesCS1D02G096400/TraesCS3B02G446400/TraesCS3B02G446500/TraesCS3D02G407000/TraesCS6A02G121400	5
GO:1903320	BP	7	regulation of protein modification by small protein conjugation or removal	2/785	84/39792	0.495603666358865	0.913961078316338	0.769651434371653	TraesCS1A02G349900/TraesCS4B02G065500	2
GO:0000977	MF	7	RNA polymerase II transcription regulatory region sequence-specific DNA binding	4/785	185/39792	0.496954216450913	0.913961078316338	0.769651434371653	TraesCS3A02G489600/TraesCS3D02G495300/TraesCS3D02G495700/TraesCS7B02G321400	4
GO:0071902	BP	6	positive regulation of protein serine/threonine kinase activity	3/785	135/39792	0.499231183517029	0.913961078316338	0.769651434371653	TraesCS3A02G256300/TraesCS3D02G256600/TraesCS4A02G110300	3
GO:0009739	BP	5	response to gibberellin	10/785	490/39792	0.501092572702533	0.913961078316338	0.769651434371653	TraesCS2A02G027200/TraesCS2B02G403000/TraesCS2B02G445400/TraesCS2D02G382600/TraesCS3B02G106900/TraesCS3D02G091700/TraesCS4A02G173300/TraesCS4D02G354200/TraesCS5A02G529400/TraesCS7A02G009100	10
GO:0002020	MF	5	protease binding	2/785	85/39792	0.501865946528111	0.913961078316338	0.769651434371653	TraesCS1B02G322100/TraesCS3D02G020500	2
GO:0016628	MF	5	oxidoreductase activity, acting on the CH-CH group of donors, NAD or NADP as acceptor	2/785	85/39792	0.501865946528111	0.913961078316338	0.769651434371653	TraesCS7A02G174700/TraesCS7B02G079500	2
GO:0030587	BP	4	sorocarp development	2/785	85/39792	0.501865946528111	0.913961078316338	0.769651434371653	TraesCS3A02G256300/TraesCS3D02G256600	2
GO:0099120	BP	3	socially cooperative development	2/785	85/39792	0.501865946528111	0.913961078316338	0.769651434371653	TraesCS3A02G256300/TraesCS3D02G256600	2
GO:1901002	BP	4	positive regulation of response to salt stress	2/785	85/39792	0.501865946528111	0.913961078316338	0.769651434371653	TraesCS3B02G439600/TraesCS3D02G401200	2
GO:0000394	BP	9	RNA splicing, via endonucleolytic cleavage and ligation	1/785	35/39792	0.502255327329434	0.913961078316338	0.769651434371653	TraesCS7D02G168600	1
GO:0005775	CC	6	vacuolar lumen	1/785	35/39792	0.502255327329434	0.913961078316338	0.769651434371653	TraesCS4A02G061400	1
GO:0010264	BP	7	myo-inositol hexakisphosphate biosynthetic process	1/785	35/39792	0.502255327329434	0.913961078316338	0.769651434371653	TraesCS4B02G068300	1
GO:0016647	MF	5	oxidoreductase activity, acting on the CH-NH group of donors, oxygen as acceptor	1/785	35/39792	0.502255327329434	0.913961078316338	0.769651434371653	TraesCS5A02G276200	1
GO:0019905	MF	5	syntaxin binding	1/785	35/39792	0.502255327329434	0.913961078316338	0.769651434371653	TraesCS2B02G421900	1
GO:0030744	MF	7	luteolin O-methyltransferase activity	1/785	35/39792	0.502255327329434	0.913961078316338	0.769651434371653	TraesCS5D02G488800	1
GO:0030755	MF	7	quercetin 3-O-methyltransferase activity	1/785	35/39792	0.502255327329434	0.913961078316338	0.769651434371653	TraesCS5D02G488800	1
GO:0031463	CC	6	Cul3-RING ubiquitin ligase complex	1/785	35/39792	0.502255327329434	0.913961078316338	0.769651434371653	TraesCS7B02G306900	1
GO:0033517	BP	6	myo-inositol hexakisphosphate metabolic process	1/785	35/39792	0.502255327329434	0.913961078316338	0.769651434371653	TraesCS4B02G068300	1
GO:0047763	MF	7	caffeate O-methyltransferase activity	1/785	35/39792	0.502255327329434	0.913961078316338	0.769651434371653	TraesCS5D02G488800	1
GO:0090376	BP	4	seed trichome differentiation	1/785	35/39792	0.502255327329434	0.913961078316338	0.769651434371653	TraesCS2A02G156800	1
GO:0090378	BP	4	seed trichome elongation	1/785	35/39792	0.502255327329434	0.913961078316338	0.769651434371653	TraesCS2A02G156800	1
GO:0009744	BP	7	response to sucrose	5/785	237/39792	0.50245695017663	0.913961078316338	0.769651434371653	TraesCS2A02G220400/TraesCS2B02G245900/TraesCS2D02G226000/TraesCS5A02G161000/TraesCSU02G156700	5
GO:0034285	BP	6	response to disaccharide	5/785	237/39792	0.50245695017663	0.913961078316338	0.769651434371653	TraesCS2A02G220400/TraesCS2B02G245900/TraesCS2D02G226000/TraesCS5A02G161000/TraesCSU02G156700	5
GO:0048589	BP	3	developmental growth	22/785	1099/39792	0.502502152711376	0.913961078316338	0.769651434371653	TraesCS1D02G096400/TraesCS1D02G239000/TraesCS2A02G095700/TraesCS2A02G156800/TraesCS2B02G111100/TraesCS2B02G114700/TraesCS2D02G094200/TraesCS3A02G266300/TraesCS3A02G468300/TraesCS3A02G479900/TraesCS3B02G299800/TraesCS3B02G446400/TraesCS3B02G446500/TraesCS3B02G524500/TraesCS3D02G266400/TraesCS3D02G407000/TraesCS3D02G483200/TraesCS4A02G460100/TraesCS4B02G201600/TraesCS6A02G398700/TraesCS6D02G382900/…	22
GO:0009251	BP	7	glucan catabolic process	3/785	136/39792	0.504146520914489	0.916308413451597	0.77162813764345	TraesCS3B02G398000/TraesCS3D02G179000/TraesCS3D02G512300	3
GO:0010120	BP	6	camalexin biosynthetic process	2/785	86/39792	0.508077818859353	0.921408832730309	0.775923227562365	TraesCS5A02G411700/TraesCS5D02G420800	2
GO:0016899	MF	5	oxidoreductase activity, acting on the CH-OH group of donors, oxygen as acceptor	2/785	86/39792	0.508077818859353	0.921408832730309	0.775923227562365	TraesCS2A02G126000/TraesCSU02G124800	2
GO:0052317	BP	5	camalexin metabolic process	2/785	86/39792	0.508077818859353	0.921408832730309	0.775923227562365	TraesCS5A02G411700/TraesCS5D02G420800	2
GO:0009967	BP	4	positive regulation of signal transduction	9/785	442/39792	0.508375761379001	0.921408832730309	0.775923227562365	TraesCS1A02G190100/TraesCS2B02G133000/TraesCS3A02G256300/TraesCS3D02G256600/TraesCS4A02G110300/TraesCS4A02G235600/TraesCS4B02G038100/TraesCS4D02G036000/TraesCS4D02G188200	9
GO:0009156	BP	8	ribonucleoside monophosphate biosynthetic process	5/785	239/39792	0.509847007931004	0.923429196182727	0.777624586259139	TraesCS3A02G391500/TraesCS3B02G423200/TraesCS3D02G384100/TraesCS6A02G171800/TraesCS6B02G199700	5
GO:0008409	MF	7	5'-3' exonuclease activity	1/785	36/39792	0.512083271290155	0.925537803657712	0.779400255711757	TraesCS7B02G184600	1
GO:0030097	BP	6	hemopoiesis	1/785	36/39792	0.512083271290155	0.925537803657712	0.779400255711757	TraesCS1A02G349900	1
GO:0046113	BP	6	nucleobase catabolic process	1/785	36/39792	0.512083271290155	0.925537803657712	0.779400255711757	TraesCS2D02G565300	1
GO:0045087	BP	4	innate immune response	20/785	1004/39792	0.514105958163681	0.927492045830044	0.781045933330563	TraesCS1A02G349900/TraesCS2A02G033700/TraesCS2A02G375800/TraesCS2B02G131600/TraesCS2B02G133000/TraesCS2D02G033200/TraesCS3B02G526000/TraesCS3D02G445300/TraesCS3D02G512300/TraesCS4B02G038100/TraesCS4D02G036000/TraesCS4D02G188200/TraesCS5D02G190800/TraesCS6A02G330500/TraesCS6B02G361400/TraesCS6D02G225500/TraesCS7A02G420500/TraesCS7B02G388700/TraesCS7D02G056600/TraesCS7D02G413200	20
GO:0010319	CC	3	stromule	2/785	87/39792	0.514238833132024	0.927492045830044	0.781045933330563	TraesCS1D02G139800/TraesCS3D02G445300	2
GO:0019853	BP	6	L-ascorbic acid biosynthetic process	2/785	87/39792	0.514238833132024	0.927492045830044	0.781045933330563	TraesCS2A02G126000/TraesCSU02G124800	2
GO:0048229	BP	4	gametophyte development	24/785	1208/39792	0.515093384376685	0.928386823615598	0.781799430413135	TraesCS1A02G445500/TraesCS1D02G287700/TraesCS2A02G095700/TraesCS2A02G220400/TraesCS2A02G315100/TraesCS2B02G111100/TraesCS2B02G245900/TraesCS2D02G094200/TraesCS2D02G226000/TraesCS3A02G400400/TraesCS3A02G413600/TraesCS3A02G413700/TraesCS3A02G468300/TraesCS3B02G433400/TraesCS3B02G448000/TraesCS3B02G448100/TraesCS3D02G408000/TraesCS3D02G408100/TraesCS3D02G417500/TraesCS5B02G208000/TraesCS6A02G398700/…	24
GO:0001871	MF	absolute	obsolete pattern binding	4/785	190/39792	0.517775154564288	0.931923315025368	0.784777528442415	TraesCS3B02G391700/TraesCS3B02G526000/TraesCS3D02G512300/TraesCS5D02G047100	4
GO:0030247	MF	4	polysaccharide binding	4/785	190/39792	0.517775154564288	0.931923315025368	0.784777528442415	TraesCS3B02G391700/TraesCS3B02G526000/TraesCS3D02G512300/TraesCS5D02G047100	4
GO:0003713	MF	4	transcription coactivator activity	3/785	139/39792	0.518740856390682	0.932749834789758	0.785473545086112	TraesCS7A02G369500/TraesCS7B02G259000/TraesCS7D02G353800	3
GO:0051093	BP	3	negative regulation of developmental process	12/785	599/39792	0.518954637811599	0.932749834789758	0.785473545086112	TraesCS1A02G372300/TraesCS1B02G392300/TraesCS1D02G378400/TraesCS1D02G378500/TraesCS1D02G378900/TraesCS3A02G259900/TraesCS3A02G433800/TraesCS5A02G411700/TraesCS5D02G420800/TraesCS6A02G121400/TraesCS6A02G373500/TraesCS6D02G357700	12
GO:0097502	BP	4	mannosylation	2/785	88/39792	0.520348576437834	0.934606666417469	0.787037192772606	TraesCS2A02G565500/TraesCS2D02G575900	2
GO:0002238	BP	5	response to molecule of fungal origin	1/785	37/39792	0.521717405308598	0.935119778373197	0.787469287051113	TraesCS2D02G091300	1
GO:0006570	BP	6	tyrosine metabolic process	1/785	37/39792	0.521717405308598	0.935119778373197	0.787469287051113	TraesCS4B02G124800	1
GO:2000034	BP	5	regulation of seed maturation	1/785	37/39792	0.521717405308598	0.935119778373197	0.787469287051113	TraesCS1D02G419000	1
GO:0002683	BP	3	negative regulation of immune system process	3/785	140/39792	0.523553776242464	0.937762296312573	0.789694565315851	TraesCS1A02G349900/TraesCS5B02G208600/TraesCS5D02G216800	3
GO:0032446	BP	7	protein modification by small protein conjugation	26/785	1316/39792	0.525081625255418	0.938329855600875	0.790172509979685	TraesCS1A02G285000/TraesCS1B02G294300/TraesCS1D02G284000/TraesCS2A02G156800/TraesCS2A02G450300/TraesCS2B02G131600/TraesCS2D02G449900/TraesCS3A02G376900/TraesCS3B02G390700/TraesCS3D02G370000/TraesCS4A02G097900/TraesCS4A02G404600/TraesCS4B02G065500/TraesCS4B02G206700/TraesCS5A02G049400/TraesCS5A02G317300/TraesCS5A02G413000/TraesCS5B02G054600/TraesCS5D02G204700/TraesCS6A02G121400/TraesCS6A02G382300/…	26
GO:0008081	MF	6	phosphoric diester hydrolase activity	2/785	89/39792	0.526406671887287	0.938329855600875	0.790172509979685	TraesCS2B02G303200/TraesCS7D02G168600	2
GO:0009700	BP	7	indole phytoalexin biosynthetic process	2/785	89/39792	0.526406671887287	0.938329855600875	0.790172509979685	TraesCS5A02G411700/TraesCS5D02G420800	2
GO:0016126	BP	6	sterol biosynthetic process	2/785	89/39792	0.526406671887287	0.938329855600875	0.790172509979685	TraesCS3D02G148300/TraesCS5D02G422900	2
GO:0019852	BP	5	L-ascorbic acid metabolic process	2/785	89/39792	0.526406671887287	0.938329855600875	0.790172509979685	TraesCS2A02G126000/TraesCSU02G124800	2
GO:0033500	BP	6	carbohydrate homeostasis	2/785	89/39792	0.526406671887287	0.938329855600875	0.790172509979685	TraesCS5B02G059200/TraesCS5D02G068800	2
GO:0046217	BP	6	indole phytoalexin metabolic process	2/785	89/39792	0.526406671887287	0.938329855600875	0.790172509979685	TraesCS5A02G411700/TraesCS5D02G420800	2
GO:0072525	BP	6	pyridine-containing compound biosynthetic process	3/785	141/39792	0.528340154554326	0.939050106266565	0.790779036856055	TraesCS3A02G391500/TraesCS3B02G423200/TraesCS3D02G384100	3
GO:0120036	BP	6	plasma membrane bounded cell projection organization	3/785	141/39792	0.528340154554326	0.939050106266565	0.790779036856055	TraesCS1D02G437600/TraesCS3B02G249600/TraesCS3D02G233300	3
GO:0016125	BP	5	sterol metabolic process	4/785	193/39792	0.530072033349892	0.939050106266565	0.790779036856055	TraesCS3D02G148300/TraesCS4A02G460100/TraesCS4B02G237600/TraesCS5D02G422900	4
GO:0050778	BP	4	positive regulation of immune response	6/785	296/39792	0.530073402364359	0.939050106266565	0.790779036856055	TraesCS1D02G096400/TraesCS3B02G446400/TraesCS3B02G446500/TraesCS3D02G407000/TraesCS6D02G225500/TraesCS7D02G372500	6
GO:0003887	MF	6	DNA-directed DNA polymerase activity	1/785	38/39792	0.531161546594795	0.939050106266565	0.790779036856055	TraesCS7B02G184600	1
GO:0006415	BP	7	translational termination	1/785	38/39792	0.531161546594795	0.939050106266565	0.790779036856055	TraesCS3A02G477500	1
GO:0016872	MF	4	intramolecular lyase activity	1/785	38/39792	0.531161546594795	0.939050106266565	0.790779036856055	TraesCS2A02G027200	1
GO:0030155	BP	4	regulation of cell adhesion	1/785	38/39792	0.531161546594795	0.939050106266565	0.790779036856055	TraesCS1A02G349900	1
GO:0031118	BP	8	rRNA pseudouridine synthesis	1/785	38/39792	0.531161546594795	0.939050106266565	0.790779036856055	TraesCS7D02G521700	1
GO:0032958	BP	6	inositol phosphate biosynthetic process	1/785	38/39792	0.531161546594795	0.939050106266565	0.790779036856055	TraesCS4B02G068300	1
GO:0051047	BP	4	positive regulation of secretion	1/785	38/39792	0.531161546594795	0.939050106266565	0.790779036856055	TraesCS2B02G421900	1
GO:1903532	BP	4	positive regulation of secretion by cell	1/785	38/39792	0.531161546594795	0.939050106266565	0.790779036856055	TraesCS2B02G421900	1
GO:0051240	BP	3	positive regulation of multicellular organismal process	13/785	658/39792	0.536746630875859	0.948276789882998	0.798548875690946	TraesCS1B02G274300/TraesCS1D02G419000/TraesCS2A02G388500/TraesCS2B02G118300/TraesCS3A02G256300/TraesCS3A02G372400/TraesCS3B02G439600/TraesCS3D02G020500/TraesCS3D02G256600/TraesCS3D02G401200/TraesCS6A02G121400/TraesCS7A02G383400/TraesCS7D02G372500	13
GO:0046890	BP	5	regulation of lipid biosynthetic process	3/785	143/39792	0.537831919916641	0.949546470745808	0.799618080628049	TraesCS5A02G190700/TraesCS5B02G192500/TraesCS5D02G200200	3
GO:0048868	BP	4	pollen tube development	10/785	505/39792	0.539330839400687	0.950873874001812	0.800735893896263	TraesCS2A02G095700/TraesCS2B02G111100/TraesCS2B02G114700/TraesCS2D02G094200/TraesCS3A02G468300/TraesCS4A02G460100/TraesCS5B02G212200/TraesCS6A02G398700/TraesCS6D02G382900/TraesCS7D02G091600	10
GO:0044419	BP	2	biological process involved in interspecies interaction between organisms	6/785	299/39792	0.539899536872794	0.950873874001812	0.800735893896263	TraesCS1D02G096400/TraesCS3B02G446400/TraesCS3B02G446500/TraesCS3D02G407000/TraesCS4A02G061400/TraesCS7D02G417600	6
GO:0019674	BP	8	NAD metabolic process	1/785	39/39792	0.540419437270528	0.950873874001812	0.800735893896263	TraesCSU02G127700	1
GO:0051290	BP	9	protein heterotetramerization	1/785	39/39792	0.540419437270528	0.950873874001812	0.800735893896263	TraesCS5A02G498000	1
GO:0072523	BP	6	purine-containing compound catabolic process	1/785	39/39792	0.540419437270528	0.950873874001812	0.800735893896263	TraesCS2D02G565300	1
GO:0019783	MF	5	ubiquitin-like protein peptidase activity	2/785	92/39792	0.544267816333146	0.95699500631558	0.805890531634173	TraesCS1A02G187600/TraesCS5D02G252600	2
GO:0009867	BP	5	jasmonic acid mediated signaling pathway	5/785	249/39792	0.546090512964265	0.958926189823642	0.807516791430435	TraesCS1A02G187600/TraesCS3A02G246700/TraesCS3D02G244800/TraesCS4A02G326400/TraesCS6D02G225500	5
GO:1901565	BP	5	organonitrogen compound catabolic process	36/785	1841/39792	0.546106613895703	0.958926189823642	0.807516791430435	TraesCS1D02G437600/TraesCS2A02G040500/TraesCS2A02G040700/TraesCS2A02G156800/TraesCS2A02G533900/TraesCS2A02G593900/TraesCS2B02G053200/TraesCS2B02G131600/TraesCS2B02G564200/TraesCS2D02G039300/TraesCS2D02G536200/TraesCS2D02G565300/TraesCS3A02G361500/TraesCS3A02G400400/TraesCS3A02G413600/TraesCS3A02G413700/TraesCS3A02G528900/TraesCS3B02G249600/TraesCS3B02G433400/TraesCS3B02G448000/TraesCS3B02G448100/…	36
GO:0006144	BP	6	purine nucleobase metabolic process	1/785	40/39792	0.549494745844538	0.959670527132403	0.808143601795708	TraesCS2D02G565300	1
GO:0006775	BP	5	fat-soluble vitamin metabolic process	1/785	40/39792	0.549494745844538	0.959670527132403	0.808143601795708	TraesCS4B02G124800	1
GO:0010440	BP	4	stomatal lineage progression	1/785	40/39792	0.549494745844538	0.959670527132403	0.808143601795708	TraesCS5A02G161000	1
GO:0015299	MF	7	solute:proton antiporter activity	1/785	40/39792	0.549494745844538	0.959670527132403	0.808143601795708	TraesCS6D02G251500	1
GO:0016139	BP	7	glycoside catabolic process	1/785	40/39792	0.549494745844538	0.959670527132403	0.808143601795708	TraesCS7D02G316700	1
GO:0042362	BP	6	fat-soluble vitamin biosynthetic process	1/785	40/39792	0.549494745844538	0.959670527132403	0.808143601795708	TraesCS4B02G124800	1
GO:0042973	MF	8	glucan endo-1,3-beta-D-glucosidase activity	1/785	40/39792	0.549494745844538	0.959670527132403	0.808143601795708	TraesCS3D02G512300	1
GO:0101031	CC	4	chaperone complex	1/785	40/39792	0.549494745844538	0.959670527132403	0.808143601795708	TraesCS4D02G226000	1
GO:0065004	BP	7	protein-DNA complex assembly	7/785	354/39792	0.549952273077044	0.95982236338918	0.808271463906678	TraesCS1A02G228800/TraesCS1D02G286600/TraesCS2B02G411600/TraesCS2D02G391500/TraesCS2D02G414900/TraesCS7D02G432000/TraesCSU02G121000	7
GO:0043094	BP	4	cellular metabolic compound salvage	4/785	199/39792	0.554191339573684	0.966569407067906	0.81395318489929	TraesCS7A02G479600/TraesCS7B02G382000/TraesCS7D02G466800/TraesCS7D02G466900	4
GO:0000326	CC	8	protein storage vacuole	2/785	94/39792	0.555911606027551	0.967958509342161	0.815122955235504	TraesCS3A02G528900/TraesCS3D02G534200	2
GO:0006090	BP	8	pyruvate metabolic process	3/785	147/39792	0.556482710583196	0.967958509342161	0.815122955235504	TraesCS3A02G391500/TraesCS3B02G423200/TraesCS3D02G384100	3
GO:0008285	BP	4	negative regulation of cell population proliferation	3/785	147/39792	0.556482710583196	0.967958509342161	0.815122955235504	TraesCS1A02G349900/TraesCS4A02G068100/TraesCS6A02G121400	3
GO:0032147	BP	6	activation of protein kinase activity	3/785	147/39792	0.556482710583196	0.967958509342161	0.815122955235504	TraesCS3A02G256300/TraesCS3D02G256600/TraesCS4A02G110300	3
GO:0000731	BP	7	DNA synthesis involved in DNA repair	1/785	41/39792	0.558391068658787	0.969324978435831	0.816273666051226	TraesCS4B02G065500	1
GO:0007264	BP	5	small GTPase mediated signal transduction	1/785	41/39792	0.558391068658787	0.969324978435831	0.816273666051226	TraesCS1A02G349900	1
GO:0042939	BP	8	tripeptide transport	1/785	41/39792	0.558391068658787	0.969324978435831	0.816273666051226	TraesCS7D02G091600	1
GO:0000151	CC	4	ubiquitin ligase complex	11/785	565/39792	0.559734774804074	0.971006742627295	0.817689888528249	TraesCS3A02G400400/TraesCS3A02G413600/TraesCS3A02G413700/TraesCS3B02G433400/TraesCS3B02G448000/TraesCS3B02G448100/TraesCS3D02G408000/TraesCS3D02G408100/TraesCS4B02G065500/TraesCS6B02G206300/TraesCS7B02G306900	11
GO:0034754	BP	4	cellular hormone metabolic process	5/785	253/39792	0.560227371636099	0.971210771444108	0.817861702268722	TraesCS1D02G413800/TraesCS3D02G461200/TraesCS5B02G203900/TraesCS5D02G488800/TraesCS6B02G080100	5
GO:1902679	BP	6	negative regulation of RNA biosynthetic process	17/785	876/39792	0.561662123389843	0.972396323248458	0.818860061682912	TraesCS1A02G038100/TraesCS1A02G349900/TraesCS1A02G372300/TraesCS1B02G392300/TraesCS1D02G378400/TraesCS1D02G378500/TraesCS1D02G378900/TraesCS3A02G167200/TraesCS3A02G259900/TraesCS3B02G255700/TraesCS3D02G227100/TraesCS5A02G212800/TraesCS5B02G211000/TraesCS5D02G219300/TraesCS6A02G401600/TraesCS7A02G501100/TraesCS7B02G050300	17
GO:1903507	BP	7	negative regulation of nucleic acid-templated transcription	17/785	876/39792	0.561662123389843	0.972396323248458	0.818860061682912	TraesCS1A02G038100/TraesCS1A02G349900/TraesCS1A02G372300/TraesCS1B02G392300/TraesCS1D02G378400/TraesCS1D02G378500/TraesCS1D02G378900/TraesCS3A02G167200/TraesCS3A02G259900/TraesCS3B02G255700/TraesCS3D02G227100/TraesCS5A02G212800/TraesCS5B02G211000/TraesCS5D02G219300/TraesCS6A02G401600/TraesCS7A02G501100/TraesCS7B02G050300	17
GO:0009124	BP	7	nucleoside monophosphate biosynthetic process	5/785	254/39792	0.563727057555994	0.975319358096208	0.821321564712596	TraesCS3A02G391500/TraesCS3B02G423200/TraesCS3D02G384100/TraesCS6A02G171800/TraesCS6B02G199700	5
GO:0010951	BP	6	negative regulation of endopeptidase activity	3/785	149/39792	0.565637212915135	0.977970882142991	0.823554427067782	TraesCS1A02G349900/TraesCS1B02G322100/TraesCS3D02G020500	3
GO:0023056	BP	3	positive regulation of signaling	9/785	464/39792	0.566764230775243	0.979213268055614	0.824600646783675	TraesCS1A02G190100/TraesCS2B02G133000/TraesCS3A02G256300/TraesCS3D02G256600/TraesCS4A02G110300/TraesCS4A02G235600/TraesCS4B02G038100/TraesCS4D02G036000/TraesCS4D02G188200	9
GO:0048534	BP	5	hematopoietic or lymphoid organ development	1/785	42/39792	0.56711193130634	0.979213268055614	0.824600646783675	TraesCS1A02G349900	1
GO:0052689	MF	5	carboxylic ester hydrolase activity	7/785	360/39792	0.567706081783954	0.979586110473311	0.824914619345946	TraesCS1D02G437600/TraesCS2A02G175400/TraesCS2D02G182700/TraesCS3B02G249600/TraesCS3B02G496200/TraesCS3D02G233300/TraesCS3D02G448700	7
GO:0071236	BP	5	cellular response to antibiotic	4/785	203/39792	0.569898809909381	0.98252994990517	0.827393642025406	TraesCS3A02G246700/TraesCS3D02G244800/TraesCS6A02G330500/TraesCS6B02G361400	4
GO:0030030	BP	5	cell projection organization	3/785	150/39792	0.570170855099409	0.98252994990517	0.827393642025406	TraesCS1D02G437600/TraesCS3B02G249600/TraesCS3D02G233300	3
GO:0000902	BP	4	cell morphogenesis	22/785	1140/39792	0.572313049675385	0.984093185821603	0.828710051218192	TraesCS1D02G096400/TraesCS1D02G437600/TraesCS2A02G095700/TraesCS2A02G156800/TraesCS2B02G111100/TraesCS2B02G114700/TraesCS2D02G094200/TraesCS3A02G468300/TraesCS3A02G479900/TraesCS3B02G249600/TraesCS3B02G446400/TraesCS3B02G446500/TraesCS3B02G524500/TraesCS3D02G233300/TraesCS3D02G407000/TraesCS4A02G460100/TraesCS4B02G201600/TraesCS4D02G079500/TraesCS5A02G188100/TraesCS6A02G398700/TraesCS6D02G382900/…	22
GO:0015081	MF	7	sodium ion transmembrane transporter activity	2/785	97/39792	0.572977808578756	0.984093185821603	0.828710051218192	TraesCS4B02G370800/TraesCS4D02G361300	2
GO:0035725	BP	7	sodium ion transmembrane transport	2/785	97/39792	0.572977808578756	0.984093185821603	0.828710051218192	TraesCS4B02G370800/TraesCS4D02G361300	2
GO:0044070	BP	6	regulation of anion transport	2/785	97/39792	0.572977808578756	0.984093185821603	0.828710051218192	TraesCS2A02G461900/TraesCS4A02G235600	2
GO:0050821	BP	5	protein stabilization	2/785	97/39792	0.572977808578756	0.984093185821603	0.828710051218192	TraesCS1A02G349900/TraesCS1A02G364000	2
GO:0010224	BP	7	response to UV-B	5/785	257/39792	0.574140564167088	0.984782989534665	0.829290938555508	TraesCS2A02G378100/TraesCS3B02G045900/TraesCS3D02G041800/TraesCS4D02G188200/TraesCS6D02G162700	5
GO:0006694	BP	6	steroid biosynthetic process	3/785	151/39792	0.574675121031551	0.984782989534665	0.829290938555508	TraesCS3D02G148300/TraesCS4A02G460100/TraesCS5D02G422900	3
GO:0009411	BP	6	response to UV	8/785	415/39792	0.575269221309433	0.984782989534665	0.829290938555508	TraesCS2A02G378100/TraesCS2A02G533900/TraesCS2B02G564200/TraesCS2D02G536200/TraesCS3B02G045900/TraesCS3D02G041800/TraesCS4D02G188200/TraesCS6D02G162700	8
GO:0007292	BP	5	female gamete generation	1/785	43/39792	0.575660790021422	0.984782989534665	0.829290938555508	TraesCS1D02G287700	1
GO:0032481	BP	5	positive regulation of type I interferon production	1/785	43/39792	0.575660790021422	0.984782989534665	0.829290938555508	TraesCS7D02G372500	1
GO:0097599	MF	6	xylanase activity	1/785	43/39792	0.575660790021422	0.984782989534665	0.829290938555508	TraesCS4A02G045500	1
GO:0048528	BP	5	post-embryonic root development	9/785	468/39792	0.577066546360155	0.98583487175138	0.830176734106426	TraesCS1A02G372300/TraesCS1B02G392300/TraesCS1D02G378400/TraesCS1D02G378500/TraesCS1D02G378900/TraesCS3A02G259900/TraesCS6A02G031100/TraesCS6B02G044100/TraesCS6B02G044200	9
GO:0004721	MF	4	phosphoprotein phosphatase activity	4/785	205/39792	0.577635852984306	0.98583487175138	0.830176734106426	TraesCS1B02G370500/TraesCS1D02G419000/TraesCS6A02G325900/TraesCS7D02G417600	4
GO:0000976	MF	6	transcription cis-regulatory region binding	6/785	311/39792	0.578266781191603	0.98583487175138	0.830176734106426	TraesCS2B02G464800/TraesCS3A02G489600/TraesCS3D02G495300/TraesCS3D02G495700/TraesCS4D02G079500/TraesCS7B02G321400	6
GO:0005996	BP	4	monosaccharide metabolic process	6/785	311/39792	0.578266781191603	0.98583487175138	0.830176734106426	TraesCS2A02G126000/TraesCS2B02G114700/TraesCS3A02G391500/TraesCS3B02G423200/TraesCS3D02G384100/TraesCSU02G124800	6
GO:0015985	BP	8	energy coupled proton transport, down electrochemical gradient	2/785	98/39792	0.578559461413938	0.98583487175138	0.830176734106426	TraesCS6A02G171800/TraesCS6B02G199700	2
GO:0015986	BP	10	proton motive force-driven ATP synthesis	2/785	98/39792	0.578559461413938	0.98583487175138	0.830176734106426	TraesCS6A02G171800/TraesCS6B02G199700	2
GO:0007005	BP	6	mitochondrion organization	8/785	417/39792	0.58069538664473	0.987380421699091	0.831478249851866	TraesCS1A02G257200/TraesCS1A02G349900/TraesCS1B02G267700/TraesCS1D02G431700/TraesCS5D02G004400/TraesCS5D02G455900/TraesCS6A02G355800/TraesCS7B02G184600	8
GO:0010466	BP	5	negative regulation of peptidase activity	3/785	153/39792	0.583594686593801	0.987380421699091	0.831478249851866	TraesCS1A02G349900/TraesCS1B02G322100/TraesCS3D02G020500	3
GO:0004525	MF	7	ribonuclease III activity	1/785	44/39792	0.584041033042207	0.987380421699091	0.831478249851866	TraesCS7A02G336500	1
GO:0008287	CC	5	protein serine/threonine phosphatase complex	1/785	44/39792	0.584041033042207	0.987380421699091	0.831478249851866	TraesCS1B02G370500	1
GO:0009934	BP	4	regulation of meristem structural organization	1/785	44/39792	0.584041033042207	0.987380421699091	0.831478249851866	TraesCS4B02G028500	1
GO:0015491	MF	absolute	obsolete cation:cation antiporter activity	1/785	44/39792	0.584041033042207	0.987380421699091	0.831478249851866	TraesCS6D02G251500	1
GO:0032296	MF	6	double-stranded RNA-specific ribonuclease activity	1/785	44/39792	0.584041033042207	0.987380421699091	0.831478249851866	TraesCS7A02G336500	1
GO:0043065	BP	6	positive regulation of apoptotic process	1/785	44/39792	0.584041033042207	0.987380421699091	0.831478249851866	TraesCS1A02G349900	1
GO:0043281	BP	8	regulation of cysteine-type endopeptidase activity involved in apoptotic process	1/785	44/39792	0.584041033042207	0.987380421699091	0.831478249851866	TraesCS1A02G349900	1
GO:1902806	BP	6	regulation of cell cycle G1/S phase transition	1/785	44/39792	0.584041033042207	0.987380421699091	0.831478249851866	TraesCS4A02G068100	1
GO:1903293	CC	4	phosphatase complex	1/785	44/39792	0.584041033042207	0.987380421699091	0.831478249851866	TraesCS1B02G370500	1
GO:0031348	BP	4	negative regulation of defense response	5/785	260/39792	0.584422465816489	0.987380421699091	0.831478249851866	TraesCS1A02G349900/TraesCS2B02G133000/TraesCS4B02G038100/TraesCS4B02G065500/TraesCS4D02G036000	5
GO:0042430	BP	5	indole-containing compound metabolic process	5/785	260/39792	0.584422465816489	0.987380421699091	0.831478249851866	TraesCS1D02G413800/TraesCS3B02G041900/TraesCS5A02G411700/TraesCS5D02G420800/TraesCS5D02G488800	5
GO:0042214	BP	5	terpene metabolic process	2/785	100/39792	0.5895616245627	0.994765216688855	0.837697024580088	TraesCS2A02G414600/TraesCS2B02G445400	2
GO:0071897	BP	6	DNA biosynthetic process	2/785	100/39792	0.5895616245627	0.994765216688855	0.837697024580088	TraesCS4B02G065500/TraesCS7B02G184600	2
GO:0009554	BP	5	megasporogenesis	1/785	45/39792	0.592255981946853	0.995007376013048	0.837900948221514	TraesCS1A02G445500	1
GO:0009864	BP	4	induced systemic resistance, jasmonic acid mediated signaling pathway	1/785	45/39792	0.592255981946853	0.995007376013048	0.837900948221514	TraesCS6D02G225500	1
GO:0015919	BP	6	peroxisomal membrane transport	1/785	45/39792	0.592255981946853	0.995007376013048	0.837900948221514	TraesCS5A02G413000	1
GO:0016558	BP	6	protein import into peroxisome matrix	1/785	45/39792	0.592255981946853	0.995007376013048	0.837900948221514	TraesCS5A02G413000	1
GO:0034061	MF	5	DNA polymerase activity	1/785	45/39792	0.592255981946853	0.995007376013048	0.837900948221514	TraesCS7B02G184600	1
GO:0046621	BP	4	negative regulation of organ growth	1/785	45/39792	0.592255981946853	0.995007376013048	0.837900948221514	TraesCS6A02G121400	1
GO:0004312	MF	6	fatty acid synthase activity	3/785	155/39792	0.592394352823212	0.995007376013048	0.837900948221514	TraesCS5A02G010500/TraesCS5B02G008100/TraesCS5D02G015300	3
GO:0017076	MF	5	purine nucleotide binding	11/785	580/39792	0.594533905656588	0.997307523089743	0.839837914180836	TraesCS1A02G285000/TraesCS1B02G294300/TraesCS1D02G284000/TraesCS1D02G431700/TraesCS3B02G390700/TraesCS4A02G097900/TraesCS4B02G206700/TraesCS5A02G389400/TraesCS6A02G323800/TraesCS6B02G354400/TraesCS6D02G303600	11
GO:0032555	MF	5	purine ribonucleotide binding	11/785	580/39792	0.594533905656588	0.997307523089743	0.839837914180836	TraesCS1A02G285000/TraesCS1B02G294300/TraesCS1D02G284000/TraesCS1D02G431700/TraesCS3B02G390700/TraesCS4A02G097900/TraesCS4B02G206700/TraesCS5A02G389400/TraesCS6A02G323800/TraesCS6B02G354400/TraesCS6D02G303600	11
GO:0031201	CC	4	SNARE complex	2/785	101/39792	0.594982045406081	0.997413267056149	0.839926961731494	TraesCS2B02G244700/TraesCS3B02G193500	2
GO:0007399	BP	5	nervous system development	4/785	210/39792	0.59662640273216	0.999522886854007	0.841703483666533	TraesCS1D02G437600/TraesCS3B02G249600/TraesCS3D02G233300/TraesCS7D02G316700	4
GO:0010647	BP	4	positive regulation of cell communication	9/785	477/39792	0.599836467074107	0.999999999998792	0.842105263156878	TraesCS1A02G190100/TraesCS2B02G133000/TraesCS3A02G256300/TraesCS3D02G256600/TraesCS4A02G110300/TraesCS4A02G235600/TraesCS4B02G038100/TraesCS4D02G036000/TraesCS4D02G188200	9
GO:0001819	BP	4	positive regulation of cytokine production	1/785	46/39792	0.600308892963325	0.999999999998792	0.842105263156878	TraesCS7D02G372500	1
GO:0006301	BP	7	postreplication repair	1/785	46/39792	0.600308892963325	0.999999999998792	0.842105263156878	TraesCS4B02G065500	1
GO:0009982	MF	5	pseudouridine synthase activity	1/785	46/39792	0.600308892963325	0.999999999998792	0.842105263156878	TraesCS7D02G521700	1
GO:0051246	BP	5	regulation of protein metabolic process	26/785	1368/39792	0.605241814713655	0.999999999998792	0.842105263156878	TraesCS1A02G340100/TraesCS1A02G349900/TraesCS1B02G322100/TraesCS1B02G352400/TraesCS1B02G396000/TraesCS1D02G342100/TraesCS3A02G256300/TraesCS3A02G274400/TraesCS3A02G400400/TraesCS3A02G413600/TraesCS3A02G413700/TraesCS3B02G308100/TraesCS3B02G433400/TraesCS3B02G448000/TraesCS3B02G448100/TraesCS3D02G020500/TraesCS3D02G256600/TraesCS3D02G408000/TraesCS3D02G408100/TraesCS4A02G110300/TraesCS4A02G256500/…	26
GO:0006995	BP	6	cellular response to nitrogen starvation	1/785	47/39792	0.608202958253513	0.999999999998792	0.842105263156878	TraesCS2D02G565300	1
GO:0019252	BP	8	starch biosynthetic process	1/785	47/39792	0.608202958253513	0.999999999998792	0.842105263156878	TraesCS7B02G093800	1
GO:0019902	MF	5	phosphatase binding	1/785	47/39792	0.608202958253513	0.999999999998792	0.842105263156878	TraesCS4A02G235600	1
GO:0019903	MF	6	protein phosphatase binding	1/785	47/39792	0.608202958253513	0.999999999998792	0.842105263156878	TraesCS4A02G235600	1
GO:0042644	CC	5	chloroplast nucleoid	1/785	47/39792	0.608202958253513	0.999999999998792	0.842105263156878	TraesCS4D02G226000	1
GO:0055075	BP	9	potassium ion homeostasis	2/785	104/39792	0.610920594555544	0.999999999998792	0.842105263156878	TraesCS1B02G370500/TraesCS6D02G251500	2
GO:0048467	BP	5	gynoecium development	5/785	268/39792	0.611168555007447	0.999999999998792	0.842105263156878	TraesCS1A02G445500/TraesCS5B02G263000/TraesCS6A02G373500/TraesCS6D02G357700/TraesCS7B02G146500	5
GO:0140101	MF	5	catalytic activity, acting on a tRNA	6/785	322/39792	0.611972438000592	0.999999999998792	0.842105263156878	TraesCS1B02G248400/TraesCS1D02G236900/TraesCS4A02G278500/TraesCS4B02G034500/TraesCS5A02G327900/TraesCS5D02G333800	6
GO:0006955	BP	3	immune response	20/785	1060/39792	0.612118565379657	0.999999999998792	0.842105263156878	TraesCS1A02G349900/TraesCS2A02G033700/TraesCS2A02G375800/TraesCS2B02G131600/TraesCS2B02G133000/TraesCS2D02G033200/TraesCS3B02G526000/TraesCS3D02G445300/TraesCS3D02G512300/TraesCS4B02G038100/TraesCS4D02G036000/TraesCS4D02G188200/TraesCS5D02G190800/TraesCS6A02G330500/TraesCS6B02G361400/TraesCS6D02G225500/TraesCS7A02G420500/TraesCS7B02G388700/TraesCS7D02G056600/TraesCS7D02G413200	20
GO:0009897	CC	4	external side of plasma membrane	1/785	48/39792	0.615941307172144	0.999999999998792	0.842105263156878	TraesCS3B02G391700	1
GO:0035673	MF	6	oligopeptide transmembrane transporter activity	1/785	48/39792	0.615941307172144	0.999999999998792	0.842105263156878	TraesCS7D02G091600	1
GO:0080027	BP	4	response to herbivore	1/785	48/39792	0.615941307172144	0.999999999998792	0.842105263156878	TraesCS7B02G145200	1
GO:0042761	BP	7	very long-chain fatty acid biosynthetic process	3/785	161/39792	0.618061104864828	0.999999999998792	0.842105263156878	TraesCS5A02G010500/TraesCS5B02G008100/TraesCS5D02G015300	3
GO:0048585	BP	3	negative regulation of response to stimulus	18/785	959/39792	0.618303837798106	0.999999999998792	0.842105263156878	TraesCS1A02G349900/TraesCS1B02G274300/TraesCS1B02G323600/TraesCS1D02G419000/TraesCS2A02G199300/TraesCS2A02G388500/TraesCS2B02G133000/TraesCS3B02G439600/TraesCS3D02G401200/TraesCS4B02G038100/TraesCS4B02G065500/TraesCS4D02G036000/TraesCS5B02G118200/TraesCS5B02G208600/TraesCS5D02G216800/TraesCS6B02G206300/TraesCS7A02G383400/TraesCSU02G156700	18
GO:0000272	BP	6	polysaccharide catabolic process	4/785	216/39792	0.618729009855072	0.999999999998792	0.842105263156878	TraesCS3B02G398000/TraesCS3D02G179000/TraesCS3D02G512300/TraesCS4A02G045500	4
GO:0006511	BP	8	ubiquitin-dependent protein catabolic process	19/785	1012/39792	0.619369441094458	0.999999999998792	0.842105263156878	TraesCS2A02G156800/TraesCS2B02G131600/TraesCS3A02G400400/TraesCS3A02G413600/TraesCS3A02G413700/TraesCS3B02G433400/TraesCS3B02G448000/TraesCS3B02G448100/TraesCS3D02G408000/TraesCS3D02G408100/TraesCS4A02G404600/TraesCS4B02G065500/TraesCS5A02G049400/TraesCS5B02G054600/TraesCS6A02G121400/TraesCS6B02G206300/TraesCS7A02G420500/TraesCS7D02G258700/TraesCS7D02G413200	19
GO:0051193	BP	absolute	obsolete regulation of cofactor metabolic process	5/785	271/39792	0.620936674750172	0.999999999998792	0.842105263156878	TraesCS2B02G118300/TraesCS3A02G489600/TraesCS3D02G495300/TraesCS3D02G495700/TraesCS7B02G321400	5
GO:0004869	MF	6	cysteine-type endopeptidase inhibitor activity	2/785	106/39792	0.621277721071249	0.999999999998792	0.842105263156878	TraesCS1B02G322100/TraesCS3D02G020500	2
GO:0006906	BP	7	vesicle fusion	2/785	106/39792	0.621277721071249	0.999999999998792	0.842105263156878	TraesCS2B02G244700/TraesCS3B02G193500	2
GO:0000165	BP	5	MAPK cascade	3/785	162/39792	0.622230734023221	0.999999999998792	0.842105263156878	TraesCS3A02G256300/TraesCS3D02G256600/TraesCS4A02G110300	3
GO:0007155	BP	3	cell adhesion	1/785	49/39792	0.623527007500995	0.999999999998792	0.842105263156878	TraesCS3B02G391700	1
GO:0022610	BP	absolute	obsolete biological adhesion	1/785	49/39792	0.623527007500995	0.999999999998792	0.842105263156878	TraesCS3B02G391700	1
GO:0042770	BP	5	signal transduction in response to DNA damage	1/785	49/39792	0.623527007500995	0.999999999998792	0.842105263156878	TraesCS4A02G068100	1
GO:0046822	BP	6	regulation of nucleocytoplasmic transport	1/785	49/39792	0.623527007500995	0.999999999998792	0.842105263156878	TraesCS3A02G433800	1
GO:0072331	BP	5	signal transduction by p53 class mediator	1/785	49/39792	0.623527007500995	0.999999999998792	0.842105263156878	TraesCS4A02G068100	1
GO:0000785	CC	3	chromatin	12/785	646/39792	0.623693997583839	0.999999999998792	0.842105263156878	TraesCS1A02G038100/TraesCS1A02G228800/TraesCS1D02G286600/TraesCS2B02G411600/TraesCS2D02G391500/TraesCS2D02G414900/TraesCS4A02G100900/TraesCS6A02G401600/TraesCS7A02G501100/TraesCS7B02G050300/TraesCS7D02G432000/TraesCSU02G121000	12
GO:1902533	BP	5	positive regulation of intracellular signal transduction	3/785	163/39792	0.626369177764442	0.999999999998792	0.842105263156878	TraesCS3A02G256300/TraesCS3D02G256600/TraesCS4A02G110300	3
GO:0044403	BP	3	biological process involved in symbiotic interaction	5/785	273/39792	0.627367108861056	0.999999999998792	0.842105263156878	TraesCS1D02G096400/TraesCS3B02G446400/TraesCS3B02G446500/TraesCS3D02G407000/TraesCS4A02G061400	5
GO:0070647	BP	6	protein modification by small protein conjugation or removal	27/785	1436/39792	0.628530984991951	0.999999999998792	0.842105263156878	TraesCS1A02G285000/TraesCS1B02G294300/TraesCS1D02G284000/TraesCS2A02G156800/TraesCS2A02G450300/TraesCS2B02G131600/TraesCS2D02G449900/TraesCS3A02G376900/TraesCS3B02G390700/TraesCS3D02G370000/TraesCS4A02G097900/TraesCS4A02G404600/TraesCS4B02G065500/TraesCS4B02G206700/TraesCS5A02G049400/TraesCS5A02G317300/TraesCS5A02G413000/TraesCS5B02G054600/TraesCS5D02G204700/TraesCS5D02G252600/TraesCS6A02G121400/…	27
GO:0019941	BP	7	modification-dependent protein catabolic process	19/785	1018/39792	0.629530750556521	0.999999999998792	0.842105263156878	TraesCS2A02G156800/TraesCS2B02G131600/TraesCS3A02G400400/TraesCS3A02G413600/TraesCS3A02G413700/TraesCS3B02G433400/TraesCS3B02G448000/TraesCS3B02G448100/TraesCS3D02G408000/TraesCS3D02G408100/TraesCS4A02G404600/TraesCS4B02G065500/TraesCS5A02G049400/TraesCS5B02G054600/TraesCS6A02G121400/TraesCS6B02G206300/TraesCS7A02G420500/TraesCS7D02G258700/TraesCS7D02G413200	19
GO:0000792	CC	4	heterochromatin	1/785	50/39792	0.630963066658877	0.999999999998792	0.842105263156878	TraesCS4A02G100900	1
GO:0015298	MF	6	solute:cation antiporter activity	1/785	50/39792	0.630963066658877	0.999999999998792	0.842105263156878	TraesCS6D02G251500	1
GO:1900425	BP	5	negative regulation of defense response to bacterium	1/785	50/39792	0.630963066658877	0.999999999998792	0.842105263156878	TraesCS4B02G065500	1
GO:0043622	BP	6	cortical microtubule organization	2/785	108/39792	0.63142067654245	0.999999999998792	0.842105263156878	TraesCS3A02G256300/TraesCS3D02G256600	2
GO:0090174	BP	7	organelle membrane fusion	2/785	108/39792	0.63142067654245	0.999999999998792	0.842105263156878	TraesCS2B02G244700/TraesCS3B02G193500	2
GO:0051253	BP	5	negative regulation of RNA metabolic process	18/785	967/39792	0.632189275429149	0.999999999998792	0.842105263156878	TraesCS1A02G038100/TraesCS1A02G349900/TraesCS1A02G372300/TraesCS1B02G392300/TraesCS1D02G378400/TraesCS1D02G378500/TraesCS1D02G378900/TraesCS3A02G167200/TraesCS3A02G259900/TraesCS3B02G255700/TraesCS3D02G227100/TraesCS4A02G068100/TraesCS5A02G212800/TraesCS5B02G211000/TraesCS5D02G219300/TraesCS6A02G401600/TraesCS7A02G501100/TraesCS7B02G050300	18
GO:0031490	MF	4	chromatin DNA binding	2/785	109/39792	0.636412112760154	0.999999999998792	0.842105263156878	TraesCS1A02G228800/TraesCS7D02G432000	2
GO:0000162	BP	7	tryptophan biosynthetic process	1/785	51/39792	0.638252432887874	0.999999999998792	0.842105263156878	TraesCS3B02G041900	1
GO:0010020	BP	8	chloroplast fission	1/785	51/39792	0.638252432887874	0.999999999998792	0.842105263156878	TraesCS7A02G457200	1
GO:0032922	BP	3	circadian regulation of gene expression	1/785	51/39792	0.638252432887874	0.999999999998792	0.842105263156878	TraesCSU02G062700	1
GO:0035672	BP	4	oligopeptide transmembrane transport	1/785	51/39792	0.638252432887874	0.999999999998792	0.842105263156878	TraesCS7D02G091600	1
GO:0043489	BP	5	RNA stabilization	1/785	51/39792	0.638252432887874	0.999999999998792	0.842105263156878	TraesCS4A02G068100	1
GO:0043572	BP	7	plastid fission	1/785	51/39792	0.638252432887874	0.999999999998792	0.842105263156878	TraesCS7A02G457200	1
GO:0043903	BP	3	regulation of biological process involved in symbiotic interaction	1/785	51/39792	0.638252432887874	0.999999999998792	0.842105263156878	TraesCS7B02G175300	1
GO:0046219	BP	7	indolalkylamine biosynthetic process	1/785	51/39792	0.638252432887874	0.999999999998792	0.842105263156878	TraesCS3B02G041900	1
GO:1902369	BP	6	negative regulation of RNA catabolic process	1/785	51/39792	0.638252432887874	0.999999999998792	0.842105263156878	TraesCS4A02G068100	1
GO:0071214	BP	4	cellular response to abiotic stimulus	12/785	653/39792	0.638312455476762	0.999999999998792	0.842105263156878	TraesCS1D02G381800/TraesCS2A02G533900/TraesCS2B02G564200/TraesCS2D02G536200/TraesCS3A02G033000/TraesCS3A02G396100/TraesCS3D02G390100/TraesCS3D02G461200/TraesCS5B02G426300/TraesCS6B02G080100/TraesCSU02G047400/TraesCSU02G238700	12
GO:0104004	BP	4	cellular response to environmental stimulus	12/785	653/39792	0.638312455476762	0.999999999998792	0.842105263156878	TraesCS1D02G381800/TraesCS2A02G533900/TraesCS2B02G564200/TraesCS2D02G536200/TraesCS3A02G033000/TraesCS3A02G396100/TraesCS3D02G390100/TraesCS3D02G461200/TraesCS5B02G426300/TraesCS6B02G080100/TraesCSU02G047400/TraesCSU02G238700	12
GO:0009625	BP	4	response to insect	2/785	110/39792	0.641350366174641	0.999999999998792	0.842105263156878	TraesCS3A02G396100/TraesCS3D02G390100	2
GO:0010628	BP	5	positive regulation of gene expression	29/785	1550/39792	0.641838671936042	0.999999999998792	0.842105263156878	TraesCS1A02G340100/TraesCS1B02G274300/TraesCS1B02G352400/TraesCS1D02G342100/TraesCS2B02G127800/TraesCS2B02G464800/TraesCS3A02G274400/TraesCS3A02G372400/TraesCS3A02G489600/TraesCS3B02G158800/TraesCS3B02G308100/TraesCS3B02G439600/TraesCS3D02G401200/TraesCS3D02G495300/TraesCS3D02G495700/TraesCS4A02G068100/TraesCS4D02G079500/TraesCS5B02G118200/TraesCS5D02G148900/TraesCS5D02G190800/TraesCS6A02G085000/…	29
GO:0006633	BP	6	fatty acid biosynthetic process	6/785	333/39792	0.644128390718069	0.999999999998792	0.842105263156878	TraesCS4A02G235600/TraesCS5A02G010500/TraesCS5B02G008100/TraesCS5D02G015300/TraesCS7A02G174700/TraesCS7B02G079500	6
GO:0051188	BP	absolute	obsolete cofactor biosynthetic process	11/785	603/39792	0.64530528455197	0.999999999998792	0.842105263156878	TraesCS2A02G126000/TraesCS2A02G533900/TraesCS2B02G564200/TraesCS2D02G536200/TraesCS3A02G215400/TraesCS3A02G391500/TraesCS3B02G423200/TraesCS3D02G384100/TraesCS3D02G514100/TraesCS6A02G187900/TraesCSU02G124800	11
GO:0000054	BP	4	ribosomal subunit export from nucleus	1/785	52/39792	0.645397996416296	0.999999999998792	0.842105263156878	TraesCS3B02G220700	1
GO:0015995	BP	5	chlorophyll biosynthetic process	1/785	52/39792	0.645397996416296	0.999999999998792	0.842105263156878	TraesCS3D02G514100	1
GO:0033750	BP	4	ribosome localization	1/785	52/39792	0.645397996416296	0.999999999998792	0.842105263156878	TraesCS3B02G220700	1
GO:0044438	CC	absolute	obsolete microbody part	2/785	111/39792	0.646235589746236	0.999999999998792	0.842105263156878	TraesCS7B02G175300/TraesCS7D02G205400	2
GO:0044439	CC	absolute	obsolete peroxisomal part	2/785	111/39792	0.646235589746236	0.999999999998792	0.842105263156878	TraesCS7B02G175300/TraesCS7D02G205400	2
GO:0005524	MF	6	ATP binding	7/785	389/39792	0.64849913695949	0.999999999998792	0.842105263156878	TraesCS1A02G285000/TraesCS1B02G294300/TraesCS1D02G284000/TraesCS1D02G431700/TraesCS3B02G390700/TraesCS4A02G097900/TraesCS4B02G206700	7
GO:0016627	MF	4	oxidoreductase activity, acting on the CH-CH group of donors	3/785	169/39792	0.650540890616447	0.999999999998792	0.842105263156878	TraesCS7A02G174700/TraesCS7B02G079500/TraesCS7B02G145200	3
GO:0048284	BP	6	organelle fusion	3/785	169/39792	0.650540890616447	0.999999999998792	0.842105263156878	TraesCS2B02G244700/TraesCS3B02G193500/TraesCS3D02G417500	3
GO:0052548	BP	6	regulation of endopeptidase activity	3/785	169/39792	0.650540890616447	0.999999999998792	0.842105263156878	TraesCS1A02G349900/TraesCS1B02G322100/TraesCS3D02G020500	3
GO:0007166	BP	4	cell surface receptor signaling pathway	10/785	552/39792	0.650938000227393	0.999999999998792	0.842105263156878	TraesCS1D02G381800/TraesCS2A02G461900/TraesCS3A02G033000/TraesCS4A02G061400/TraesCS5B02G208600/TraesCS5D02G216800/TraesCS6B02G184300/TraesCS7D02G056600/TraesCSU02G047400/TraesCSU02G238700	10
GO:0009295	CC	3	nucleoid	2/785	112/39792	0.651067951087056	0.999999999998792	0.842105263156878	TraesCS1A02G349900/TraesCS4D02G226000	2
GO:0031647	BP	4	regulation of protein stability	2/785	112/39792	0.651067951087056	0.999999999998792	0.842105263156878	TraesCS1A02G349900/TraesCS1A02G364000	2
GO:0071705	BP	5	nitrogen compound transport	32/785	1714/39792	0.651286363330768	0.999999999998792	0.842105263156878	TraesCS1D02G431700/TraesCS2A02G307600/TraesCS2D02G362900/TraesCS3A02G304400/TraesCS3A02G433800/TraesCS3B02G220700/TraesCS3B02G383400/TraesCS4A02G367300/TraesCS4D02G134400/TraesCS5A02G049400/TraesCS5A02G413000/TraesCS5B02G054600/TraesCS5D02G506100/TraesCS6A02G031100/TraesCS6A02G187900/TraesCS6A02G329700/TraesCS6B02G044100/TraesCS6B02G044200/TraesCS6B02G360500/TraesCS6B02G360700/TraesCS6D02G193200/…	32
GO:0001775	BP	3	cell activation	1/785	53/39792	0.652402590598812	0.999999999998792	0.842105263156878	TraesCS1A02G349900	1
GO:0006099	BP	4	tricarboxylic acid cycle	1/785	53/39792	0.652402590598812	0.999999999998792	0.842105263156878	TraesCSU02G127700	1
GO:0006101	BP	8	citrate metabolic process	1/785	53/39792	0.652402590598812	0.999999999998792	0.842105263156878	TraesCSU02G127700	1
GO:0016226	BP	5	iron-sulfur cluster assembly	1/785	53/39792	0.652402590598812	0.999999999998792	0.842105263156878	TraesCS5B02G260800	1
GO:0031163	BP	6	metallo-sulfur cluster assembly	1/785	53/39792	0.652402590598812	0.999999999998792	0.842105263156878	TraesCS5B02G260800	1
GO:0044456	CC	absolute	obsolete synapse part	1/785	53/39792	0.652402590598812	0.999999999998792	0.842105263156878	TraesCS1A02G349900	1
GO:0045321	BP	3	leukocyte activation	1/785	53/39792	0.652402590598812	0.999999999998792	0.842105263156878	TraesCS1A02G349900	1
GO:0044262	BP	4	cellular carbohydrate metabolic process	16/785	873/39792	0.65254423119859	0.999999999998792	0.842105263156878	TraesCS2A02G161200/TraesCS2B02G114700/TraesCS2B02G187000/TraesCS2D02G168200/TraesCS2D02G168300/TraesCS3A02G391500/TraesCS3B02G398000/TraesCS3B02G423200/TraesCS3D02G384100/TraesCS3D02G512300/TraesCS4A02G235600/TraesCS5A02G411700/TraesCS5D02G420800/TraesCS6A02G248400/TraesCS7B02G093800/TraesCS7B02G343300	16
GO:2000028	BP	4	regulation of photoperiodism, flowering	4/785	226/39792	0.653836052014464	0.999999999998792	0.842105263156878	TraesCS3A02G396100/TraesCS3D02G390100/TraesCS6A02G085000/TraesCS6B02G117300	4
GO:0010608	BP	6	post-transcriptional regulation of gene expression	11/785	608/39792	0.655879205568068	0.999999999998792	0.842105263156878	TraesCS1A02G340100/TraesCS1B02G352400/TraesCS1D02G342100/TraesCS3A02G274400/TraesCS3B02G308100/TraesCS4A02G068100/TraesCS4A02G256500/TraesCS4B02G058200/TraesCS4D02G058200/TraesCS7A02G336500/TraesCSU02G062700	11
GO:0042803	MF	5	protein homodimerization activity	15/785	822/39792	0.656388301893559	0.999999999998792	0.842105263156878	TraesCS1A02G102700/TraesCS1B02G113500/TraesCS1B02G323600/TraesCS2A02G383000/TraesCS2B02G400200/TraesCS2B02G606200/TraesCS2B02G606500/TraesCS2D02G379300/TraesCS4A02G256500/TraesCS4B02G058200/TraesCS4B02G065500/TraesCS4D02G058200/TraesCS5D02G488400/TraesCS7B02G456400/TraesCS7D02G056600	15
GO:0000295	MF	7	adenine nucleotide transmembrane transporter activity	1/785	54/39792	0.659268993034202	0.999999999998792	0.842105263156878	TraesCS6A02G187900	1
GO:0005346	MF	5	purine ribonucleotide transmembrane transporter activity	1/785	54/39792	0.659268993034202	0.999999999998792	0.842105263156878	TraesCS6A02G187900	1
GO:0015216	MF	6	purine nucleotide transmembrane transporter activity	1/785	54/39792	0.659268993034202	0.999999999998792	0.842105263156878	TraesCS6A02G187900	1
GO:0046983	MF	4	protein dimerization activity	17/785	930/39792	0.659326350410401	0.999999999998792	0.842105263156878	TraesCS1A02G102700/TraesCS1B02G113500/TraesCS1B02G323600/TraesCS2A02G383000/TraesCS2B02G400200/TraesCS2B02G606200/TraesCS2B02G606500/TraesCS2D02G379300/TraesCS4A02G256500/TraesCS4B02G058200/TraesCS4B02G065500/TraesCS4D02G058200/TraesCS5B02G059200/TraesCS5D02G068800/TraesCS5D02G488400/TraesCS7B02G456400/TraesCS7D02G056600	17
GO:0045488	BP	7	pectin metabolic process	2/785	114/39792	0.660574826986553	0.999999999998792	0.842105263156878	TraesCS2B02G114700/TraesCS7B02G343300	2
GO:0030163	BP	5	protein catabolic process	27/785	1459/39792	0.660722292974592	0.999999999998792	0.842105263156878	TraesCS1D02G437600/TraesCS2A02G156800/TraesCS2A02G593900/TraesCS2B02G131600/TraesCS3A02G361500/TraesCS3A02G400400/TraesCS3A02G413600/TraesCS3A02G413700/TraesCS3A02G528900/TraesCS3B02G249600/TraesCS3B02G433400/TraesCS3B02G448000/TraesCS3B02G448100/TraesCS3D02G233300/TraesCS3D02G408000/TraesCS3D02G408100/TraesCS3D02G534200/TraesCS4A02G404600/TraesCS4B02G065500/TraesCS5A02G049400/TraesCS5B02G054600/…	27
GO:0005372	MF	5	water transmembrane transporter activity	2/785	115/39792	0.665249744399732	0.999999999998792	0.842105263156878	TraesCS3B02G182400/TraesCS5A02G518300	2
GO:0015250	MF	6	water channel activity	2/785	115/39792	0.665249744399732	0.999999999998792	0.842105263156878	TraesCS3B02G182400/TraesCS5A02G518300	2
GO:0034765	BP	5	regulation of ion transmembrane transport	2/785	115/39792	0.665249744399732	0.999999999998792	0.842105263156878	TraesCS2A02G461900/TraesCS4A02G235600	2
GO:0032479	BP	5	regulation of type I interferon production	1/785	55/39792	0.665999926661162	0.999999999998792	0.842105263156878	TraesCS7D02G372500	1
GO:0044773	BP	7	mitotic DNA damage checkpoint signaling	1/785	55/39792	0.665999926661162	0.999999999998792	0.842105263156878	TraesCS4A02G068100	1
GO:0051592	BP	6	response to calcium ion	1/785	55/39792	0.665999926661162	0.999999999998792	0.842105263156878	TraesCS1B02G370500	1
GO:0021700	BP	3	developmental maturation	10/785	560/39792	0.668373925433404	0.999999999998792	0.842105263156878	TraesCS1D02G239000/TraesCS1D02G419000/TraesCS2A02G220400/TraesCS2B02G133000/TraesCS2B02G245900/TraesCS2D02G226000/TraesCS3D02G483200/TraesCS4B02G038100/TraesCS4D02G036000/TraesCS4D02G079500	10
GO:1900140	BP	5	regulation of seedling development	6/785	342/39792	0.669209963875174	0.999999999998792	0.842105263156878	TraesCS1D02G419000/TraesCS3D02G020500/TraesCS5D02G204700/TraesCS6A02G373500/TraesCS6D02G357700/TraesCS7A02G384600	6
GO:0005771	CC	10	multivesicular body	1/785	56/39792	0.672598060832614	0.999999999998792	0.842105263156878	TraesCS1D02G002600	1
GO:0005838	CC	3	proteasome regulatory particle	1/785	56/39792	0.672598060832614	0.999999999998792	0.842105263156878	TraesCS1B02G415200	1
GO:0009074	BP	6	aromatic amino acid family catabolic process	1/785	56/39792	0.672598060832614	0.999999999998792	0.842105263156878	TraesCS4B02G124800	1
GO:0009501	CC	7	amyloplast	1/785	56/39792	0.672598060832614	0.999999999998792	0.842105263156878	TraesCS7B02G093800	1
GO:0016122	BP	9	xanthophyll metabolic process	1/785	56/39792	0.672598060832614	0.999999999998792	0.842105263156878	TraesCS4D02G314400	1
GO:0019212	MF	4	phosphatase inhibitor activity	1/785	56/39792	0.672598060832614	0.999999999998792	0.842105263156878	TraesCS1D02G419000	1
GO:0022624	CC	3	proteasome accessory complex	1/785	56/39792	0.672598060832614	0.999999999998792	0.842105263156878	TraesCS1B02G415200	1
GO:0033559	BP	6	unsaturated fatty acid metabolic process	1/785	56/39792	0.672598060832614	0.999999999998792	0.842105263156878	TraesCS4A02G235600	1
GO:0072350	BP	7	tricarboxylic acid metabolic process	1/785	56/39792	0.672598060832614	0.999999999998792	0.842105263156878	TraesCSU02G127700	1
GO:0071824	BP	6	protein-DNA complex subunit organization	7/785	399/39792	0.674193614322156	0.999999999998792	0.842105263156878	TraesCS1A02G228800/TraesCS1D02G286600/TraesCS2B02G411600/TraesCS2D02G391500/TraesCS2D02G414900/TraesCS7D02G432000/TraesCSU02G121000	7
GO:0052547	BP	5	regulation of peptidase activity	3/785	176/39792	0.677304980239969	0.999999999998792	0.842105263156878	TraesCS1A02G349900/TraesCS1B02G322100/TraesCS3D02G020500	3
GO:0004843	MF	6	cysteine-type deubiquitinase activity	1/785	57/39792	0.679066012368914	0.999999999998792	0.842105263156878	TraesCS1A02G187600	1
GO:0005758	CC	7	mitochondrial intermembrane space	1/785	57/39792	0.679066012368914	0.999999999998792	0.842105263156878	TraesCS6A02G355800	1
GO:0009944	BP	5	polarity specification of adaxial/abaxial axis	1/785	57/39792	0.679066012368914	0.999999999998792	0.842105263156878	TraesCS3A02G433800	1
GO:0031970	CC	6	organelle envelope lumen	1/785	57/39792	0.679066012368914	0.999999999998792	0.842105263156878	TraesCS6A02G355800	1
GO:0006470	BP	6	protein dephosphorylation	4/785	234/39792	0.680317682518447	0.999999999998792	0.842105263156878	TraesCS1B02G370500/TraesCS1D02G419000/TraesCS6A02G325900/TraesCS7D02G417600	4
GO:0032553	MF	4	ribonucleotide binding	11/785	620/39792	0.680528755081701	0.999999999998792	0.842105263156878	TraesCS1A02G285000/TraesCS1B02G294300/TraesCS1D02G284000/TraesCS1D02G431700/TraesCS3B02G390700/TraesCS4A02G097900/TraesCS4B02G206700/TraesCS5A02G389400/TraesCS6A02G323800/TraesCS6B02G354400/TraesCS6D02G303600	11
GO:0019318	BP	5	hexose metabolic process	3/785	177/39792	0.681001967989181	0.999999999998792	0.842105263156878	TraesCS3A02G391500/TraesCS3B02G423200/TraesCS3D02G384100	3
GO:0009658	BP	7	chloroplast organization	8/785	457/39792	0.681618447479011	0.999999999998792	0.842105263156878	TraesCS1A02G324000/TraesCS1B02G337400/TraesCS1D02G325300/TraesCS2A02G117000/TraesCS4D02G226000/TraesCS6A02G085000/TraesCS6B02G117300/TraesCS7A02G457200	8
GO:0048468	BP	4	cell development	21/785	1157/39792	0.682258145910775	0.999999999998792	0.842105263156878	TraesCS1D02G239000/TraesCS1D02G437600/TraesCS2A02G095700/TraesCS2A02G156800/TraesCS2B02G111100/TraesCS2B02G114700/TraesCS2B02G133000/TraesCS2D02G094200/TraesCS3A02G468300/TraesCS3B02G249600/TraesCS3D02G233300/TraesCS3D02G483200/TraesCS4A02G460100/TraesCS4B02G038100/TraesCS4D02G036000/TraesCS4D02G079500/TraesCS5A02G188100/TraesCS6A02G398700/TraesCS6D02G382900/TraesCS7D02G091600/TraesCS7D02G316700	21
GO:0000038	BP	6	very long-chain fatty acid metabolic process	3/785	178/39792	0.684667394457789	0.999999999998792	0.842105263156878	TraesCS5A02G010500/TraesCS5B02G008100/TraesCS5D02G015300	3
GO:2000280	BP	4	regulation of root development	5/785	292/39792	0.685070868467092	0.999999999998792	0.842105263156878	TraesCS1A02G175500/TraesCS1D02G163800/TraesCS5D02G320800/TraesCSU02G088800/TraesCSU02G156700	5
GO:0006891	BP	7	intra-Golgi vesicle-mediated transport	1/785	58/39792	0.685406346590391	0.999999999998792	0.842105263156878	TraesCS4A02G407500	1
GO:0010275	BP	7	NAD(P)H dehydrogenase complex assembly	1/785	58/39792	0.685406346590391	0.999999999998792	0.842105263156878	TraesCS2B02G071400	1
GO:0016132	BP	5	brassinosteroid biosynthetic process	1/785	58/39792	0.685406346590391	0.999999999998792	0.842105263156878	TraesCS4A02G460100	1
GO:0071428	BP	absolute	obsolete rRNA-containing ribonucleoprotein complex export from nucleus	1/785	58/39792	0.685406346590391	0.999999999998792	0.842105263156878	TraesCS3B02G220700	1
GO:1901618	MF	4	organic hydroxy compound transmembrane transporter activity	1/785	58/39792	0.685406346590391	0.999999999998792	0.842105263156878	TraesCS2B02G417900	1
GO:0016485	BP	6	protein processing	2/785	120/39792	0.687848263730843	0.999999999998792	0.842105263156878	TraesCS3A02G528900/TraesCS3D02G534200	2
GO:0048481	BP	4	plant ovule development	3/785	179/39792	0.688301293921701	0.999999999998792	0.842105263156878	TraesCS1A02G445500/TraesCS5B02G263000/TraesCS7B02G146500	3
GO:0045935	BP	5	positive regulation of nucleobase-containing compound metabolic process	29/785	1587/39792	0.690421707296549	0.999999999998792	0.842105263156878	TraesCS1B02G274300/TraesCS2B02G127800/TraesCS2B02G464800/TraesCS3A02G372400/TraesCS3A02G413600/TraesCS3A02G413700/TraesCS3A02G489600/TraesCS3B02G158800/TraesCS3B02G439600/TraesCS3B02G448000/TraesCS3B02G448100/TraesCS3D02G401200/TraesCS3D02G408000/TraesCS3D02G408100/TraesCS3D02G495300/TraesCS3D02G495700/TraesCS4D02G079500/TraesCS5B02G118200/TraesCS5D02G148900/TraesCS5D02G190800/TraesCS6A02G085000/…	29
GO:0044093	BP	2	positive regulation of molecular function	11/785	625/39792	0.690486516826798	0.999999999998792	0.842105263156878	TraesCS1A02G349900/TraesCS2B02G421900/TraesCS3A02G256300/TraesCS3A02G413600/TraesCS3A02G413700/TraesCS3B02G448000/TraesCS3B02G448100/TraesCS3D02G256600/TraesCS3D02G408000/TraesCS3D02G408100/TraesCS4A02G110300	11
GO:0043632	BP	6	modification-dependent macromolecule catabolic process	19/785	1056/39792	0.690726836350429	0.999999999998792	0.842105263156878	TraesCS2A02G156800/TraesCS2B02G131600/TraesCS3A02G400400/TraesCS3A02G413600/TraesCS3A02G413700/TraesCS3B02G433400/TraesCS3B02G448000/TraesCS3B02G448100/TraesCS3D02G408000/TraesCS3D02G408100/TraesCS4A02G404600/TraesCS4B02G065500/TraesCS5A02G049400/TraesCS5B02G054600/TraesCS6A02G121400/TraesCS6B02G206300/TraesCS7A02G420500/TraesCS7D02G258700/TraesCS7D02G413200	19
GO:0006857	BP	7	oligopeptide transport	1/785	59/39792	0.691621578329621	0.999999999998792	0.842105263156878	TraesCS7D02G091600	1
GO:0030687	CC	5	preribosome, large subunit precursor	1/785	59/39792	0.691621578329621	0.999999999998792	0.842105263156878	TraesCS3B02G220700	1
GO:0046620	BP	4	regulation of organ growth	1/785	59/39792	0.691621578329621	0.999999999998792	0.842105263156878	TraesCS6A02G121400	1
GO:0048354	BP	4	mucilage biosynthetic process involved in seed coat development	1/785	59/39792	0.691621578329621	0.999999999998792	0.842105263156878	TraesCS3B02G391700	1
GO:2000035	BP	5	regulation of stem cell division	1/785	59/39792	0.691621578329621	0.999999999998792	0.842105263156878	TraesCSU02G156700	1
GO:0045861	BP	6	negative regulation of proteolysis	3/785	180/39792	0.691903707023386	0.999999999998792	0.842105263156878	TraesCS1A02G349900/TraesCS1B02G322100/TraesCS3D02G020500	3
GO:0048764	BP	5	trichoblast maturation	6/785	351/39792	0.693141953176624	0.999999999998792	0.842105263156878	TraesCS1D02G239000/TraesCS2B02G133000/TraesCS3D02G483200/TraesCS4B02G038100/TraesCS4D02G036000/TraesCS4D02G079500	6
GO:0048765	BP	6	root hair cell differentiation	6/785	351/39792	0.693141953176624	0.999999999998792	0.842105263156878	TraesCS1D02G239000/TraesCS2B02G133000/TraesCS3D02G483200/TraesCS4B02G038100/TraesCS4D02G036000/TraesCS4D02G079500	6
GO:0034599	BP	5	cellular response to oxidative stress	5/785	295/39792	0.693606774407997	0.999999999998792	0.842105263156878	TraesCS2A02G281200/TraesCS2D02G426300/TraesCS5A02G214600/TraesCS5A02G214800/TraesCS5D02G217200	5
GO:0044242	BP	5	cellular lipid catabolic process	5/785	295/39792	0.693606774407997	0.999999999998792	0.842105263156878	TraesCS2A02G414600/TraesCS2B02G303200/TraesCS3B02G328700/TraesCS3D02G293800/TraesCS5A02G413000	5
GO:0043269	BP	5	regulation of ion transport	3/785	181/39792	0.69547468059809	0.999999999998792	0.842105263156878	TraesCS2A02G281200/TraesCS2A02G461900/TraesCS4A02G235600	3
GO:0010393	BP	6	galacturonan metabolic process	2/785	122/39792	0.696530275382908	0.999999999998792	0.842105263156878	TraesCS2B02G114700/TraesCS7B02G343300	2
GO:0000741	BP	7	karyogamy	1/785	60/39792	0.697714172923818	0.999999999998792	0.842105263156878	TraesCS3D02G417500	1
GO:0001522	BP	7	pseudouridine synthesis	1/785	60/39792	0.697714172923818	0.999999999998792	0.842105263156878	TraesCS7D02G521700	1
GO:0006469	BP	5	negative regulation of protein kinase activity	1/785	60/39792	0.697714172923818	0.999999999998792	0.842105263156878	TraesCS1A02G349900	1
GO:0010197	BP	8	polar nucleus fusion	1/785	60/39792	0.697714172923818	0.999999999998792	0.842105263156878	TraesCS3D02G417500	1
GO:0015215	MF	5	nucleotide transmembrane transporter activity	1/785	60/39792	0.697714172923818	0.999999999998792	0.842105263156878	TraesCS6A02G187900	1
[truncated: 900 more rows]
