# Supplementary material for: Transcriptome Analysis Reveals Candidate Pathways and Genes Involved in Wheat (Triticum aestivum L.) Response to Zinc Deficiency
Source: Biology (Basel). 2025 Aug 2;14(8):985. doi: 10.3390/biology14080985 (PMC12383756; doi:10.3390/biology14080985)
Supplement: Supplementary file 1 [file biology-14-00985-s001.zip › Table S5. GO enrichment analysis of DEGs in aboveground parts.xlsx]

## Sheet: Sheet1
Table S5. GO enrichment analysis of DEGs in aboveground parts
ID	Type	GoLevel	Description	GeneRatio	BgRatio	pvalue	p.adjust	qvalue	geneID	Count
GO:0071229	BP	5	cellular response to acid chemical	78/1037	1251/39792	1.65554743379237e-12	6.06758134484904e-09	5.37442977454282e-09	TraesCS1A02G347700/TraesCS1A02G358600/TraesCS1A02G391900/TraesCS1B02G317100/TraesCS2A02G094500/TraesCS2A02G094700/TraesCS2A02G097400/TraesCS2A02G104600/TraesCS2A02G107000/TraesCS2A02G323000/TraesCS2A02G357100/TraesCS2B02G109700/TraesCS2B02G123900/TraesCS2B02G359600/TraesCS2B02G509700/TraesCS2B02G517400/TraesCS2D02G093100/TraesCS2D02G106800/TraesCS2D02G206900/TraesCS2D02G339900/TraesCS2D02G489700/…	78
GO:0035251	MF	6	UDP-glucosyltransferase activity	41/1037	446/39792	4.24968977667813e-12	7.78755651576267e-09	6.89791751119755e-09	TraesCS1A02G211500/TraesCS1B02G312100/TraesCS1D02G019100/TraesCS1D02G062800/TraesCS1D02G120100/TraesCS2A02G094500/TraesCS2A02G094700/TraesCS2A02G097400/TraesCS2A02G168200/TraesCS2A02G412200/TraesCS2B02G109700/TraesCS2B02G395000/TraesCS2B02G430800/TraesCS2D02G093100/TraesCS3A02G015500/TraesCS3A02G118300/TraesCS3A02G279800/TraesCS3A02G332700/TraesCS3A02G506300/TraesCS3A02G507200/TraesCS3B02G013100/…	41
GO:0016758	MF	5	hexosyltransferase activity	63/1037	925/39792	6.47928994876022e-12	7.91553255406874e-09	7.01127375507948e-09	TraesCS1A02G066300/TraesCS1A02G211500/TraesCS1B02G312100/TraesCS1D02G019100/TraesCS1D02G062800/TraesCS1D02G120100/TraesCS2A02G094500/TraesCS2A02G094700/TraesCS2A02G097400/TraesCS2A02G168200/TraesCS2A02G412200/TraesCS2B02G109700/TraesCS2B02G390700/TraesCS2B02G395000/TraesCS2B02G430800/TraesCS2D02G093100/TraesCS3A02G015500/TraesCS3A02G055500/TraesCS3A02G092800/TraesCS3A02G118300/TraesCS3A02G279800/…	63
GO:0008194	MF	5	UDP-glycosyltransferase activity	47/1037	619/39792	9.29834050337267e-11	7.74837222626493e-08	6.86320957731056e-08	TraesCS1A02G211500/TraesCS1B02G312100/TraesCS1D02G019100/TraesCS1D02G062800/TraesCS1D02G120100/TraesCS2A02G094500/TraesCS2A02G094700/TraesCS2A02G097400/TraesCS2A02G168200/TraesCS2A02G412200/TraesCS2B02G109700/TraesCS2B02G395000/TraesCS2B02G430800/TraesCS2B02G539600/TraesCS2D02G093100/TraesCS3A02G015500/TraesCS3A02G055500/TraesCS3A02G118300/TraesCS3A02G279800/TraesCS3A02G332700/TraesCS3A02G506300/…	47
GO:0046527	MF	6	glucosyltransferase activity	44/1037	557/39792	1.05707670208253e-10	7.74837222626493e-08	6.86320957731056e-08	TraesCS1A02G211500/TraesCS1B02G312100/TraesCS1D02G019100/TraesCS1D02G062800/TraesCS1D02G120100/TraesCS2A02G094500/TraesCS2A02G094700/TraesCS2A02G097400/TraesCS2A02G168200/TraesCS2A02G412200/TraesCS2B02G109700/TraesCS2B02G390700/TraesCS2B02G395000/TraesCS2B02G430800/TraesCS2D02G093100/TraesCS3A02G015500/TraesCS3A02G118300/TraesCS3A02G279800/TraesCS3A02G332700/TraesCS3A02G506300/TraesCS3A02G507200/…	44
GO:0016757	MF	4	glycosyltransferase activity	64/1037	1036/39792	2.56333314225757e-10	1.35748569545145e-07	1.20240852581957e-07	TraesCS1A02G066300/TraesCS1A02G211500/TraesCS1B02G312100/TraesCS1D02G019100/TraesCS1D02G062800/TraesCS1D02G120100/TraesCS2A02G094500/TraesCS2A02G094700/TraesCS2A02G097400/TraesCS2A02G168200/TraesCS2A02G412200/TraesCS2B02G109700/TraesCS2B02G390700/TraesCS2B02G395000/TraesCS2B02G430800/TraesCS2B02G539600/TraesCS2D02G093100/TraesCS3A02G015500/TraesCS3A02G055500/TraesCS3A02G092800/TraesCS3A02G118300/…	64
GO:0032870	BP	5	cellular response to hormone stimulus	93/1037	1790/39792	2.59274211955257e-10	1.35748569545145e-07	1.20240852581957e-07	TraesCS1A02G218100/TraesCS1A02G347700/TraesCS1A02G358600/TraesCS1A02G391900/TraesCS1B02G231500/TraesCS1B02G317100/TraesCS2A02G104600/TraesCS2A02G107000/TraesCS2A02G264800/TraesCS2A02G323000/TraesCS2A02G357100/TraesCS2A02G382400/TraesCS2B02G123900/TraesCS2B02G359600/TraesCS2B02G517400/TraesCS2D02G106800/TraesCS2D02G206900/TraesCS2D02G339900/TraesCS2D02G489700/TraesCS3A02G033000/TraesCS3A02G105400/…	93
GO:0010088	BP	6	phloem development	12/1037	42/39792	4.95909980963371e-10	2.27188760028845e-07	2.01235050169873e-07	TraesCS2A02G264800/TraesCS2A02G488200/TraesCS2B02G515800/TraesCS2D02G437600/TraesCS2D02G488500/TraesCS5A02G401600/TraesCS5B02G075300/TraesCS5B02G406300/TraesCS5D02G081000/TraesCS5D02G411800/TraesCS7A02G415800/TraesCS7D02G409100	12
GO:0008509	MF	5	anion transmembrane transporter activity	51/1037	755/39792	9.00685936717836e-10	3.66779328674541e-07	3.2487899752489e-07	TraesCS1A02G142400/TraesCS1A02G191800/TraesCS1A02G360400/TraesCS1B02G206800/TraesCS1B02G376900/TraesCS1D02G141400/TraesCS1D02G195400/TraesCS2A02G110200/TraesCS2A02G508200/TraesCS2B02G245900/TraesCS2B02G417900/TraesCS2B02G509700/TraesCS2B02G536100/TraesCS2D02G110700/TraesCS2D02G267400/TraesCS3A02G130300/TraesCS3A02G183800/TraesCS3A02G346700/TraesCS3B02G177000/TraesCS3B02G323500/TraesCS3B02G378500/…	51
GO:0071495	BP	4	cellular response to endogenous stimulus	95/1037	1898/39792	1.1236308192351e-09	4.11810695249666e-07	3.64766047002217e-07	TraesCS1A02G218100/TraesCS1A02G347700/TraesCS1A02G358600/TraesCS1A02G391900/TraesCS1B02G231500/TraesCS1B02G317100/TraesCS2A02G104600/TraesCS2A02G107000/TraesCS2A02G264800/TraesCS2A02G323000/TraesCS2A02G357100/TraesCS2A02G382400/TraesCS2B02G123900/TraesCS2B02G359600/TraesCS2B02G517400/TraesCS2D02G106800/TraesCS2D02G206900/TraesCS2D02G339900/TraesCS2D02G457400/TraesCS2D02G489700/TraesCS3A02G033000/…	95
GO:0005977	BP	7	glycogen metabolic process	14/1037	67/39792	1.65656719810262e-09	5.05943231753843e-07	4.48145020960394e-07	TraesCS1A02G211500/TraesCS1A02G247100/TraesCS2A02G094500/TraesCS2A02G094700/TraesCS2A02G097400/TraesCS2A02G412200/TraesCS2B02G109700/TraesCS2B02G430800/TraesCS2D02G093100/TraesCS3A02G366400/TraesCS3B02G398000/TraesCS3D02G359300/TraesCS4A02G125300/TraesCS4B02G179300	14
GO:0006112	BP	6	energy reserve metabolic process	14/1037	67/39792	1.65656719810262e-09	5.05943231753843e-07	4.48145020960394e-07	TraesCS1A02G211500/TraesCS1A02G247100/TraesCS2A02G094500/TraesCS2A02G094700/TraesCS2A02G097400/TraesCS2A02G412200/TraesCS2B02G109700/TraesCS2B02G430800/TraesCS2D02G093100/TraesCS3A02G366400/TraesCS3B02G398000/TraesCS3D02G359300/TraesCS4A02G125300/TraesCS4B02G179300	14
GO:0098656	BP	5	anion transmembrane transport	51/1037	789/39792	3.95063701576182e-09	1.11377574328977e-06	9.86539640211291e-07	TraesCS1A02G142400/TraesCS1A02G191800/TraesCS1A02G360400/TraesCS1B02G206800/TraesCS1B02G376900/TraesCS1D02G141400/TraesCS1D02G195400/TraesCS2A02G110200/TraesCS2A02G508200/TraesCS2B02G245900/TraesCS2B02G417900/TraesCS2B02G509700/TraesCS2B02G536100/TraesCS2D02G110700/TraesCS2D02G267400/TraesCS3A02G130300/TraesCS3A02G183800/TraesCS3A02G346700/TraesCS3B02G177000/TraesCS3B02G323500/TraesCS3B02G378500/…	51
GO:0008466	MF	7	glycogenin glucosyltransferase activity	10/1037	32/39792	5.30386814724525e-09	1.3697682065963e-06	1.21328790095297e-06	TraesCS1A02G211500/TraesCS2A02G094500/TraesCS2A02G094700/TraesCS2A02G097400/TraesCS2A02G412200/TraesCS2B02G109700/TraesCS2B02G430800/TraesCS2D02G093100/TraesCS4A02G125300/TraesCS4B02G179300	10
GO:0015075	MF	4	ion transmembrane transporter activity	83/1037	1626/39792	5.60614545673793e-09	1.3697682065963e-06	1.21328790095297e-06	TraesCS1A02G142400/TraesCS1A02G191800/TraesCS1A02G295300/TraesCS1A02G297400/TraesCS1A02G360400/TraesCS1B02G206800/TraesCS1B02G306400/TraesCS1B02G306500/TraesCS1B02G376900/TraesCS1D02G141400/TraesCS1D02G195400/TraesCS1D02G294000/TraesCS1D02G296600/TraesCS2A02G110200/TraesCS2A02G143400/TraesCS2A02G205500/TraesCS2A02G505500/TraesCS2A02G508200/TraesCS2B02G168400/TraesCS2B02G245900/TraesCS2B02G266000/…	83
GO:0006820	BP	6	anion transport	57/1037	958/39792	9.41468154538004e-09	2.15655049148862e-06	1.91018933460211e-06	TraesCS1A02G142400/TraesCS1A02G191800/TraesCS1A02G360400/TraesCS1B02G206800/TraesCS1B02G376900/TraesCS1D02G141400/TraesCS1D02G195400/TraesCS2A02G110200/TraesCS2A02G508200/TraesCS2B02G245900/TraesCS2B02G417900/TraesCS2B02G424600/TraesCS2B02G509700/TraesCS2B02G536100/TraesCS2D02G110700/TraesCS2D02G267400/TraesCS3A02G130300/TraesCS3A02G183800/TraesCS3A02G346700/TraesCS3B02G177000/TraesCS3B02G323500/…	57
GO:0006829	BP	9	zinc ion transport	15/1037	91/39792	1.35967884557294e-08	2.86264607902123e-06	2.53562160054612e-06	TraesCS1A02G297400/TraesCS1B02G306400/TraesCS1B02G306500/TraesCS1D02G294000/TraesCS2A02G143400/TraesCS2A02G505500/TraesCS2B02G168400/TraesCS2D02G146800/TraesCS5A02G230300/TraesCS7A02G420600/TraesCS7B02G320900/TraesCS7B02G321200/TraesCS7D02G412800/TraesCS7D02G412900/TraesCS7D02G413400	15
GO:0005978	BP	8	glycogen biosynthetic process	10/1037	35/39792	1.40593804699542e-08	2.86264607902123e-06	2.53562160054612e-06	TraesCS1A02G211500/TraesCS2A02G094500/TraesCS2A02G094700/TraesCS2A02G097400/TraesCS2A02G412200/TraesCS2B02G109700/TraesCS2B02G430800/TraesCS2D02G093100/TraesCS4A02G125300/TraesCS4B02G179300	10
GO:0010043	BP	6	response to zinc ion	20/1037	166/39792	1.51762576494251e-08	2.874352958464e-06	2.54599110329661e-06	TraesCS4D02G234200/TraesCS5A02G022200/TraesCS6A02G399300/TraesCS7A02G420400/TraesCS7A02G420600/TraesCS7A02G530400/TraesCS7A02G531800/TraesCS7B02G175300/TraesCS7B02G320900/TraesCS7B02G321200/TraesCS7B02G321300/TraesCS7B02G448000/TraesCS7B02G449200/TraesCS7D02G277500/TraesCS7D02G412800/TraesCS7D02G412900/TraesCS7D02G413100/TraesCS7D02G413400/TraesCS7D02G518200/TraesCS7D02G519200	20
GO:0071396	BP	6	cellular response to lipid	54/1037	897/39792	1.56854186000764e-08	2.874352958464e-06	2.54599110329661e-06	TraesCS1A02G347700/TraesCS1A02G358600/TraesCS1A02G391900/TraesCS1B02G317100/TraesCS2A02G107000/TraesCS2A02G323000/TraesCS2A02G357100/TraesCS2B02G123900/TraesCS2B02G359600/TraesCS2D02G106800/TraesCS2D02G206900/TraesCS2D02G339900/TraesCS3A02G033000/TraesCS3A02G413700/TraesCS3A02G506300/TraesCS3A02G507200/TraesCS3B02G349900/TraesCS3D02G045200/TraesCS3D02G408000/TraesCS4A02G002600/TraesCS4A02G046700/…	54
GO:0034220	BP	4	ion transmembrane transport	89/1037	1836/39792	1.73433018242375e-08	3.02681910408717e-06	2.68103974064905e-06	TraesCS1A02G142400/TraesCS1A02G191800/TraesCS1A02G295300/TraesCS1A02G297400/TraesCS1A02G360400/TraesCS1B02G206800/TraesCS1B02G306400/TraesCS1B02G306500/TraesCS1B02G376900/TraesCS1D02G141400/TraesCS1D02G195400/TraesCS1D02G294000/TraesCS1D02G296600/TraesCS2A02G110200/TraesCS2A02G143400/TraesCS2A02G205500/TraesCS2A02G357500/TraesCS2A02G505500/TraesCS2A02G508200/TraesCS2B02G168400/TraesCS2B02G245900/…	89
GO:0047216	MF	7	inositol 3-alpha-galactosyltransferase activity	7/1037	14/39792	2.34023380522624e-08	3.72911169398007e-06	3.30310345781131e-06	TraesCS2A02G094500/TraesCS2A02G094700/TraesCS2A02G097400/TraesCS2B02G109700/TraesCS2D02G093100/TraesCS4A02G125300/TraesCS4B02G179300	7
GO:0071465	BP	6	cellular response to desiccation	7/1037	14/39792	2.34023380522624e-08	3.72911169398007e-06	3.30310345781131e-06	TraesCS2A02G094500/TraesCS2A02G094700/TraesCS2A02G097400/TraesCS2B02G109700/TraesCS2D02G093100/TraesCS4A02G125300/TraesCS4B02G179300	7
GO:1901701	BP	5	cellular response to oxygen-containing compound	85/1037	1752/39792	3.56264568236244e-08	5.44045684410764e-06	4.81894705456393e-06	TraesCS1A02G347700/TraesCS1A02G358600/TraesCS1A02G391900/TraesCS1B02G317100/TraesCS2A02G094500/TraesCS2A02G094700/TraesCS2A02G097400/TraesCS2A02G104600/TraesCS2A02G107000/TraesCS2A02G323000/TraesCS2A02G357100/TraesCS2B02G109700/TraesCS2B02G123900/TraesCS2B02G359600/TraesCS2B02G509700/TraesCS2B02G517400/TraesCS2D02G093100/TraesCS2D02G106800/TraesCS2D02G206900/TraesCS2D02G339900/TraesCS2D02G457400/…	85
GO:0015318	MF	4	inorganic molecular entity transmembrane transporter activity	79/1037	1613/39792	7.51535213610343e-08	1.07840286824467e-05	9.55207710394646e-06	TraesCS1A02G142400/TraesCS1A02G191800/TraesCS1A02G297400/TraesCS1B02G206800/TraesCS1B02G306400/TraesCS1B02G306500/TraesCS1D02G141400/TraesCS1D02G195400/TraesCS1D02G294000/TraesCS2A02G110200/TraesCS2A02G143400/TraesCS2A02G205500/TraesCS2A02G505500/TraesCS2A02G508200/TraesCS2B02G168400/TraesCS2B02G245900/TraesCS2B02G266000/TraesCS2B02G282400/TraesCS2B02G417900/TraesCS2B02G536100/TraesCS2D02G110700/…	79
GO:0005385	MF	8	zinc ion transmembrane transporter activity	13/1037	76/39792	7.94457774695936e-08	1.07840286824467e-05	9.55207710394646e-06	TraesCS1A02G297400/TraesCS1B02G306400/TraesCS1B02G306500/TraesCS1D02G294000/TraesCS2A02G143400/TraesCS2A02G505500/TraesCS2B02G168400/TraesCS2D02G146800/TraesCS5A02G230300/TraesCS7A02G420600/TraesCS7B02G321200/TraesCS7D02G412900/TraesCS7D02G413400	13
GO:0071577	BP	7	zinc ion transmembrane transport	13/1037	76/39792	7.94457774695936e-08	1.07840286824467e-05	9.55207710394646e-06	TraesCS1A02G297400/TraesCS1B02G306400/TraesCS1B02G306500/TraesCS1D02G294000/TraesCS2A02G143400/TraesCS2A02G505500/TraesCS2B02G168400/TraesCS2D02G146800/TraesCS5A02G230300/TraesCS7A02G420600/TraesCS7B02G321200/TraesCS7D02G412900/TraesCS7D02G413400	13
GO:0010089	BP	6	xylem development	17/1037	140/39792	1.60254951892592e-07	2.09762285245125e-05	1.85799350239382e-05	TraesCS2A02G264800/TraesCS2A02G488200/TraesCS2B02G515800/TraesCS2D02G107900/TraesCS2D02G437600/TraesCS2D02G488500/TraesCS5A02G401600/TraesCS5B02G075300/TraesCS5B02G406300/TraesCS5B02G410600/TraesCS5D02G081000/TraesCS5D02G411800/TraesCS6B02G039900/TraesCS6B02G270200/TraesCS6D02G031600/TraesCS7A02G415800/TraesCS7D02G409100	17
GO:0045430	MF	5	chalcone isomerase activity	5/1037	7/39792	2.39372720211409e-07	3.02517592956833e-05	2.67958427997091e-05	TraesCS5A02G146900/TraesCS5A02G475600/TraesCS5B02G145800/TraesCS5B02G488900/TraesCS5D02G145400	5
GO:0005536	MF	5	glucose binding	7/1037	20/39792	4.60914692634493e-07	5.63084116168473e-05	4.98758214766589e-05	TraesCS2A02G094500/TraesCS2A02G094700/TraesCS2A02G097400/TraesCS2B02G109700/TraesCS2D02G093100/TraesCS4A02G125300/TraesCS4B02G179300	7
GO:0046677	BP	4	response to antibiotic	55/1037	1035/39792	6.58977934715285e-07	7.79081977655329e-05	6.90080798187416e-05	TraesCS1A02G340100/TraesCS1B02G294300/TraesCS1D02G120100/TraesCS1D02G284000/TraesCS2A02G094500/TraesCS2A02G094700/TraesCS2A02G097400/TraesCS2A02G104600/TraesCS2A02G323000/TraesCS2B02G107100/TraesCS2B02G109700/TraesCS2B02G359600/TraesCS2B02G517400/TraesCS2D02G093100/TraesCS2D02G135600/TraesCS2D02G211000/TraesCS2D02G339900/TraesCS2D02G489700/TraesCS3A02G105400/TraesCS3A02G118300/TraesCS3A02G246700/…	55
GO:0005342	MF	4	organic acid transmembrane transporter activity	28/1037	375/39792	7.98043716447372e-07	8.25832372170093e-05	7.31490496380431e-05	TraesCS1A02G191800/TraesCS1B02G206800/TraesCS1D02G195400/TraesCS2A02G110200/TraesCS2B02G245900/TraesCS2B02G417900/TraesCS2D02G110700/TraesCS2D02G267400/TraesCS3A02G130300/TraesCS3A02G183800/TraesCS3A02G346700/TraesCS3B02G177000/TraesCS3B02G378500/TraesCS3D02G096500/TraesCS3D02G188000/TraesCS4A02G464200/TraesCS5A02G263100/TraesCS5B02G079100/TraesCS5B02G261500/TraesCS5B02G261800/TraesCS5B02G300300/…	28
GO:0046943	MF	5	carboxylic acid transmembrane transporter activity	28/1037	375/39792	7.98043716447372e-07	8.25832372170093e-05	7.31490496380431e-05	TraesCS1A02G191800/TraesCS1B02G206800/TraesCS1D02G195400/TraesCS2A02G110200/TraesCS2B02G245900/TraesCS2B02G417900/TraesCS2D02G110700/TraesCS2D02G267400/TraesCS3A02G130300/TraesCS3A02G183800/TraesCS3A02G346700/TraesCS3B02G177000/TraesCS3B02G378500/TraesCS3D02G096500/TraesCS3D02G188000/TraesCS4A02G464200/TraesCS5A02G263100/TraesCS5B02G079100/TraesCS5B02G261500/TraesCS5B02G261800/TraesCS5B02G300300/…	28
GO:1903825	BP	4	organic acid transmembrane transport	28/1037	375/39792	7.98043716447372e-07	8.25832372170093e-05	7.31490496380431e-05	TraesCS1A02G191800/TraesCS1B02G206800/TraesCS1D02G195400/TraesCS2A02G110200/TraesCS2B02G245900/TraesCS2B02G417900/TraesCS2D02G110700/TraesCS2D02G267400/TraesCS3A02G130300/TraesCS3A02G183800/TraesCS3A02G346700/TraesCS3B02G177000/TraesCS3B02G378500/TraesCS3D02G096500/TraesCS3D02G188000/TraesCS4A02G464200/TraesCS5A02G263100/TraesCS5B02G079100/TraesCS5B02G261500/TraesCS5B02G261800/TraesCS5B02G300300/…	28
GO:1905039	BP	5	carboxylic acid transmembrane transport	28/1037	375/39792	7.98043716447372e-07	8.25832372170093e-05	7.31490496380431e-05	TraesCS1A02G191800/TraesCS1B02G206800/TraesCS1D02G195400/TraesCS2A02G110200/TraesCS2B02G245900/TraesCS2B02G417900/TraesCS2D02G110700/TraesCS2D02G267400/TraesCS3A02G130300/TraesCS3A02G183800/TraesCS3A02G346700/TraesCS3B02G177000/TraesCS3B02G378500/TraesCS3D02G096500/TraesCS3D02G188000/TraesCS4A02G464200/TraesCS5A02G263100/TraesCS5B02G079100/TraesCS5B02G261500/TraesCS5B02G261800/TraesCS5B02G300300/…	28
GO:0006012	BP	6	galactose metabolic process	10/1037	52/39792	8.111859590211e-07	8.25832372170093e-05	7.31490496380431e-05	TraesCS2A02G094500/TraesCS2A02G094700/TraesCS2A02G097400/TraesCS2B02G109700/TraesCS2B02G341400/TraesCS2D02G093100/TraesCS2D02G322200/TraesCS4A02G125300/TraesCS4A02G361900/TraesCS4B02G179300	10
GO:0048029	MF	4	monosaccharide binding	7/1037	22/39792	9.68807114896821e-07	9.59642723269418e-05	8.5001454974162e-05	TraesCS2A02G094500/TraesCS2A02G094700/TraesCS2A02G097400/TraesCS2B02G109700/TraesCS2D02G093100/TraesCS4A02G125300/TraesCS4B02G179300	7
GO:0008514	MF	6	organic anion transmembrane transporter activity	33/1037	496/39792	1.15801208285937e-06	0.000111687217991568	9.89282344470441e-05	TraesCS1A02G191800/TraesCS1A02G360400/TraesCS1B02G206800/TraesCS1B02G376900/TraesCS1D02G195400/TraesCS2A02G110200/TraesCS2B02G245900/TraesCS2B02G417900/TraesCS2B02G509700/TraesCS2D02G110700/TraesCS2D02G267400/TraesCS3A02G130300/TraesCS3A02G183800/TraesCS3A02G346700/TraesCS3B02G177000/TraesCS3B02G378500/TraesCS3B02G493000/TraesCS3D02G096500/TraesCS3D02G188000/TraesCS4A02G464200/TraesCS5A02G263100/…	33
GO:0042542	BP	5	response to hydrogen peroxide	23/1037	278/39792	1.34291467012612e-06	0.000126199545282365	0.000111782694808879	TraesCS1A02G340100/TraesCS1B02G294300/TraesCS1D02G284000/TraesCS2A02G094500/TraesCS2A02G094700/TraesCS2A02G097400/TraesCS2A02G323000/TraesCS2B02G109700/TraesCS2B02G359600/TraesCS2D02G093100/TraesCS2D02G135600/TraesCS2D02G339900/TraesCS3A02G413700/TraesCS3B02G398100/TraesCS3D02G408000/TraesCS3D02G417500/TraesCS4A02G125300/TraesCS4B02G179300/TraesCS5B02G305200/TraesCS5D02G311700/TraesCS6A02G041700/…	23
GO:0071215	BP	6	cellular response to abscisic acid stimulus	33/1037	502/39792	1.50451343540391e-06	0.000134488822945252	0.000119125017581147	TraesCS1A02G347700/TraesCS1A02G358600/TraesCS1A02G391900/TraesCS1B02G317100/TraesCS2A02G107000/TraesCS2A02G323000/TraesCS2A02G357100/TraesCS2B02G123900/TraesCS2B02G359600/TraesCS2D02G106800/TraesCS2D02G206900/TraesCS2D02G339900/TraesCS3A02G033000/TraesCS3A02G413700/TraesCS3A02G506300/TraesCS3A02G507200/TraesCS3B02G349900/TraesCS3D02G045200/TraesCS3D02G408000/TraesCS4A02G094300/TraesCS4A02G114400/…	33
GO:0097306	BP	6	cellular response to alcohol	33/1037	502/39792	1.50451343540391e-06	0.000134488822945252	0.000119125017581147	TraesCS1A02G347700/TraesCS1A02G358600/TraesCS1A02G391900/TraesCS1B02G317100/TraesCS2A02G107000/TraesCS2A02G323000/TraesCS2A02G357100/TraesCS2B02G123900/TraesCS2B02G359600/TraesCS2D02G106800/TraesCS2D02G206900/TraesCS2D02G339900/TraesCS3A02G033000/TraesCS3A02G413700/TraesCS3A02G506300/TraesCS3A02G507200/TraesCS3B02G349900/TraesCS3D02G045200/TraesCS3D02G408000/TraesCS4A02G094300/TraesCS4A02G114400/…	33
GO:0009723	BP	5	response to ethylene	43/1037	752/39792	1.7430730494046e-06	0.000152103874430187	0.000134727751487814	TraesCS1A02G218100/TraesCS1A02G347700/TraesCS1B02G231500/TraesCS2A02G264800/TraesCS2B02G474600/TraesCS2D02G452900/TraesCS3B02G357600/TraesCS3B02G549700/TraesCS3B02G567500/TraesCS3D02G207600/TraesCS3D02G534100/TraesCS3D02G534200/TraesCS4A02G062600/TraesCS4D02G036000/TraesCS4D02G049100/TraesCS4D02G187100/TraesCS4D02G227500/TraesCS4D02G239400/TraesCS5A02G049400/TraesCS5A02G159600/TraesCS5A02G401600/…	43
GO:0009755	BP	4	hormone-mediated signaling pathway	68/1037	1442/39792	2.30173956507274e-06	0.00019618315130213	0.00017377147658958	TraesCS1A02G218100/TraesCS1A02G347700/TraesCS1A02G358600/TraesCS1A02G391900/TraesCS1B02G231500/TraesCS1B02G317100/TraesCS2A02G107000/TraesCS2A02G264800/TraesCS2A02G323000/TraesCS2A02G382400/TraesCS2B02G123900/TraesCS2B02G359600/TraesCS2B02G517400/TraesCS2D02G106800/TraesCS2D02G206900/TraesCS2D02G339900/TraesCS2D02G489700/TraesCS3A02G121300/TraesCS3A02G246700/TraesCS3A02G413700/TraesCS3A02G506300/…	68
GO:0006855	BP	4	xenobiotic transmembrane transport	27/1037	383/39792	3.68256490576744e-06	0.000306740917719038	0.000271699286348966	TraesCS1A02G191800/TraesCS1A02G360400/TraesCS1B02G206800/TraesCS1B02G376900/TraesCS1D02G195400/TraesCS2B02G417900/TraesCS2D02G051800/TraesCS2D02G142200/TraesCS2D02G267400/TraesCS3B02G177000/TraesCS3B02G255200/TraesCS3B02G493000/TraesCS3D02G096500/TraesCS4A02G464200/TraesCS5A02G142000/TraesCS5B02G300300/TraesCS5B02G380600/TraesCS5D02G150100/TraesCS5D02G307000/TraesCS5D02G355500/TraesCS6B02G329800/…	27
GO:0008378	MF	6	galactosyltransferase activity	14/1037	122/39792	3.84590837011286e-06	0.000313227870588081	0.000277445179261475	TraesCS1A02G066300/TraesCS2A02G094500/TraesCS2A02G094700/TraesCS2A02G097400/TraesCS2B02G109700/TraesCS2D02G093100/TraesCS3A02G092800/TraesCS3B02G108000/TraesCS3D02G092900/TraesCS4A02G125300/TraesCS4A02G212800/TraesCS4B02G179300/TraesCS5A02G235300/TraesCS6A02G325800	14
GO:0015849	BP	6	organic acid transport	28/1037	408/39792	4.08927434342793e-06	0.000318876392950284	0.000282448422735313	TraesCS1A02G191800/TraesCS1B02G206800/TraesCS1D02G195400/TraesCS2A02G110200/TraesCS2B02G245900/TraesCS2B02G417900/TraesCS2D02G110700/TraesCS2D02G267400/TraesCS3A02G130300/TraesCS3A02G183800/TraesCS3A02G346700/TraesCS3B02G177000/TraesCS3B02G378500/TraesCS3D02G096500/TraesCS3D02G188000/TraesCS4A02G464200/TraesCS5A02G263100/TraesCS5B02G079100/TraesCS5B02G261500/TraesCS5B02G261800/TraesCS5B02G300300/…	28
GO:0046942	BP	7	carboxylic acid transport	28/1037	408/39792	4.08927434342793e-06	0.000318876392950284	0.000282448422735313	TraesCS1A02G191800/TraesCS1B02G206800/TraesCS1D02G195400/TraesCS2A02G110200/TraesCS2B02G245900/TraesCS2B02G417900/TraesCS2D02G110700/TraesCS2D02G267400/TraesCS3A02G130300/TraesCS3A02G183800/TraesCS3A02G346700/TraesCS3B02G177000/TraesCS3B02G378500/TraesCS3D02G096500/TraesCS3D02G188000/TraesCS4A02G464200/TraesCS5A02G263100/TraesCS5B02G079100/TraesCS5B02G261500/TraesCS5B02G261800/TraesCS5B02G300300/…	28
GO:0080167	BP	4	response to karrikin	32/1037	503/39792	4.26889199753524e-06	0.000325947691061805	0.000288711906149094	TraesCS1A02G314900/TraesCS1D02G019100/TraesCS2B02G245900/TraesCS2B02G308400/TraesCS2B02G406600/TraesCS2D02G098400/TraesCS2D02G267400/TraesCS2D02G386300/TraesCS3A02G113900/TraesCS3A02G175800/TraesCS3A02G447500/TraesCS3B02G133400/TraesCS3B02G414100/TraesCS3D02G116400/TraesCS3D02G369600/TraesCS4A02G109200/TraesCS4B02G195000/TraesCS4B02G224800/TraesCS4D02G225400/TraesCS5A02G146900/TraesCS5A02G475600/…	32
GO:0080043	MF	7	quercetin 3-O-glucosyltransferase activity	23/1037	301/39792	5.11766738535124e-06	0.000375125019346246	0.000332271288766805	TraesCS1B02G312100/TraesCS1D02G019100/TraesCS1D02G062800/TraesCS1D02G120100/TraesCS2B02G395000/TraesCS3A02G118300/TraesCS3A02G279800/TraesCS3A02G332700/TraesCS3A02G506300/TraesCS3A02G507200/TraesCS3B02G013100/TraesCS3B02G034900/TraesCS3B02G313400/TraesCS3D02G031100/TraesCS3D02G120200/TraesCS3D02G279700/TraesCS3D02G279800/TraesCS6B02G068000/TraesCS6B02G080100/TraesCS6D02G105400/TraesCS6D02G162700/…	23
GO:0080044	MF	7	quercetin 7-O-glucosyltransferase activity	23/1037	301/39792	5.11766738535124e-06	0.000375125019346246	0.000332271288766805	TraesCS1B02G312100/TraesCS1D02G019100/TraesCS1D02G062800/TraesCS1D02G120100/TraesCS2B02G395000/TraesCS3A02G118300/TraesCS3A02G279800/TraesCS3A02G332700/TraesCS3A02G506300/TraesCS3A02G507200/TraesCS3B02G013100/TraesCS3B02G034900/TraesCS3B02G313400/TraesCS3D02G031100/TraesCS3D02G120200/TraesCS3D02G279700/TraesCS3D02G279800/TraesCS6B02G068000/TraesCS6B02G080100/TraesCS6D02G105400/TraesCS6D02G162700/…	23
GO:0009751	BP	5	response to salicylic acid	38/1037	657/39792	5.29366369418399e-06	0.000380417204689889	0.00033695890263908	TraesCS1D02G120100/TraesCS2A02G104600/TraesCS2A02G323000/TraesCS2B02G359600/TraesCS2B02G517400/TraesCS2D02G211000/TraesCS2D02G339900/TraesCS2D02G489700/TraesCS3A02G105400/TraesCS3A02G118300/TraesCS3A02G246700/TraesCS3A02G384400/TraesCS3A02G413700/TraesCS3B02G123800/TraesCS3D02G107500/TraesCS3D02G120200/TraesCS3D02G207600/TraesCS3D02G244800/TraesCS3D02G408000/TraesCS3D02G534100/TraesCS3D02G534200/…	38
GO:0009611	BP	4	response to wounding	50/1037	979/39792	6.29776943948629e-06	0.000442283298401911	0.000391757504781071	TraesCS1A02G423800/TraesCS2A02G022800/TraesCS2A02G110200/TraesCS2A02G323000/TraesCS2A02G375800/TraesCS2A02G416900/TraesCS2A02G555000/TraesCS2B02G031900/TraesCS2B02G359600/TraesCS2B02G435900/TraesCS2D02G110700/TraesCS2D02G211000/TraesCS2D02G339900/TraesCS2D02G414200/TraesCS3A02G105400/TraesCS3A02G244600/TraesCS3A02G413700/TraesCS3B02G123800/TraesCS3D02G107500/TraesCS3D02G207600/TraesCS3D02G246800/…	50
GO:0014070	BP	5	response to organic cyclic compound	63/1037	1343/39792	6.39591127293351e-06	0.000442283298401911	0.000391757504781071	TraesCS1A02G195700/TraesCS1B02G210400/TraesCS1D02G120100/TraesCS1D02G199000/TraesCS1D02G378800/TraesCS2A02G104600/TraesCS2A02G246700/TraesCS2A02G323000/TraesCS2B02G359600/TraesCS2B02G406600/TraesCS2B02G474600/TraesCS2B02G517400/TraesCS2D02G093700/TraesCS2D02G211000/TraesCS2D02G339900/TraesCS2D02G386300/TraesCS2D02G452900/TraesCS2D02G489700/TraesCS3A02G105400/TraesCS3A02G118300/TraesCS3A02G246700/…	63
GO:0071446	BP	6	cellular response to salicylic acid stimulus	15/1037	147/39792	7.57211879087064e-06	0.000503584936038758	0.000446056133479868	TraesCS2A02G104600/TraesCS2B02G517400/TraesCS2D02G489700/TraesCS3A02G105400/TraesCS3A02G246700/TraesCS3B02G123800/TraesCS3D02G107500/TraesCS3D02G244800/TraesCS4A02G062600/TraesCS4A02G434700/TraesCS4D02G049100/TraesCS4D02G239400/TraesCS5B02G159000/TraesCS6A02G330500/TraesCS6B02G361400	15
GO:0031668	BP	4	cellular response to extracellular stimulus	40/1037	719/39792	7.57931046689645e-06	0.000503584936038758	0.000446056133479868	TraesCS1A02G241900/TraesCS1A02G299100/TraesCS1B02G308900/TraesCS1D02G292100/TraesCS2A02G094500/TraesCS2A02G094700/TraesCS2A02G097400/TraesCS2B02G109700/TraesCS2B02G509700/TraesCS2D02G093100/TraesCS2D02G388800/TraesCS3A02G033000/TraesCS3A02G055500/TraesCS3A02G506300/TraesCS3A02G507200/TraesCS3B02G067900/TraesCS3B02G549700/TraesCS3D02G045200/TraesCS3D02G287100/TraesCS3D02G287300/TraesCS3D02G312000/…	40
GO:0009738	BP	5	abscisic acid-activated signaling pathway	28/1037	422/39792	7.69461293810927e-06	0.000503584936038758	0.000446056133479868	TraesCS1A02G347700/TraesCS1A02G358600/TraesCS1A02G391900/TraesCS1B02G317100/TraesCS2A02G107000/TraesCS2A02G323000/TraesCS2B02G123900/TraesCS2B02G359600/TraesCS2D02G106800/TraesCS2D02G206900/TraesCS2D02G339900/TraesCS3A02G413700/TraesCS3A02G506300/TraesCS3A02G507200/TraesCS3D02G408000/TraesCS4A02G094300/TraesCS4A02G114400/TraesCS4B02G168200/TraesCS4B02G210100/TraesCS4D02G210900/TraesCS5A02G426500/…	28
GO:0004564	MF	6	beta-fructofuranosidase activity	13/1037	113/39792	8.23068321289033e-06	0.000529218490793738	0.000468761348634419	TraesCS2B02G311900/TraesCS4A02G485000/TraesCS4A02G485400/TraesCS4A02G485900/TraesCS4B02G356800/TraesCS5A02G526200/TraesCS5D02G552000/TraesCS6B02G031500/TraesCS6B02G031700/TraesCS6D02G026500/TraesCS7A02G009100/TraesCS7D02G008800/TraesCS7D02G009400	13
GO:0048580	BP	4	regulation of post-embryonic development	62/1037	1327/39792	8.55987358198866e-06	0.000540895459965318	0.000479104358019111	TraesCS1A02G314900/TraesCS1A02G444200/TraesCS1B02G181800/TraesCS1B02G277000/TraesCS1D02G161900/TraesCS1D02G378800/TraesCS1D02G452200/TraesCS2A02G246700/TraesCS2A02G264800/TraesCS2A02G359400/TraesCS2B02G250900/TraesCS2B02G406600/TraesCS2D02G232800/TraesCS2D02G383200/TraesCS2D02G386300/TraesCS3A02G259900/TraesCS3A02G332700/TraesCS3B02G470000/TraesCS3B02G489500/TraesCS3D02G260100/TraesCS4B02G224800/…	62
GO:0010087	BP	5	phloem or xylem histogenesis	23/1037	313/39792	9.6975476529091e-06	0.000602398510981557	0.000533581390929022	TraesCS1A02G218100/TraesCS1B02G231500/TraesCS2A02G264800/TraesCS2A02G488200/TraesCS2B02G515800/TraesCS2D02G107900/TraesCS2D02G437600/TraesCS2D02G488500/TraesCS4B02G354900/TraesCS4D02G036000/TraesCS4D02G232400/TraesCS5A02G401600/TraesCS5B02G075300/TraesCS5B02G406300/TraesCS5B02G410600/TraesCS5D02G081000/TraesCS5D02G411800/TraesCS6B02G039900/TraesCS6B02G270200/TraesCS6D02G031600/TraesCS6D02G316000/…	23
GO:0042631	BP	5	cellular response to water deprivation	16/1037	171/39792	1.15566024116846e-05	0.000694343407193837	0.000615022637405268	TraesCS2A02G094500/TraesCS2A02G094700/TraesCS2A02G097400/TraesCS2B02G109700/TraesCS2B02G509700/TraesCS2D02G093100/TraesCS3A02G033000/TraesCS3A02G506300/TraesCS3A02G507200/TraesCS3D02G045200/TraesCS3D02G369600/TraesCS4A02G125300/TraesCS4A02G170100/TraesCS4B02G179300/TraesCS6B02G080100/TraesCS7D02G480500	16
GO:0071462	BP	5	cellular response to water stimulus	16/1037	171/39792	1.15566024116846e-05	0.000694343407193837	0.000615022637405268	TraesCS2A02G094500/TraesCS2A02G094700/TraesCS2A02G097400/TraesCS2B02G109700/TraesCS2B02G509700/TraesCS2D02G093100/TraesCS3A02G033000/TraesCS3A02G506300/TraesCS3A02G507200/TraesCS3D02G045200/TraesCS3D02G369600/TraesCS4A02G125300/TraesCS4A02G170100/TraesCS4B02G179300/TraesCS6B02G080100/TraesCS7D02G480500	16
GO:0000041	BP	8	transition metal ion transport	19/1037	231/39792	1.18128540062253e-05	0.000698292095690573	0.000618520233534782	TraesCS1A02G297400/TraesCS1B02G306400/TraesCS1B02G306500/TraesCS1D02G294000/TraesCS2A02G143400/TraesCS2A02G505500/TraesCS2B02G168400/TraesCS2D02G146800/TraesCS3A02G149300/TraesCS4A02G077100/TraesCS5A02G230300/TraesCS7A02G420600/TraesCS7B02G320900/TraesCS7B02G321200/TraesCS7D02G027900/TraesCS7D02G412800/TraesCS7D02G412900/TraesCS7D02G413000/TraesCS7D02G413400	19
GO:0000302	BP	5	response to reactive oxygen species	35/1037	607/39792	1.31192708150619e-05	0.000763208373606379	0.000676020571322488	TraesCS1A02G218100/TraesCS1A02G340100/TraesCS1B02G231500/TraesCS1B02G294300/TraesCS1D02G284000/TraesCS2A02G094500/TraesCS2A02G094700/TraesCS2A02G097400/TraesCS2A02G323000/TraesCS2B02G107100/TraesCS2B02G109700/TraesCS2B02G359600/TraesCS2D02G051800/TraesCS2D02G093100/TraesCS2D02G135600/TraesCS2D02G339900/TraesCS3A02G413700/TraesCS3B02G398100/TraesCS3B02G549700/TraesCS3D02G408000/TraesCS3D02G417500/…	35
GO:0009644	BP	7	response to high light intensity	21/1037	276/39792	1.38310987300322e-05	0.000792046513212	0.000701564284266765	TraesCS1A02G218100/TraesCS1A02G314900/TraesCS1A02G340100/TraesCS1A02G423800/TraesCS1B02G231500/TraesCS1B02G294300/TraesCS1D02G284000/TraesCS2A02G094500/TraesCS2A02G094700/TraesCS2A02G097400/TraesCS2B02G109700/TraesCS2D02G093100/TraesCS4A02G125300/TraesCS4B02G179300/TraesCS4B02G224800/TraesCS4D02G225400/TraesCS5B02G218600/TraesCS5D02G226900/TraesCS5D02G227700/TraesCS6B02G452500/TraesCS6B02G452700	21
GO:0015698	BP	7	inorganic anion transport	23/1037	321/39792	1.45517018959716e-05	0.000811930349009163	0.000719176619902136	TraesCS1A02G142400/TraesCS1D02G141400/TraesCS2A02G508200/TraesCS2B02G536100/TraesCS3B02G323500/TraesCS4B02G276700/TraesCS5A02G236700/TraesCS5B02G039100/TraesCS5B02G152000/TraesCS5B02G236300/TraesCS5B02G300300/TraesCS5D02G243700/TraesCS5D02G307000/TraesCS6A02G379700/TraesCS6B02G126400/TraesCS6B02G290500/TraesCS7A02G231200/TraesCS7A02G428500/TraesCS7B02G020300/TraesCS7B02G129700/TraesCS7D02G058400/…	23
GO:0006817	BP	8	phosphate ion transport	9/1037	57/39792	1.56808424626406e-05	0.000811930349009163	0.000719176619902136	TraesCS5A02G236700/TraesCS5B02G236300/TraesCS5B02G300300/TraesCS5D02G243700/TraesCS5D02G307000/TraesCS6A02G379700/TraesCS7A02G231200/TraesCS7B02G129700/TraesCS7D02G058400	9
GO:0009873	BP	5	ethylene-activated signaling pathway	17/1037	195/39792	1.58307331781532e-05	0.000811930349009163	0.000719176619902136	TraesCS1A02G218100/TraesCS1A02G347700/TraesCS1B02G231500/TraesCS2A02G264800/TraesCS3B02G357600/TraesCS4A02G062600/TraesCS4D02G036000/TraesCS4D02G049100/TraesCS4D02G239400/TraesCS5A02G401600/TraesCS5B02G075300/TraesCS5B02G406300/TraesCS5D02G081000/TraesCS5D02G411800/TraesCS7A02G369500/TraesCS7B02G085900/TraesCS7D02G353800	17
GO:0015140	MF	7	malate transmembrane transporter activity	8/1037	44/39792	1.59640771333542e-05	0.000811930349009163	0.000719176619902136	TraesCS3A02G183800/TraesCS3D02G188000/TraesCS5A02G263100/TraesCS5B02G261500/TraesCS5B02G261800/TraesCS5B02G300300/TraesCS5D02G270600/TraesCS5D02G307000	8
GO:0015743	BP	7	malate transport	8/1037	44/39792	1.59640771333542e-05	0.000811930349009163	0.000719176619902136	TraesCS3A02G183800/TraesCS3D02G188000/TraesCS5A02G263100/TraesCS5B02G261500/TraesCS5B02G261800/TraesCS5B02G300300/TraesCS5D02G270600/TraesCS5D02G307000	8
GO:0071423	BP	6	malate transmembrane transport	8/1037	44/39792	1.59640771333542e-05	0.000811930349009163	0.000719176619902136	TraesCS3A02G183800/TraesCS3D02G188000/TraesCS5A02G263100/TraesCS5B02G261500/TraesCS5B02G261800/TraesCS5B02G300300/TraesCS5D02G270600/TraesCS5D02G307000	8
GO:0005344	MF	3	oxygen carrier activity	3/1037	3/39792	1.76491705898855e-05	0.000811930349009163	0.000719176619902136	TraesCS7A02G369100/TraesCS7B02G259300/TraesCS7D02G354100	3
GO:0015669	BP	5	gas transport	3/1037	3/39792	1.76491705898855e-05	0.000811930349009163	0.000719176619902136	TraesCS7A02G369100/TraesCS7B02G259300/TraesCS7D02G354100	3
GO:0015671	BP	6	oxygen transport	3/1037	3/39792	1.76491705898855e-05	0.000811930349009163	0.000719176619902136	TraesCS7A02G369100/TraesCS7B02G259300/TraesCS7D02G354100	3
GO:0033530	BP	6	raffinose metabolic process	3/1037	3/39792	1.76491705898855e-05	0.000811930349009163	0.000719176619902136	TraesCS3A02G113900/TraesCS3B02G133400/TraesCS3D02G116400	3
GO:0034484	BP	7	raffinose catabolic process	3/1037	3/39792	1.76491705898855e-05	0.000811930349009163	0.000719176619902136	TraesCS3A02G113900/TraesCS3B02G133400/TraesCS3D02G116400	3
GO:0036033	MF	4	mediator complex binding	3/1037	3/39792	1.76491705898855e-05	0.000811930349009163	0.000719176619902136	TraesCS5A02G402300/TraesCS5B02G407200/TraesCS5D02G412400	3
GO:0047274	MF	7	galactinol-sucrose galactosyltransferase activity	3/1037	3/39792	1.76491705898855e-05	0.000811930349009163	0.000719176619902136	TraesCS3A02G092800/TraesCS3B02G108000/TraesCS3D02G092900	3
GO:0052692	MF	8	raffinose alpha-galactosidase activity	3/1037	3/39792	1.76491705898855e-05	0.000811930349009163	0.000719176619902136	TraesCS3A02G113900/TraesCS3B02G133400/TraesCS3D02G116400	3
GO:0007623	BP	3	circadian rhythm	23/1037	325/39792	1.77228998419463e-05	0.000811930349009163	0.000719176619902136	TraesCS2A02G323000/TraesCS2B02G359600/TraesCS2D02G339900/TraesCS3A02G413700/TraesCS3B02G096500/TraesCS3D02G408000/TraesCS5B02G223700/TraesCS6A02G041700/TraesCS6A02G374600/TraesCS6B02G056800/TraesCS6B02G288500/TraesCS6B02G334900/TraesCS6B02G381800/TraesCS6B02G412300/TraesCS6D02G048300/TraesCS6D02G241900/TraesCS6D02G267100/TraesCS6D02G331200/TraesCS7A02G363100/TraesCS7B02G091900/TraesCS7D02G187600/…	23
GO:0048511	BP	2	rhythmic process	23/1037	325/39792	1.77228998419463e-05	0.000811930349009163	0.000719176619902136	TraesCS2A02G323000/TraesCS2B02G359600/TraesCS2D02G339900/TraesCS3A02G413700/TraesCS3B02G096500/TraesCS3D02G408000/TraesCS5B02G223700/TraesCS6A02G041700/TraesCS6A02G374600/TraesCS6B02G056800/TraesCS6B02G288500/TraesCS6B02G334900/TraesCS6B02G381800/TraesCS6B02G412300/TraesCS6D02G048300/TraesCS6D02G241900/TraesCS6D02G267100/TraesCS6D02G331200/TraesCS7A02G363100/TraesCS7B02G091900/TraesCS7D02G187600/…	23
GO:0046915	MF	7	transition metal ion transmembrane transporter activity	16/1037	178/39792	1.90985127971568e-05	0.000864148758044194	0.000765429674677474	TraesCS1A02G297400/TraesCS1B02G306400/TraesCS1B02G306500/TraesCS1D02G294000/TraesCS2A02G143400/TraesCS2A02G505500/TraesCS2B02G168400/TraesCS2D02G146800/TraesCS4A02G077100/TraesCS5A02G230300/TraesCS7A02G420600/TraesCS7B02G321200/TraesCS7D02G027900/TraesCS7D02G412900/TraesCS7D02G413000/TraesCS7D02G413400	16
GO:0071496	BP	4	cellular response to external stimulus	40/1037	751/39792	2.05486105985061e-05	0.000918422656628354	0.000813503402898497	TraesCS1A02G241900/TraesCS1A02G299100/TraesCS1B02G308900/TraesCS1D02G292100/TraesCS2A02G094500/TraesCS2A02G094700/TraesCS2A02G097400/TraesCS2B02G109700/TraesCS2B02G509700/TraesCS2D02G093100/TraesCS2D02G388800/TraesCS3A02G033000/TraesCS3A02G055500/TraesCS3A02G506300/TraesCS3A02G507200/TraesCS3B02G067900/TraesCS3B02G549700/TraesCS3D02G045200/TraesCS3D02G287100/TraesCS3D02G287300/TraesCS3D02G312000/…	40
GO:0009620	BP	4	response to fungus	60/1037	1309/39792	2.08816421931242e-05	0.000922062875154218	0.000816727768212999	TraesCS1A02G218100/TraesCS1A02G423800/TraesCS1B02G181800/TraesCS1B02G231500/TraesCS1D02G161900/TraesCS2A02G104600/TraesCS2A02G357100/TraesCS2A02G555000/TraesCS2B02G107100/TraesCS2B02G311900/TraesCS2B02G474600/TraesCS2B02G517400/TraesCS2D02G070400/TraesCS2D02G452900/TraesCS2D02G489700/TraesCS3A02G105400/TraesCS3B02G123800/TraesCS3B02G525000/TraesCS3B02G567500/TraesCS3D02G107500/TraesCS3D02G475200/…	60
GO:1900673	BP	5	olefin metabolic process	10/1037	74/39792	2.19658800234484e-05	0.00095839226530879	0.000848906942259585	TraesCS1B02G186700/TraesCS2D02G394200/TraesCS4A02G062600/TraesCS4D02G049100/TraesCS4D02G239400/TraesCS5D02G241000/TraesCS6A02G325600/TraesCS6A02G325700/TraesCS6B02G355700/TraesCS6D02G305200	10
GO:0005310	MF	6	dicarboxylic acid transmembrane transporter activity	9/1037	60/39792	2.40309771665615e-05	0.00102411082924939	0.000907117914096398	TraesCS3A02G183800/TraesCS3D02G096500/TraesCS3D02G188000/TraesCS5A02G263100/TraesCS5B02G261500/TraesCS5B02G261800/TraesCS5B02G300300/TraesCS5D02G270600/TraesCS5D02G307000	9
GO:0006835	BP	8	dicarboxylic acid transport	9/1037	60/39792	2.40309771665615e-05	0.00102411082924939	0.000907117914096398	TraesCS3A02G183800/TraesCS3D02G096500/TraesCS3D02G188000/TraesCS5A02G263100/TraesCS5B02G261500/TraesCS5B02G261800/TraesCS5B02G300300/TraesCS5D02G270600/TraesCS5D02G307000	9
GO:0009642	BP	6	response to light intensity	29/1037	475/39792	2.52871203606401e-05	0.00106525627726145	0.000943562966632961	TraesCS1A02G218100/TraesCS1A02G314900/TraesCS1A02G340100/TraesCS1A02G423800/TraesCS1B02G231500/TraesCS1B02G294300/TraesCS1D02G284000/TraesCS2A02G094500/TraesCS2A02G094700/TraesCS2A02G097400/TraesCS2B02G109700/TraesCS2B02G245900/TraesCS2B02G308400/TraesCS2D02G093100/TraesCS4A02G125300/TraesCS4B02G179300/TraesCS4B02G224800/TraesCS4D02G225400/TraesCS5A02G120000/TraesCS5A02G230300/TraesCS5B02G121400/…	29
GO:0015556	MF	7	C4-dicarboxylate transmembrane transporter activity	8/1037	47/39792	2.64356753089853e-05	0.00108861516862282	0.00096425337259504	TraesCS3A02G183800/TraesCS3D02G188000/TraesCS5A02G263100/TraesCS5B02G261500/TraesCS5B02G261800/TraesCS5B02G300300/TraesCS5D02G270600/TraesCS5D02G307000	8
GO:0035250	MF	6	UDP-galactosyltransferase activity	8/1037	47/39792	2.64356753089853e-05	0.00108861516862282	0.00096425337259504	TraesCS2A02G094500/TraesCS2A02G094700/TraesCS2A02G097400/TraesCS2B02G109700/TraesCS2D02G093100/TraesCS4A02G125300/TraesCS4A02G212800/TraesCS4B02G179300	8
GO:0009863	BP	4	salicylic acid mediated signaling pathway	13/1037	126/39792	2.6837366598123e-05	0.00109287720646801	0.000968028521504226	TraesCS2A02G104600/TraesCS2B02G517400/TraesCS2D02G489700/TraesCS3A02G105400/TraesCS3A02G246700/TraesCS3B02G123800/TraesCS3D02G107500/TraesCS3D02G244800/TraesCS4A02G062600/TraesCS4D02G049100/TraesCS4D02G239400/TraesCS6A02G330500/TraesCS6B02G361400	13
GO:0019005	CC	6	SCF ubiquitin ligase complex	16/1037	184/39792	2.87515503448655e-05	0.00115796079136189	0.00102567705336686	TraesCS2A02G323000/TraesCS2B02G359600/TraesCS2D02G339900/TraesCS3A02G413700/TraesCS3D02G408000/TraesCS5A02G058400/TraesCS5A02G134700/TraesCS5B02G305200/TraesCS5D02G311700/TraesCS6A02G000300/TraesCS6A02G178900/TraesCS7A02G110500/TraesCS7B02G008400/TraesCS7B02G257400/TraesCS7D02G106000/TraesCS7D02G352400	16
GO:0009651	BP	5	response to salt stress	78/1037	1861/39792	2.91610333325466e-05	0.00116036676582522	0.00102780817284555	TraesCS1B02G255600/TraesCS2A02G094500/TraesCS2A02G094700/TraesCS2A02G097400/TraesCS2A02G110200/TraesCS2A02G323000/TraesCS2A02G566700/TraesCS2B02G109700/TraesCS2B02G359600/TraesCS2D02G093100/TraesCS2D02G098400/TraesCS2D02G110700/TraesCS2D02G135600/TraesCS2D02G157800/TraesCS2D02G211000/TraesCS2D02G339900/TraesCS2D02G388800/TraesCS3A02G413700/TraesCS3B02G013100/TraesCS3B02G034900/TraesCS3B02G062700/…	78
GO:0015291	MF	5	secondary active transmembrane transporter activity	29/1037	479/39792	2.944450456255e-05	0.00116036676582522	0.00102780817284555	TraesCS1A02G142400/TraesCS1A02G295300/TraesCS1A02G360400/TraesCS1B02G188300/TraesCS1B02G376900/TraesCS1D02G141400/TraesCS1D02G166600/TraesCS1D02G296600/TraesCS2A02G205500/TraesCS2B02G245900/TraesCS2B02G266000/TraesCS2B02G282400/TraesCS2D02G135600/TraesCS2D02G252400/TraesCS2D02G264200/TraesCS3A02G130300/TraesCS3B02G047300/TraesCS3B02G165400/TraesCS3D02G096500/TraesCS3D02G148000/TraesCS5B02G039100/…	29
GO:0009637	BP	6	response to blue light	19/1037	247/39792	3.00673903131768e-05	0.0011723083563595	0.00103838557363759	TraesCS1A02G314900/TraesCS1A02G391900/TraesCS1D02G185300/TraesCS2B02G308400/TraesCS3B02G211100/TraesCS4B02G224800/TraesCS4D02G225400/TraesCS5B02G218600/TraesCS5D02G226900/TraesCS5D02G227700/TraesCS6B02G117400/TraesCS6B02G300400/TraesCS6B02G452500/TraesCS6B02G452700/TraesCS6D02G143100/TraesCS7A02G490800/TraesCS7B02G394000/TraesCS7D02G477100/TraesCSU02G114000	19
GO:0015740	BP	9	C4-dicarboxylate transport	8/1037	50/39792	4.21271583918546e-05	0.0016252214263805	0.00143955852055933	TraesCS3A02G183800/TraesCS3D02G188000/TraesCS5A02G263100/TraesCS5B02G261500/TraesCS5B02G261800/TraesCS5B02G300300/TraesCS5D02G270600/TraesCS5D02G307000	8
GO:0006812	BP	6	cation transport	59/1037	1316/39792	4.54494992107792e-05	0.00167889170146302	0.0014870975823399	TraesCS1A02G142400/TraesCS1A02G191800/TraesCS1A02G295300/TraesCS1A02G297400/TraesCS1B02G206800/TraesCS1B02G306400/TraesCS1B02G306500/TraesCS1D02G141400/TraesCS1D02G195400/TraesCS1D02G294000/TraesCS1D02G296600/TraesCS2A02G143400/TraesCS2A02G160700/TraesCS2A02G205500/TraesCS2A02G357500/TraesCS2A02G505500/TraesCS2A02G539300/TraesCS2B02G135500/TraesCS2B02G168400/TraesCS2B02G266000/TraesCS2B02G282400/…	59
GO:0009692	BP	5	ethylene metabolic process	9/1037	65/39792	4.62668654427735e-05	0.00167889170146302	0.0014870975823399	TraesCS2D02G394200/TraesCS4A02G062600/TraesCS4D02G049100/TraesCS4D02G239400/TraesCS5D02G241000/TraesCS6A02G325600/TraesCS6A02G325700/TraesCS6B02G355700/TraesCS6D02G305200	9
GO:0009693	BP	6	ethylene biosynthetic process	9/1037	65/39792	4.62668654427735e-05	0.00167889170146302	0.0014870975823399	TraesCS2D02G394200/TraesCS4A02G062600/TraesCS4D02G049100/TraesCS4D02G239400/TraesCS5D02G241000/TraesCS6A02G325600/TraesCS6A02G325700/TraesCS6B02G355700/TraesCS6D02G305200	9
GO:0043449	BP	4	cellular alkene metabolic process	9/1037	65/39792	4.62668654427735e-05	0.00167889170146302	0.0014870975823399	TraesCS2D02G394200/TraesCS4A02G062600/TraesCS4D02G049100/TraesCS4D02G239400/TraesCS5D02G241000/TraesCS6A02G325600/TraesCS6A02G325700/TraesCS6B02G355700/TraesCS6D02G305200	9
GO:0043450	BP	5	alkene biosynthetic process	9/1037	65/39792	4.62668654427735e-05	0.00167889170146302	0.0014870975823399	TraesCS2D02G394200/TraesCS4A02G062600/TraesCS4D02G049100/TraesCS4D02G239400/TraesCS5D02G241000/TraesCS6A02G325600/TraesCS6A02G325700/TraesCS6B02G355700/TraesCS6D02G305200	9
GO:1900674	BP	5	olefin biosynthetic process	9/1037	65/39792	4.62668654427735e-05	0.00167889170146302	0.0014870975823399	TraesCS2D02G394200/TraesCS4A02G062600/TraesCS4D02G049100/TraesCS4D02G239400/TraesCS5D02G241000/TraesCS6A02G325600/TraesCS6A02G325700/TraesCS6B02G355700/TraesCS6D02G305200	9
GO:0098661	BP	6	inorganic anion transmembrane transport	13/1037	133/39792	4.74974863744933e-05	0.00169526376308941	0.00150159932372162	TraesCS2A02G508200/TraesCS2B02G536100/TraesCS3B02G323500/TraesCS4B02G276700/TraesCS5A02G236700/TraesCS5B02G152000/TraesCS5B02G236300/TraesCS5B02G300300/TraesCS5D02G243700/TraesCS5D02G307000/TraesCS6A02G379700/TraesCS6B02G126400/TraesCS7B02G020300	13
GO:0034605	BP	5	cellular response to heat	14/1037	152/39792	4.76431562341636e-05	0.00169526376308941	0.00150159932372162	TraesCS1A02G314900/TraesCS1A02G340100/TraesCS2A02G277100/TraesCS2B02G294500/TraesCS2D02G276000/TraesCS4B02G224800/TraesCS4D02G225400/TraesCS5A02G243500/TraesCS5B02G218600/TraesCS5D02G226900/TraesCS5D02G227700/TraesCS6A02G330500/TraesCS6B02G361400/TraesCS6D02G316000	14
GO:0022804	MF	4	active transmembrane transporter activity	46/1037	947/39792	4.94588235285831e-05	0.00173093039166136	0.00153319144909418	TraesCS1A02G142400/TraesCS1A02G295300/TraesCS1A02G360400/TraesCS1B02G188300/TraesCS1B02G376900/TraesCS1D02G141400/TraesCS1D02G166600/TraesCS1D02G296600/TraesCS2A02G110200/TraesCS2A02G205500/TraesCS2B02G245900/TraesCS2B02G266000/TraesCS2B02G282400/TraesCS2D02G048800/TraesCS2D02G051800/TraesCS2D02G110700/TraesCS2D02G135600/TraesCS2D02G252400/TraesCS2D02G264200/TraesCS3A02G129000/TraesCS3A02G130300/…	46
GO:0098660	BP	5	inorganic ion transmembrane transport	50/1037	1060/39792	4.95900930762464e-05	0.00173093039166136	0.00153319144909418	TraesCS1A02G142400/TraesCS1A02G297400/TraesCS1B02G306400/TraesCS1B02G306500/TraesCS1D02G141400/TraesCS1D02G294000/TraesCS2A02G143400/TraesCS2A02G205500/TraesCS2A02G357500/TraesCS2A02G505500/TraesCS2A02G508200/TraesCS2B02G168400/TraesCS2B02G266000/TraesCS2B02G282400/TraesCS2B02G376700/TraesCS2B02G536100/TraesCS2D02G135600/TraesCS2D02G146800/TraesCS2D02G252400/TraesCS2D02G264200/TraesCS3B02G047300/…	50
GO:0000064	MF	6	L-ornithine transmembrane transporter activity	4/1037	9/39792	5.20421938577895e-05	0.0017660614860074	0.00156430921888326	TraesCS1A02G191800/TraesCS1B02G206800/TraesCS1D02G195400/TraesCS3B02G177000	4
GO:0015822	BP	7	ornithine transport	4/1037	9/39792	5.20421938577895e-05	0.0017660614860074	0.00156430921888326	TraesCS1A02G191800/TraesCS1B02G206800/TraesCS1D02G195400/TraesCS3B02G177000	4
GO:1903352	BP	6	L-ornithine transmembrane transport	4/1037	9/39792	5.20421938577895e-05	0.0017660614860074	0.00156430921888326	TraesCS1A02G191800/TraesCS1B02G206800/TraesCS1D02G195400/TraesCS3B02G177000	4
GO:0048582	BP	4	positive regulation of post-embryonic development	24/1037	373/39792	5.44034505535268e-05	0.00182925363558418	0.00162028239021803	TraesCS1A02G314900/TraesCS1B02G181800/TraesCS1D02G161900/TraesCS2B02G250900/TraesCS2B02G406600/TraesCS2D02G232800/TraesCS2D02G386300/TraesCS3B02G470000/TraesCS3B02G489500/TraesCS4B02G224800/TraesCS4D02G225400/TraesCS5A02G520200/TraesCS5B02G218600/TraesCS5B02G222700/TraesCS5D02G226900/TraesCS5D02G227700/TraesCS5D02G231300/TraesCS5D02G241000/TraesCS6A02G325600/TraesCS6A02G325700/TraesCS6B02G300400/…	24
GO:0015711	BP	6	organic anion transport	34/1037	627/39792	5.90384287114087e-05	0.00196705310206648	0.00174233984828693	TraesCS1A02G191800/TraesCS1A02G360400/TraesCS1B02G206800/TraesCS1B02G376900/TraesCS1D02G195400/TraesCS2A02G110200/TraesCS2B02G245900/TraesCS2B02G417900/TraesCS2B02G509700/TraesCS2D02G110700/TraesCS2D02G267400/TraesCS3A02G130300/TraesCS3A02G183800/TraesCS3A02G346700/TraesCS3B02G177000/TraesCS3B02G378500/TraesCS3B02G493000/TraesCS3D02G096500/TraesCS3D02G188000/TraesCS4A02G464200/TraesCS4D02G176300/…	34
GO:0006979	BP	4	response to oxidative stress	53/1037	1155/39792	6.08536227595505e-05	0.00200647838550467	0.001777261245321	TraesCS1A02G218100/TraesCS1A02G340100/TraesCS1A02G365100/TraesCS1A02G444300/TraesCS1B02G223300/TraesCS1B02G231500/TraesCS1B02G294300/TraesCS1D02G284000/TraesCS1D02G452300/TraesCS2A02G094500/TraesCS2A02G094700/TraesCS2A02G097400/TraesCS2A02G323000/TraesCS2B02G107100/TraesCS2B02G109700/TraesCS2B02G359600/TraesCS2D02G051800/TraesCS2D02G093100/TraesCS2D02G135600/TraesCS2D02G339900/TraesCS3A02G092800/…	53
GO:0009408	BP	4	response to heat	37/1037	708/39792	6.13166655324755e-05	0.00200647838550467	0.001777261245321	TraesCS1A02G314900/TraesCS1A02G340100/TraesCS1B02G294300/TraesCS1D02G284000/TraesCS2A02G094500/TraesCS2A02G094700/TraesCS2A02G097400/TraesCS2A02G277100/TraesCS2B02G109700/TraesCS2B02G294500/TraesCS2D02G093100/TraesCS2D02G276000/TraesCS3A02G105400/TraesCS3B02G123800/TraesCS3D02G107500/TraesCS3D02G114900/TraesCS4A02G125300/TraesCS4B02G179300/TraesCS4B02G224800/TraesCS4D02G036000/TraesCS4D02G225400/…	37
GO:0010029	BP	4	regulation of seed germination	22/1037	329/39792	6.24331288190032e-05	0.00202493289488183	0.00179360753868473	TraesCS1A02G314900/TraesCS1B02G277000/TraesCS2D02G383200/TraesCS4B02G224800/TraesCS4D02G225400/TraesCS5B02G218600/TraesCS5D02G226900/TraesCS5D02G227700/TraesCS5D02G241000/TraesCS5D02G401200/TraesCS6A02G325600/TraesCS6A02G325700/TraesCS6B02G334900/TraesCS6B02G355700/TraesCS6D02G220700/TraesCS6D02G305200/TraesCS7A02G110500/TraesCS7A02G363100/TraesCS7B02G008400/TraesCS7B02G091900/TraesCS7D02G106000/…	22
GO:0015103	MF	5	inorganic anion transmembrane transporter activity	20/1037	285/39792	6.85630480075998e-05	0.00220424185041977	0.00195243250282029	TraesCS1A02G142400/TraesCS1D02G141400/TraesCS2A02G508200/TraesCS2B02G536100/TraesCS3B02G323500/TraesCS4B02G276700/TraesCS5A02G236700/TraesCS5B02G039100/TraesCS5B02G152000/TraesCS5B02G236300/TraesCS5B02G300300/TraesCS5D02G243700/TraesCS5D02G307000/TraesCS6A02G379700/TraesCS6B02G126400/TraesCS6B02G290500/TraesCS7A02G428500/TraesCS7B02G020300/TraesCS7D02G325800/TraesCS7D02G420900	20
GO:0004557	MF	7	alpha-galactosidase activity	6/1037	28/39792	7.11634210439398e-05	0.00226794728805252	0.00200886032493831	TraesCS1B02G181800/TraesCS1D02G161900/TraesCS2A02G105900/TraesCS3A02G113900/TraesCS3B02G133400/TraesCS3D02G116400	6
GO:0009415	BP	4	response to water	54/1037	1193/39792	7.40503530484805e-05	0.00233960813726449	0.00207233474411537	TraesCS1B02G223300/TraesCS2A02G022800/TraesCS2A02G094500/TraesCS2A02G094700/TraesCS2A02G097400/TraesCS2A02G168200/TraesCS2B02G031900/TraesCS2B02G109700/TraesCS2B02G509700/TraesCS2D02G093100/TraesCS3A02G033000/TraesCS3A02G092800/TraesCS3A02G366400/TraesCS3A02G506300/TraesCS3A02G507200/TraesCS3B02G062700/TraesCS3B02G096000/TraesCS3B02G108000/TraesCS3B02G398000/TraesCS3B02G549700/TraesCS3D02G045200/…	54
GO:0030246	MF	3	carbohydrate binding	21/1037	310/39792	7.56113581591281e-05	0.00236770357342903	0.00209722059896751	TraesCS1A02G188700/TraesCS1B02G196400/TraesCS1D02G187700/TraesCS2A02G094500/TraesCS2A02G094700/TraesCS2A02G097400/TraesCS2B02G109700/TraesCS2B02G418200/TraesCS2D02G093100/TraesCS2D02G397700/TraesCS3B02G406200/TraesCS3B02G525000/TraesCS3D02G475200/TraesCS3D02G478000/TraesCS3D02G481400/TraesCS4A02G125300/TraesCS4A02G293500/TraesCS4B02G179300/TraesCS5A02G525700/TraesCS5B02G313700/TraesCS7B02G337800	21
GO:0009727	BP	6	detection of ethylene stimulus	5/1037	18/39792	7.68776876502194e-05	0.00236770357342903	0.00209722059896751	TraesCS5D02G241000/TraesCS6A02G325600/TraesCS6A02G325700/TraesCS6B02G355700/TraesCS6D02G305200	5
GO:0009815	MF	6	1-aminocyclopropane-1-carboxylate oxidase activity	5/1037	18/39792	7.68776876502194e-05	0.00236770357342903	0.00209722059896751	TraesCS5D02G241000/TraesCS6A02G325600/TraesCS6A02G325700/TraesCS6B02G355700/TraesCS6D02G305200	5
GO:0009414	BP	4	response to water deprivation	53/1037	1172/39792	8.81382358641968e-05	0.00269188862035235	0.00238437122285248	TraesCS1B02G223300/TraesCS2A02G022800/TraesCS2A02G094500/TraesCS2A02G094700/TraesCS2A02G097400/TraesCS2A02G168200/TraesCS2B02G031900/TraesCS2B02G109700/TraesCS2B02G509700/TraesCS2D02G093100/TraesCS3A02G033000/TraesCS3A02G092800/TraesCS3A02G366400/TraesCS3A02G506300/TraesCS3A02G507200/TraesCS3B02G062700/TraesCS3B02G096000/TraesCS3B02G108000/TraesCS3B02G398000/TraesCS3B02G549700/TraesCS3D02G045200/…	53
GO:0009991	BP	4	response to extracellular stimulus	41/1037	833/39792	9.41007713483059e-05	0.00285024237183092	0.00252463487462528	TraesCS1A02G241900/TraesCS1A02G299100/TraesCS1B02G308900/TraesCS1D02G292100/TraesCS2A02G094500/TraesCS2A02G094700/TraesCS2A02G097400/TraesCS2B02G109700/TraesCS2B02G509700/TraesCS2D02G093100/TraesCS2D02G093700/TraesCS2D02G388800/TraesCS3A02G033000/TraesCS3A02G055500/TraesCS3A02G506300/TraesCS3A02G507200/TraesCS3B02G067900/TraesCS3B02G549700/TraesCS3D02G045200/TraesCS3D02G287100/TraesCS3D02G287300/…	41
GO:0071483	BP	7	cellular response to blue light	11/1037	105/39792	9.56276255537798e-05	0.0028727479315951	0.00254456943233699	TraesCS1A02G314900/TraesCS1A02G391900/TraesCS4B02G224800/TraesCS4D02G225400/TraesCS5B02G218600/TraesCS5D02G226900/TraesCS5D02G227700/TraesCS6D02G143100/TraesCS7A02G490800/TraesCS7B02G394000/TraesCS7D02G477100	11
GO:0009737	BP	5	response to abscisic acid	70/1037	1687/39792	0.000100851779074605	0.00300505504315794	0.00266176197403578	TraesCS1A02G347700/TraesCS1A02G358600/TraesCS1A02G391900/TraesCS1B02G317100/TraesCS2A02G094500/TraesCS2A02G094700/TraesCS2A02G097400/TraesCS2A02G107000/TraesCS2A02G110200/TraesCS2A02G270200/TraesCS2A02G323000/TraesCS2A02G357100/TraesCS2B02G109700/TraesCS2B02G123900/TraesCS2B02G359600/TraesCS2B02G417900/TraesCS2D02G093100/TraesCS2D02G106800/TraesCS2D02G110700/TraesCS2D02G157800/TraesCS2D02G206900/…	70
GO:0004805	MF	8	trehalose-phosphatase activity	6/1037	30/39792	0.000107284510284407	0.0031709494370351	0.00280870483630825	TraesCS5A02G190000/TraesCS5A02G203500/TraesCS5B02G202200/TraesCS5D02G200800/TraesCS5D02G210000/TraesCS6D02G230500	6
GO:1900140	BP	5	regulation of seedling development	22/1037	342/39792	0.000109696567376827	0.00321630335548856	0.00284887758981165	TraesCS1A02G314900/TraesCS1B02G277000/TraesCS2D02G383200/TraesCS4B02G224800/TraesCS4D02G225400/TraesCS5B02G218600/TraesCS5D02G226900/TraesCS5D02G227700/TraesCS5D02G241000/TraesCS5D02G401200/TraesCS6A02G325600/TraesCS6A02G325700/TraesCS6B02G334900/TraesCS6B02G355700/TraesCS6D02G220700/TraesCS6D02G305200/TraesCS7A02G110500/TraesCS7A02G363100/TraesCS7B02G008400/TraesCS7B02G091900/TraesCS7D02G106000/…	22
GO:0080022	BP	6	primary root development	11/1037	107/39792	0.000113460587092621	0.00330026231503538	0.00292324520128358	TraesCS4A02G485000/TraesCS4A02G485400/TraesCS4A02G485900/TraesCS6B02G031500/TraesCS6B02G031700/TraesCS6B02G452500/TraesCS6B02G452700/TraesCS6D02G026500/TraesCS7A02G009100/TraesCS7D02G008800/TraesCS7D02G009400	11
GO:0018107	BP	7	peptidyl-threonine phosphorylation	10/1037	90/39792	0.000120292466963268	0.0034443116517217	0.00305083855357499	TraesCS2A02G107000/TraesCS2B02G123900/TraesCS2D02G106800/TraesCS3A02G305900/TraesCS3B02G169300/TraesCS3D02G296000/TraesCS4A02G194800/TraesCS4B02G168200/TraesCS5B02G223900/TraesCS5D02G232600	10
GO:0018210	BP	7	peptidyl-threonine modification	10/1037	90/39792	0.000120292466963268	0.0034443116517217	0.00305083855357499	TraesCS2A02G107000/TraesCS2B02G123900/TraesCS2D02G106800/TraesCS3A02G305900/TraesCS3B02G169300/TraesCS3D02G296000/TraesCS4A02G194800/TraesCS4B02G168200/TraesCS5B02G223900/TraesCS5D02G232600	10
GO:0071214	BP	4	cellular response to abiotic stimulus	34/1037	653/39792	0.000128444319423623	0.00362114177451983	0.00320746786317776	TraesCS1A02G314900/TraesCS1A02G347700/TraesCS1A02G391900/TraesCS1D02G185300/TraesCS2A02G094500/TraesCS2A02G094700/TraesCS2A02G097400/TraesCS2B02G109700/TraesCS2B02G509700/TraesCS2D02G093100/TraesCS2D02G117800/TraesCS3A02G033000/TraesCS3A02G506300/TraesCS3A02G507200/TraesCS3B02G096500/TraesCS3B02G211100/TraesCS3D02G045200/TraesCS3D02G369600/TraesCS4A02G125300/TraesCS4A02G170100/TraesCS4B02G179300/…	34
GO:0104004	BP	4	cellular response to environmental stimulus	34/1037	653/39792	0.000128444319423623	0.00362114177451983	0.00320746786317776	TraesCS1A02G314900/TraesCS1A02G347700/TraesCS1A02G391900/TraesCS1D02G185300/TraesCS2A02G094500/TraesCS2A02G094700/TraesCS2A02G097400/TraesCS2B02G109700/TraesCS2B02G509700/TraesCS2D02G093100/TraesCS2D02G117800/TraesCS3A02G033000/TraesCS3A02G506300/TraesCS3A02G507200/TraesCS3B02G096500/TraesCS3B02G211100/TraesCS3D02G045200/TraesCS3D02G369600/TraesCS4A02G125300/TraesCS4A02G170100/TraesCS4B02G179300/…	34
GO:0009266	BP	4	response to temperature stimulus	77/1037	1927/39792	0.000150126188682652	0.00420009527879329	0.00372028257048855	TraesCS1A02G218100/TraesCS1A02G314900/TraesCS1A02G340100/TraesCS1B02G231500/TraesCS1B02G294300/TraesCS1D02G284000/TraesCS2A02G094500/TraesCS2A02G094700/TraesCS2A02G097400/TraesCS2A02G168200/TraesCS2A02G277100/TraesCS2A02G323000/TraesCS2B02G109700/TraesCS2B02G294500/TraesCS2B02G359600/TraesCS2D02G093100/TraesCS2D02G276000/TraesCS2D02G339900/TraesCS2D02G388800/TraesCS3A02G105400/TraesCS3A02G413700/…	77
GO:0098655	BP	5	cation transmembrane transport	49/1037	1084/39792	0.000162271676112538	0.00450549767388222	0.00399079624506434	TraesCS1A02G142400/TraesCS1A02G191800/TraesCS1A02G295300/TraesCS1A02G297400/TraesCS1B02G206800/TraesCS1B02G306400/TraesCS1B02G306500/TraesCS1D02G141400/TraesCS1D02G195400/TraesCS1D02G294000/TraesCS1D02G296600/TraesCS2A02G143400/TraesCS2A02G205500/TraesCS2A02G357500/TraesCS2A02G505500/TraesCS2B02G168400/TraesCS2B02G266000/TraesCS2B02G282400/TraesCS2B02G376700/TraesCS2D02G135600/TraesCS2D02G146800/…	49
GO:0032527	BP	6	protein exit from endoplasmic reticulum	5/1037	21/39792	0.000171098591826983	0.00471485969207437	0.00417624105417028	TraesCS5A02G049400/TraesCS5B02G054600/TraesCS5D02G060200/TraesCS6B02G264500/TraesCS7D02G507200	5
GO:0005509	MF	6	calcium ion binding	21/1037	330/39792	0.000180387884772595	0.00490867765130559	0.00434791753475305	TraesCS1A02G134000/TraesCS2A02G156400/TraesCS2A02G357500/TraesCS2B02G182000/TraesCS2B02G376700/TraesCS2B02G429300/TraesCS2B02G576100/TraesCS2D02G162300/TraesCS3B02G165400/TraesCS3D02G148000/TraesCS4A02G123100/TraesCS4B02G182900/TraesCS5A02G229000/TraesCS5A02G426500/TraesCS5B02G134200/TraesCS5B02G227700/TraesCS5D02G238700/TraesCS5D02G273300/TraesCS5D02G434500/TraesCS6B02G002800/TraesCS7B02G347000	21
GO:0008324	MF	5	cation transmembrane transporter activity	46/1037	1002/39792	0.0001808107729676	0.00490867765130559	0.00434791753475305	TraesCS1A02G142400/TraesCS1A02G191800/TraesCS1A02G295300/TraesCS1A02G297400/TraesCS1B02G206800/TraesCS1B02G306400/TraesCS1B02G306500/TraesCS1D02G141400/TraesCS1D02G195400/TraesCS1D02G294000/TraesCS1D02G296600/TraesCS2A02G143400/TraesCS2A02G205500/TraesCS2A02G505500/TraesCS2B02G168400/TraesCS2B02G266000/TraesCS2B02G282400/TraesCS2D02G135600/TraesCS2D02G146800/TraesCS2D02G252400/TraesCS2D02G264200/…	46
GO:0009812	BP	4	flavonoid metabolic process	23/1037	379/39792	0.000182634117093788	0.00492172087609362	0.00435947072072169	TraesCS1A02G335700/TraesCS1A02G335800/TraesCS1B02G348900/TraesCS1B02G349100/TraesCS1D02G019100/TraesCS1D02G337900/TraesCS1D02G338200/TraesCS2B02G395000/TraesCS3A02G175800/TraesCS3A02G447500/TraesCS4D02G187100/TraesCS5A02G146900/TraesCS5A02G475600/TraesCS5B02G145800/TraesCS5B02G488900/TraesCS5D02G145400/TraesCS6B02G329800/TraesCS6D02G162700/TraesCS7A02G131600/TraesCS7A02G241600/TraesCS7B02G137200/…	23
GO:0000156	MF	3	phosphorelay response regulator activity	6/1037	33/39792	0.00018722878802939	0.00497241672556314	0.00440437515089732	TraesCS2A02G264800/TraesCS5A02G401600/TraesCS5B02G075300/TraesCS5B02G406300/TraesCS5D02G081000/TraesCS5D02G411800	6
GO:0035435	BP	7	phosphate ion transmembrane transport	6/1037	33/39792	0.00018722878802939	0.00497241672556314	0.00440437515089732	TraesCS5A02G236700/TraesCS5B02G236300/TraesCS5B02G300300/TraesCS5D02G243700/TraesCS5D02G307000/TraesCS6A02G379700	6
GO:0071369	BP	6	cellular response to ethylene stimulus	17/1037	240/39792	0.00020925176020175	0.00551732159093103	0.00488703088574173	TraesCS1A02G218100/TraesCS1A02G347700/TraesCS1B02G231500/TraesCS2A02G264800/TraesCS3B02G357600/TraesCS4A02G062600/TraesCS4D02G036000/TraesCS4D02G049100/TraesCS4D02G239400/TraesCS5A02G401600/TraesCS5B02G075300/TraesCS5B02G406300/TraesCS5D02G081000/TraesCS5D02G411800/TraesCS7A02G369500/TraesCS7B02G085900/TraesCS7D02G353800	17
GO:0008272	BP	6	sulfate transport	6/1037	34/39792	0.000222364704984674	0.00573920171668191	0.00508356375220709	TraesCS2A02G508200/TraesCS2B02G536100/TraesCS3B02G323500/TraesCS4B02G276700/TraesCS5B02G300300/TraesCS5D02G307000	6
GO:0015116	MF	5	sulfate transmembrane transporter activity	6/1037	34/39792	0.000222364704984674	0.00573920171668191	0.00508356375220709	TraesCS2A02G508200/TraesCS2B02G536100/TraesCS3B02G323500/TraesCS4B02G276700/TraesCS5B02G300300/TraesCS5D02G307000	6
GO:1902358	BP	7	sulfate transmembrane transport	6/1037	34/39792	0.000222364704984674	0.00573920171668191	0.00508356375220709	TraesCS2A02G508200/TraesCS2B02G536100/TraesCS3B02G323500/TraesCS4B02G276700/TraesCS5B02G300300/TraesCS5D02G307000	6
GO:0019748	BP	3	secondary metabolic process	54/1037	1249/39792	0.000232272333273954	0.00595299371642687	0.00527293246828763	TraesCS1A02G442300/TraesCS1B02G416700/TraesCS1D02G078900/TraesCS1D02G450100/TraesCS2A02G002900/TraesCS2A02G022800/TraesCS2A02G375800/TraesCS2B02G031900/TraesCS2D02G107900/TraesCS3B02G013100/TraesCS3B02G034900/TraesCS3B02G096000/TraesCS3B02G481300/TraesCS3D02G031100/TraesCS3D02G077400/TraesCS3D02G369600/TraesCS3D02G525000/TraesCS4A02G037000/TraesCS4A02G062600/TraesCS4A02G308600/TraesCS4B02G061000/…	54
GO:0019318	BP	5	hexose metabolic process	14/1037	177/39792	0.00024180666505433	0.00615431546822305	0.00545125551920726	TraesCS2A02G094500/TraesCS2A02G094700/TraesCS2A02G097400/TraesCS2B02G109700/TraesCS2B02G341400/TraesCS2D02G093100/TraesCS2D02G322200/TraesCS3B02G433000/TraesCS3D02G394200/TraesCS4A02G083900/TraesCS4A02G125300/TraesCS4A02G361900/TraesCS4B02G179300/TraesCSU02G037500	14
GO:0097305	BP	5	response to alcohol	70/1037	1740/39792	0.000246402340579257	0.00622803157395157	0.00551655040541873	TraesCS1A02G347700/TraesCS1A02G358600/TraesCS1A02G391900/TraesCS1B02G317100/TraesCS2A02G094500/TraesCS2A02G094700/TraesCS2A02G097400/TraesCS2A02G107000/TraesCS2A02G110200/TraesCS2A02G270200/TraesCS2A02G323000/TraesCS2A02G357100/TraesCS2B02G109700/TraesCS2B02G123900/TraesCS2B02G359600/TraesCS2B02G417900/TraesCS2D02G093100/TraesCS2D02G106800/TraesCS2D02G110700/TraesCS2D02G157800/TraesCS2D02G206900/…	70
GO:1901682	MF	4	sulfur compound transmembrane transporter activity	8/1037	64/39792	0.000251988135366667	0.0063255925761564	0.00560296618219756	TraesCS2A02G508200/TraesCS2B02G536100/TraesCS3B02G323500/TraesCS3B02G493000/TraesCS4B02G276700/TraesCS5B02G039100/TraesCS5B02G300300/TraesCS5D02G307000	8
GO:0071489	BP	7	cellular response to red or far red light	13/1037	157/39792	0.000255184849764675	0.00636226173052743	0.00563544630629615	TraesCS1A02G314900/TraesCS1D02G185300/TraesCS3B02G211100/TraesCS4B02G224800/TraesCS4D02G225400/TraesCS5B02G218600/TraesCS5D02G226900/TraesCS5D02G227700/TraesCS6D02G143100/TraesCS7A02G490800/TraesCS7B02G394000/TraesCS7D02G477100/TraesCSU02G199500	13
GO:0004553	MF	5	hydrolase activity, hydrolyzing O-glycosyl compounds	39/1037	819/39792	0.000267843026474107	0.00646535691711151	0.0057267640503689	TraesCS1A02G247100/TraesCS1B02G181800/TraesCS1D02G161900/TraesCS2A02G105900/TraesCS2A02G384300/TraesCS2B02G311900/TraesCS2B02G401500/TraesCS2D02G381000/TraesCS3A02G113900/TraesCS3A02G175800/TraesCS3A02G447500/TraesCS3B02G133400/TraesCS3B02G406200/TraesCS3B02G525000/TraesCS3D02G116400/TraesCS3D02G475200/TraesCS3D02G478000/TraesCS3D02G481400/TraesCS4A02G188300/TraesCS4A02G293500/TraesCS4A02G485000/…	39
GO:0006873	BP	5	cellular ion homeostasis	25/1037	440/39792	0.000268491489991049	0.00646535691711151	0.0057267640503689	TraesCS1B02G186700/TraesCS2A02G160700/TraesCS2A02G357500/TraesCS2A02G539300/TraesCS2B02G376700/TraesCS2D02G135600/TraesCS2D02G396500/TraesCS3A02G183800/TraesCS3B02G549700/TraesCS3D02G188000/TraesCS4B02G383800/TraesCS5A02G230300/TraesCS5A02G263100/TraesCS5B02G091200/TraesCS5B02G169300/TraesCS5B02G261500/TraesCS5B02G261800/TraesCS5D02G270600/TraesCS5D02G401200/TraesCS7A02G263000/TraesCS7A02G345500/…	25
GO:0070542	BP	5	response to fatty acid	5/1037	23/39792	0.000270953748084565	0.00646535691711151	0.0057267640503689	TraesCS5D02G241000/TraesCS6A02G325600/TraesCS6A02G325700/TraesCS6B02G355700/TraesCS6D02G305200	5
GO:0071398	BP	6	cellular response to fatty acid	5/1037	23/39792	0.000270953748084565	0.00646535691711151	0.0057267640503689	TraesCS5D02G241000/TraesCS6A02G325600/TraesCS6A02G325700/TraesCS6B02G355700/TraesCS6D02G305200	5
GO:0004793	MF	6	threonine aldolase activity	4/1037	13/39792	0.000271668476189679	0.00646535691711151	0.0057267640503689	TraesCS2A02G382700/TraesCS2B02G400000/TraesCS2D02G379000/TraesCS4D02G346900	4
GO:0006567	BP	6	threonine catabolic process	4/1037	13/39792	0.000271668476189679	0.00646535691711151	0.0057267640503689	TraesCS2A02G382700/TraesCS2B02G400000/TraesCS2D02G379000/TraesCS4D02G346900	4
GO:0008732	MF	7	L-allo-threonine aldolase activity	4/1037	13/39792	0.000271668476189679	0.00646535691711151	0.0057267640503689	TraesCS2A02G382700/TraesCS2B02G400000/TraesCS2D02G379000/TraesCS4D02G346900	4
GO:0098771	BP	7	inorganic ion homeostasis	33/1037	653/39792	0.000274454762976501	0.00648952713747662	0.0057481731003024	TraesCS1B02G186700/TraesCS2A02G160700/TraesCS2A02G357500/TraesCS2A02G411200/TraesCS2A02G539300/TraesCS2B02G376700/TraesCS2D02G135600/TraesCS2D02G396500/TraesCS3A02G183800/TraesCS3B02G165400/TraesCS3B02G549700/TraesCS3D02G148000/TraesCS3D02G188000/TraesCS4B02G383800/TraesCS5A02G230300/TraesCS5A02G263100/TraesCS5B02G091200/TraesCS5B02G169300/TraesCS5B02G261500/TraesCS5B02G261800/TraesCS5D02G270600/…	33
GO:0071236	BP	5	cellular response to antibiotic	15/1037	203/39792	0.00030838320668408	0.00724502854164841	0.00641736713504522	TraesCS2A02G104600/TraesCS2B02G517400/TraesCS2D02G489700/TraesCS3A02G105400/TraesCS3A02G246700/TraesCS3B02G123800/TraesCS3D02G107500/TraesCS3D02G244800/TraesCS4A02G062600/TraesCS4A02G434700/TraesCS4D02G049100/TraesCS4D02G239400/TraesCS5B02G159000/TraesCS6A02G330500/TraesCS6B02G361400	15
GO:0000448	BP	11	cleavage in ITS2 between 5.8S rRNA and LSU-rRNA of tricistronic rRNA transcript (SSU-rRNA, 5.8S rRNA, LSU-rRNA)	3/1037	6/39792	0.000332769732627026	0.00776815968202579	0.00688073654322325	TraesCS6A02G116600/TraesCS6B02G144600/TraesCS6D02G105800	3
GO:0010229	BP	5	inflorescence development	11/1037	121/39792	0.000336527918862254	0.00780616976348203	0.00691440440886869	TraesCS2B02G250900/TraesCS2D02G232800/TraesCS4A02G062600/TraesCS4D02G049100/TraesCS4D02G239400/TraesCS5B02G222700/TraesCS5D02G231300/TraesCS6B02G334900/TraesCS6D02G316000/TraesCS7B02G091900/TraesCS7D02G187600	11
GO:0006545	BP	8	glycine biosynthetic process	4/1037	14/39792	0.000372498779472921	0.00858621400483179	0.00760533754316112	TraesCS2A02G382700/TraesCS2B02G400000/TraesCS2D02G379000/TraesCS4D02G346900	4
GO:0009070	BP	7	serine family amino acid biosynthetic process	8/1037	68/39792	0.000384086702799005	0.00874334015998976	0.00774451383741177	TraesCS2A02G382700/TraesCS2B02G400000/TraesCS2B02G429300/TraesCS2D02G379000/TraesCS4D02G346900/TraesCS5A02G022200/TraesCS5A02G177400/TraesCS5D02G181600	8
GO:0009410	BP	4	response to xenobiotic stimulus	8/1037	68/39792	0.000384086702799005	0.00874334015998976	0.00774451383741177	TraesCS1B02G186700/TraesCS3B02G013100/TraesCS3B02G034900/TraesCS3D02G031100/TraesCS6A02G041700/TraesCS6B02G056800/TraesCS6D02G048300/TraesCS6D02G105400	8
GO:0002239	BP	4	response to oomycetes	17/1037	254/39792	0.000404754011411192	0.00915693488779025	0.00811086011170967	TraesCS2A02G022800/TraesCS2B02G031900/TraesCS2D02G142200/TraesCS3A02G506300/TraesCS3A02G507200/TraesCS3D02G430500/TraesCS4A02G037000/TraesCS4A02G062600/TraesCS4B02G270100/TraesCS4D02G049100/TraesCS4D02G239400/TraesCS4D02G269300/TraesCS6A02G085000/TraesCS6B02G080100/TraesCS7A02G507200/TraesCS7D02G480500/TraesCSU02G113900	17
GO:0009269	BP	5	response to desiccation	7/1037	53/39792	0.000433815632447356	0.00975419811607091	0.00863989286708198	TraesCS2A02G094500/TraesCS2A02G094700/TraesCS2A02G097400/TraesCS2B02G109700/TraesCS2D02G093100/TraesCS4A02G125300/TraesCS4B02G179300	7
GO:0009734	BP	5	auxin-activated signaling pathway	20/1037	328/39792	0.000440017279866382	0.00983331299213591	0.00870996977604571	TraesCS2A02G323000/TraesCS2A02G382400/TraesCS2B02G359600/TraesCS2D02G339900/TraesCS3A02G121300/TraesCS3A02G413700/TraesCS3D02G408000/TraesCS4A02G464200/TraesCS4B02G011900/TraesCS5B02G054200/TraesCS5B02G219500/TraesCS5B02G219600/TraesCS5B02G386800/TraesCS5D02G059700/TraesCS5D02G228400/TraesCS6B02G288500/TraesCS6B02G441900/TraesCS6D02G241900/TraesCS7A02G371500/TraesCS7B02G256100	20
GO:0030003	BP	6	cellular cation homeostasis	23/1037	404/39792	0.000450736702393415	0.0100118182683143	0.00886808287196996	TraesCS1B02G186700/TraesCS2A02G160700/TraesCS2A02G357500/TraesCS2A02G539300/TraesCS2B02G376700/TraesCS2D02G135600/TraesCS2D02G396500/TraesCS3A02G183800/TraesCS3B02G549700/TraesCS3D02G188000/TraesCS5A02G230300/TraesCS5A02G263100/TraesCS5B02G091200/TraesCS5B02G169300/TraesCS5B02G261500/TraesCS5B02G261800/TraesCS5D02G270600/TraesCS5D02G401200/TraesCS7A02G345500/TraesCS7B02G321400/TraesCS7D02G027900/…	23
GO:0043161	BP	7	proteasome-mediated ubiquitin-dependent protein catabolic process	33/1037	673/39792	0.000465591411843258	0.0102794730385876	0.00910516115488019	TraesCS1A02G295900/TraesCS2A02G323000/TraesCS2B02G193700/TraesCS2B02G359600/TraesCS2D02G098400/TraesCS2D02G175100/TraesCS2D02G339900/TraesCS3A02G253800/TraesCS3A02G413700/TraesCS3D02G254700/TraesCS3D02G408000/TraesCS4A02G442100/TraesCS4D02G302600/TraesCS5A02G049400/TraesCS5A02G058400/TraesCS5A02G134700/TraesCS5A02G396000/TraesCS5B02G054600/TraesCS5B02G279200/TraesCS5B02G305200/TraesCS5D02G060200/…	33
GO:0016638	MF	4	oxidoreductase activity, acting on the CH-NH2 group of donors	7/1037	54/39792	0.000487333779951832	0.0106950796618171	0.00947328948863189	TraesCS2D02G388800/TraesCS5D02G241000/TraesCS5D02G442000/TraesCS6A02G325600/TraesCS6A02G325700/TraesCS6B02G355700/TraesCS6D02G305200	7
GO:0055082	BP	4	cellular chemical homeostasis	27/1037	512/39792	0.000501292779567226	0.0109359406971064	0.00968663491344188	TraesCS1B02G186700/TraesCS2A02G160700/TraesCS2A02G357500/TraesCS2A02G539300/TraesCS2B02G376700/TraesCS2D02G135600/TraesCS2D02G396500/TraesCS3A02G183800/TraesCS3B02G549700/TraesCS3D02G188000/TraesCS4B02G383800/TraesCS5A02G230300/TraesCS5A02G263100/TraesCS5B02G091200/TraesCS5B02G169300/TraesCS5B02G261500/TraesCS5B02G261800/TraesCS5B02G444100/TraesCS5D02G270600/TraesCS5D02G401200/TraesCS7A02G263000/…	27
GO:0009862	BP	5	systemic acquired resistance, salicylic acid mediated signaling pathway	8/1037	72/39792	0.00056767037680908	0.0121667364386274	0.0107768263593672	TraesCS2B02G517400/TraesCS2D02G489700/TraesCS3A02G105400/TraesCS3B02G123800/TraesCS3D02G107500/TraesCS4A02G062600/TraesCS4D02G049100/TraesCS4D02G239400	8
GO:0030641	BP	8	regulation of cellular pH	8/1037	72/39792	0.00056767037680908	0.0121667364386274	0.0107768263593672	TraesCS2D02G135600/TraesCS3A02G183800/TraesCS3D02G188000/TraesCS5A02G263100/TraesCS5B02G091200/TraesCS5B02G261500/TraesCS5B02G261800/TraesCS5D02G270600	8
GO:0051453	BP	9	regulation of intracellular pH	8/1037	72/39792	0.00056767037680908	0.0121667364386274	0.0107768263593672	TraesCS2D02G135600/TraesCS3A02G183800/TraesCS3D02G188000/TraesCS5A02G263100/TraesCS5B02G091200/TraesCS5B02G261500/TraesCS5B02G261800/TraesCS5D02G270600	8
GO:0005516	MF	4	calmodulin binding	26/1037	490/39792	0.000576094876526327	0.0122755100143546	0.0108731738017576	TraesCS1B02G022000/TraesCS1B02G323000/TraesCS2A02G299200/TraesCS2A02G300400/TraesCS2A02G323000/TraesCS2B02G315700/TraesCS2B02G359600/TraesCS2B02G532000/TraesCS2B02G576400/TraesCS2D02G297100/TraesCS2D02G339900/TraesCS2D02G504400/TraesCS3A02G413700/TraesCS3B02G349900/TraesCS3B02G398100/TraesCS3B02G435200/TraesCS3D02G408000/TraesCS4A02G262600/TraesCS4D02G052500/TraesCS5A02G426500/TraesCS5B02G305200/…	26
GO:0016641	MF	5	oxidoreductase activity, acting on the CH-NH2 group of donors, oxygen as acceptor	5/1037	27/39792	0.000596311766183315	0.0126328475321494	0.0111896896069933	TraesCS5D02G241000/TraesCS6A02G325600/TraesCS6A02G325700/TraesCS6B02G355700/TraesCS6D02G305200	5
GO:0009636	BP	4	response to toxic substance	38/1037	827/39792	0.000625526269059228	0.0131755964143797	0.0116704356550433	TraesCS1A02G340100/TraesCS1B02G186700/TraesCS1B02G294300/TraesCS1D02G284000/TraesCS2A02G094500/TraesCS2A02G094700/TraesCS2A02G097400/TraesCS2A02G323000/TraesCS2B02G109700/TraesCS2B02G359600/TraesCS2B02G395000/TraesCS2D02G093100/TraesCS2D02G135600/TraesCS2D02G142200/TraesCS2D02G339900/TraesCS3A02G149300/TraesCS3A02G413700/TraesCS3B02G013100/TraesCS3B02G034900/TraesCS3B02G398100/TraesCS3D02G031100/…	38
GO:0070141	BP	7	response to UV-A	6/1037	41/39792	0.000636775949544083	0.013260135540222	0.0117453171554662	TraesCS1A02G314900/TraesCS4B02G224800/TraesCS4D02G225400/TraesCS5B02G218600/TraesCS5D02G226900/TraesCS5D02G227700	6
GO:0071492	BP	8	cellular response to UV-A	6/1037	41/39792	0.000636775949544083	0.013260135540222	0.0117453171554662	TraesCS1A02G314900/TraesCS4B02G224800/TraesCS4D02G225400/TraesCS5B02G218600/TraesCS5D02G226900/TraesCS5D02G227700	6
GO:0051240	BP	3	positive regulation of multicellular organismal process	32/1037	658/39792	0.000646092933562478	0.0133769219024745	0.0118487620154323	TraesCS1A02G314900/TraesCS1B02G181800/TraesCS1D02G161900/TraesCS2B02G250900/TraesCS2B02G406600/TraesCS2D02G232800/TraesCS2D02G383200/TraesCS2D02G386300/TraesCS3A02G121300/TraesCS3B02G349900/TraesCS3B02G470000/TraesCS3B02G489500/TraesCS4A02G130600/TraesCS4B02G224800/TraesCS4D02G225400/TraesCS5A02G520200/TraesCS5B02G218600/TraesCS5B02G222700/TraesCS5B02G386800/TraesCS5D02G226900/TraesCS5D02G227700/…	32
GO:0042178	BP	5	xenobiotic catabolic process	4/1037	16/39792	0.000649684065113358	0.0133769219024745	0.0118487620154323	TraesCS3B02G013100/TraesCS3B02G034900/TraesCS3D02G031100/TraesCS6D02G105400	4
GO:0009720	BP	5	detection of hormone stimulus	5/1037	28/39792	0.000710474449909267	0.0144660492162081	0.0128134690264338	TraesCS5D02G241000/TraesCS6A02G325600/TraesCS6A02G325700/TraesCS6B02G355700/TraesCS6D02G305200	5
GO:0009726	BP	4	detection of endogenous stimulus	5/1037	28/39792	0.000710474449909267	0.0144660492162081	0.0128134690264338	TraesCS5D02G241000/TraesCS6A02G325600/TraesCS6A02G325700/TraesCS6B02G355700/TraesCS6D02G305200	5
GO:0072348	BP	5	sulfur compound transport	8/1037	75/39792	0.000747301862338289	0.0151044506293274	0.0133789404009035	TraesCS2A02G508200/TraesCS2B02G536100/TraesCS3B02G323500/TraesCS3B02G493000/TraesCS4B02G276700/TraesCS5B02G039100/TraesCS5B02G300300/TraesCS5D02G307000	8
GO:0009813	BP	5	flavonoid biosynthetic process	15/1037	221/39792	0.000750070945303569	0.0151044506293274	0.0133789404009035	TraesCS1D02G019100/TraesCS2B02G395000/TraesCS4D02G187100/TraesCS5A02G146900/TraesCS5A02G475600/TraesCS5B02G145800/TraesCS5B02G488900/TraesCS5D02G145400/TraesCS6B02G329800/TraesCS6D02G162700/TraesCS7A02G131600/TraesCS7A02G241600/TraesCS7B02G137200/TraesCS7D02G130800/TraesCS7D02G240600	15
GO:0051094	BP	3	positive regulation of developmental process	33/1037	695/39792	0.000804233188511952	0.0161066373546246	0.0142666387884432	TraesCS1A02G314900/TraesCS1B02G181800/TraesCS1D02G161900/TraesCS2A02G359400/TraesCS2B02G250900/TraesCS2B02G406600/TraesCS2D02G232800/TraesCS2D02G383200/TraesCS2D02G386300/TraesCS3A02G121300/TraesCS3B02G349900/TraesCS3B02G470000/TraesCS3B02G489500/TraesCS4A02G130600/TraesCS4B02G224800/TraesCS4D02G225400/TraesCS5A02G520200/TraesCS5B02G218600/TraesCS5B02G222700/TraesCS5B02G386800/TraesCS5D02G226900/…	33
GO:0007568	BP	3	aging	30/1037	615/39792	0.000894286463861064	0.0178128254894065	0.0157779144996998	TraesCS2A02G264800/TraesCS2B02G107100/TraesCS3A02G506300/TraesCS3A02G507200/TraesCS3D02G109300/TraesCS3D02G207600/TraesCS3D02G534100/TraesCS3D02G534200/TraesCS4A02G062600/TraesCS4D02G036000/TraesCS4D02G049100/TraesCS4D02G239400/TraesCS5A02G022200/TraesCS5A02G401600/TraesCS5B02G075300/TraesCS5B02G142100/TraesCS5B02G406300/TraesCS5D02G081000/TraesCS5D02G411800/TraesCS5D02G565100/TraesCS6B02G080100/…	30
GO:0016798	MF	4	hydrolase activity, acting on glycosyl bonds	39/1037	873/39792	0.000903499364978388	0.0178990549872745	0.015854293266534	TraesCS1A02G247100/TraesCS1B02G181800/TraesCS1D02G161900/TraesCS2A02G105900/TraesCS2A02G384300/TraesCS2B02G311900/TraesCS2B02G401500/TraesCS2D02G381000/TraesCS3A02G113900/TraesCS3A02G175800/TraesCS3A02G447500/TraesCS3B02G133400/TraesCS3B02G406200/TraesCS3B02G525000/TraesCS3D02G116400/TraesCS3D02G475200/TraesCS3D02G478000/TraesCS3D02G481400/TraesCS4A02G188300/TraesCS4A02G293500/TraesCS4A02G485000/…	39
GO:0010082	BP	6	regulation of root meristem growth	6/1037	44/39792	0.000935673562600634	0.0184367935856523	0.016330601398191	TraesCS2A02G264800/TraesCS5A02G401600/TraesCS5B02G075300/TraesCS5B02G406300/TraesCS5D02G081000/TraesCS5D02G411800	6
GO:0051973	BP	5	positive regulation of telomerase activity	5/1037	30/39792	0.000986792165540279	0.0193400710518991	0.0171306897749858	TraesCS2A02G323000/TraesCS2B02G359600/TraesCS2D02G339900/TraesCS3A02G413700/TraesCS3D02G408000	5
GO:0009068	BP	7	aspartate family amino acid catabolic process	4/1037	18/39792	0.00104791430535079	0.0203714283607438	0.0180442263415046	TraesCS2A02G382700/TraesCS2B02G400000/TraesCS2D02G379000/TraesCS4D02G346900	4
GO:0006515	BP	7	protein quality control for misfolded or incompletely synthesized proteins	6/1037	45/39792	0.00105609041979299	0.0203714283607438	0.0180442263415046	TraesCS4A02G442100/TraesCS5A02G049400/TraesCS5B02G054600/TraesCS5D02G060200/TraesCS6B02G264500/TraesCS7A02G055400	6
GO:0080113	BP	4	regulation of seed growth	6/1037	45/39792	0.00105609041979299	0.0203714283607438	0.0180442263415046	TraesCS2A02G264800/TraesCS5A02G401600/TraesCS5B02G075300/TraesCS5B02G406300/TraesCS5D02G081000/TraesCS5D02G411800	6
GO:0048366	BP	6	leaf development	48/1037	1151/39792	0.00108158718493695	0.0207540158785021	0.0183831076238387	TraesCS1A02G195700/TraesCS1B02G181800/TraesCS1B02G210400/TraesCS1D02G161900/TraesCS1D02G185300/TraesCS1D02G199000/TraesCS1D02G378800/TraesCS2A02G110200/TraesCS2A02G264800/TraesCS2B02G107100/TraesCS2D02G110700/TraesCS3A02G259900/TraesCS3A02G506300/TraesCS3A02G507200/TraesCS3D02G109300/TraesCS3D02G207600/TraesCS3D02G260100/TraesCS3D02G534100/TraesCS3D02G534200/TraesCS4A02G062600/TraesCS4A02G370500/…	48
GO:0090693	BP	3	plant organ senescence	27/1037	541/39792	0.00113504360462011	0.0216663271402745	0.0191911977886426	TraesCS2A02G264800/TraesCS2B02G107100/TraesCS3A02G506300/TraesCS3A02G507200/TraesCS3D02G109300/TraesCS3D02G207600/TraesCS3D02G534100/TraesCS3D02G534200/TraesCS4A02G062600/TraesCS4D02G036000/TraesCS4D02G049100/TraesCS4D02G239400/TraesCS5A02G401600/TraesCS5B02G075300/TraesCS5B02G142100/TraesCS5B02G406300/TraesCS5D02G081000/TraesCS5D02G411800/TraesCS5D02G565100/TraesCS6B02G080100/TraesCS6B02G290500/…	27
GO:0036513	CC	4	Derlin-1 retrotranslocation complex	5/1037	31/39792	0.00115153842253894	0.0217651306955198	0.0192787141710298	TraesCS5A02G049400/TraesCS5B02G054600/TraesCS5D02G060200/TraesCS6B02G264500/TraesCS7D02G222100	5
GO:0000160	BP	5	phosphorelay signal transduction system	17/1037	279/39792	0.00115209695905343	0.0217651306955198	0.0192787141710298	TraesCS1A02G218100/TraesCS1A02G347700/TraesCS1B02G231500/TraesCS2A02G264800/TraesCS3B02G357600/TraesCS4A02G062600/TraesCS4D02G036000/TraesCS4D02G049100/TraesCS4D02G239400/TraesCS5A02G401600/TraesCS5B02G075300/TraesCS5B02G406300/TraesCS5D02G081000/TraesCS5D02G411800/TraesCS7A02G369500/TraesCS7B02G085900/TraesCS7D02G353800	17
GO:0016021	CC	4	integral component of membrane	65/1037	1688/39792	0.00123033836232823	0.0231240517842716	0.0204823941129299	TraesCS1A02G142400/TraesCS1A02G191800/TraesCS1A02G360400/TraesCS1B02G147200/TraesCS1B02G206800/TraesCS1B02G376900/TraesCS1D02G141400/TraesCS1D02G195400/TraesCS2A02G110200/TraesCS2A02G357500/TraesCS2A02G508200/TraesCS2A02G517200/TraesCS2B02G376700/TraesCS2B02G509700/TraesCS2B02G536100/TraesCS2D02G048800/TraesCS2D02G051800/TraesCS2D02G110700/TraesCS3A02G149300/TraesCS3A02G183800/TraesCS3A02G218000/…	65
GO:0030170	MF	5	pyridoxal phosphate binding	8/1037	81/39792	0.00124296382219146	0.0231241746615822	0.0204825029529173	TraesCS1A02G299100/TraesCS1B02G308900/TraesCS1D02G292100/TraesCS2B02G429300/TraesCS3A02G366400/TraesCS3B02G398000/TraesCS3D02G359300/TraesCS5A02G022200	8
GO:0070279	MF	4	vitamin B6 binding	8/1037	81/39792	0.00124296382219146	0.0231241746615822	0.0204825029529173	TraesCS1A02G299100/TraesCS1B02G308900/TraesCS1D02G292100/TraesCS2B02G429300/TraesCS3A02G366400/TraesCS3B02G398000/TraesCS3D02G359300/TraesCS5A02G022200	8
GO:0009739	BP	5	response to gibberellin	25/1037	490/39792	0.00125733297960655	0.0232733604558486	0.020614645981428	TraesCS2A02G270200/TraesCS3A02G384400/TraesCS3A02G487500/TraesCS3B02G535100/TraesCS3D02G482600/TraesCS4A02G485000/TraesCS4A02G485400/TraesCS4A02G485900/TraesCS4B02G096500/TraesCS4D02G018100/TraesCS4D02G092900/TraesCS5A02G159600/TraesCS6B02G031500/TraesCS6B02G031700/TraesCS6B02G288500/TraesCS6B02G334900/TraesCS6D02G026500/TraesCS6D02G241900/TraesCS7A02G009100/TraesCS7A02G363100/TraesCS7B02G091900/…	25
GO:0010498	BP	6	proteasomal protein catabolic process	33/1037	715/39792	0.00128319618733377	0.0236327338019008	0.0209329650448947	TraesCS1A02G295900/TraesCS2A02G323000/TraesCS2B02G193700/TraesCS2B02G359600/TraesCS2D02G098400/TraesCS2D02G175100/TraesCS2D02G339900/TraesCS3A02G253800/TraesCS3A02G413700/TraesCS3D02G254700/TraesCS3D02G408000/TraesCS4A02G442100/TraesCS4D02G302600/TraesCS5A02G049400/TraesCS5A02G058400/TraesCS5A02G134700/TraesCS5A02G396000/TraesCS5B02G054600/TraesCS5B02G279200/TraesCS5B02G305200/TraesCS5D02G060200/…	33
GO:0006566	BP	7	threonine metabolic process	4/1037	19/39792	0.00130013220050063	0.0237937498819309	0.0210755868847203	TraesCS2A02G382700/TraesCS2B02G400000/TraesCS2D02G379000/TraesCS4D02G346900	4
GO:0004645	MF	6	1,4-alpha-oligoglucan phosphorylase activity	3/1037	9/39792	0.00131790756508376	0.0237937498819309	0.0210755868847203	TraesCS3A02G366400/TraesCS3B02G398000/TraesCS3D02G359300	3
GO:0008184	MF	7	glycogen phosphorylase activity	3/1037	9/39792	0.00131790756508376	0.0237937498819309	0.0210755868847203	TraesCS3A02G366400/TraesCS3B02G398000/TraesCS3D02G359300	3
GO:0033855	MF	6	nicotianamine aminotransferase activity	3/1037	9/39792	0.00131790756508376	0.0237937498819309	0.0210755868847203	TraesCS1A02G291200/TraesCS1B02G300600/TraesCS1D02G289800	3
GO:0071365	BP	6	cellular response to auxin stimulus	21/1037	385/39792	0.00133121478049792	0.023818070685366	0.0210971293153354	TraesCS2A02G323000/TraesCS2A02G382400/TraesCS2B02G359600/TraesCS2D02G339900/TraesCS3A02G121300/TraesCS3A02G413700/TraesCS3D02G408000/TraesCS4A02G464200/TraesCS4B02G011900/TraesCS5B02G054200/TraesCS5B02G219500/TraesCS5B02G219600/TraesCS5B02G386800/TraesCS5D02G059700/TraesCS5D02G228400/TraesCS6B02G270200/TraesCS6B02G288500/TraesCS6B02G441900/TraesCS6D02G241900/TraesCS7A02G371500/TraesCS7B02G256100	21
GO:0071486	BP	8	cellular response to high light intensity	6/1037	47/39792	0.00133225224843112	0.023818070685366	0.0210971293153354	TraesCS1A02G314900/TraesCS4B02G224800/TraesCS4D02G225400/TraesCS5B02G218600/TraesCS5D02G226900/TraesCS5D02G227700	6
GO:0004497	MF	4	monooxygenase activity	37/1037	835/39792	0.00139018968550318	0.0245079326226318	0.021708182439347	TraesCS1A02G442300/TraesCS1D02G078900/TraesCS1D02G450100/TraesCS2A02G002900/TraesCS2A02G022800/TraesCS2B02G031900/TraesCS2D02G070400/TraesCS2D02G157800/TraesCS3D02G077400/TraesCS4A02G037000/TraesCS4A02G218400/TraesCS4A02G308600/TraesCS4B02G097200/TraesCS4B02G172200/TraesCS4B02G237600/TraesCS4B02G270100/TraesCS4B02G342000/TraesCS4D02G093600/TraesCS4D02G238800/TraesCS4D02G269300/TraesCS5A02G287800/…	37
GO:0018105	BP	7	peptidyl-serine phosphorylation	15/1037	235/39792	0.00139090040532262	0.0245079326226318	0.021708182439347	TraesCS2A02G107000/TraesCS2B02G123900/TraesCS2D02G106800/TraesCS3A02G305900/TraesCS3B02G169300/TraesCS3D02G296000/TraesCS4A02G194800/TraesCS4B02G168200/TraesCS5A02G426500/TraesCS5B02G223900/TraesCS5D02G232600/TraesCS5D02G434500/TraesCS6A02G089400/TraesCS6B02G111800/TraesCSU02G016900	15
GO:0018209	BP	7	peptidyl-serine modification	15/1037	235/39792	0.00139090040532262	0.0245079326226318	0.021708182439347	TraesCS2A02G107000/TraesCS2B02G123900/TraesCS2D02G106800/TraesCS3A02G305900/TraesCS3B02G169300/TraesCS3D02G296000/TraesCS4A02G194800/TraesCS4B02G168200/TraesCS5A02G426500/TraesCS5B02G223900/TraesCS5D02G232600/TraesCS5D02G434500/TraesCS6A02G089400/TraesCS6B02G111800/TraesCSU02G016900	15
GO:0044042	BP	6	glucan metabolic process	23/1037	440/39792	0.00141206795381107	0.024761861486687	0.0219331028433812	TraesCS1A02G211500/TraesCS1A02G247100/TraesCS2A02G094500/TraesCS2A02G094700/TraesCS2A02G097400/TraesCS2A02G412200/TraesCS2B02G109700/TraesCS2B02G311900/TraesCS2B02G390700/TraesCS2B02G430800/TraesCS2D02G093100/TraesCS3A02G366400/TraesCS3B02G398000/TraesCS3D02G359300/TraesCS3D02G478000/TraesCS4A02G125300/TraesCS4B02G179300/TraesCS4B02G356800/TraesCS5A02G513200/TraesCS5A02G526200/TraesCS5B02G175800/…	23
GO:0010150	BP	4	leaf senescence	26/1037	523/39792	0.00146477252757739	0.0255637681598625	0.0226434008774369	TraesCS2A02G264800/TraesCS2B02G107100/TraesCS3A02G506300/TraesCS3A02G507200/TraesCS3D02G109300/TraesCS3D02G207600/TraesCS3D02G534100/TraesCS3D02G534200/TraesCS4A02G062600/TraesCS4D02G036000/TraesCS4D02G049100/TraesCS4D02G239400/TraesCS5A02G401600/TraesCS5B02G075300/TraesCS5B02G142100/TraesCS5B02G406300/TraesCS5D02G081000/TraesCS5D02G411800/TraesCS5D02G565100/TraesCS6B02G080100/TraesCS6B02G290500/…	26
GO:0055080	BP	7	cation homeostasis	29/1037	607/39792	0.00147524067547916	0.0256244411167352	0.0226971426449376	TraesCS1B02G186700/TraesCS2A02G160700/TraesCS2A02G357500/TraesCS2A02G539300/TraesCS2B02G376700/TraesCS2D02G135600/TraesCS2D02G396500/TraesCS3A02G183800/TraesCS3B02G165400/TraesCS3B02G549700/TraesCS3D02G148000/TraesCS3D02G188000/TraesCS5A02G230300/TraesCS5A02G263100/TraesCS5B02G091200/TraesCS5B02G169300/TraesCS5B02G261500/TraesCS5B02G261800/TraesCS5D02G270600/TraesCS5D02G401200/TraesCS6B02G290500/…	29
GO:0005992	BP	7	trehalose biosynthetic process	6/1037	48/39792	0.00148944041894962	0.0256281649551659	0.022700441077542	TraesCS5A02G190000/TraesCS5A02G203500/TraesCS5B02G202200/TraesCS5D02G200800/TraesCS5D02G210000/TraesCS6D02G230500	6
GO:0080027	BP	4	response to herbivore	6/1037	48/39792	0.00148944041894962	0.0256281649551659	0.022700441077542	TraesCS3A02G105400/TraesCS3B02G123800/TraesCS3D02G107500/TraesCS6D02G010100/TraesCS7B02G407200/TraesCS7D02G244800	6
GO:0030004	BP	7	cellular monovalent inorganic cation homeostasis	9/1037	103/39792	0.00151113594137092	0.0258799683417029	0.0229234788154841	TraesCS2D02G135600/TraesCS3A02G183800/TraesCS3D02G188000/TraesCS5A02G263100/TraesCS5B02G091200/TraesCS5B02G261500/TraesCS5B02G261800/TraesCS5D02G270600/TraesCS5D02G401200	9
GO:0009063	BP	5	cellular amino acid catabolic process	11/1037	146/39792	0.00160749777858234	0.0274022295744384	0.0242718391635149	TraesCS1B02G223300/TraesCS1B02G321600/TraesCS2A02G022800/TraesCS2A02G382700/TraesCS2B02G031900/TraesCS2B02G400000/TraesCS2D02G379000/TraesCS4D02G346900/TraesCS5A02G120000/TraesCS5B02G121400/TraesCS7A02G003600	11
GO:0015297	MF	6	antiporter activity	12/1037	169/39792	0.00167272463733935	0.0283821101659663	0.0251397796372054	TraesCS1A02G360400/TraesCS1B02G376900/TraesCS2D02G135600/TraesCS3A02G130300/TraesCS3B02G165400/TraesCS3D02G096500/TraesCS3D02G148000/TraesCS5B02G079100/TraesCS5B02G300300/TraesCS5D02G307000/TraesCS6B02G290500/TraesCS7A02G464900	12
GO:0006073	BP	6	cellular glucan metabolic process	22/1037	420/39792	0.0017266182484285	0.0291615478363616	0.0258301754943172	TraesCS1A02G211500/TraesCS1A02G247100/TraesCS2A02G094500/TraesCS2A02G094700/TraesCS2A02G097400/TraesCS2A02G412200/TraesCS2B02G109700/TraesCS2B02G311900/TraesCS2B02G390700/TraesCS2B02G430800/TraesCS2D02G093100/TraesCS3A02G366400/TraesCS3B02G398000/TraesCS3D02G359300/TraesCS3D02G478000/TraesCS4A02G125300/TraesCS4B02G179300/TraesCS4B02G356800/TraesCS5A02G513200/TraesCS5A02G526200/TraesCS5B02G175800/…	22
GO:0010167	BP	5	response to nitrate	10/1037	126/39792	0.00175462380439458	0.0294986066197528	0.0261287291779472	TraesCS2A02G323000/TraesCS2B02G359600/TraesCS2D02G339900/TraesCS3A02G413700/TraesCS3D02G408000/TraesCS6B02G126400/TraesCS6B02G290500/TraesCS7A02G363100/TraesCS7A02G428500/TraesCS7D02G420900	10
GO:0010030	BP	4	positive regulation of seed germination	11/1037	148/39792	0.00179156104306949	0.0299820603783091	0.0265569538900568	TraesCS1A02G314900/TraesCS4B02G224800/TraesCS4D02G225400/TraesCS5B02G218600/TraesCS5D02G226900/TraesCS5D02G227700/TraesCS5D02G241000/TraesCS6A02G325600/TraesCS6A02G325700/TraesCS6B02G355700/TraesCS6D02G305200	11
GO:0008453	MF	6	alanine-glyoxylate transaminase activity	3/1037	10/39792	0.00184632082059816	0.030758026397692	0.0272442746924627	TraesCS1A02G299100/TraesCS1B02G308900/TraesCS1D02G292100	3
GO:0009250	BP	7	glucan biosynthetic process	13/1037	195/39792	0.00192596229027232	0.0319396008771405	0.0282908678409137	TraesCS1A02G211500/TraesCS2A02G094500/TraesCS2A02G094700/TraesCS2A02G097400/TraesCS2A02G412200/TraesCS2B02G109700/TraesCS2B02G390700/TraesCS2B02G430800/TraesCS2D02G093100/TraesCS4A02G125300/TraesCS4B02G179300/TraesCS5B02G175800/TraesCS5D02G182600	13
GO:0004084	MF	6	branched-chain-amino-acid transaminase activity	2/1037	3/39792	0.00200023933352036	0.0325816762548983	0.0288595934717043	TraesCS4A02G059800/TraesCS4B02G235400	2
GO:0004412	MF	6	homoserine dehydrogenase activity	2/1037	3/39792	0.00200023933352036	0.0325816762548983	0.0288595934717043	TraesCS5A02G177400/TraesCS5D02G181600	2
GO:0009090	BP	8	homoserine biosynthetic process	2/1037	3/39792	0.00200023933352036	0.0325816762548983	0.0288595934717043	TraesCS5A02G177400/TraesCS5D02G181600	2
GO:1902348	BP	6	cellular response to strigolactone	2/1037	3/39792	0.00200023933352036	0.0325816762548983	0.0288595934717043	TraesCS4A02G046700/TraesCS4D02G258000	2
GO:0006805	BP	4	xenobiotic metabolic process	5/1037	35/39792	0.00201916469807958	0.0326001701253818	0.0288759746296194	TraesCS1B02G186700/TraesCS3B02G013100/TraesCS3B02G034900/TraesCS3D02G031100/TraesCS6D02G105400	5
GO:0071466	BP	5	cellular response to xenobiotic stimulus	5/1037	35/39792	0.00201916469807958	0.0326001701253818	0.0288759746296194	TraesCS1B02G186700/TraesCS3B02G013100/TraesCS3B02G034900/TraesCS3D02G031100/TraesCS6D02G105400	5
GO:0010117	BP	6	photoprotection	6/1037	51/39792	0.0020464073161717	0.0328951000603916	0.0291372122025555	TraesCS1A02G314900/TraesCS4B02G224800/TraesCS4D02G225400/TraesCS5B02G218600/TraesCS5D02G226900/TraesCS5D02G227700	6
GO:0015179	MF	7	L-amino acid transmembrane transporter activity	9/1037	108/39792	0.00210005708675435	0.0333190875452584	0.0295127639806353	TraesCS1A02G191800/TraesCS1B02G206800/TraesCS1D02G195400/TraesCS2D02G267400/TraesCS3B02G177000/TraesCS3D02G096500/TraesCS4A02G464200/TraesCS5B02G079100/TraesCS7A02G464900	9
GO:0015807	BP	6	L-amino acid transport	9/1037	108/39792	0.00210005708675435	0.0333190875452584	0.0295127639806353	TraesCS1A02G191800/TraesCS1B02G206800/TraesCS1D02G195400/TraesCS2D02G267400/TraesCS3B02G177000/TraesCS3D02G096500/TraesCS4A02G464200/TraesCS5B02G079100/TraesCS7A02G464900	9
GO:1902475	BP	7	L-alpha-amino acid transmembrane transport	9/1037	108/39792	0.00210005708675435	0.0333190875452584	0.0295127639806353	TraesCS1A02G191800/TraesCS1B02G206800/TraesCS1D02G195400/TraesCS2D02G267400/TraesCS3B02G177000/TraesCS3D02G096500/TraesCS4A02G464200/TraesCS5B02G079100/TraesCS7A02G464900	9
GO:0071484	BP	7	cellular response to light intensity	6/1037	52/39792	0.00226310044830625	0.0357511342372517	0.0316669772349204	TraesCS1A02G314900/TraesCS4B02G224800/TraesCS4D02G225400/TraesCS5B02G218600/TraesCS5D02G226900/TraesCS5D02G227700	6
GO:0008172	MF	6	S-methyltransferase activity	4/1037	22/39792	0.00230604265193932	0.0362731601689167	0.0321293676918042	TraesCS4B02G014700/TraesCS4D02G012900/TraesCS7A02G110600/TraesCS7D02G105900	4
GO:0043565	MF	6	sequence-specific DNA binding	62/1037	1641/39792	0.00244097222177728	0.0374081171756115	0.0331346688790366	TraesCS1A02G218100/TraesCS1B02G231500/TraesCS1B02G317100/TraesCS1D02G378800/TraesCS2A02G119600/TraesCS2A02G152700/TraesCS2A02G403700/TraesCS2B02G140300/TraesCS2B02G177900/TraesCS2B02G406600/TraesCS2D02G121400/TraesCS2D02G158200/TraesCS2D02G386300/TraesCS3A02G259900/TraesCS3A02G384400/TraesCS3A02G436100/TraesCS3A02G487500/TraesCS3B02G470700/TraesCS3B02G535100/TraesCS3B02G549700/TraesCS3D02G260100/…	62
GO:0012511	CC	7	monolayer-surrounded lipid storage body	3/1037	11/39792	0.00248966947151665	0.0374081171756115	0.0331346688790366	TraesCS3A02G303600/TraesCS3B02G332700/TraesCS3D02G298200	3
GO:0051741	MF	7	2-methyl-6-phytyl-1,4-benzoquinone methyltransferase activity	3/1037	11/39792	0.00248966947151665	0.0374081171756115	0.0331346688790366	TraesCS4A02G301600/TraesCS4B02G013100/TraesCS4D02G010700	3
GO:0051952	BP	5	regulation of amine transport	3/1037	11/39792	0.00248966947151665	0.0374081171756115	0.0331346688790366	TraesCS7A02G392200/TraesCS7A02G392300/TraesCS7B02G294400	3
GO:0051955	BP	6	regulation of amino acid transport	3/1037	11/39792	0.00248966947151665	0.0374081171756115	0.0331346688790366	TraesCS7A02G392200/TraesCS7A02G392300/TraesCS7B02G294400	3
GO:0080037	BP	5	negative regulation of cytokinin-activated signaling pathway	3/1037	11/39792	0.00248966947151665	0.0374081171756115	0.0331346688790366	TraesCS6A02G178900/TraesCS7B02G257400/TraesCS7D02G352400	3
GO:0080143	BP	6	regulation of amino acid export	3/1037	11/39792	0.00248966947151665	0.0374081171756115	0.0331346688790366	TraesCS7A02G392200/TraesCS7A02G392300/TraesCS7B02G294400	3
GO:1903789	BP	5	regulation of amino acid transmembrane transport	3/1037	11/39792	0.00248966947151665	0.0374081171756115	0.0331346688790366	TraesCS7A02G392200/TraesCS7A02G392300/TraesCS7B02G294400	3
GO:0071218	BP	6	cellular response to misfolded protein	6/1037	53/39792	0.00249662616947972	0.0374081171756115	0.0331346688790366	TraesCS4A02G442100/TraesCS5A02G049400/TraesCS5B02G054600/TraesCS5D02G060200/TraesCS6B02G264500/TraesCS7A02G055400	6
GO:0009409	BP	4	response to cold	53/1037	1357/39792	0.00250857575176735	0.0374081171756115	0.0331346688790366	TraesCS1A02G218100/TraesCS1A02G314900/TraesCS1B02G231500/TraesCS2A02G094500/TraesCS2A02G094700/TraesCS2A02G097400/TraesCS2A02G168200/TraesCS2A02G323000/TraesCS2B02G109700/TraesCS2B02G359600/TraesCS2D02G093100/TraesCS2D02G339900/TraesCS2D02G388800/TraesCS3A02G413700/TraesCS3B02G096000/TraesCS3B02G398100/TraesCS3D02G344400/TraesCS3D02G369600/TraesCS3D02G408000/TraesCS4A02G065300/TraesCS4A02G125300/…	53
GO:0003333	BP	6	amino acid transmembrane transport	13/1037	201/39792	0.00251088590046396	0.0374081171756115	0.0331346688790366	TraesCS1A02G191800/TraesCS1B02G206800/TraesCS1D02G195400/TraesCS2D02G267400/TraesCS3A02G346700/TraesCS3B02G177000/TraesCS3B02G378500/TraesCS3D02G096500/TraesCS4A02G464200/TraesCS5B02G079100/TraesCS6A02G254100/TraesCS6B02G271500/TraesCS7A02G464900	13
GO:0006865	BP	6	amino acid transport	13/1037	201/39792	0.00251088590046396	0.0374081171756115	0.0331346688790366	TraesCS1A02G191800/TraesCS1B02G206800/TraesCS1D02G195400/TraesCS2D02G267400/TraesCS3A02G346700/TraesCS3B02G177000/TraesCS3B02G378500/TraesCS3D02G096500/TraesCS4A02G464200/TraesCS5B02G079100/TraesCS6A02G254100/TraesCS6B02G271500/TraesCS7A02G464900	13
GO:0015171	MF	6	amino acid transmembrane transporter activity	13/1037	201/39792	0.00251088590046396	0.0374081171756115	0.0331346688790366	TraesCS1A02G191800/TraesCS1B02G206800/TraesCS1D02G195400/TraesCS2D02G267400/TraesCS3A02G346700/TraesCS3B02G177000/TraesCS3B02G378500/TraesCS3D02G096500/TraesCS4A02G464200/TraesCS5B02G079100/TraesCS6A02G254100/TraesCS6B02G271500/TraesCS7A02G464900	13
GO:0071836	BP	6	nectar secretion	5/1037	37/39792	0.00259756243812038	0.0385427786870898	0.0341397083279917	TraesCS2B02G311900/TraesCS3A02G015500/TraesCS4B02G356800/TraesCS5A02G526200/TraesCSU02G044500	5
GO:0030001	BP	7	metal ion transport	33/1037	749/39792	0.00267382698019243	0.0395144188806664	0.0350003497746751	TraesCS1A02G297400/TraesCS1B02G306400/TraesCS1B02G306500/TraesCS1D02G294000/TraesCS2A02G143400/TraesCS2A02G160700/TraesCS2A02G357500/TraesCS2A02G505500/TraesCS2A02G539300/TraesCS2B02G168400/TraesCS2B02G376700/TraesCS2D02G135600/TraesCS2D02G146800/TraesCS3A02G149300/TraesCS3B02G165400/TraesCS3D02G148000/TraesCS4A02G077100/TraesCS4D02G361300/TraesCS5A02G230300/TraesCS5B02G169300/TraesCS5B02G223900/…	33
GO:0010038	BP	5	response to metal ion	57/1037	1489/39792	0.00271640148998054	0.0399823753444927	0.0354148475802156	TraesCS1A02G365100/TraesCS1B02G294300/TraesCS1D02G284000/TraesCS2A02G168200/TraesCS2D02G388800/TraesCS3A02G366400/TraesCS3B02G398000/TraesCS3B02G549700/TraesCS3D02G298600/TraesCS3D02G359300/TraesCS3D02G369600/TraesCS3D02G417500/TraesCS3D02G539900/TraesCS4A02G083900/TraesCS4A02G103800/TraesCS4A02G262600/TraesCS4B02G200100/TraesCS4D02G036000/TraesCS4D02G052500/TraesCS4D02G201100/TraesCS4D02G234200/…	57
GO:0006544	BP	7	glycine metabolic process	4/1037	23/39792	0.0027344824211719	0.04008751229438	0.0355079738395542	TraesCS2A02G382700/TraesCS2B02G400000/TraesCS2D02G379000/TraesCS4D02G346900	4
GO:0005991	BP	6	trehalose metabolic process	6/1037	54/39792	0.00274778771817071	0.0401220796298632	0.035538592253464	TraesCS5A02G190000/TraesCS5A02G203500/TraesCS5B02G202200/TraesCS5D02G200800/TraesCS5D02G210000/TraesCS6D02G230500	6
GO:0016872	MF	4	intramolecular lyase activity	5/1037	38/39792	0.00292783498569292	0.0425814096133514	0.0377169719961444	TraesCS5A02G146900/TraesCS5A02G475600/TraesCS5B02G145800/TraesCS5B02G488900/TraesCS5D02G145400	5
GO:0009069	BP	6	serine family amino acid metabolic process	8/1037	93/39792	0.00299833005845557	0.0434343069732792	0.0384724356158809	TraesCS2A02G382700/TraesCS2B02G400000/TraesCS2B02G429300/TraesCS2D02G379000/TraesCS4D02G346900/TraesCS5A02G022200/TraesCS5A02G177400/TraesCS5D02G181600	8
GO:0009695	BP	6	jasmonic acid biosynthetic process	7/1037	74/39792	0.00316374156854479	0.0456500505854987	0.0404350559361465	TraesCS4B02G237600/TraesCS4D02G238800/TraesCS6D02G010100/TraesCS7A02G003900/TraesCS7B02G079500/TraesCS7D02G175800/TraesCS7D02G244800	7
GO:1902347	BP	5	response to strigolactone	4/1037	24/39792	0.00321439012154511	0.046091408199317	0.0408259935051895	TraesCS4A02G046700/TraesCS4D02G258000/TraesCS6B02G381800/TraesCS6D02G331200	4
GO:0009741	BP	5	response to brassinosteroid	18/1037	334/39792	0.00321948171869717	0.046091408199317	0.0408259935051895	TraesCS1A02G195700/TraesCS1B02G210400/TraesCS1D02G199000/TraesCS1D02G378800/TraesCS2B02G406600/TraesCS2B02G474600/TraesCS2D02G386300/TraesCS2D02G452900/TraesCS3A02G259900/TraesCS3B02G567500/TraesCS3D02G260100/TraesCS4A02G002600/TraesCS4A02G102900/TraesCS4B02G011900/TraesCS4B02G201600/TraesCS4D02G202300/TraesCS6B02G441900/TraesCSU02G060700	18
GO:0005980	BP	7	glycogen catabolic process	3/1037	12/39792	0.00325554634726843	0.0462464238865844	0.040963300428298	TraesCS3A02G366400/TraesCS3B02G398000/TraesCS3D02G359300	3
GO:0051731	MF	6	polynucleotide 5'-hydroxyl-kinase activity	3/1037	12/39792	0.00325554634726843	0.0462464238865844	0.040963300428298	TraesCS6A02G116600/TraesCS6B02G144600/TraesCS6D02G105800	3
GO:0009753	BP	5	response to jasmonic acid	35/1037	819/39792	0.0032957933264096	0.0466373843293096	0.0413095981249632	TraesCS2A02G323000/TraesCS2A02G375800/TraesCS2B02G359600/TraesCS2B02G517400/TraesCS2D02G211000/TraesCS2D02G339900/TraesCS2D02G489700/TraesCS3A02G246700/TraesCS3A02G384400/TraesCS3A02G413700/TraesCS3D02G109300/TraesCS3D02G207600/TraesCS3D02G244800/TraesCS3D02G408000/TraesCS3D02G534100/TraesCS3D02G534200/TraesCS4A02G114400/TraesCS4B02G096500/TraesCS4D02G092900/TraesCS5A02G134700/TraesCS5A02G159600/…	35
GO:0005996	BP	4	monosaccharide metabolic process	17/1037	311/39792	0.00357752348742678	0.0504293214669967	0.0446683499401789	TraesCS2A02G094500/TraesCS2A02G094700/TraesCS2A02G097400/TraesCS2B02G109700/TraesCS2B02G341400/TraesCS2B02G376500/TraesCS2D02G093100/TraesCS2D02G322200/TraesCS3B02G433000/TraesCS3D02G298600/TraesCS3D02G394200/TraesCS4A02G083900/TraesCS4A02G125300/TraesCS4A02G361900/TraesCS4B02G179300/TraesCS7D02G364900/TraesCSU02G037500	17
GO:0009617	BP	4	response to bacterium	62/1037	1670/39792	0.00359740495930227	0.0505152841986315	0.0447444924157621	TraesCS1A02G365100/TraesCS1A02G391900/TraesCS1B02G223300/TraesCS1B02G294300/TraesCS1B02G451600/TraesCS1D02G284000/TraesCS2A02G022800/TraesCS2A02G566700/TraesCS2B02G031900/TraesCS2B02G311900/TraesCS2B02G429300/TraesCS2B02G517400/TraesCS2D02G033200/TraesCS2D02G070400/TraesCS2D02G211000/TraesCS2D02G489700/TraesCS3A02G045200/TraesCS3A02G105400/TraesCS3B02G123800/TraesCS3B02G525000/TraesCS3D02G107500/…	62
GO:0009694	BP	5	jasmonic acid metabolic process	8/1037	96/39792	0.00364801503019807	0.051030439258305	0.0452007969189668	TraesCS2A02G375800/TraesCS4B02G237600/TraesCS4D02G238800/TraesCS6D02G010100/TraesCS7A02G003900/TraesCS7B02G079500/TraesCS7D02G175800/TraesCS7D02G244800	8
GO:0050832	BP	5	defense response to fungus	39/1037	947/39792	0.00373869205177945	0.0521000242196642	0.0461481940671916	TraesCS1A02G218100/TraesCS1A02G423800/TraesCS1B02G231500/TraesCS2A02G357100/TraesCS2A02G555000/TraesCS2B02G311900/TraesCS2B02G474600/TraesCS2B02G517400/TraesCS2D02G070400/TraesCS2D02G452900/TraesCS2D02G489700/TraesCS3A02G105400/TraesCS3B02G123800/TraesCS3B02G525000/TraesCS3B02G567500/TraesCS3D02G107500/TraesCS3D02G475200/TraesCS3D02G478000/TraesCS3D02G481400/TraesCS4A02G083900/TraesCS4A02G119800/…	39
GO:0008677	MF	6	2-dehydropantoate 2-reductase activity	2/1037	4/39792	0.00393125793600364	0.0539510575052295	0.0477877680322044	TraesCS5A02G120000/TraesCS5B02G121400	2
GO:0017086	CC	4	3-methyl-2-oxobutanoate dehydrogenase (lipoamide) complex	2/1037	4/39792	0.00393125793600364	0.0539510575052295	0.0477877680322044	TraesCS5A02G120000/TraesCS5B02G121400	2
GO:0034637	BP	5	cellular carbohydrate biosynthetic process	21/1037	422/39792	0.00393525572047671	0.0539510575052295	0.0477877680322044	TraesCS1A02G211500/TraesCS2A02G094500/TraesCS2A02G094700/TraesCS2A02G097400/TraesCS2A02G412200/TraesCS2B02G109700/TraesCS2B02G390700/TraesCS2B02G430800/TraesCS2B02G539600/TraesCS2D02G093100/TraesCS3D02G344400/TraesCS4A02G125300/TraesCS4B02G179300/TraesCS5A02G190000/TraesCS5A02G203500/TraesCS5B02G175800/TraesCS5B02G202200/TraesCS5D02G182600/TraesCS5D02G200800/TraesCS5D02G210000/TraesCS6D02G230500	21
GO:0071490	BP	8	cellular response to far red light	6/1037	58/39792	0.00394512507814502	0.0539510575052295	0.0477877680322044	TraesCS1A02G314900/TraesCS4B02G224800/TraesCS4D02G225400/TraesCS5B02G218600/TraesCS5D02G226900/TraesCS5D02G227700	6
GO:0071491	BP	8	cellular response to red light	6/1037	58/39792	0.00394512507814502	0.0539510575052295	0.0477877680322044	TraesCS1A02G314900/TraesCS4B02G224800/TraesCS4D02G225400/TraesCS5B02G218600/TraesCS5D02G226900/TraesCS5D02G227700	6
GO:0010222	BP	6	stem vascular tissue pattern formation	5/1037	41/39792	0.00409995567102467	0.0558599908338491	0.0494786276244965	TraesCS2A02G110200/TraesCS2D02G110700/TraesCS4A02G370500/TraesCS7A02G071700/TraesCSU02G020100	5
GO:0004096	MF	4	catalase activity	3/1037	13/39792	0.00415070970859205	0.056134136833911	0.0497214555886498	TraesCS6A02G041700/TraesCS6B02G056800/TraesCS6D02G048300	3
GO:0032454	MF	6	histone H3-methyl-lysine-9 demethylase activity	3/1037	13/39792	0.00415070970859205	0.056134136833911	0.0497214555886498	TraesCS1A02G195700/TraesCS1B02G210400/TraesCS1D02G199000	3
GO:0010016	BP	4	shoot system morphogenesis	24/1037	509/39792	0.00424116093346312	0.0571465250777291	0.0506181900882363	TraesCS1A02G195700/TraesCS1B02G181800/TraesCS1B02G210400/TraesCS1D02G161900/TraesCS1D02G199000/TraesCS2A02G110200/TraesCS2A02G357100/TraesCS2A02G382400/TraesCS2D02G110700/TraesCS3D02G475800/TraesCS4A02G046700/TraesCS4A02G370500/TraesCS4D02G258000/TraesCS5A02G134700/TraesCS5B02G054200/TraesCS5D02G059700/TraesCS6B02G138400/TraesCS6D02G316000/TraesCS7A02G071700/TraesCS7A02G110500/TraesCS7A02G128300/…	24
GO:0009682	BP	5	induced systemic resistance	8/1037	100/39792	0.00467760464880262	0.0627964140581012	0.0556226440597929	TraesCS2A02G022800/TraesCS2B02G031900/TraesCS2B02G517400/TraesCS2D02G489700/TraesCS3A02G105400/TraesCS3B02G123800/TraesCS3D02G107500/TraesCS5A02G134700	8
GO:0016036	BP	6	cellular response to phosphate starvation	12/1037	192/39792	0.00474317195579866	0.0634442526204456	0.0561964744974379	TraesCS1A02G241900/TraesCS3A02G055500/TraesCS3B02G067900/TraesCS3D02G287100/TraesCS3D02G287300/TraesCS3D02G312000/TraesCS4A02G083900/TraesCS4A02G212800/TraesCS6A02G379700/TraesCS7A02G231200/TraesCS7B02G129700/TraesCS7D02G460300	12
GO:0044550	BP	4	secondary metabolite biosynthetic process	40/1037	992/39792	0.00476458092949253	0.0634988694785095	0.056244852005952	TraesCS1A02G442300/TraesCS1D02G078900/TraesCS1D02G450100/TraesCS2A02G002900/TraesCS2A02G022800/TraesCS2A02G375800/TraesCS2B02G031900/TraesCS2D02G107900/TraesCS3B02G013100/TraesCS3B02G034900/TraesCS3D02G031100/TraesCS3D02G077400/TraesCS3D02G525000/TraesCS4A02G037000/TraesCS4A02G062600/TraesCS4A02G308600/TraesCS4B02G270100/TraesCS4B02G323300/TraesCS4B02G342000/TraesCS4D02G049100/TraesCS4D02G239400/…	40
GO:0015114	MF	6	phosphate ion transmembrane transporter activity	4/1037	27/39792	0.00499096725346545	0.0660357219637216	0.0584918981937581	TraesCS5A02G236700/TraesCS5B02G236300/TraesCS5D02G243700/TraesCS6A02G379700	4
GO:0071712	BP	7	ER-associated misfolded protein catabolic process	4/1037	27/39792	0.00499096725346545	0.0660357219637216	0.0584918981937581	TraesCS5A02G049400/TraesCS5B02G054600/TraesCS5D02G060200/TraesCS6B02G264500	4
GO:0048831	BP	4	regulation of shoot system development	37/1037	903/39792	0.00504216138489356	0.066163221750888	0.0586048325927303	TraesCS1A02G444200/TraesCS1B02G181800/TraesCS1D02G161900/TraesCS1D02G378800/TraesCS1D02G452200/TraesCS2A02G246700/TraesCS2B02G250900/TraesCS2B02G517400/TraesCS2D02G232800/TraesCS2D02G383200/TraesCS2D02G489700/TraesCS3A02G121300/TraesCS3A02G259900/TraesCS3A02G332700/TraesCS3B02G489500/TraesCS3D02G260100/TraesCS4A02G130600/TraesCS5B02G222700/TraesCS5B02G386800/TraesCS5D02G231300/TraesCS6A02G085000/…	37
GO:0003825	MF	7	alpha,alpha-trehalose-phosphate synthase (UDP-forming) activity	3/1037	14/39792	0.00518113087107909	0.066163221750888	0.0586048325927303	TraesCS5A02G203500/TraesCS5B02G202200/TraesCS5D02G210000	3
GO:0006878	BP	9	cellular copper ion homeostasis	3/1037	14/39792	0.00518113087107909	0.066163221750888	0.0586048325927303	TraesCS2D02G396500/TraesCS5A02G230300/TraesCSU02G049400	3
GO:0031210	MF	4	phosphatidylcholine binding	3/1037	14/39792	0.00518113087107909	0.066163221750888	0.0586048325927303	TraesCS7B02G337800/TraesCS7B02G347000/TraesCS7D02G292900	3
GO:0032890	BP	5	regulation of organic acid transport	3/1037	14/39792	0.00518113087107909	0.066163221750888	0.0586048325927303	TraesCS7A02G392200/TraesCS7A02G392300/TraesCS7B02G294400	3
GO:0050997	MF	3	quaternary ammonium group binding	3/1037	14/39792	0.00518113087107909	0.066163221750888	0.0586048325927303	TraesCS7B02G337800/TraesCS7B02G347000/TraesCS7D02G292900	3
GO:0052731	MF	7	phosphocholine phosphatase activity	3/1037	14/39792	0.00518113087107909	0.066163221750888	0.0586048325927303	TraesCS3D02G287100/TraesCS3D02G287300/TraesCS7D02G460300	3
GO:0052732	MF	7	phosphoethanolamine phosphatase activity	3/1037	14/39792	0.00518113087107909	0.066163221750888	0.0586048325927303	TraesCS3D02G287100/TraesCS3D02G287300/TraesCS7D02G460300	3
GO:0070413	BP	7	trehalose metabolism in response to stress	3/1037	14/39792	0.00518113087107909	0.066163221750888	0.0586048325927303	TraesCS5A02G203500/TraesCS5B02G202200/TraesCS5D02G210000	3
GO:1902495	CC	4	transmembrane transporter complex	3/1037	14/39792	0.00518113087107909	0.066163221750888	0.0586048325927303	TraesCS2A02G357500/TraesCS2B02G376700/TraesCS5D02G401200	3
GO:0016709	MF	5	oxidoreductase activity, acting on paired donors, with incorporation or reduction of molecular oxygen, NAD(P)H as one donor, and incorporation of one atom of oxygen	22/1037	461/39792	0.00523775880990118	0.0666541181884994	0.0590396497431844	TraesCS1A02G442300/TraesCS1D02G078900/TraesCS1D02G450100/TraesCS2A02G022800/TraesCS2B02G031900/TraesCS3D02G077400/TraesCS4A02G218400/TraesCS4A02G308600/TraesCS4B02G097200/TraesCS4D02G093600/TraesCS5A02G287800/TraesCS6A02G280100/TraesCS6D02G057800/TraesCS7A02G023100/TraesCS7A02G339900/TraesCS7A02G455300/TraesCS7B02G251600/TraesCS7D02G136400/TraesCS7D02G271100/TraesCS7D02G347600/TraesCS7D02G349400/…	22
GO:0070417	BP	5	cellular response to cold	10/1037	147/39792	0.00532872300356456	0.0675770581593914	0.0598571544090079	TraesCS2A02G094500/TraesCS2A02G094700/TraesCS2A02G097400/TraesCS2B02G109700/TraesCS2D02G093100/TraesCS4A02G125300/TraesCS4A02G170100/TraesCS4B02G179300/TraesCS6A02G330500/TraesCS6B02G361400	10
GO:0051788	BP	5	response to misfolded protein	6/1037	62/39792	0.00549057912747771	0.0693895603524339	0.0614625990168467	TraesCS4A02G442100/TraesCS5A02G049400/TraesCS5B02G054600/TraesCS5D02G060200/TraesCS6B02G264500/TraesCS7A02G055400	6
GO:0004364	MF	5	glutathione transferase activity	7/1037	83/39792	0.0059746561802922	0.0752478175284224	0.0666516175077633	TraesCS1B02G097400/TraesCS1D02G081200/TraesCS3D02G369600/TraesCS4A02G103800/TraesCS4B02G200100/TraesCS4D02G201100/TraesCS7D02G188400	7
GO:0019842	MF	4	vitamin binding	8/1037	105/39792	0.00626200263073409	0.078401464436065	0.069444996430193	TraesCS1A02G299100/TraesCS1B02G308900/TraesCS1D02G292100/TraesCS2B02G429300/TraesCS3A02G366400/TraesCS3B02G398000/TraesCS3D02G359300/TraesCS5A02G022200	8
GO:0019725	BP	3	cellular homeostasis	27/1037	614/39792	0.00634226187646691	0.078401464436065	0.069444996430193	TraesCS1B02G186700/TraesCS2A02G160700/TraesCS2A02G357500/TraesCS2A02G539300/TraesCS2B02G376700/TraesCS2D02G135600/TraesCS2D02G396500/TraesCS3A02G183800/TraesCS3B02G549700/TraesCS3D02G188000/TraesCS4B02G383800/TraesCS5A02G230300/TraesCS5A02G263100/TraesCS5B02G091200/TraesCS5B02G169300/TraesCS5B02G261500/TraesCS5B02G261800/TraesCS5B02G444100/TraesCS5D02G270600/TraesCS5D02G401200/TraesCS7A02G263000/…	27
GO:0080064	BP	7	4,4-dimethyl-9beta,19-cyclopropylsterol oxidation	3/1037	15/39792	0.00635203967592843	0.078401464436065	0.069444996430193	TraesCS4A02G218400/TraesCS4B02G097200/TraesCS4D02G093600	3
GO:0071482	BP	6	cellular response to light stimulus	16/1037	303/39792	0.00638567749107838	0.078401464436065	0.069444996430193	TraesCS1A02G314900/TraesCS1A02G391900/TraesCS1D02G185300/TraesCS2D02G117800/TraesCS3B02G096500/TraesCS3B02G211100/TraesCS4B02G224800/TraesCS4D02G225400/TraesCS5B02G218600/TraesCS5D02G226900/TraesCS5D02G227700/TraesCS6D02G143100/TraesCS7A02G490800/TraesCS7B02G394000/TraesCS7D02G477100/TraesCSU02G199500	16
GO:0005975	BP	4	carbohydrate metabolic process	52/1037	1391/39792	0.00640132356903994	0.078401464436065	0.069444996430193	TraesCS1A02G211500/TraesCS1A02G247100/TraesCS2A02G094500/TraesCS2A02G094700/TraesCS2A02G097400/TraesCS2A02G105900/TraesCS2A02G412200/TraesCS2A02G593000/TraesCS2B02G109700/TraesCS2B02G311900/TraesCS2B02G341400/TraesCS2B02G376500/TraesCS2B02G390700/TraesCS2B02G430800/TraesCS2B02G539600/TraesCS2D02G093100/TraesCS2D02G322200/TraesCS3A02G113900/TraesCS3A02G366400/TraesCS3B02G133400/TraesCS3B02G398000/…	52
GO:0004067	MF	6	asparaginase activity	2/1037	5/39792	0.00643897429611339	0.078401464436065	0.069444996430193	TraesCS2A02G510700/TraesCS2A02G510800	2
GO:0015398	MF	6	high-affinity secondary active ammonium transmembrane transporter activity	2/1037	5/39792	0.00643897429611339	0.078401464436065	0.069444996430193	TraesCS1A02G295300/TraesCS1D02G296600	2
GO:0030929	CC	4	ADPG pyrophosphorylase complex	2/1037	5/39792	0.00643897429611339	0.078401464436065	0.069444996430193	TraesCS5B02G175800/TraesCS5D02G182600	2
GO:0030931	CC	5	heterotetrameric ADPG pyrophosphorylase complex	2/1037	5/39792	0.00643897429611339	0.078401464436065	0.069444996430193	TraesCS5B02G175800/TraesCS5D02G182600	2
GO:0055121	BP	7	response to high fluence blue light stimulus by blue high-fluence system	2/1037	5/39792	0.00643897429611339	0.078401464436065	0.069444996430193	TraesCS6B02G452500/TraesCS6B02G452700	2
GO:0043680	CC	3	filiform apparatus	4/1037	29/39792	0.00648265074702783	0.0786719039333014	0.0696845413169531	TraesCS2B02G474600/TraesCS2D02G452900/TraesCS3B02G567500/TraesCSU02G060700	4
GO:0050801	BP	6	ion homeostasis	33/1037	796/39792	0.00658794607026331	0.0796858823350331	0.0705826843171514	TraesCS1B02G186700/TraesCS2A02G160700/TraesCS2A02G357500/TraesCS2A02G411200/TraesCS2A02G539300/TraesCS2B02G376700/TraesCS2D02G135600/TraesCS2D02G396500/TraesCS3A02G183800/TraesCS3B02G165400/TraesCS3B02G549700/TraesCS3D02G148000/TraesCS3D02G188000/TraesCS4B02G383800/TraesCS5A02G230300/TraesCS5A02G263100/TraesCS5B02G091200/TraesCS5B02G169300/TraesCS5B02G261500/TraesCS5B02G261800/TraesCS5D02G270600/…	33
GO:0003680	MF	7	minor groove of adenine-thymine-rich DNA binding	4/1037	30/39792	0.00732816745187208	0.0880581433151185	0.07799851051449	TraesCS6B02G114000/TraesCS6D02G258400/TraesCS7A02G315100/TraesCS7D02G312100	4
GO:0070370	BP	6	cellular heat acclimation	4/1037	30/39792	0.00732816745187208	0.0880581433151185	0.07799851051449	TraesCS2A02G277100/TraesCS2B02G294500/TraesCS2D02G276000/TraesCS6D02G316000	4
GO:0072507	BP	8	divalent inorganic cation homeostasis	8/1037	108/39792	0.007390370604546	0.0885153864890885	0.0784035189006531	TraesCS1B02G186700/TraesCS2A02G357500/TraesCS2B02G376700/TraesCS3B02G165400/TraesCS3D02G148000/TraesCS5A02G230300/TraesCS7B02G320900/TraesCS7D02G412800	8
GO:0019203	MF	7	carbohydrate phosphatase activity	6/1037	67/39792	0.00799335234152251	0.0954255255103583	0.0845242538016644	TraesCS5A02G190000/TraesCS5A02G203500/TraesCS5B02G202200/TraesCS5D02G200800/TraesCS5D02G210000/TraesCS6D02G230500	6
GO:0051972	BP	5	regulation of telomerase activity	5/1037	48/39792	0.00807162067344688	0.0960470447018922	0.0850747715547169	TraesCS2A02G323000/TraesCS2B02G359600/TraesCS2D02G339900/TraesCS3A02G413700/TraesCS3D02G408000	5
GO:0009845	BP	3	seed germination	19/1037	395/39792	0.0083348946888907	0.0988588641902409	0.0875653729195671	TraesCS1B02G092600/TraesCS2A02G182400/TraesCS3B02G349900/TraesCS3D02G177900/TraesCS4A02G077100/TraesCS4A02G094300/TraesCS4B02G210100/TraesCS4D02G210900/TraesCS5A02G179000/TraesCS5B02G012000/TraesCS5D02G019400/TraesCS6A02G099407/TraesCS6A02G374600/TraesCS6B02G124700/TraesCS6B02G288500/TraesCS6B02G381800/TraesCS6B02G412300/TraesCS6D02G241900/TraesCS6D02G331200	19
GO:0031625	MF	6	ubiquitin protein ligase binding	15/1037	286/39792	0.00859503138714323	0.101350666478602	0.0897725153787632	TraesCS1B02G294300/TraesCS1D02G284000/TraesCS2A02G323000/TraesCS2B02G359600/TraesCS2D02G339900/TraesCS3A02G413700/TraesCS3D02G408000/TraesCS5A02G134700/TraesCS5B02G305200/TraesCS5D02G311700/TraesCS5D02G436200/TraesCS6A02G178900/TraesCS6D02G069000/TraesCS7B02G257400/TraesCS7D02G352400	15
GO:0044262	BP	4	cellular carbohydrate metabolic process	35/1037	873/39792	0.0086002884788118	0.101350666478602	0.0897725153787632	TraesCS1A02G211500/TraesCS1A02G247100/TraesCS2A02G094500/TraesCS2A02G094700/TraesCS2A02G097400/TraesCS2A02G412200/TraesCS2B02G109700/TraesCS2B02G311900/TraesCS2B02G376500/TraesCS2B02G390700/TraesCS2B02G430800/TraesCS2B02G539600/TraesCS2D02G093100/TraesCS3A02G366400/TraesCS3B02G398000/TraesCS3B02G433000/TraesCS3D02G344400/TraesCS3D02G359300/TraesCS3D02G394200/TraesCS3D02G478000/TraesCS4A02G125300/…	35
GO:0098662	BP	6	inorganic cation transmembrane transport	36/1037	907/39792	0.0090172817370168	0.102021545498247	0.0903667541657482	TraesCS1A02G297400/TraesCS1B02G306400/TraesCS1B02G306500/TraesCS1D02G294000/TraesCS2A02G143400/TraesCS2A02G205500/TraesCS2A02G357500/TraesCS2A02G505500/TraesCS2B02G168400/TraesCS2B02G266000/TraesCS2B02G282400/TraesCS2B02G376700/TraesCS2D02G135600/TraesCS2D02G146800/TraesCS2D02G252400/TraesCS2D02G264200/TraesCS3B02G047300/TraesCS3B02G165400/TraesCS3D02G148000/TraesCS4A02G077100/TraesCS4B02G031000/…	36
GO:0031669	BP	5	cellular response to nutrient levels	24/1037	543/39792	0.00911864702891713	0.102021545498247	0.0903667541657482	TraesCS1A02G241900/TraesCS1A02G299100/TraesCS1B02G308900/TraesCS1D02G292100/TraesCS2D02G388800/TraesCS3A02G055500/TraesCS3B02G067900/TraesCS3B02G549700/TraesCS3D02G287100/TraesCS3D02G287300/TraesCS3D02G312000/TraesCS4A02G083900/TraesCS4A02G212800/TraesCS5A02G120000/TraesCS5A02G284800/TraesCS5B02G121400/TraesCS5D02G442000/TraesCS6A02G085000/TraesCS6A02G379700/TraesCS7A02G231200/TraesCS7B02G129700/…	24
GO:0004337	MF	6	geranyltranstransferase activity	3/1037	17/39792	0.0091327906445594	0.102021545498247	0.0903667541657482	TraesCS3D02G258500/TraesCS5A02G356300/TraesCS5B02G358800	3
GO:0042131	MF	8	thiamine phosphate phosphatase activity	3/1037	17/39792	0.0091327906445594	0.102021545498247	0.0903667541657482	TraesCS3D02G287100/TraesCS3D02G287300/TraesCS7D02G460300	3
GO:0034644	BP	7	cellular response to UV	7/1037	90/39792	0.00920645157125581	0.102021545498247	0.0903667541657482	TraesCS1A02G314900/TraesCS2D02G117800/TraesCS4B02G224800/TraesCS4D02G225400/TraesCS5B02G218600/TraesCS5D02G226900/TraesCS5D02G227700	7
GO:0035967	BP	5	cellular response to topologically incorrect protein	7/1037	90/39792	0.00920645157125581	0.102021545498247	0.0903667541657482	TraesCS4A02G442100/TraesCS5A02G049400/TraesCS5B02G054600/TraesCS5D02G060200/TraesCS6B02G264500/TraesCS7A02G055400/TraesCS7D02G222100	7
GO:0004427	MF	7	inorganic diphosphate phosphatase activity	4/1037	32/39792	0.00923000096955787	0.102021545498247	0.0903667541657482	TraesCS3D02G287100/TraesCS3D02G287300/TraesCS3D02G539900/TraesCS7D02G460300	4
GO:0010189	BP	6	vitamin E biosynthetic process	4/1037	32/39792	0.00923000096955787	0.102021545498247	0.0903667541657482	TraesCS4A02G301600/TraesCS4B02G013100/TraesCS4D02G010700/TraesCS7D02G482600	4
GO:0042360	BP	5	vitamin E metabolic process	4/1037	32/39792	0.00923000096955787	0.102021545498247	0.0903667541657482	TraesCS4A02G301600/TraesCS4B02G013100/TraesCS4D02G010700/TraesCS7D02G482600	4
GO:0044389	MF	5	ubiquitin-like protein ligase binding	15/1037	289/39792	0.00940245590635832	0.102021545498247	0.0903667541657482	TraesCS1B02G294300/TraesCS1D02G284000/TraesCS2A02G323000/TraesCS2B02G359600/TraesCS2D02G339900/TraesCS3A02G413700/TraesCS3D02G408000/TraesCS5A02G134700/TraesCS5B02G305200/TraesCS5D02G311700/TraesCS5D02G436200/TraesCS6A02G178900/TraesCS6D02G069000/TraesCS7B02G257400/TraesCS7D02G352400	15
GO:0003871	MF	7	5-methyltetrahydropteroyltriglutamate-homocysteine S-methyltransferase activity	2/1037	6/39792	0.00949207657785658	0.102021545498247	0.0903667541657482	TraesCS4B02G014700/TraesCS4D02G012900	2
GO:0005366	MF	7	myo-inositol:proton symporter activity	2/1037	6/39792	0.00949207657785658	0.102021545498247	0.0903667541657482	TraesCS2B02G266000/TraesCS2D02G252400	2
GO:0006851	BP	5	mitochondrial calcium ion transmembrane transport	2/1037	6/39792	0.00949207657785658	0.102021545498247	0.0903667541657482	TraesCS2A02G357500/TraesCS2B02G376700	2
GO:0008705	MF	7	methionine synthase activity	2/1037	6/39792	0.00949207657785658	0.102021545498247	0.0903667541657482	TraesCS4B02G014700/TraesCS4D02G012900	2
GO:0015117	MF	5	thiosulfate transmembrane transporter activity	2/1037	6/39792	0.00949207657785658	0.102021545498247	0.0903667541657482	TraesCS5B02G300300/TraesCS5D02G307000	2
GO:0015709	BP	6	thiosulfate transport	2/1037	6/39792	0.00949207657785658	0.102021545498247	0.0903667541657482	TraesCS5B02G300300/TraesCS5D02G307000	2
GO:0016767	MF	7	geranylgeranyl-diphosphate geranylgeranyltransferase activity	2/1037	6/39792	0.00949207657785658	0.102021545498247	0.0903667541657482	TraesCS5A02G356300/TraesCS5B02G358800	2
GO:0032055	BP	6	negative regulation of translation in response to stress	2/1037	6/39792	0.00949207657785658	0.102021545498247	0.0903667541657482	TraesCS5A02G179000/TraesCS6B02G124700	2
GO:0034702	CC	5	ion channel complex	2/1037	6/39792	0.00949207657785658	0.102021545498247	0.0903667541657482	TraesCS2A02G357500/TraesCS2B02G376700	2
GO:0034703	CC	6	cation channel complex	2/1037	6/39792	0.00949207657785658	0.102021545498247	0.0903667541657482	TraesCS2A02G357500/TraesCS2B02G376700	2
GO:0034704	CC	7	calcium channel complex	2/1037	6/39792	0.00949207657785658	0.102021545498247	0.0903667541657482	TraesCS2A02G357500/TraesCS2B02G376700	2
GO:0036444	BP	6	calcium import into the mitochondrion	2/1037	6/39792	0.00949207657785658	0.102021545498247	0.0903667541657482	TraesCS2A02G357500/TraesCS2B02G376700	2
GO:0042084	MF	6	5-methyltetrahydrofolate-dependent methyltransferase activity	2/1037	6/39792	0.00949207657785658	0.102021545498247	0.0903667541657482	TraesCS4B02G014700/TraesCS4D02G012900	2
GO:0042085	MF	6	5-methyltetrahydropteroyltri-L-glutamate-dependent methyltransferase activity	2/1037	6/39792	0.00949207657785658	0.102021545498247	0.0903667541657482	TraesCS4B02G014700/TraesCS4D02G012900	2
GO:0043555	BP	6	regulation of translation in response to stress	2/1037	6/39792	0.00949207657785658	0.102021545498247	0.0903667541657482	TraesCS5A02G179000/TraesCS6B02G124700	2
GO:0051562	BP	10	negative regulation of mitochondrial calcium ion concentration	2/1037	6/39792	0.00949207657785658	0.102021545498247	0.0903667541657482	TraesCS2A02G357500/TraesCS2B02G376700	2
GO:0071629	BP	8	cytoplasm protein quality control by the ubiquitin-proteasome system	2/1037	6/39792	0.00949207657785658	0.102021545498247	0.0903667541657482	TraesCS4A02G442100/TraesCS7A02G055400	2
GO:0080149	BP	7	sucrose induced translational repression	2/1037	6/39792	0.00949207657785658	0.102021545498247	0.0903667541657482	TraesCS5A02G179000/TraesCS6B02G124700	2
GO:1990246	CC	5	uniplex complex	2/1037	6/39792	0.00949207657785658	0.102021545498247	0.0903667541657482	TraesCS2A02G357500/TraesCS2B02G376700	2
GO:1901606	BP	6	alpha-amino acid catabolic process	9/1037	136/39792	0.00949231842152858	0.102021545498247	0.0903667541657482	TraesCS1B02G223300/TraesCS1B02G321600/TraesCS2A02G022800/TraesCS2A02G382700/TraesCS2B02G031900/TraesCS2B02G400000/TraesCS2D02G379000/TraesCS4D02G346900/TraesCS7A02G003600	9
GO:0008028	MF	6	monocarboxylic acid transmembrane transporter activity	8/1037	113/39792	0.00960230176788517	0.102901859588594	0.0911465024689377	TraesCS2A02G110200/TraesCS2B02G245900/TraesCS2B02G417900/TraesCS2D02G110700/TraesCS3A02G130300/TraesCS3D02G096500/TraesCS5B02G380600/TraesCSU02G020100	8
GO:0016051	BP	5	carbohydrate biosynthetic process	27/1037	635/39792	0.00963694721990041	0.102972045367157	0.091208670327368	TraesCS1A02G211500/TraesCS2A02G094500/TraesCS2A02G094700/TraesCS2A02G097400/TraesCS2A02G412200/TraesCS2B02G109700/TraesCS2B02G390700/TraesCS2B02G430800/TraesCS2B02G539600/TraesCS2D02G093100/TraesCS3D02G298600/TraesCS3D02G344400/TraesCS4A02G083900/TraesCS4A02G125300/TraesCS4B02G179300/TraesCS5A02G190000/TraesCS5A02G203500/TraesCS5B02G175800/TraesCS5B02G202200/TraesCS5D02G182600/TraesCS5D02G200800/…	27
GO:0022890	MF	5	inorganic cation transmembrane transporter activity	35/1037	881/39792	0.00979580950547241	0.104365237899873	0.0924427065938706	TraesCS1A02G142400/TraesCS1A02G297400/TraesCS1B02G306400/TraesCS1B02G306500/TraesCS1D02G141400/TraesCS1D02G294000/TraesCS2A02G143400/TraesCS2A02G205500/TraesCS2A02G505500/TraesCS2B02G168400/TraesCS2B02G266000/TraesCS2B02G282400/TraesCS2D02G135600/TraesCS2D02G146800/TraesCS2D02G252400/TraesCS2D02G264200/TraesCS3B02G047300/TraesCS3B02G165400/TraesCS3D02G148000/TraesCS4A02G077100/TraesCS4B02G031000/…	35
GO:0005381	MF	8	iron ion transmembrane transporter activity	6/1037	71/39792	0.0105166490237533	0.11139745280941	0.0986715716131891	TraesCS7A02G420600/TraesCS7B02G321200/TraesCS7D02G027900/TraesCS7D02G412900/TraesCS7D02G413000/TraesCS7D02G413400	6
GO:0034755	BP	7	iron ion transmembrane transport	6/1037	71/39792	0.0105166490237533	0.11139745280941	0.0986715716131891	TraesCS7A02G420600/TraesCS7B02G321200/TraesCS7D02G027900/TraesCS7D02G412900/TraesCS7D02G413000/TraesCS7D02G413400	6
GO:0008483	MF	5	transaminase activity	8/1037	115/39792	0.0106125294589246	0.111767012836088	0.0989989136458664	TraesCS1A02G291200/TraesCS1A02G299100/TraesCS1B02G300600/TraesCS1B02G308900/TraesCS1D02G289800/TraesCS1D02G292100/TraesCS4A02G059800/TraesCS4B02G235400	8
GO:0016769	MF	4	transferase activity, transferring nitrogenous groups	8/1037	115/39792	0.0106125294589246	0.111767012836088	0.0989989136458664	TraesCS1A02G291200/TraesCS1A02G299100/TraesCS1B02G300600/TraesCS1B02G308900/TraesCS1D02G289800/TraesCS1D02G292100/TraesCS4A02G059800/TraesCS4B02G235400	8
GO:0000254	MF	6	C-4 methylsterol oxidase activity	3/1037	18/39792	0.0107497659124011	0.112887942890975	0.0999917902996383	TraesCS4A02G218400/TraesCS4B02G097200/TraesCS4D02G093600	3
GO:0006885	BP	9	regulation of pH	8/1037	116/39792	0.0111461489015671	0.116716102069267	0.103382626202806	TraesCS2D02G135600/TraesCS3A02G183800/TraesCS3D02G188000/TraesCS5A02G263100/TraesCS5B02G091200/TraesCS5B02G261500/TraesCS5B02G261800/TraesCS5D02G270600	8
GO:0006839	BP	5	mitochondrial transport	15/1037	295/39792	0.0111966077444817	0.116889863387607	0.103536537283659	TraesCS1A02G191800/TraesCS1A02G360400/TraesCS1B02G206800/TraesCS1B02G376900/TraesCS1D02G195400/TraesCS2A02G357500/TraesCS2B02G376700/TraesCS3A02G149300/TraesCS3B02G177000/TraesCS3B02G493000/TraesCS5A02G236700/TraesCS5B02G236300/TraesCS5B02G300300/TraesCS5D02G243700/TraesCS5D02G307000	15
GO:0042743	BP	5	hydrogen peroxide metabolic process	6/1037	72/39792	0.0112265298533254	0.116889863387607	0.103536537283659	TraesCS1A02G347700/TraesCS6A02G041700/TraesCS6B02G056800/TraesCS6D02G048300/TraesCS7B02G175300/TraesCS7D02G277500	6
GO:0009229	BP	6	thiamine diphosphate biosynthetic process	4/1037	34/39792	0.0114268836692569	0.118303753242448	0.104788906440643	TraesCS3D02G287100/TraesCS3D02G287300/TraesCS5D02G401200/TraesCS7D02G460300	4
GO:0042357	BP	5	thiamine diphosphate metabolic process	4/1037	34/39792	0.0114268836692569	0.118303753242448	0.104788906440643	TraesCS3D02G287100/TraesCS3D02G287300/TraesCS5D02G401200/TraesCS7D02G460300	4
GO:0071731	BP	5	response to nitric oxide	7/1037	94/39792	0.011545854265835	0.118863921023274	0.105285081477928	TraesCS3B02G549700/TraesCS5D02G241000/TraesCS6A02G325600/TraesCS6A02G325700/TraesCS6B02G355700/TraesCS6D02G305200/TraesCS7B02G321400	7
GO:0097366	BP	4	response to bronchodilator	7/1037	94/39792	0.011545854265835	0.118863921023274	0.105285081477928	TraesCS3B02G549700/TraesCS5D02G241000/TraesCS6A02G325600/TraesCS6A02G325700/TraesCS6B02G355700/TraesCS6D02G305200/TraesCS7B02G321400	7
GO:0051262	BP	8	protein tetramerization	8/1037	117/39792	0.0116993092502949	0.120106354068153	0.106385580798789	TraesCS2B02G429300/TraesCS3D02G287100/TraesCS3D02G287300/TraesCS6A02G041700/TraesCS6B02G056800/TraesCS6D02G048300/TraesCS7D02G159800/TraesCS7D02G460300	8
GO:0046351	BP	6	disaccharide biosynthetic process	6/1037	73/39792	0.011969585616016	0.122537796879047	0.108539259158464	TraesCS5A02G190000/TraesCS5A02G203500/TraesCS5B02G202200/TraesCS5D02G200800/TraesCS5D02G210000/TraesCS6D02G230500	6
GO:1901698	BP	4	response to nitrogen compound	48/1037	1310/39792	0.0120397616208036	0.12291288674163	0.108871499306724	TraesCS1A02G218100/TraesCS1B02G231500/TraesCS2A02G246700/TraesCS2A02G323000/TraesCS2B02G359600/TraesCS2B02G406600/TraesCS2B02G517400/TraesCS2D02G093700/TraesCS2D02G211000/TraesCS2D02G339900/TraesCS2D02G386300/TraesCS2D02G388800/TraesCS2D02G457400/TraesCS2D02G489700/TraesCS3A02G105400/TraesCS3A02G345800/TraesCS3A02G413700/TraesCS3B02G123800/TraesCS3B02G236900/TraesCS3B02G549700/TraesCS3D02G107500/…	48
GO:0010731	BP	6	protein glutathionylation	3/1037	19/39792	0.0125215722333825	0.126075720426777	0.111673015522705	TraesCS4A02G103800/TraesCS4B02G200100/TraesCS4D02G201100	3
GO:0030017	CC	3	sarcomere	3/1037	19/39792	0.0125215722333825	0.126075720426777	0.111673015522705	TraesCS4A02G116800/TraesCS4B02G187600/TraesCS4D02G189000	3
GO:0030018	CC	3	Z disc	3/1037	19/39792	0.0125215722333825	0.126075720426777	0.111673015522705	TraesCS4A02G116800/TraesCS4B02G187600/TraesCS4D02G189000	3
GO:0031674	CC	3	I band	3/1037	19/39792	0.0125215722333825	0.126075720426777	0.111673015522705	TraesCS4A02G116800/TraesCS4B02G187600/TraesCS4D02G189000	3
GO:0033169	BP	7	histone H3-K9 demethylation	3/1037	19/39792	0.0125215722333825	0.126075720426777	0.111673015522705	TraesCS1A02G195700/TraesCS1B02G210400/TraesCS1D02G199000	3
GO:0090351	BP	4	seedling development	19/1037	413/39792	0.0129021754451522	0.129551980839679	0.114752153057965	TraesCS1B02G092600/TraesCS2A02G182400/TraesCS3B02G349900/TraesCS3D02G177900/TraesCS4A02G077100/TraesCS4A02G094300/TraesCS4B02G210100/TraesCS4D02G210900/TraesCS5A02G179000/TraesCS5B02G012000/TraesCS5D02G019400/TraesCS6A02G099407/TraesCS6A02G374600/TraesCS6B02G124700/TraesCS6B02G288500/TraesCS6B02G381800/TraesCS6B02G412300/TraesCS6D02G241900/TraesCS6D02G331200	19
GO:0002229	BP	5	defense response to oomycetes	10/1037	168/39792	0.0130308481146639	0.129720048798144	0.114901021180003	TraesCS2A02G022800/TraesCS2B02G031900/TraesCS2D02G142200/TraesCS3D02G430500/TraesCS4A02G062600/TraesCS4D02G049100/TraesCS4D02G239400/TraesCS6A02G085000/TraesCS7A02G507200/TraesCSU02G113900	10
GO:0004351	MF	6	glutamate decarboxylase activity	2/1037	7/39792	0.0130604905884079	0.129720048798144	0.114901021180003	TraesCS4A02G262600/TraesCS4D02G052500	2
GO:0018708	MF	7	thiol S-methyltransferase activity	2/1037	7/39792	0.0130604905884079	0.129720048798144	0.114901021180003	TraesCS7A02G110600/TraesCS7D02G105900	2
GO:0080126	BP	4	ovary septum development	2/1037	7/39792	0.0130604905884079	0.129720048798144	0.114901021180003	TraesCS5A02G237500/TraesCS5B02G235200	2
GO:0010675	BP	5	regulation of cellular carbohydrate metabolic process	6/1037	75/39792	0.0135582309112141	0.134299773755675	0.118957565092985	TraesCS3A02G083700/TraesCS4A02G057800/TraesCS4D02G246400/TraesCS5A02G190700/TraesCS6A02G330500/TraesCS6B02G361400	6
GO:1901607	BP	6	alpha-amino acid biosynthetic process	16/1037	330/39792	0.0136675967268354	0.135018172517121	0.119593895036347	TraesCS2A02G382700/TraesCS2B02G308400/TraesCS2B02G400000/TraesCS2B02G429300/TraesCS2D02G379000/TraesCS2D02G394200/TraesCS3B02G177000/TraesCS4B02G014700/TraesCS4D02G012900/TraesCS4D02G346900/TraesCS5A02G022200/TraesCS5A02G177400/TraesCS5B02G299700/TraesCS5B02G444300/TraesCS5D02G181600/TraesCS6A02G344000	16
GO:0009909	BP	4	regulation of flower development	24/1037	564/39792	0.0139382186471952	0.13732142833863	0.121634030299802	TraesCS1A02G444200/TraesCS1B02G181800/TraesCS1D02G161900/TraesCS1D02G378800/TraesCS1D02G452200/TraesCS2A02G246700/TraesCS2B02G250900/TraesCS2D02G232800/TraesCS3A02G259900/TraesCS3A02G332700/TraesCS3B02G489500/TraesCS3D02G260100/TraesCS5B02G222700/TraesCS5D02G231300/TraesCS6A02G085000/TraesCS6B02G288500/TraesCS6B02G300400/TraesCS6D02G143100/TraesCS6D02G241900/TraesCS7A02G363100/TraesCS7A02G490800/…	24
GO:0055074	BP	9	calcium ion homeostasis	5/1037	55/39792	0.0141404909934911	0.138569249976323	0.122739302628558	TraesCS1B02G186700/TraesCS2A02G357500/TraesCS2B02G376700/TraesCS3B02G165400/TraesCS3D02G148000	5
GO:2000573	BP	6	positive regulation of DNA biosynthetic process	5/1037	55/39792	0.0141404909934911	0.138569249976323	0.122739302628558	TraesCS2A02G323000/TraesCS2B02G359600/TraesCS2D02G339900/TraesCS3A02G413700/TraesCS3D02G408000	5
GO:0035556	BP	4	intracellular signal transduction	44/1037	1193/39792	0.0141979580697042	0.13876137686791	0.122909481226577	TraesCS1A02G218100/TraesCS1A02G347700/TraesCS1B02G229400/TraesCS1B02G231500/TraesCS2A02G107000/TraesCS2A02G264800/TraesCS2A02G566700/TraesCS2B02G123900/TraesCS2D02G093700/TraesCS2D02G106800/TraesCS2D02G588200/TraesCS3A02G305900/TraesCS3B02G169300/TraesCS3B02G349900/TraesCS3B02G357600/TraesCS3D02G296000/TraesCS4A02G062600/TraesCS4A02G194800/TraesCS4B02G168200/TraesCS4B02G193700/TraesCS4D02G036000/…	44
GO:0030016	CC	7	myofibril	3/1037	20/39792	0.0144503446289352	0.140852428364488	0.124761654075129	TraesCS4A02G116800/TraesCS4B02G187600/TraesCS4D02G189000	3
GO:0044272	BP	5	sulfur compound biosynthetic process	17/1037	362/39792	0.0150087122768414	0.14590697743932	0.129238778896493	TraesCS2A02G022800/TraesCS2A02G375800/TraesCS2B02G031900/TraesCS3A02G055500/TraesCS3B02G067900/TraesCS3D02G287100/TraesCS3D02G287300/TraesCS4A02G062600/TraesCS4B02G014700/TraesCS4D02G012900/TraesCS4D02G049100/TraesCS4D02G239400/TraesCS5A02G022200/TraesCS5B02G370600/TraesCS5D02G401200/TraesCS7A02G409800/TraesCS7D02G460300	17
GO:0003993	MF	7	acid phosphatase activity	8/1037	123/39792	0.0154508971862807	0.149808302083912	0.132694421950681	TraesCS3A02G492100/TraesCS3D02G177900/TraesCS3D02G287100/TraesCS3D02G287300/TraesCS3D02G312000/TraesCS5A02G321200/TraesCS7D02G460300/TraesCS7D02G507900	8
GO:0015295	MF	7	solute:proton symporter activity	10/1037	173/39792	0.0157149986644166	0.151966939591258	0.134606459883519	TraesCS2A02G205500/TraesCS2B02G266000/TraesCS2B02G282400/TraesCS2D02G252400/TraesCS2D02G264200/TraesCS3B02G047300/TraesCS5B02G039100/TraesCS5D02G447300/TraesCS6B02G126400/TraesCS6B02G384700	10
GO:0005355	MF	8	glucose transmembrane transporter activity	8/1037	124/39792	0.016151919427723	0.154158293496366	0.136547476740947	TraesCS2A02G205500/TraesCS2B02G266000/TraesCS2B02G282400/TraesCS2D02G252400/TraesCS2D02G264200/TraesCS3B02G047300/TraesCS5D02G447300/TraesCS6B02G384700	8
GO:0008645	BP	6	hexose transmembrane transport	8/1037	124/39792	0.016151919427723	0.154158293496366	0.136547476740947	TraesCS2A02G205500/TraesCS2B02G266000/TraesCS2B02G282400/TraesCS2D02G252400/TraesCS2D02G264200/TraesCS3B02G047300/TraesCS5D02G447300/TraesCS6B02G384700	8
GO:0015149	MF	7	hexose transmembrane transporter activity	8/1037	124/39792	0.016151919427723	0.154158293496366	0.136547476740947	TraesCS2A02G205500/TraesCS2B02G266000/TraesCS2B02G282400/TraesCS2D02G252400/TraesCS2D02G264200/TraesCS3B02G047300/TraesCS5D02G447300/TraesCS6B02G384700	8
GO:0046323	BP	8	glucose import	8/1037	124/39792	0.016151919427723	0.154158293496366	0.136547476740947	TraesCS2A02G205500/TraesCS2B02G266000/TraesCS2B02G282400/TraesCS2D02G252400/TraesCS2D02G264200/TraesCS3B02G047300/TraesCS5D02G447300/TraesCS6B02G384700	8
GO:1904659	BP	7	glucose transmembrane transport	8/1037	124/39792	0.016151919427723	0.154158293496366	0.136547476740947	TraesCS2A02G205500/TraesCS2B02G266000/TraesCS2B02G282400/TraesCS2D02G252400/TraesCS2D02G264200/TraesCS3B02G047300/TraesCS5D02G447300/TraesCS6B02G384700	8
GO:0010588	BP	3	cotyledon vascular tissue pattern formation	5/1037	57/39792	0.0163168454180674	0.154925488231132	0.137227028277392	TraesCS2A02G110200/TraesCS2D02G110700/TraesCS4A02G370500/TraesCS7A02G071700/TraesCSU02G020100	5
GO:0042744	BP	5	hydrogen peroxide catabolic process	5/1037	57/39792	0.0163168454180674	0.154925488231132	0.137227028277392	TraesCS6A02G041700/TraesCS6B02G056800/TraesCS6D02G048300/TraesCS7B02G175300/TraesCS7D02G277500	5
GO:0009044	MF	7	xylan 1,4-beta-xylosidase activity	3/1037	21/39792	0.01653770885667	0.155811575731866	0.138011890445056	TraesCS4A02G188300/TraesCS4B02G127600/TraesCS4D02G125100	3
GO:0019433	BP	8	triglyceride catabolic process	3/1037	21/39792	0.01653770885667	0.155811575731866	0.138011890445056	TraesCS3A02G303600/TraesCS3B02G332700/TraesCS3D02G298200	3
GO:0046556	MF	6	alpha-L-arabinofuranosidase activity	3/1037	21/39792	0.01653770885667	0.155811575731866	0.138011890445056	TraesCS4A02G188300/TraesCS4B02G127600/TraesCS4D02G125100	3
GO:0006749	BP	5	glutathione metabolic process	7/1037	101/39792	0.016627661448239	0.156257382584093	0.138406768978055	TraesCS1B02G097400/TraesCS1D02G081200/TraesCS3D02G369600/TraesCS4A02G103800/TraesCS4B02G200100/TraesCS4D02G201100/TraesCS7D02G188400	7
GO:0004722	MF	5	protein serine/threonine phosphatase activity	8/1037	125/39792	0.0168756104650419	0.158181873029101	0.140111408464636	TraesCS1A02G358600/TraesCS1B02G255600/TraesCS4A02G094300/TraesCS4B02G210100/TraesCS4D02G210900/TraesCS6A02G089400/TraesCS6B02G111800/TraesCSU02G016900	8
GO:0004103	MF	6	choline kinase activity	2/1037	8/39792	0.0171153366374299	0.159207382680662	0.14101976540164	TraesCS3A02G244600/TraesCS3D02G246800	2
GO:0004305	MF	6	ethanolamine kinase activity	2/1037	8/39792	0.0171153366374299	0.159207382680662	0.14101976540164	TraesCS3A02G244600/TraesCS3D02G246800	2
GO:0018991	BP	4	oviposition	2/1037	8/39792	0.0171153366374299	0.159207382680662	0.14101976540164	TraesCS1A02G218000/TraesCS1D02G219700	2
GO:0000030	MF	6	mannosyltransferase activity	6/1037	79/39792	0.0171659329855815	0.159273783271281	0.141078580486431	TraesCS3A02G055500/TraesCS3B02G067900/TraesCS7A02G298600/TraesCS7B02G296000/TraesCS7D02G294300/TraesCS7D02G389500	6
GO:0071370	BP	6	cellular response to gibberellin stimulus	11/1037	202/39792	0.0174559852773462	0.161084481075563	0.142682426836228	TraesCS4A02G485000/TraesCS4A02G485400/TraesCS4A02G485900/TraesCS6B02G031500/TraesCS6B02G031700/TraesCS6D02G026500/TraesCS7A02G009100/TraesCS7A02G363100/TraesCS7D02G008800/TraesCS7D02G009400/TraesCS7D02G360700	11
GO:0080046	MF	7	quercetin 4'-O-glucosyltransferase activity	5/1037	58/39792	0.0174839888463619	0.161084481075563	0.142682426836228	TraesCS2B02G395000/TraesCS3A02G279800/TraesCS3B02G313400/TraesCS3D02G279700/TraesCS3D02G279800	5
GO:0009267	BP	5	cellular response to starvation	20/1037	456/39792	0.0174929395547269	0.161084481075563	0.142682426836228	TraesCS1A02G241900/TraesCS2D02G388800/TraesCS3A02G055500/TraesCS3B02G067900/TraesCS3B02G549700/TraesCS3D02G287100/TraesCS3D02G287300/TraesCS3D02G312000/TraesCS4A02G083900/TraesCS4A02G212800/TraesCS5A02G120000/TraesCS5B02G121400/TraesCS5D02G442000/TraesCS6A02G085000/TraesCS6A02G379700/TraesCS7A02G231200/TraesCS7B02G129700/TraesCS7B02G321400/TraesCS7D02G460300/TraesCSU02G113900	20
GO:0016765	MF	4	transferase activity, transferring alkyl or aryl (other than methyl) groups	14/1037	285/39792	0.0182461880387794	0.167599697148187	0.148453354205503	TraesCS1B02G097400/TraesCS1D02G081200/TraesCS3D02G258500/TraesCS3D02G369600/TraesCS4A02G103800/TraesCS4B02G200100/TraesCS4D02G201100/TraesCS5A02G022200/TraesCS5A02G356300/TraesCS5B02G358800/TraesCS6D02G230100/TraesCS7D02G188400/TraesCS7D02G265900/TraesCS7D02G482600	14
GO:0015925	MF	6	galactosidase activity	7/1037	103/39792	0.0183307506018411	0.167682820899523	0.148526982021722	TraesCS1B02G181800/TraesCS1D02G161900/TraesCS2A02G105900/TraesCS3A02G113900/TraesCS3B02G133400/TraesCS3D02G116400/TraesCS7A02G363600	7
GO:0015145	MF	6	monosaccharide transmembrane transporter activity	8/1037	127/39792	0.0183924949526898	0.167682820899523	0.148526982021722	TraesCS2A02G205500/TraesCS2B02G266000/TraesCS2B02G282400/TraesCS2D02G252400/TraesCS2D02G264200/TraesCS3B02G047300/TraesCS5D02G447300/TraesCS6B02G384700	8
GO:0015749	BP	5	monosaccharide transmembrane transport	8/1037	127/39792	0.0183924949526898	0.167682820899523	0.148526982021722	TraesCS2A02G205500/TraesCS2B02G266000/TraesCS2B02G282400/TraesCS2D02G252400/TraesCS2D02G264200/TraesCS3B02G047300/TraesCS5D02G447300/TraesCS6B02G384700	8
GO:0016832	MF	5	aldehyde-lyase activity	6/1037	81/39792	0.0191960130349915	0.174419699314039	0.154494249352911	TraesCS2A02G382700/TraesCS2A02G555000/TraesCS2B02G400000/TraesCS2D02G379000/TraesCS4D02G346900/TraesCS5B02G444300	6
GO:2000022	BP	5	regulation of jasmonic acid mediated signaling pathway	7/1037	104/39792	0.0192266189694057	0.174419699314039	0.154494249352911	TraesCS3A02G105400/TraesCS3B02G123800/TraesCS3D02G107500/TraesCS4A02G109200/TraesCS4B02G195000/TraesCS5A02G159600/TraesCS5D02G219300	7
GO:0071478	BP	5	cellular response to radiation	16/1037	345/39792	0.0198734082931434	0.178820681523832	0.158392469826811	TraesCS1A02G314900/TraesCS1A02G391900/TraesCS1D02G185300/TraesCS2D02G117800/TraesCS3B02G096500/TraesCS3B02G211100/TraesCS4B02G224800/TraesCS4D02G225400/TraesCS5B02G218600/TraesCS5D02G226900/TraesCS5D02G227700/TraesCS6D02G143100/TraesCS7A02G490800/TraesCS7B02G394000/TraesCS7D02G477100/TraesCSU02G199500	16
GO:0006775	BP	5	fat-soluble vitamin metabolic process	4/1037	40/39792	0.0199301041417359	0.178820681523832	0.158392469826811	TraesCS4A02G301600/TraesCS4B02G013100/TraesCS4D02G010700/TraesCS7D02G482600	4
GO:0009638	BP	5	phototropism	4/1037	40/39792	0.0199301041417359	0.178820681523832	0.158392469826811	TraesCS1D02G185300/TraesCS3B02G211100/TraesCS6B02G117400/TraesCSU02G114000	4
GO:0042362	BP	6	fat-soluble vitamin biosynthetic process	4/1037	40/39792	0.0199301041417359	0.178820681523832	0.158392469826811	TraesCS4A02G301600/TraesCS4B02G013100/TraesCS4D02G010700/TraesCS7D02G482600	4
GO:0009785	BP	5	blue light signaling pathway	5/1037	60/39792	0.0199808489513786	0.178820681523832	0.158392469826811	TraesCS1A02G391900/TraesCS6D02G143100/TraesCS7A02G490800/TraesCS7B02G394000/TraesCS7D02G477100	5
GO:0009736	BP	5	cytokinin-activated signaling pathway	8/1037	129/39792	0.0200044964324069	0.178820681523832	0.158392469826811	TraesCS2A02G264800/TraesCS5A02G401600/TraesCS5B02G075300/TraesCS5B02G406300/TraesCS5D02G081000/TraesCS5D02G411800/TraesCS7A02G363100/TraesCS7B02G085900	8
GO:0051194	BP	absolute	obsolete positive regulation of cofactor metabolic process	6/1037	82/39792	0.0202698867496141	0.180752153132204	0.160103292958919	TraesCS3B02G549700/TraesCS3D02G430500/TraesCS4A02G130600/TraesCS7A02G363100/TraesCS7A02G507200/TraesCS7B02G321400	6
GO:0000271	BP	6	polysaccharide biosynthetic process	17/1037	375/39792	0.0203854686262542	0.181224638794927	0.160521802554334	TraesCS1A02G211500/TraesCS2A02G094500/TraesCS2A02G094700/TraesCS2A02G097400/TraesCS2A02G412200/TraesCS2B02G109700/TraesCS2B02G390700/TraesCS2B02G430800/TraesCS2B02G539600/TraesCS2D02G093100/TraesCS3D02G344400/TraesCS4A02G125300/TraesCS4B02G179300/TraesCS5B02G175800/TraesCS5D02G182600/TraesCS7A02G198300/TraesCS7B02G104200	17
GO:0006790	BP	4	sulfur compound metabolic process	30/1037	771/39792	0.0204217669365088	0.181224638794927	0.160521802554334	TraesCS1B02G097400/TraesCS1D02G081200/TraesCS2A02G022800/TraesCS2A02G375800/TraesCS2A02G586900/TraesCS2B02G031900/TraesCS3A02G055500/TraesCS3B02G067900/TraesCS3D02G287100/TraesCS3D02G287300/TraesCS3D02G369600/TraesCS3D02G417500/TraesCS4A02G062600/TraesCS4A02G103800/TraesCS4B02G014700/TraesCS4B02G200100/TraesCS4D02G012900/TraesCS4D02G049100/TraesCS4D02G201100/TraesCS4D02G239400/TraesCS5A02G022200/…	30
GO:0005976	BP	5	polysaccharide metabolic process	30/1037	772/39792	0.0207391088312351	0.183495078218771	0.162532870317136	TraesCS1A02G211500/TraesCS1A02G247100/TraesCS2A02G094500/TraesCS2A02G094700/TraesCS2A02G097400/TraesCS2A02G412200/TraesCS2B02G109700/TraesCS2B02G311900/TraesCS2B02G390700/TraesCS2B02G430800/TraesCS2B02G539600/TraesCS2D02G093100/TraesCS3A02G366400/TraesCS3B02G398000/TraesCS3D02G344400/TraesCS3D02G359300/TraesCS3D02G478000/TraesCS4A02G125300/TraesCS4A02G188300/TraesCS4B02G127600/TraesCS4B02G179300/…	30
GO:0044264	BP	5	cellular polysaccharide metabolic process	24/1037	586/39792	0.0209739332034179	0.183495078218771	0.162532870317136	TraesCS1A02G211500/TraesCS1A02G247100/TraesCS2A02G094500/TraesCS2A02G094700/TraesCS2A02G097400/TraesCS2A02G412200/TraesCS2B02G109700/TraesCS2B02G311900/TraesCS2B02G390700/TraesCS2B02G430800/TraesCS2B02G539600/TraesCS2D02G093100/TraesCS3A02G366400/TraesCS3B02G398000/TraesCS3D02G344400/TraesCS3D02G359300/TraesCS3D02G478000/TraesCS4A02G125300/TraesCS4B02G179300/TraesCS4B02G356800/TraesCS5A02G513200/…	24
GO:0055070	BP	10	copper ion homeostasis	3/1037	23/39792	0.0211923637907485	0.183495078218771	0.162532870317136	TraesCS2D02G396500/TraesCS5A02G230300/TraesCSU02G049400	3
GO:0009937	BP	5	regulation of gibberellic acid mediated signaling pathway	5/1037	61/39792	0.0213122947677524	0.183495078218771	0.162532870317136	TraesCS2A02G270200/TraesCS5A02G384500/TraesCS5B02G159100/TraesCS6D02G258400/TraesCS7A02G363100	5
GO:0071407	BP	6	cellular response to organic cyclic compound	22/1037	526/39792	0.0213621165676678	0.183495078218771	0.162532870317136	TraesCS2A02G104600/TraesCS2A02G246700/TraesCS2B02G517400/TraesCS2D02G489700/TraesCS3A02G105400/TraesCS3A02G246700/TraesCS3B02G123800/TraesCS3D02G107500/TraesCS3D02G244800/TraesCS4A02G002600/TraesCS4A02G046700/TraesCS4A02G062600/TraesCS4A02G119800/TraesCS4A02G434700/TraesCS4B02G011900/TraesCS4D02G049100/TraesCS4D02G239400/TraesCS4D02G258000/TraesCS5B02G159000/TraesCS6A02G330500/TraesCS6B02G361400/…	22
GO:0010321	BP	5	regulation of vegetative phase change	2/1037	9/39792	0.0216288878009574	0.183495078218771	0.162532870317136	TraesCS2B02G250900/TraesCS2D02G232800	2
GO:0010438	BP	6	cellular response to sulfur starvation	2/1037	9/39792	0.0216288878009574	0.183495078218771	0.162532870317136	TraesCS6A02G085000/TraesCSU02G113900	2
GO:0015141	MF	7	succinate transmembrane transporter activity	2/1037	9/39792	0.0216288878009574	0.183495078218771	0.162532870317136	TraesCS5B02G300300/TraesCS5D02G307000	2
GO:0015744	BP	7	succinate transport	2/1037	9/39792	0.0216288878009574	0.183495078218771	0.162532870317136	TraesCS5B02G300300/TraesCS5D02G307000	2
GO:0016656	MF	6	monodehydroascorbate reductase (NADH) activity	2/1037	9/39792	0.0216288878009574	0.183495078218771	0.162532870317136	TraesCS7B02G175300/TraesCS7D02G277500	2
GO:0043617	BP	6	cellular response to sucrose starvation	2/1037	9/39792	0.0216288878009574	0.183495078218771	0.162532870317136	TraesCS5A02G120000/TraesCS5B02G121400	2
GO:0045117	BP	4	azole transmembrane transport	2/1037	9/39792	0.0216288878009574	0.183495078218771	0.162532870317136	TraesCS3B02G177000/TraesCS3B02G493000	2
GO:0051457	BP	6	maintenance of protein location in nucleus	2/1037	9/39792	0.0216288878009574	0.183495078218771	0.162532870317136	TraesCS5A02G144000/TraesCS5D02G148000	2
GO:0071422	BP	6	succinate transmembrane transport	2/1037	9/39792	0.0216288878009574	0.183495078218771	0.162532870317136	TraesCS5B02G300300/TraesCS5D02G307000	2
GO:0071497	BP	6	cellular response to freezing	2/1037	9/39792	0.0216288878009574	0.183495078218771	0.162532870317136	TraesCS6A02G330500/TraesCS6B02G361400	2
GO:0090610	BP	5	bundle sheath cell fate specification	2/1037	9/39792	0.0216288878009574	0.183495078218771	0.162532870317136	TraesCS5A02G144000/TraesCS5D02G148000	2
GO:1900030	BP	6	regulation of pectin biosynthetic process	2/1037	9/39792	0.0216288878009574	0.183495078218771	0.162532870317136	TraesCS6A02G330500/TraesCS6B02G361400	2
GO:1901474	MF	4	azole transmembrane transporter activity	2/1037	9/39792	0.0216288878009574	0.183495078218771	0.162532870317136	TraesCS3B02G177000/TraesCS3B02G493000	2
GO:1902395	BP	5	regulation of 1-deoxy-D-xylulose-5-phosphate synthase activity	2/1037	9/39792	0.0216288878009574	0.183495078218771	0.162532870317136	TraesCS3A02G083700/TraesCS5A02G190700	2
GO:0090056	BP	6	regulation of chlorophyll metabolic process	8/1037	131/39792	0.0217144806912886	0.183795777675688	0.162799218310281	TraesCS1A02G314900/TraesCS4A02G130600/TraesCS4B02G224800/TraesCS4D02G225400/TraesCS5B02G218600/TraesCS5D02G226900/TraesCS5D02G227700/TraesCS7A02G363100	8
GO:0002215	BP	5	defense response to nematode	6/1037	84/39792	0.0225383441541935	0.189022954977389	0.16742925056373	TraesCS2A02G182400/TraesCS3B02G525000/TraesCS3D02G475200/TraesCS3D02G478000/TraesCS3D02G481400/TraesCS4D02G234200	6
GO:0009821	BP	5	alkaloid biosynthetic process	6/1037	84/39792	0.0225383441541935	0.189022954977389	0.16742925056373	TraesCS1A02G335700/TraesCS1A02G335800/TraesCS1B02G348900/TraesCS1B02G349100/TraesCS1D02G337900/TraesCS1D02G338200	6
GO:0030761	MF	7	8-hydroxyquercitin 8-O-methyltransferase activity	6/1037	84/39792	0.0225383441541935	0.189022954977389	0.16742925056373	TraesCS1A02G335700/TraesCS1A02G335800/TraesCS1B02G348900/TraesCS1B02G349100/TraesCS1D02G337900/TraesCS1D02G338200	6
GO:0030766	MF	7	11-O-demethyl-17-O-deacetylvindoline O-methyltransferase activity	6/1037	84/39792	0.0225383441541935	0.189022954977389	0.16742925056373	TraesCS1A02G335700/TraesCS1A02G335800/TraesCS1B02G348900/TraesCS1B02G349100/TraesCS1D02G337900/TraesCS1D02G338200	6
GO:0071368	BP	6	cellular response to cytokinin stimulus	8/1037	132/39792	0.02260708800013	0.189166615343554	0.16755649938092	TraesCS2A02G264800/TraesCS5A02G401600/TraesCS5B02G075300/TraesCS5B02G406300/TraesCS5D02G081000/TraesCS5D02G411800/TraesCS7A02G363100/TraesCS7B02G085900	8
GO:0016052	BP	5	carbohydrate catabolic process	19/1037	440/39792	0.0232254287929886	0.193897941973355	0.171747326214067	TraesCS1A02G247100/TraesCS2A02G593000/TraesCS2B02G311900/TraesCS2B02G341400/TraesCS2D02G322200/TraesCS3A02G113900/TraesCS3A02G366400/TraesCS3B02G133400/TraesCS3B02G398000/TraesCS3D02G116400/TraesCS3D02G359300/TraesCS3D02G478000/TraesCS4A02G188300/TraesCS4B02G127600/TraesCS4B02G356800/TraesCS4D02G125100/TraesCS5A02G513200/TraesCS5A02G526200/TraesCS5D02G398400	19
GO:0048878	BP	5	chemical homeostasis	41/1037	1135/39792	0.0234841480430676	0.195612278586006	0.173265819533063	TraesCS1A02G347700/TraesCS1B02G186700/TraesCS2A02G160700/TraesCS2A02G357500/TraesCS2A02G411200/TraesCS2A02G539300/TraesCS2B02G376700/TraesCS2D02G135600/TraesCS2D02G396500/TraesCS3A02G183800/TraesCS3B02G165400/TraesCS3B02G549700/TraesCS3D02G148000/TraesCS3D02G188000/TraesCS3D02G525000/TraesCS4B02G383800/TraesCS5A02G230300/TraesCS5A02G263100/TraesCS5B02G091200/TraesCS5B02G169300/TraesCS5B02G261500/…	41
GO:0045815	BP	6	epigenetic maintenance of chromatin in transcription-competent conformation	3/1037	24/39792	0.0237606457434918	0.197019834049542	0.17451257793029	TraesCS1A02G195700/TraesCS1B02G210400/TraesCS1D02G199000	3
GO:0070405	MF	5	ammonium ion binding	3/1037	24/39792	0.0237606457434918	0.197019834049542	0.17451257793029	TraesCS7B02G337800/TraesCS7B02G347000/TraesCS7D02G292900	3
GO:0009956	BP	5	radial pattern formation	5/1037	63/39792	0.0241452128980207	0.19949158136887	0.176701956470624	TraesCS3B02G096000/TraesCS3B02G369300/TraesCS4B02G016500/TraesCS5A02G144000/TraesCS5D02G148000	5
GO:0080050	BP	4	regulation of seed development	7/1037	109/39792	0.0241676022176749	0.19949158136887	0.176701956470624	TraesCS2A02G264800/TraesCS5A02G401600/TraesCS5B02G075300/TraesCS5B02G406300/TraesCS5D02G081000/TraesCS5D02G411800/TraesCS7A02G363100	7
GO:0015718	BP	8	monocarboxylic acid transport	8/1037	134/39792	0.0244692244627396	0.201527432934698	0.178505235347342	TraesCS2A02G110200/TraesCS2B02G245900/TraesCS2B02G417900/TraesCS2D02G110700/TraesCS3A02G130300/TraesCS3D02G096500/TraesCS5B02G380600/TraesCSU02G020100	8
GO:1901565	BP	5	organonitrogen compound catabolic process	62/1037	1841/39792	0.0245839790702631	0.202018572404741	0.17894026776656	TraesCS1A02G218000/TraesCS1A02G295900/TraesCS1B02G159900/TraesCS1B02G223300/TraesCS1B02G321600/TraesCS1D02G219700/TraesCS2A02G022800/TraesCS2A02G323000/TraesCS2A02G382700/TraesCS2A02G510700/TraesCS2A02G510800/TraesCS2A02G548100/TraesCS2B02G031900/TraesCS2B02G193700/TraesCS2B02G359600/TraesCS2B02G400000/TraesCS2D02G098400/TraesCS2D02G175100/TraesCS2D02G339900/TraesCS2D02G379000/TraesCS2D02G549300/…	62
GO:0055067	BP	8	monovalent inorganic cation homeostasis	11/1037	213/39792	0.0246708495547908	0.202278889526417	0.179170846643059	TraesCS2D02G135600/TraesCS3A02G183800/TraesCS3D02G188000/TraesCS5A02G263100/TraesCS5B02G091200/TraesCS5B02G261500/TraesCS5B02G261800/TraesCS5D02G270600/TraesCS5D02G401200/TraesCS6B02G290500/TraesCS6B02G441900	11
GO:0006826	BP	9	iron ion transport	6/1037	86/39792	0.0249715722857844	0.203832544381736	0.180547014252395	TraesCS7A02G420600/TraesCS7B02G321200/TraesCS7D02G027900/TraesCS7D02G412900/TraesCS7D02G413000/TraesCS7D02G413400	6
GO:0030307	BP	4	positive regulation of cell growth	6/1037	86/39792	0.0249715722857844	0.203832544381736	0.180547014252395	TraesCS2A02G359400/TraesCS3B02G349900/TraesCS5A02G211200/TraesCS5A02G384500/TraesCS5B02G212600/TraesCS5D02G222600	6
GO:0009625	BP	4	response to insect	7/1037	110/39792	0.0252511880770162	0.205357300265838	0.181897584266488	TraesCS2A02G022800/TraesCS2B02G031900/TraesCS3A02G105400/TraesCS3B02G123800/TraesCS3D02G107500/TraesCS6B02G167900/TraesCS7B02G407200	7
GO:0055062	BP	9	phosphate ion homeostasis	4/1037	43/39792	0.0253264664993612	0.205357300265838	0.181897584266488	TraesCS2A02G411200/TraesCS4B02G383800/TraesCS7A02G263000/TraesCS7D02G507900	4
GO:0072506	BP	8	trivalent inorganic anion homeostasis	4/1037	43/39792	0.0253264664993612	0.205357300265838	0.181897584266488	TraesCS2A02G411200/TraesCS4B02G383800/TraesCS7A02G263000/TraesCS7D02G507900	4
GO:0005351	MF	6	carbohydrate:proton symporter activity	8/1037	135/39792	0.0254394112965377	0.205364410576675	0.181903882305871	TraesCS2A02G205500/TraesCS2B02G266000/TraesCS2B02G282400/TraesCS2D02G252400/TraesCS2D02G264200/TraesCS3B02G047300/TraesCS5D02G447300/TraesCS6B02G384700	8
GO:0005402	MF	5	carbohydrate:cation symporter activity	8/1037	135/39792	0.0254394112965377	0.205364410576675	0.181903882305871	TraesCS2A02G205500/TraesCS2B02G266000/TraesCS2B02G282400/TraesCS2D02G252400/TraesCS2D02G264200/TraesCS3B02G047300/TraesCS5D02G447300/TraesCS6B02G384700	8
GO:0006511	BP	8	ubiquitin-dependent protein catabolic process	37/1037	1012/39792	0.0258304637393369	0.208062966164109	0.18429415887129	TraesCS1A02G295900/TraesCS1B02G159900/TraesCS2A02G323000/TraesCS2B02G193700/TraesCS2B02G359600/TraesCS2D02G098400/TraesCS2D02G175100/TraesCS2D02G339900/TraesCS3A02G253800/TraesCS3A02G413700/TraesCS3D02G254700/TraesCS3D02G408000/TraesCS4A02G442100/TraesCS4D02G302600/TraesCS5A02G049400/TraesCS5A02G058400/TraesCS5A02G134700/TraesCS5A02G396000/TraesCS5B02G054600/TraesCS5B02G279200/TraesCS5B02G305200/…	37
GO:0009820	BP	5	alkaloid metabolic process	6/1037	87/39792	0.0262513313998439	0.209904419797981	0.185925247549931	TraesCS1A02G335700/TraesCS1A02G335800/TraesCS1B02G348900/TraesCS1B02G349100/TraesCS1D02G337900/TraesCS1D02G338200	6
GO:0010817	BP	4	regulation of hormone levels	48/1037	1376/39792	0.0262597904275821	0.209904419797981	0.185925247549931	TraesCS1D02G337400/TraesCS2A02G022800/TraesCS2A02G375800/TraesCS2A02G555000/TraesCS2B02G031900/TraesCS2B02G395000/TraesCS2D02G093900/TraesCS2D02G394200/TraesCS3A02G272500/TraesCS3A02G277500/TraesCS3A02G506300/TraesCS3A02G507200/TraesCS3B02G306200/TraesCS3D02G272100/TraesCS3D02G475800/TraesCS4A02G046700/TraesCS4A02G062600/TraesCS4B02G016500/TraesCS4B02G237600/TraesCS4D02G036000/TraesCS4D02G049100/…	48
GO:0051193	BP	absolute	obsolete regulation of cofactor metabolic process	13/1037	271/39792	0.0264636970836362	0.209904419797981	0.185925247549931	TraesCS1A02G314900/TraesCS3B02G549700/TraesCS3D02G430500/TraesCS4A02G130600/TraesCS4B02G224800/TraesCS4D02G225400/TraesCS5B02G218600/TraesCS5D02G226900/TraesCS5D02G227700/TraesCS7A02G363100/TraesCS7A02G507200/TraesCS7B02G321400/TraesCS7D02G094100	13
GO:0005776	CC	7	autophagosome	3/1037	25/39792	0.0264895598038846	0.209904419797981	0.185925247549931	TraesCS2B02G404900/TraesCS2D02G384600/TraesCS5A02G515900	3
GO:0006656	BP	6	phosphatidylcholine biosynthetic process	3/1037	25/39792	0.0264895598038846	0.209904419797981	0.185925247549931	TraesCS3A02G244600/TraesCS3B02G291700/TraesCS3D02G246800	3
GO:0010236	BP	7	plastoquinone biosynthetic process	3/1037	25/39792	0.0264895598038846	0.209904419797981	0.185925247549931	TraesCS4A02G301600/TraesCS4B02G013100/TraesCS4D02G010700	3
GO:0005432	MF	8	calcium:sodium antiporter activity	2/1037	10/39792	0.0265745295460473	0.209904419797981	0.185925247549931	TraesCS3B02G165400/TraesCS3D02G148000	2
GO:0015940	BP	6	pantothenate biosynthetic process	2/1037	10/39792	0.0265745295460473	0.209904419797981	0.185925247549931	TraesCS5A02G120000/TraesCS5B02G121400	2
GO:1905328	BP	4	plant septum development	2/1037	10/39792	0.0265745295460473	0.209904419797981	0.185925247549931	TraesCS5A02G237500/TraesCS5B02G235200	2
GO:0009788	BP	5	negative regulation of abscisic acid-activated signaling pathway	10/1037	189/39792	0.027071657768024	0.212457442654835	0.188186616829902	TraesCS2A02G107000/TraesCS2B02G123900/TraesCS2B02G474600/TraesCS2D02G106800/TraesCS2D02G452900/TraesCS3B02G567500/TraesCS4A02G057800/TraesCS4B02G168200/TraesCS4D02G246400/TraesCSU02G060700	10
GO:1901420	BP	4	negative regulation of response to alcohol	10/1037	189/39792	0.027071657768024	0.212457442654835	0.188186616829902	TraesCS2A02G107000/TraesCS2B02G123900/TraesCS2B02G474600/TraesCS2D02G106800/TraesCS2D02G452900/TraesCS3B02G567500/TraesCS4A02G057800/TraesCS4B02G168200/TraesCS4D02G246400/TraesCSU02G060700	10
GO:1905958	BP	4	negative regulation of cellular response to alcohol	10/1037	189/39792	0.027071657768024	0.212457442654835	0.188186616829902	TraesCS2A02G107000/TraesCS2B02G123900/TraesCS2B02G474600/TraesCS2D02G106800/TraesCS2D02G452900/TraesCS3B02G567500/TraesCS4A02G057800/TraesCS4B02G168200/TraesCS4D02G246400/TraesCSU02G060700	10
GO:0009311	BP	5	oligosaccharide metabolic process	12/1037	244/39792	0.0272362697189942	0.213292582307935	0.188926351357125	TraesCS2B02G311900/TraesCS3A02G113900/TraesCS3B02G133400/TraesCS3D02G116400/TraesCS4B02G356800/TraesCS5A02G190000/TraesCS5A02G203500/TraesCS5A02G526200/TraesCS5B02G202200/TraesCS5D02G200800/TraesCS5D02G210000/TraesCS6D02G230500	12
GO:0015491	MF	absolute	obsolete cation:cation antiporter activity	4/1037	44/39792	0.0273017542000449	0.213349529089903	0.188976792622463	TraesCS2D02G135600/TraesCS3B02G165400/TraesCS3D02G148000/TraesCS6B02G290500	4
GO:0055065	BP	8	metal ion homeostasis	21/1037	509/39792	0.0274096909889445	0.213653751075908	0.189246260736153	TraesCS1B02G186700/TraesCS2A02G160700/TraesCS2A02G357500/TraesCS2A02G539300/TraesCS2B02G376700/TraesCS2D02G396500/TraesCS3B02G165400/TraesCS3B02G549700/TraesCS3D02G148000/TraesCS5A02G230300/TraesCS5B02G169300/TraesCS5D02G401200/TraesCS6B02G290500/TraesCS6B02G441900/TraesCS7A02G345500/TraesCS7B02G320900/TraesCS7B02G321400/TraesCS7D02G027900/TraesCS7D02G412800/TraesCS7D02G413000/TraesCSU02G049400	21
GO:1901401	BP	5	regulation of tetrapyrrole metabolic process	8/1037	137/39792	0.0274596163038265	0.213653751075908	0.189246260736153	TraesCS1A02G314900/TraesCS4A02G130600/TraesCS4B02G224800/TraesCS4D02G225400/TraesCS5B02G218600/TraesCS5D02G226900/TraesCS5D02G227700/TraesCS7A02G363100	8
GO:0010380	BP	6	regulation of chlorophyll biosynthetic process	7/1037	112/39792	0.0275170503024991	0.213653751075908	0.189246260736153	TraesCS1A02G314900/TraesCS4B02G224800/TraesCS4D02G225400/TraesCS5B02G218600/TraesCS5D02G226900/TraesCS5D02G227700/TraesCS7A02G363100	7
GO:0097502	BP	4	mannosylation	6/1037	88/39792	0.0275738674649126	0.213653751075908	0.189246260736153	TraesCS3A02G055500/TraesCS3B02G067900/TraesCS7A02G298600/TraesCS7B02G296000/TraesCS7D02G294300/TraesCS7D02G389500	6
GO:2000243	BP	3	positive regulation of reproductive process	11/1037	217/39792	0.0277665237567307	0.214692636220291	0.190166465169348	TraesCS1B02G181800/TraesCS1D02G161900/TraesCS2B02G250900/TraesCS2D02G232800/TraesCS3B02G470000/TraesCS3B02G489500/TraesCS4B02G193700/TraesCS5A02G520200/TraesCS5B02G222700/TraesCS5D02G231300/TraesCS6B02G300400	11
GO:0019941	BP	7	modification-dependent protein catabolic process	37/1037	1018/39792	0.0278863245104521	0.215165009117488	0.190584874881405	TraesCS1A02G295900/TraesCS1B02G159900/TraesCS2A02G323000/TraesCS2B02G193700/TraesCS2B02G359600/TraesCS2D02G098400/TraesCS2D02G175100/TraesCS2D02G339900/TraesCS3A02G253800/TraesCS3A02G413700/TraesCS3D02G254700/TraesCS3D02G408000/TraesCS4A02G442100/TraesCS4D02G302600/TraesCS5A02G049400/TraesCS5A02G058400/TraesCS5A02G134700/TraesCS5A02G396000/TraesCS5B02G054600/TraesCS5B02G279200/TraesCS5B02G305200/…	37
GO:0016791	MF	6	phosphatase activity	25/1037	634/39792	0.0280025177745754	0.21560762110046	0.190976923522315	TraesCS1A02G358600/TraesCS1B02G186700/TraesCS1B02G255600/TraesCS3A02G277500/TraesCS3A02G368400/TraesCS3A02G492100/TraesCS3D02G177900/TraesCS3D02G287100/TraesCS3D02G287300/TraesCS3D02G312000/TraesCS4A02G094300/TraesCS4B02G210100/TraesCS4D02G210900/TraesCS5A02G190000/TraesCS5A02G203500/TraesCS5A02G321200/TraesCS5B02G202200/TraesCS5D02G200800/TraesCS5D02G210000/TraesCS6A02G089400/TraesCS6B02G111800/…	25
GO:0042578	MF	5	phosphoric ester hydrolase activity	28/1037	729/39792	0.028214143161912	0.216781624084712	0.192016810132046	TraesCS1A02G358600/TraesCS1A02G365100/TraesCS1B02G186700/TraesCS1B02G255600/TraesCS3A02G277500/TraesCS3A02G368400/TraesCS3A02G492100/TraesCS3D02G177900/TraesCS3D02G287100/TraesCS3D02G287300/TraesCS3D02G312000/TraesCS4A02G094300/TraesCS4B02G210100/TraesCS4D02G210900/TraesCS5A02G190000/TraesCS5A02G203500/TraesCS5A02G321200/TraesCS5B02G202200/TraesCS5B02G336100/TraesCS5D02G200800/TraesCS5D02G210000/…	28
GO:0046686	BP	6	response to cadmium ion	35/1037	954/39792	0.0282883254968224	0.216896889008063	0.192118907360053	TraesCS1A02G365100/TraesCS1B02G294300/TraesCS1D02G284000/TraesCS2A02G168200/TraesCS2D02G388800/TraesCS3A02G366400/TraesCS3B02G398000/TraesCS3B02G549700/TraesCS3D02G298600/TraesCS3D02G359300/TraesCS3D02G369600/TraesCS3D02G417500/TraesCS3D02G539900/TraesCS4A02G083900/TraesCS4A02G103800/TraesCS4A02G262600/TraesCS4B02G200100/TraesCS4D02G052500/TraesCS4D02G201100/TraesCS5A02G022200/TraesCS5A02G159600/…	35
GO:0046873	MF	6	metal ion transmembrane transporter activity	22/1037	542/39792	0.0285664532655066	0.218572131979294	0.193602773037738	TraesCS1A02G297400/TraesCS1B02G306400/TraesCS1B02G306500/TraesCS1D02G294000/TraesCS2A02G143400/TraesCS2A02G505500/TraesCS2B02G168400/TraesCS2D02G135600/TraesCS2D02G146800/TraesCS3B02G165400/TraesCS3D02G148000/TraesCS4A02G077100/TraesCS4D02G361300/TraesCS5A02G230300/TraesCS5D02G401200/TraesCS6B02G290500/TraesCS7A02G420600/TraesCS7B02G321200/TraesCS7D02G027900/TraesCS7D02G412900/TraesCS7D02G413000/…	22
GO:0032885	BP	6	regulation of polysaccharide biosynthetic process	4/1037	45/39792	0.0293664836950135	0.224094354902986	0.198494145335193	TraesCS4A02G057800/TraesCS4D02G246400/TraesCS6A02G330500/TraesCS6B02G361400	4
GO:0010648	BP	4	negative regulation of cell communication	21/1037	513/39792	0.0294716177525891	0.224094354902986	0.198494145335193	TraesCS2A02G107000/TraesCS2A02G270200/TraesCS2B02G123900/TraesCS2B02G406600/TraesCS2B02G474600/TraesCS2D02G106800/TraesCS2D02G206900/TraesCS2D02G386300/TraesCS2D02G452900/TraesCS3A02G277500/TraesCS3B02G567500/TraesCS4A02G057800/TraesCS4B02G168200/TraesCS4D02G246400/TraesCS6A02G178900/TraesCS6A02G399400/TraesCS6D02G258400/TraesCS7A02G363100/TraesCS7B02G257400/TraesCS7D02G352400/TraesCSU02G060700	21
GO:0023057	BP	3	negative regulation of signaling	21/1037	513/39792	0.0294716177525891	0.224094354902986	0.198494145335193	TraesCS2A02G107000/TraesCS2A02G270200/TraesCS2B02G123900/TraesCS2B02G406600/TraesCS2B02G474600/TraesCS2D02G106800/TraesCS2D02G206900/TraesCS2D02G386300/TraesCS2D02G452900/TraesCS3A02G277500/TraesCS3B02G567500/TraesCS4A02G057800/TraesCS4B02G168200/TraesCS4D02G246400/TraesCS6A02G178900/TraesCS6A02G399400/TraesCS6D02G258400/TraesCS7A02G363100/TraesCS7B02G257400/TraesCS7D02G352400/TraesCSU02G060700	21
GO:0043632	BP	6	modification-dependent macromolecule catabolic process	38/1037	1056/39792	0.029783085192591	0.225993803790571	0.200176603975048	TraesCS1A02G295900/TraesCS1B02G159900/TraesCS2A02G323000/TraesCS2B02G193700/TraesCS2B02G359600/TraesCS2D02G098400/TraesCS2D02G175100/TraesCS2D02G339900/TraesCS3A02G253800/TraesCS3A02G413700/TraesCS3D02G254700/TraesCS3D02G408000/TraesCS4A02G442100/TraesCS4D02G302600/TraesCS5A02G049400/TraesCS5A02G058400/TraesCS5A02G134700/TraesCS5A02G396000/TraesCS5B02G054600/TraesCS5B02G279200/TraesCS5B02G305200/…	38
GO:1900055	BP	4	regulation of leaf senescence	10/1037	193/39792	0.030645384336279	0.232056474364592	0.205547	TraesCS2B02G517400/TraesCS2D02G383200/TraesCS2D02G489700/TraesCS3A02G121300/TraesCS4A02G130600/TraesCS5B02G386800/TraesCS6A02G325800/TraesCS6D02G220700/TraesCS7A02G371500/TraesCS7B02G256100	10
GO:0006875	BP	7	cellular metal ion homeostasis	15/1037	335/39792	0.030871867393269	0.233289472157383	0.206638825916097	TraesCS1B02G186700/TraesCS2A02G160700/TraesCS2A02G357500/TraesCS2A02G539300/TraesCS2B02G376700/TraesCS2D02G396500/TraesCS3B02G549700/TraesCS5A02G230300/TraesCS5B02G169300/TraesCS5D02G401200/TraesCS7A02G345500/TraesCS7B02G321400/TraesCS7D02G027900/TraesCS7D02G413000/TraesCSU02G049400	15
GO:1901463	BP	6	regulation of tetrapyrrole biosynthetic process	7/1037	115/39792	0.0311682756974941	0.235044712821637	0.208193550467992	TraesCS1A02G314900/TraesCS4B02G224800/TraesCS4D02G225400/TraesCS5B02G218600/TraesCS5D02G226900/TraesCS5D02G227700/TraesCS7A02G363100	7
GO:0048439	BP	4	flower morphogenesis	4/1037	46/39792	0.0315211998910665	0.235910143687876	0.208960115784709	TraesCS1A02G195700/TraesCS1B02G210400/TraesCS1D02G199000/TraesCS5A02G134700	4
GO:0042626	MF	3	ATPase-coupled transmembrane transporter activity	19/1037	456/39792	0.0317888840700615	0.235910143687876	0.208960115784709	TraesCS1A02G142400/TraesCS1D02G141400/TraesCS2A02G110200/TraesCS2D02G048800/TraesCS2D02G051800/TraesCS2D02G110700/TraesCS3A02G129000/TraesCS3A02G218000/TraesCS3A02G253700/TraesCS3B02G248500/TraesCS3B02G285600/TraesCS3D02G234300/TraesCS3D02G254600/TraesCS4A02G370500/TraesCS4B02G031000/TraesCS7A02G071700/TraesCS7B02G240900/TraesCS7D02G386600/TraesCSU02G020100	19
GO:0008878	MF	7	glucose-1-phosphate adenylyltransferase activity	2/1037	11/39792	0.0319267206737207	0.235910143687876	0.208960115784709	TraesCS5B02G175800/TraesCS5D02G182600	2
GO:0046505	BP	5	sulfolipid metabolic process	2/1037	11/39792	0.0319267206737207	0.235910143687876	0.208960115784709	TraesCS3A02G055500/TraesCS3B02G067900	2
GO:0046506	BP	6	sulfolipid biosynthetic process	2/1037	11/39792	0.0319267206737207	0.235910143687876	0.208960115784709	TraesCS3A02G055500/TraesCS3B02G067900	2
GO:0047172	MF	8	shikimate O-hydroxycinnamoyltransferase activity	2/1037	11/39792	0.0319267206737207	0.235910143687876	0.208960115784709	TraesCS3D02G525000/TraesCS6D02G203000	2
GO:0047205	MF	8	quinate O-hydroxycinnamoyltransferase activity	2/1037	11/39792	0.0319267206737207	0.235910143687876	0.208960115784709	TraesCS3D02G525000/TraesCS6D02G203000	2
GO:0050737	MF	7	O-hydroxycinnamoyltransferase activity	2/1037	11/39792	0.0319267206737207	0.235910143687876	0.208960115784709	TraesCS3D02G525000/TraesCS6D02G203000	2
GO:0051444	BP	5	negative regulation of ubiquitin-protein transferase activity	2/1037	11/39792	0.0319267206737207	0.235910143687876	0.208960115784709	TraesCS6B02G452500/TraesCS6B02G452700	2
GO:1904667	BP	6	negative regulation of ubiquitin protein ligase activity	2/1037	11/39792	0.0319267206737207	0.235910143687876	0.208960115784709	TraesCS6B02G452500/TraesCS6B02G452700	2
GO:0017001	BP	4	antibiotic catabolic process	5/1037	68/39792	0.0322513579393772	0.23697721419268	0.209905285724198	TraesCS6A02G041700/TraesCS6B02G056800/TraesCS6D02G048300/TraesCS7B02G175300/TraesCS7D02G277500	5
GO:0042136	BP	5	neurotransmitter biosynthetic process	5/1037	68/39792	0.0322513579393772	0.23697721419268	0.209905285724198	TraesCS2A02G382700/TraesCS2B02G400000/TraesCS2D02G379000/TraesCS3B02G291700/TraesCS4D02G346900	5
GO:0001666	BP	4	response to hypoxia	13/1037	279/39792	0.0323837527922097	0.23697721419268	0.209905285724198	TraesCS1A02G338400/TraesCS2A02G168200/TraesCS2D02G070400/TraesCS3A02G105400/TraesCS3B02G123800/TraesCS3D02G107500/TraesCS6D02G131700/TraesCS7A02G369100/TraesCS7A02G552000/TraesCS7B02G259300/TraesCS7D02G159800/TraesCS7D02G292900/TraesCS7D02G354100	13
GO:0009413	BP	4	response to flooding	3/1037	27/39792	0.0324271046379612	0.23697721419268	0.209905285724198	TraesCS2A02G168200/TraesCS5B02G142100/TraesCS7D02G159800	3
GO:1900458	BP	5	negative regulation of brassinosteroid mediated signaling pathway	3/1037	27/39792	0.0324271046379612	0.23697721419268	0.209905285724198	TraesCS2B02G406600/TraesCS2D02G206900/TraesCS2D02G386300	3
GO:0015980	BP	5	energy derivation by oxidation of organic compounds	14/1037	308/39792	0.0324590890926945	0.23697721419268	0.209905285724198	TraesCS1A02G211500/TraesCS1A02G247100/TraesCS2A02G094500/TraesCS2A02G094700/TraesCS2A02G097400/TraesCS2A02G412200/TraesCS2B02G109700/TraesCS2B02G430800/TraesCS2D02G093100/TraesCS3A02G366400/TraesCS3B02G398000/TraesCS3D02G359300/TraesCS4A02G125300/TraesCS4B02G179300	14
GO:0009968	BP	4	negative regulation of signal transduction	20/1037	489/39792	0.0332482427686736	0.242256082996399	0.214581104318487	TraesCS2A02G107000/TraesCS2A02G270200/TraesCS2B02G123900/TraesCS2B02G406600/TraesCS2B02G474600/TraesCS2D02G106800/TraesCS2D02G206900/TraesCS2D02G386300/TraesCS2D02G452900/TraesCS3B02G567500/TraesCS4A02G057800/TraesCS4B02G168200/TraesCS4D02G246400/TraesCS6A02G178900/TraesCS6A02G399400/TraesCS6D02G258400/TraesCS7A02G363100/TraesCS7B02G257400/TraesCS7D02G352400/TraesCSU02G060700	20
GO:0010483	BP	3	pollen tube reception	4/1037	47/39792	0.0337663369137763	0.245542906327361	0.217492445785476	TraesCS2B02G474600/TraesCS2D02G452900/TraesCS3B02G567500/TraesCSU02G060700	4
GO:1902584	BP	4	positive regulation of response to water deprivation	5/1037	69/39792	0.034052766426634	0.247135423670522	0.218903036289191	TraesCS2D02G114800/TraesCS5A02G384500/TraesCS7A02G110500/TraesCS7B02G008400/TraesCS7D02G106000	5
GO:0033692	BP	6	cellular polysaccharide biosynthetic process	15/1037	340/39792	0.03447714133669	0.24972079644065	0.221193059875914	TraesCS1A02G211500/TraesCS2A02G094500/TraesCS2A02G094700/TraesCS2A02G097400/TraesCS2A02G412200/TraesCS2B02G109700/TraesCS2B02G390700/TraesCS2B02G430800/TraesCS2B02G539600/TraesCS2D02G093100/TraesCS3D02G344400/TraesCS4A02G125300/TraesCS4B02G179300/TraesCS5B02G175800/TraesCS5D02G182600	15
GO:0043292	CC	6	contractile fiber	3/1037	28/39792	0.0356338312680295	0.256577586635223	0.227266540441739	TraesCS4A02G116800/TraesCS4B02G187600/TraesCS4D02G189000	3
GO:0044449	CC	absolute	obsolete contractile fiber part	3/1037	28/39792	0.0356338312680295	0.256577586635223	0.227266540441739	TraesCS4A02G116800/TraesCS4B02G187600/TraesCS4D02G189000	3
GO:0046470	BP	5	phosphatidylcholine metabolic process	3/1037	28/39792	0.0356338312680295	0.256577586635223	0.227266540441739	TraesCS3A02G244600/TraesCS3B02G291700/TraesCS3D02G246800	3
GO:0009627	BP	5	systemic acquired resistance	11/1037	226/39792	0.0357354041221816	0.256804423740776	0.227467464009924	TraesCS2A02G555000/TraesCS2B02G517400/TraesCS2D02G070400/TraesCS2D02G489700/TraesCS3A02G105400/TraesCS3B02G123800/TraesCS3D02G107500/TraesCS4A02G062600/TraesCS4D02G049100/TraesCS4D02G239400/TraesCS7A02G552000	11
GO:0015175	MF	7	neutral amino acid transmembrane transporter activity	5/1037	70/39792	0.035915350362254	0.257592483517927	0.228165496996995	TraesCS2D02G267400/TraesCS3D02G096500/TraesCS4A02G464200/TraesCS6A02G254100/TraesCS6B02G271500	5
GO:0009897	CC	4	external side of plasma membrane	4/1037	48/39792	0.0361022202083516	0.258427025514861	0.228904702143414	TraesCS2A02G110200/TraesCS2D02G110700/TraesCS6A02G379800/TraesCSU02G020100	4
GO:0042594	BP	4	response to starvation	20/1037	494/39792	0.0363454634223844	0.259661059343155	0.229997761761841	TraesCS1A02G241900/TraesCS2D02G388800/TraesCS3A02G055500/TraesCS3B02G067900/TraesCS3B02G549700/TraesCS3D02G287100/TraesCS3D02G287300/TraesCS3D02G312000/TraesCS4A02G083900/TraesCS4A02G212800/TraesCS5A02G120000/TraesCS5B02G121400/TraesCS5D02G442000/TraesCS6A02G085000/TraesCS6A02G379700/TraesCS7A02G231200/TraesCS7B02G129700/TraesCS7B02G321400/TraesCS7D02G460300/TraesCSU02G113900	20
GO:0035966	BP	4	response to topologically incorrect protein	7/1037	119/39792	0.0365224336303567	0.260301274545916	0.230564839721291	TraesCS4A02G442100/TraesCS5A02G049400/TraesCS5B02G054600/TraesCS5D02G060200/TraesCS6B02G264500/TraesCS7A02G055400/TraesCS7D02G222100	7
GO:0009404	BP	4	toxin metabolic process	8/1037	145/39792	0.0366481467027811	0.260301274545916	0.230564839721291	TraesCS2A02G022800/TraesCS2B02G031900/TraesCS3D02G369600/TraesCS4A02G062600/TraesCS4D02G049100/TraesCS4D02G239400/TraesCS7D02G188400/TraesCS7D02G360700	8
GO:0009911	BP	4	positive regulation of flower development	8/1037	145/39792	0.0366481467027811	0.260301274545916	0.230564839721291	TraesCS1B02G181800/TraesCS1D02G161900/TraesCS2B02G250900/TraesCS2D02G232800/TraesCS3B02G489500/TraesCS5B02G222700/TraesCS5D02G231300/TraesCS6B02G300400	8
GO:0004072	MF	6	aspartate kinase activity	2/1037	12/39792	0.0376609555390112	0.263411072615413	0.233319379032364	TraesCS5A02G177400/TraesCS5D02G181600	2
GO:0015131	MF	7	oxaloacetate transmembrane transporter activity	2/1037	12/39792	0.0376609555390112	0.263411072615413	0.233319379032364	TraesCS5B02G300300/TraesCS5D02G307000	2
GO:0015714	BP	7	phosphoenolpyruvate transport	2/1037	12/39792	0.0376609555390112	0.263411072615413	0.233319379032364	TraesCS2B02G245900/TraesCS3A02G130300	2
GO:0015729	BP	7	oxaloacetate transport	2/1037	12/39792	0.0376609555390112	0.263411072615413	0.233319379032364	TraesCS5B02G300300/TraesCS5D02G307000	2
GO:0071585	BP	4	detoxification of cadmium ion	2/1037	12/39792	0.0376609555390112	0.263411072615413	0.233319379032364	TraesCS7B02G320900/TraesCS7D02G412800	2
GO:0072708	BP	6	response to sorbitol	2/1037	12/39792	0.0376609555390112	0.263411072615413	0.233319379032364	TraesCS2A02G168200/TraesCS7D02G159800	2
GO:1902356	BP	6	oxaloacetate(2-) transmembrane transport	2/1037	12/39792	0.0376609555390112	0.263411072615413	0.233319379032364	TraesCS5B02G300300/TraesCS5D02G307000	2
GO:1990170	BP	5	stress response to cadmium ion	2/1037	12/39792	0.0376609555390112	0.263411072615413	0.233319379032364	TraesCS7B02G320900/TraesCS7D02G412800	2
GO:0009066	BP	6	aspartate family amino acid metabolic process	7/1037	120/39792	0.0379498391121124	0.264926019706461	0.234661260795498	TraesCS2A02G382700/TraesCS2B02G400000/TraesCS2D02G379000/TraesCS4B02G014700/TraesCS4D02G012900/TraesCS4D02G346900/TraesCS6A02G344000	7
GO:0031667	BP	5	response to nutrient levels	25/1037	654/39792	0.0382616048592382	0.266594642222639	0.236139262329179	TraesCS1A02G241900/TraesCS1A02G299100/TraesCS1B02G308900/TraesCS1D02G292100/TraesCS2D02G093700/TraesCS2D02G388800/TraesCS3A02G055500/TraesCS3B02G067900/TraesCS3B02G549700/TraesCS3D02G287100/TraesCS3D02G287300/TraesCS3D02G312000/TraesCS4A02G083900/TraesCS4A02G212800/TraesCS5A02G120000/TraesCS5A02G284800/TraesCS5B02G121400/TraesCS5D02G442000/TraesCS6A02G085000/TraesCS6A02G379700/TraesCS7A02G231200/…	25
GO:0072505	BP	8	divalent inorganic anion homeostasis	4/1037	49/39792	0.0385290687917201	0.267948837042987	0.237338755924628	TraesCS2A02G411200/TraesCS4B02G383800/TraesCS7A02G263000/TraesCS7D02G507900	4
GO:2000241	BP	3	regulation of reproductive process	37/1037	1045/39792	0.0387568435866415	0.269022408608032	0.238289684252796	TraesCS1A02G444200/TraesCS1B02G181800/TraesCS1D02G161900/TraesCS1D02G378800/TraesCS1D02G452200/TraesCS2A02G246700/TraesCS2A02G264800/TraesCS2A02G359400/TraesCS2B02G250900/TraesCS2D02G232800/TraesCS3A02G259900/TraesCS3A02G332700/TraesCS3B02G470000/TraesCS3B02G489500/TraesCS3D02G260100/TraesCS4B02G193700/TraesCS5A02G401600/TraesCS5A02G520200/TraesCS5B02G075300/TraesCS5B02G222700/TraesCS5B02G406300/…	37
GO:0042445	BP	3	hormone metabolic process	32/1037	881/39792	0.0389254917706627	0.269682282305253	0.238874174949206	TraesCS1D02G337400/TraesCS2A02G022800/TraesCS2A02G375800/TraesCS2A02G555000/TraesCS2B02G031900/TraesCS2B02G395000/TraesCS2D02G093900/TraesCS2D02G394200/TraesCS3A02G506300/TraesCS3A02G507200/TraesCS3D02G475800/TraesCS4A02G046700/TraesCS4A02G062600/TraesCS4B02G237600/TraesCS4D02G049100/TraesCS4D02G238800/TraesCS4D02G239400/TraesCS4D02G258000/TraesCS5D02G241000/TraesCS5D02G436200/TraesCS6A02G325600/…	32
GO:0010017	BP	4	red or far-red light signaling pathway	7/1037	121/39792	0.039413361114267	0.272547110346771	0.241411729248063	TraesCS1D02G185300/TraesCS3B02G211100/TraesCS6D02G143100/TraesCS7A02G490800/TraesCS7B02G394000/TraesCS7D02G477100/TraesCSU02G199500	7
GO:0048826	BP	4	cotyledon morphogenesis	5/1037	72/39792	0.0398255365336259	0.27384726340664	0.242563354734279	TraesCS2A02G110200/TraesCS2D02G110700/TraesCS4A02G370500/TraesCS7A02G071700/TraesCSU02G020100	5
GO:0071732	BP	6	cellular response to nitric oxide	5/1037	72/39792	0.0398255365336259	0.27384726340664	0.242563354734279	TraesCS5D02G241000/TraesCS6A02G325600/TraesCS6A02G325700/TraesCS6B02G355700/TraesCS6D02G305200	5
GO:0140104	MF	2	molecular carrier activity	5/1037	72/39792	0.0398255365336259	0.27384726340664	0.242563354734279	TraesCS2D02G396500/TraesCS3A02G149300/TraesCS7A02G369100/TraesCS7B02G259300/TraesCS7D02G354100	5
GO:0015298	MF	6	solute:cation antiporter activity	4/1037	50/39792	0.0410469976391559	0.278587493236123	0.246762067678668	TraesCS2D02G135600/TraesCS3B02G165400/TraesCS3D02G148000/TraesCS6B02G290500	4
GO:0047807	MF	7	cytokinin 7-beta-glucosyltransferase activity	4/1037	50/39792	0.0410469976391559	0.278587493236123	0.246762067678668	TraesCS3A02G506300/TraesCS3A02G507200/TraesCS6B02G080100/TraesCS7D02G480500	4
GO:0048587	BP	5	regulation of short-day photoperiodism, flowering	4/1037	50/39792	0.0410469976391559	0.278587493236123	0.246762067678668	TraesCS3B02G470000/TraesCS5A02G520200/TraesCS6A02G085000/TraesCSU02G113900	4
GO:0050139	MF	7	nicotinate-N-glucosyltransferase activity	4/1037	50/39792	0.0410469976391559	0.278587493236123	0.246762067678668	TraesCS3A02G506300/TraesCS3A02G507200/TraesCS6B02G080100/TraesCS7D02G480500	4
GO:0052640	MF	7	salicylic acid glucosyltransferase (glucoside-forming) activity	4/1037	50/39792	0.0410469976391559	0.278587493236123	0.246762067678668	TraesCS3A02G506300/TraesCS3A02G507200/TraesCS6B02G080100/TraesCS7D02G480500	4
GO:0080062	MF	7	cytokinin 9-beta-glucosyltransferase activity	4/1037	50/39792	0.0410469976391559	0.278587493236123	0.246762067678668	TraesCS3A02G506300/TraesCS3A02G507200/TraesCS6B02G080100/TraesCS7D02G480500	4
GO:1900000	BP	5	regulation of anthocyanin catabolic process	4/1037	50/39792	0.0410469976391559	0.278587493236123	0.246762067678668	TraesCS3A02G506300/TraesCS3A02G507200/TraesCS6B02G080100/TraesCS7D02G480500	4
GO:0031461	CC	5	cullin-RING ubiquitin ligase complex	17/1037	409/39792	0.0413449935980254	0.280091315225071	0.248094095255006	TraesCS2A02G323000/TraesCS2B02G359600/TraesCS2D02G339900/TraesCS3A02G413700/TraesCS3D02G408000/TraesCS5A02G058400/TraesCS5A02G134700/TraesCS5B02G305200/TraesCS5D02G311700/TraesCS5D02G526800/TraesCS6A02G000300/TraesCS6A02G178900/TraesCS7A02G110500/TraesCS7B02G008400/TraesCS7B02G257400/TraesCS7D02G106000/TraesCS7D02G352400	17
GO:0015804	BP	7	neutral amino acid transport	5/1037	73/39792	0.0418737682187442	0.282628656577712	0.250341574462745	TraesCS2D02G267400/TraesCS3D02G096500/TraesCS4A02G464200/TraesCS6A02G254100/TraesCS6B02G271500	5
GO:0043255	BP	5	regulation of carbohydrate biosynthetic process	5/1037	73/39792	0.0418737682187442	0.282628656577712	0.250341574462745	TraesCS4A02G057800/TraesCS4D02G246400/TraesCS6A02G330500/TraesCS6B02G361400/TraesCS7D02G094100	5
GO:1900057	BP	4	positive regulation of leaf senescence	7/1037	123/39792	0.0424497819394594	0.285314960865811	0.252720999299249	TraesCS2D02G383200/TraesCS3A02G121300/TraesCS4A02G130600/TraesCS5B02G386800/TraesCS6D02G220700/TraesCS7A02G371500/TraesCS7B02G256100	7
GO:0010555	BP	6	response to mannitol	3/1037	30/39792	0.0425162358614063	0.285314960865811	0.252720999299249	TraesCS2A02G168200/TraesCS7D02G159800/TraesCSU02G072000	3
GO:1901605	BP	5	alpha-amino acid metabolic process	21/1037	535/39792	0.0429584038070394	0.285314960865811	0.252720999299249	TraesCS1B02G223300/TraesCS1B02G321600/TraesCS2A02G022800/TraesCS2A02G382700/TraesCS2B02G031900/TraesCS2B02G308400/TraesCS2B02G400000/TraesCS2B02G429300/TraesCS2D02G379000/TraesCS2D02G394200/TraesCS3B02G177000/TraesCS4B02G014700/TraesCS4D02G012900/TraesCS4D02G346900/TraesCS5A02G022200/TraesCS5A02G177400/TraesCS5B02G299700/TraesCS5B02G444300/TraesCS5D02G181600/TraesCS6A02G344000/TraesCS7A02G003600	21
GO:0008519	MF	7	ammonium transmembrane transporter activity	4/1037	51/39792	0.0436560201898041	0.285314960865811	0.252720999299249	TraesCS1A02G295300/TraesCS1D02G296600/TraesCS3B02G177000/TraesCS5B02G380600	4
GO:0019187	MF	7	beta-1,4-mannosyltransferase activity	4/1037	51/39792	0.0436560201898041	0.285314960865811	0.252720999299249	TraesCS7A02G298600/TraesCS7B02G296000/TraesCS7D02G294300/TraesCS7D02G389500	4
GO:0032881	BP	5	regulation of polysaccharide metabolic process	4/1037	51/39792	0.0436560201898041	0.285314960865811	0.252720999299249	TraesCS4A02G057800/TraesCS4D02G246400/TraesCS6A02G330500/TraesCS6B02G361400	4
GO:0051753	MF	8	mannan synthase activity	4/1037	51/39792	0.0436560201898041	0.285314960865811	0.252720999299249	TraesCS7A02G298600/TraesCS7B02G296000/TraesCS7D02G294300/TraesCS7D02G389500	4
GO:0072488	BP	6	ammonium transmembrane transport	4/1037	51/39792	0.0436560201898041	0.285314960865811	0.252720999299249	TraesCS1A02G295300/TraesCS1D02G296600/TraesCS3B02G177000/TraesCS5B02G380600	4
GO:0016311	BP	6	dephosphorylation	25/1037	663/39792	0.0436984681912269	0.285314960865811	0.252720999299249	TraesCS1A02G358600/TraesCS1B02G186700/TraesCS1B02G255600/TraesCS3A02G277500/TraesCS3A02G368400/TraesCS3A02G492100/TraesCS3D02G177900/TraesCS3D02G287100/TraesCS3D02G287300/TraesCS3D02G312000/TraesCS4A02G094300/TraesCS4B02G210100/TraesCS4D02G210900/TraesCS5A02G190000/TraesCS5A02G203500/TraesCS5A02G321200/TraesCS5B02G202200/TraesCS5D02G200800/TraesCS5D02G210000/TraesCS6A02G089400/TraesCS6B02G111800/…	25
GO:0015174	MF	7	basic amino acid transmembrane transporter activity	2/1037	13/39792	0.0437537275081783	0.285314960865811	0.252720999299249	TraesCS3B02G177000/TraesCS3D02G096500	2
GO:0015189	MF	6	L-lysine transmembrane transporter activity	2/1037	13/39792	0.0437537275081783	0.285314960865811	0.252720999299249	TraesCS3B02G177000/TraesCS3D02G096500	2
GO:0015368	MF	8	calcium:cation antiporter activity	2/1037	13/39792	0.0437537275081783	0.285314960865811	0.252720999299249	TraesCS3B02G165400/TraesCS3D02G148000	2
GO:0015802	BP	7	basic amino acid transport	2/1037	13/39792	0.0437537275081783	0.285314960865811	0.252720999299249	TraesCS3B02G177000/TraesCS3D02G096500	2
GO:0015939	BP	5	pantothenate metabolic process	2/1037	13/39792	0.0437537275081783	0.285314960865811	0.252720999299249	TraesCS5A02G120000/TraesCS5B02G121400	2
GO:0120091	MF	5	jasmonic acid hydrolase	2/1037	13/39792	0.0437537275081783	0.285314960865811	0.252720999299249	TraesCS4A02G109200/TraesCS4B02G195000	2
GO:1902022	BP	7	L-lysine transport	2/1037	13/39792	0.0437537275081783	0.285314960865811	0.252720999299249	TraesCS3B02G177000/TraesCS3D02G096500	2
GO:1903401	BP	6	L-lysine transmembrane transport	2/1037	13/39792	0.0437537275081783	0.285314960865811	0.252720999299249	TraesCS3B02G177000/TraesCS3D02G096500	2
GO:1903826	BP	6	L-arginine transmembrane transport	2/1037	13/39792	0.0437537275081783	0.285314960865811	0.252720999299249	TraesCS3B02G177000/TraesCS3D02G096500	2
GO:1990822	BP	7	basic amino acid transmembrane transport	2/1037	13/39792	0.0437537275081783	0.285314960865811	0.252720999299249	TraesCS3B02G177000/TraesCS3D02G096500	2
GO:0008643	BP	6	carbohydrate transport	13/1037	292/39792	0.0439504002462054	0.285314960865811	0.252720999299249	TraesCS1B02G147200/TraesCS2A02G205500/TraesCS2B02G245900/TraesCS2B02G266000/TraesCS2B02G282400/TraesCS2D02G252400/TraesCS2D02G264200/TraesCS3A02G130300/TraesCS3B02G047300/TraesCS5D02G447300/TraesCS6B02G176800/TraesCS6B02G384700/TraesCS7D02G482600	13
GO:0008356	BP	4	asymmetric cell division	5/1037	74/39792	0.0439844346218781	0.285314960865811	0.252720999299249	TraesCS2A02G357100/TraesCS5A02G144000/TraesCS5D02G148000/TraesCS7B02G418800/TraesCS7D02G497500	5
GO:0046503	BP	6	glycerolipid catabolic process	5/1037	74/39792	0.0439844346218781	0.285314960865811	0.252720999299249	TraesCS1B02G277000/TraesCS3A02G303600/TraesCS3B02G332700/TraesCS3D02G298200/TraesCS7A02G263000	5
GO:0050826	BP	5	response to freezing	6/1037	99/39792	0.0450665186525683	0.290790124756449	0.257570688518385	TraesCS3D02G344400/TraesCS4A02G434700/TraesCS6A02G330500/TraesCS6B02G167900/TraesCS6B02G361400/TraesCS7D02G292900	6
GO:0052314	BP	5	phytoalexin metabolic process	6/1037	99/39792	0.0450665186525683	0.290790124756449	0.257570688518385	TraesCS2A02G022800/TraesCS2B02G031900/TraesCS4A02G062600/TraesCS4D02G049100/TraesCS4D02G239400/TraesCS7D02G360700	6
GO:0052315	BP	6	phytoalexin biosynthetic process	6/1037	99/39792	0.0450665186525683	0.290790124756449	0.257570688518385	TraesCS2A02G022800/TraesCS2B02G031900/TraesCS4A02G062600/TraesCS4D02G049100/TraesCS4D02G239400/TraesCS7D02G360700	6
GO:0048585	BP	3	negative regulation of response to stimulus	34/1037	959/39792	0.0452957214532195	0.291755393894639	0.258425686729681	TraesCS2A02G107000/TraesCS2A02G270200/TraesCS2A02G359400/TraesCS2B02G123900/TraesCS2B02G406600/TraesCS2B02G474600/TraesCS2D02G106800/TraesCS2D02G206900/TraesCS2D02G386300/TraesCS2D02G452900/TraesCS3A02G105400/TraesCS3A02G277500/TraesCS3B02G123800/TraesCS3B02G567500/TraesCS3D02G107500/TraesCS4A02G057800/TraesCS4B02G168200/TraesCS4D02G036000/TraesCS4D02G246400/TraesCS5A02G159600/TraesCS6A02G089400/…	34
GO:0006109	BP	5	regulation of carbohydrate metabolic process	7/1037	125/39792	0.0456336060836951	0.293416081222355	0.259896659579161	TraesCS3A02G083700/TraesCS4A02G057800/TraesCS4D02G246400/TraesCS5A02G190700/TraesCS6A02G330500/TraesCS6B02G361400/TraesCS7D02G094100	7
GO:0009543	CC	5	chloroplast thylakoid lumen	4/1037	52/39792	0.0463560509564217	0.295984192953459	0.262171394002575	TraesCS1A02G444300/TraesCS1D02G452300/TraesCS3A02G060300/TraesCS3B02G355900	4
GO:0031978	CC	4	plastid thylakoid lumen	4/1037	52/39792	0.0463560509564217	0.295984192953459	0.262171394002575	TraesCS1A02G444300/TraesCS1D02G452300/TraesCS3A02G060300/TraesCS3B02G355900	4
GO:0055083	BP	8	monovalent inorganic anion homeostasis	4/1037	52/39792	0.0463560509564217	0.295984192953459	0.262171394002575	TraesCS2A02G411200/TraesCS4B02G383800/TraesCS7A02G263000/TraesCS7D02G507900	4
GO:0080045	MF	7	quercetin 3'-O-glucosyltransferase activity	4/1037	52/39792	0.0463560509564217	0.295984192953459	0.262171394002575	TraesCS3A02G279800/TraesCS3B02G313400/TraesCS3D02G279700/TraesCS3D02G279800	4
GO:0052542	BP	5	defense response by callose deposition	6/1037	100/39792	0.0469333510109498	0.299149098182836	0.264974745112621	TraesCS1A02G347700/TraesCS2A02G022800/TraesCS2B02G031900/TraesCS4B02G011900/TraesCS4D02G036000/TraesCS5B02G444300	6
GO:1905623	BP	4	positive regulation of leaf development	7/1037	126/39792	0.0472813272991637	0.300843862068463	0.266475901664146	TraesCS2D02G383200/TraesCS3A02G121300/TraesCS4A02G130600/TraesCS5B02G386800/TraesCS6D02G220700/TraesCS7A02G371500/TraesCS7B02G256100	7
GO:2000031	BP	5	regulation of salicylic acid mediated signaling pathway	5/1037	76/39792	0.048393822480063	0.307388837763312	0.272273188960165	TraesCS3A02G105400/TraesCS3B02G123800/TraesCS3D02G107500/TraesCS4A02G434700/TraesCS5A02G159600	5
GO:0048827	BP	5	phyllome development	53/1037	1609/39792	0.0494083397354304	0.309627675246861	0.274256264941859	TraesCS1A02G195700/TraesCS1A02G360400/TraesCS1B02G181800/TraesCS1B02G210400/TraesCS1B02G376900/TraesCS1D02G161900/TraesCS1D02G185300/TraesCS1D02G199000/TraesCS1D02G378800/TraesCS2A02G110200/TraesCS2A02G264800/TraesCS2B02G107100/TraesCS2D02G110700/TraesCS3A02G259900/TraesCS3A02G506300/TraesCS3A02G507200/TraesCS3B02G096000/TraesCS3D02G109300/TraesCS3D02G207600/TraesCS3D02G260100/TraesCS3D02G534100/…	53
GO:0046872	MF	5	metal ion binding	48/1037	1438/39792	0.0494476251101586	0.309627675246861	0.274256264941859	TraesCS1A02G134000/TraesCS1A02G241900/TraesCS1A02G444300/TraesCS1B02G159900/TraesCS1B02G186700/TraesCS1D02G452300/TraesCS2A02G156400/TraesCS2A02G160700/TraesCS2A02G357500/TraesCS2A02G539300/TraesCS2A02G586900/TraesCS2B02G182000/TraesCS2B02G376700/TraesCS2B02G429300/TraesCS2B02G576100/TraesCS2D02G162300/TraesCS2D02G230600/TraesCS2D02G388800/TraesCS2D02G396500/TraesCS3B02G165400/TraesCS3B02G349900/…	48
GO:0008652	BP	5	cellular amino acid biosynthetic process	16/1037	388/39792	0.0495094932495817	0.309627675246861	0.274256264941859	TraesCS2A02G382700/TraesCS2B02G308400/TraesCS2B02G400000/TraesCS2B02G429300/TraesCS2D02G379000/TraesCS2D02G394200/TraesCS3B02G177000/TraesCS4B02G014700/TraesCS4D02G012900/TraesCS4D02G346900/TraesCS5A02G022200/TraesCS5A02G177400/TraesCS5B02G299700/TraesCS5B02G444300/TraesCS5D02G181600/TraesCS6A02G344000	16
GO:0010200	BP	5	response to chitin	18/1037	450/39792	0.0497468241665471	0.309627675246861	0.274256264941859	TraesCS1A02G218100/TraesCS1B02G231500/TraesCS2B02G406600/TraesCS2B02G517400/TraesCS2D02G386300/TraesCS2D02G457400/TraesCS2D02G489700/TraesCS3A02G105400/TraesCS3A02G345800/TraesCS3B02G123800/TraesCS3B02G236900/TraesCS3D02G107500/TraesCS5A02G159600/TraesCS6D02G143100/TraesCS7A02G490800/TraesCS7B02G394000/TraesCS7B02G418400/TraesCS7D02G477100	18
