# Supplementary material for: Transcriptome Analysis Reveals Candidate Pathways and Genes Involved in Wheat (Triticum aestivum L.) Response to Zinc Deficiency
Source: Biology (Basel). 2025 Aug 2;14(8):985. doi: 10.3390/biology14080985 (PMC12383756; doi:10.3390/biology14080985)
Supplement: Supplementary file 1 [file biology-14-00985-s001.zip › Table S6. KEGG enrichment analysis of DEGs in roots.xlsx]

## Sheet: Sheet1
Table S6. KEGG enrichment analysis of DEGs in roots
ID	Description	GeneRatio	BgRatio	pvalue	p.adjust	qvalue	geneID	Count
00920	Sulfur metabolism	11/446	45/20681	2.17715273041471e-09	1.8941228754608e-07	1.46671341838465e-07	TraesCS2A02G225200/TraesCS2B02G275100/TraesCS2D02G231100/TraesCS3D02G417500/TraesCS4A02G376700/TraesCS5A02G119800/TraesCS6A02G017500/TraesCS6B02G356800/TraesCS6D02G020700/TraesCS6D02G306000/TraesCS7D02G073700	11
00940	Phenylpropanoid biosynthesis	59/446	1237/20681	8.24279563886373e-09	3.58561610290572e-07	2.77652063624883e-07	TraesCS1A02G304500/TraesCS1A02G317900/TraesCS1A02G424100/TraesCS1B02G115000/TraesCS1B02G448900/TraesCS1B02G456900/TraesCS1D02G080800/TraesCS1D02G096400/TraesCS1D02G426600/TraesCS2A02G107300/TraesCS2A02G301000/TraesCS2A02G509800/TraesCS2A02G571700/TraesCS2A02G573400/TraesCS2A02G574400/TraesCS2B02G614400/TraesCS2B02G615100/TraesCS2B02G615600/TraesCS2B02G615700/TraesCS2D02G108100/TraesCS2D02G152800/…	59
04141	Protein processing in endoplasmic reticulum	29/446	429/20681	6.60490434816552e-08	1.915422260968e-06	1.48320659046524e-06	TraesCS3A02G034500/TraesCS3A02G113100/TraesCS3B02G049900/TraesCS3B02G130300/TraesCS3B02G130500/TraesCS3B02G131200/TraesCS3D02G045500/TraesCS3D02G045600/TraesCS3D02G045700/TraesCS3D02G045800/TraesCS3D02G114700/TraesCS3D02G115000/TraesCS4A02G092100/TraesCS4A02G226700/TraesCS4B02G064100/TraesCS4D02G145500/TraesCS4D02G145600/TraesCS4D02G212400/TraesCS4D02G226000/TraesCS5A02G049400/TraesCS5B02G054600/…	29
00908	Zeatin biosynthesis	23/446	344/20681	1.85461368823983e-06	4.03378477192162e-05	3.12355989598287e-05	TraesCS2A02G378100/TraesCS2B02G177300/TraesCS2D02G157300/TraesCS2D02G157800/TraesCS3A02G228100/TraesCS3B02G144800/TraesCS3B02G256400/TraesCS3B02G609600/TraesCS3D02G225900/TraesCS3D02G461200/TraesCS3D02G537800/TraesCS5B02G203900/TraesCS5B02G436300/TraesCS6A02G291800/TraesCS6A02G378800/TraesCS6B02G080100/TraesCS6B02G322200/TraesCS6B02G416100/TraesCS6B02G416900/TraesCS6D02G072700/TraesCS6D02G273000/…	23
00350	Tyrosine metabolism	6/446	25/20681	1.21624951436561e-05	0.000211627415499615	0.000163873618777682	TraesCS1A02G370100/TraesCS1A02G370200/TraesCS1B02G389200/TraesCS1D02G376300/TraesCS4A02G202200/TraesCS4B02G106400	6
00910	Nitrogen metabolism	11/446	126/20681	9.11209611340232e-05	0.00132125393644334	0.00102311254606623	TraesCS4A02G376700/TraesCS6A02G017500/TraesCS6A02G031100/TraesCS6B02G044100/TraesCS6B02G044200/TraesCS6B02G356800/TraesCS6D02G020700/TraesCS6D02G306000/TraesCS7A02G428500/TraesCS7B02G455700/TraesCS7D02G073700	11
04066	HIF-1 signaling pathway	7/446	52/20681	0.00011976578818392	0.00148851765314301	0.00115263314943923	TraesCS1D02G139800/TraesCS3A02G391500/TraesCS3B02G423200/TraesCS3D02G384100/TraesCS5A02G188100/TraesCS7A02G075600/TraesCS7D02G071200	7
00250	Alanine, aspartate and glutamate metabolism	7/446	64/20681	0.000445500082600231	0.00484481339827751	0.00375157964294932	TraesCS3A02G266300/TraesCS3B02G299800/TraesCS3D02G266400/TraesCS5A02G153900/TraesCS5D02G159100/TraesCS7A02G166700/TraesCS7B02G253600	7
00430	Taurine and hypotaurine metabolism	4/446	18/20681	0.000513623968695773	0.00496503169739247	0.00384467064286894	TraesCS5A02G025200/TraesCS5B02G023000/TraesCS5B02G023400/TraesCS5D02G031600	4
00515	Mannose type O-glycan biosynthesis	5/446	37/20681	0.0011254734019189	0.00979161859669442	0.007582136602401	TraesCS1D02G034600/TraesCS6A02G419400/TraesCS6B02G469600/TraesCS6D02G406800/TraesCS6D02G406900	5
00040	Pentose and glucuronate interconversions	8/446	105/20681	0.00197851694576951	0.015648270389268	0.0121172329693061	TraesCS1A02G311100/TraesCS1B02G142700/TraesCS1B02G322500/TraesCS1D02G311000/TraesCS3B02G434400/TraesCS3D02G021700/TraesCS3D02G396300/TraesCS5B02G468700	8
00270	Cysteine and methionine metabolism	10/446	171/20681	0.00407918429717144	0.029574086154493	0.0229006837735941	TraesCS1B02G396000/TraesCS3A02G106600/TraesCS3D02G108700/TraesCS4A02G256500/TraesCS4B02G058200/TraesCS4D02G058200/TraesCS5A02G053100/TraesCS5B02G063300/TraesCS5D02G064400/TraesCS6B02G217200	10
00970	Aminoacyl-tRNA biosynthesis	13/446	265/20681	0.00518098280578006	0.0346727310848358	0.0268488177789412	TraesCS1A02G145100/TraesCS1B02G162400/TraesCS1B02G248400/TraesCS1D02G236900/TraesCS3A02G310400/TraesCS4A02G278500/TraesCS4B02G034500/TraesCS5A02G327900/TraesCS5D02G333800/TraesCS7A02G031700/TraesCS7B02G301400/TraesCS7D02G028100/TraesCS7D02G395100	13
00904	Diterpenoid biosynthesis	9/446	152/20681	0.00580953257748346	0.0361020953029329	0.0279556454856347	TraesCS2A02G027200/TraesCS2A02G027700/TraesCS2B02G445400/TraesCS2D02G029500/TraesCS2D02G030200/TraesCS3B02G328700/TraesCS3D02G293800/TraesCS4A02G460100/TraesCS6D02G213100	9
00905	Brassinosteroid biosynthesis	6/446	83/20681	0.00908811600497695	0.0508024496162164	0.0393388599569008	TraesCS2D02G426300/TraesCS3B02G256300/TraesCS5A02G214600/TraesCS5A02G214800/TraesCS5D02G217200/TraesCS7A02G373100	6
00680	Methane metabolism	4/446	39/20681	0.00967148228993511	0.0508024496162164	0.0393388599569008	TraesCS5D02G186200/TraesCS7A02G232200/TraesCS7B02G237900/TraesCS7D02G333900	4
00030	Pentose phosphate pathway	3/446	21/20681	0.00992691544224919	0.0508024496162164	0.0393388599569008	TraesCS2A02G175400/TraesCS2A02G190700/TraesCS2D02G182700	3
00943	Isoflavonoid biosynthesis	7/446	121/20681	0.0159920584233797	0.0772949490463354	0.0598533180758072	TraesCS2A02G027700/TraesCS2A02G431700/TraesCS2B02G606200/TraesCS2B02G606500/TraesCS2D02G029500/TraesCS5D02G488400/TraesCS7B02G456400	7
99980	Enzymes with EC numbers	47/446	1630/20681	0.0254083352148867	0.116343429668165	0.0900904960527838	TraesCS1A02G043900/TraesCS1B02G056900/TraesCS1D02G044300/TraesCS2A02G095700/TraesCS2A02G312600/TraesCS2A02G315600/TraesCS2A02G375800/TraesCS2A02G414600/TraesCS2A02G439400/TraesCS2B02G023500/TraesCS2B02G060800/TraesCS2B02G111100/TraesCS2B02G200100/TraesCS2B02G333900/TraesCS2B02G459300/TraesCS2B02G526600/TraesCS2B02G568200/TraesCS2B02G568300/TraesCS2D02G000200/TraesCS2D02G094200/TraesCS2D02G209800/…	47
99973	Transcription	3/446	31/20681	0.0286478238354814	0.124618033684344	0.0964979329195164	TraesCS7A02G369500/TraesCS7B02G259000/TraesCS7D02G353800	3
00860	Porphyrin and chlorophyll metabolism	8/446	177/20681	0.0385174815755194	0.154937594967911	0.119975875111268	TraesCS1A02G257200/TraesCS1B02G267700/TraesCS2A02G533900/TraesCS2B02G564200/TraesCS2D02G536200/TraesCS3D02G514100/TraesCS5D02G004400/TraesCS5D02G455900	8
00591	Linoleic acid metabolism	3/446	35/20681	0.0391796217160235	0.154937594967911	0.119975875111268	TraesCS2A02G315100/TraesCS2A02G525500/TraesCS2B02G555400	3
00514	Other types of O-glycan biosynthesis	4/446	62/20681	0.044727998295373	0.169188515291193	0.131011070521916	TraesCS1A02G089800/TraesCS1D02G034600/TraesCS6A02G419400/TraesCS7D02G410200	4
