# Supplementary material for: Transcriptome Analysis Reveals Candidate Pathways and Genes Involved in Wheat (Triticum aestivum L.) Response to Zinc Deficiency
Source: Biology (Basel). 2025 Aug 2;14(8):985. doi: 10.3390/biology14080985 (PMC12383756; doi:10.3390/biology14080985)
Supplement: Supplementary file 1 [file biology-14-00985-s001.zip › Table S7. KEGG enrichment analysis of DEGs in aboveground parts.xlsx]

## Sheet: Sheet1
Table S7. KEGG enrichment analysis of DEGs in aboveground parts
ID	Description	GeneRatio	BgRatio	pvalue	p.adjust	qvalue	geneID	Count
00052	Galactose metabolism	20/541	63/20681	7.55494601238029e-17	8.61263845411353e-15	7.55494601238029e-15	TraesCS2A02G094500/TraesCS2A02G094700/TraesCS2A02G097400/TraesCS2B02G109700/TraesCS2B02G341400/TraesCS2D02G093100/TraesCS2D02G322200/TraesCS3A02G092800/TraesCS3A02G113900/TraesCS3B02G108000/TraesCS3B02G133400/TraesCS3D02G092900/TraesCS3D02G116400/TraesCS4A02G125300/TraesCS4B02G179300/TraesCS7A02G134100/TraesCS7B02G035200/TraesCS7B02G134600/TraesCS7D02G133500/TraesCS7D02G236700	20
00500	Starch and sucrose metabolism	40/541	362/20681	1.50046618463968e-14	8.55265725244619e-13	7.50233092319841e-13	TraesCS1A02G211500/TraesCS1A02G247100/TraesCS1A02G338200/TraesCS1B02G350600/TraesCS1D02G340400/TraesCS2A02G168200/TraesCS2A02G412200/TraesCS2A02G488900/TraesCS2A02G590900/TraesCS2B02G311900/TraesCS2B02G390700/TraesCS2B02G430800/TraesCS2B02G516700/TraesCS2B02G594900/TraesCS2D02G489200/TraesCS2D02G564900/TraesCS3A02G015500/TraesCS4A02G485000/TraesCS4A02G485400/TraesCS4A02G485900/TraesCS4B02G356800/…	40
01058	Acridone alkaloid biosynthesis	8/541	31/20681	9.66273544051771e-07	3.67183946739673e-05	3.2209118135059e-05	TraesCS2A02G527700/TraesCS2B02G038600/TraesCS2B02G038700/TraesCS2B02G048400/TraesCS2B02G558400/TraesCS2D02G027700/TraesCS2D02G034500/TraesCS2D02G530600	8
00270	Cysteine and methionine metabolism	15/541	171/20681	4.54648218295027e-05	0.00129574742214083	0.00113662054573757	TraesCS1A02G089500/TraesCS1A02G089600/TraesCS2A02G493600/TraesCS2B02G521600/TraesCS2D02G394200/TraesCS2D02G493500/TraesCS4A02G401700/TraesCS5A02G022200/TraesCS5D02G241000/TraesCS6A02G325600/TraesCS6A02G325700/TraesCS6B02G355700/TraesCS6D02G230100/TraesCS6D02G305200/TraesCS7D02G096800	15
00945	Stilbenoid, diarylheptanoid and gingerol biosynthesis	14/541	157/20681	6.77078618304951e-05	0.00154373924973529	0.0013541572366099	TraesCS1A02G335700/TraesCS1A02G335800/TraesCS1B02G348900/TraesCS1B02G349100/TraesCS1D02G337900/TraesCS1D02G338200/TraesCS2A02G527700/TraesCS2B02G038600/TraesCS2B02G038700/TraesCS2B02G048400/TraesCS2B02G558400/TraesCS2D02G027700/TraesCS2D02G034500/TraesCS2D02G530600	14
00941	Flavonoid biosynthesis	18/541	273/20681	0.000329545256381848	0.00626135987125512	0.00549242093969747	TraesCS3A02G331800/TraesCS3B02G375100/TraesCS3D02G136900/TraesCS3D02G325300/TraesCS3D02G336900/TraesCS3D02G525000/TraesCS4B02G121300/TraesCS5A02G146900/TraesCS5A02G475600/TraesCS5B02G145800/TraesCS5B02G488900/TraesCS5D02G145400/TraesCS6D02G203000/TraesCS7A02G150200/TraesCS7B02G054100/TraesCS7D02G239400/TraesCS7D02G524200/TraesCSU02G148700	18
00902	Monoterpenoid biosynthesis	18/541	283/20681	0.000505975490632094	0.00824017227600839	0.0072282212947442	TraesCS1D02G062800/TraesCS1D02G120100/TraesCS2A02G029000/TraesCS2A02G319200/TraesCS2D02G272800/TraesCS2D02G317000/TraesCS3A02G118300/TraesCS3A02G332700/TraesCS3D02G120200/TraesCS5A02G252800/TraesCS6A02G270400/TraesCS6B02G297600/TraesCS6D02G244600/TraesCS7A02G055800/TraesCS7B02G407200/TraesCS7D02G050400/TraesCS7D02G051000/TraesCS7D02G540300	18
00940	Phenylpropanoid biosynthesis	51/541	1237/20681	0.000890373020783594	0.0126878155461662	0.0111296627597949	TraesCS1A02G104200/TraesCS1A02G319000/TraesCS1B02G416700/TraesCS1D02G079800/TraesCS2A02G108600/TraesCS2A02G380800/TraesCS2A02G381100/TraesCS2A02G384300/TraesCS2B02G124300/TraesCS2B02G398000/TraesCS2B02G398400/TraesCS2B02G401500/TraesCS2B02G615800/TraesCS2D02G107300/TraesCS2D02G107600/TraesCS2D02G107900/TraesCS2D02G377200/TraesCS2D02G377500/TraesCS2D02G377600/TraesCS2D02G381000/TraesCS2D02G583000/…	51
00460	Cyanoamino acid metabolism	9/541	104/20681	0.0016323802411049	0.0206768163873287	0.0181375582344988	TraesCS1D02G087600/TraesCS1D02G087700/TraesCS2A02G510700/TraesCS2A02G510800/TraesCS2A02G555000/TraesCS3D02G077400/TraesCS5A02G257100/TraesCS5A02G287800/TraesCS5D02G265700	9
00942	Anthocyanin biosynthesis	8/541	86/20681	0.00184936939155691	0.0210828110637488	0.0184936939155692	TraesCS1D02G019100/TraesCS1D02G120100/TraesCS3A02G118300/TraesCS3A02G279800/TraesCS3B02G313400/TraesCS3D02G120200/TraesCS3D02G279700/TraesCS3D02G279800	8
00280	Valine, leucine and isoleucine degradation	5/541	37/20681	0.00262482193031395	0.0272027000050719	0.0238620175483087	TraesCS1A02G299100/TraesCS1B02G308900/TraesCS1D02G292100/TraesCS5A02G120000/TraesCS5B02G121400	5
04075	Plant hormone signal transduction	39/541	983/20681	0.0066100997271666	0.0627959474080827	0.055084164393055	TraesCS1B02G229400/TraesCS1B02G317100/TraesCS1D02G337400/TraesCS2A02G099900/TraesCS2A02G143100/TraesCS2A02G143500/TraesCS2A02G551100/TraesCS2A02G566700/TraesCS2D02G099400/TraesCS2D02G146500/TraesCS2D02G146600/TraesCS2D02G383200/TraesCS2D02G552200/TraesCS3A02G105400/TraesCS3A02G121300/TraesCS3B02G123800/TraesCS3B02G172400/TraesCS3D02G107500/TraesCS4A02G114400/TraesCS4B02G016500/TraesCS4D02G036000/…	39
00261	Monobactam biosynthesis	4/541	32/20681	0.00931917279364393	0.0817219768058006	0.0716859445664918	TraesCS5A02G177400/TraesCS5A02G382900/TraesCS5B02G387300/TraesCS5D02G181600	4
00592	alpha-Linolenic acid metabolism	12/541	213/20681	0.0105788057576347	0.0861417040264539	0.0755628982688192	TraesCS2A02G311200/TraesCS3A02G303600/TraesCS3B02G287100/TraesCS3B02G332700/TraesCS3D02G256000/TraesCS3D02G298200/TraesCS4B02G237600/TraesCS4D02G238800/TraesCS6D02G010100/TraesCS7B02G079500/TraesCS7D02G175800/TraesCS7D02G244800	12
04113	Meiosis - yeast	7/541	99/20681	0.0152080358267033	0.115581072282945	0.101386905511355	TraesCS2A02G107000/TraesCS2B02G123900/TraesCS2D02G106800/TraesCS3B02G169300/TraesCS4B02G168200/TraesCS5A02G377900/TraesCS5B02G059300	7
00603	Glycosphingolipid biosynthesis - globo and isoglobo series	3/541	23/20681	0.021367529475693	0.146502948072962	0.128511357958738	TraesCS1B02G181800/TraesCS1D02G161900/TraesCS2A02G105900	3
00561	Glycerolipid metabolism	4/541	41/20681	0.0218469308529855	0.146502948072962	0.128511357958738	TraesCS1A02G241900/TraesCS3A02G055500/TraesCS3B02G067900/TraesCS4A02G212800	4
00906	Carotenoid biosynthesis	7/541	114/20681	0.0302552425781181	0.191616536328081	0.168084680989545	TraesCS5A02G356300/TraesCS5A02G374000/TraesCS5B02G358800/TraesCS5B02G375900/TraesCS5D02G383500/TraesCS5D02G436200/TraesCS6A02G398600	7
00401	Novobiocin biosynthesis	3/541	27/20681	0.0326912710142481	0.196147626085489	0.172059321127622	TraesCS1A02G291200/TraesCS1B02G300600/TraesCS1D02G289800	3
